# Supplementary material for: The critical role of the proto-oncogene c-Kit in TSC renal cystogenesis
Source: EMBO Mol Med. 2025 Dec 22;18(2):575–98. doi: 10.1038/s44321-025-00360-x (PMC12905254; doi:10.1038/s44321-025-00360-x)
Supplement: Supplementary file 3 — Dataset EV2 [file 44321_2025_360_MOESM3_ESM.zip › Dataset EV2/EMM-2025-22130_DatasetEV2.csv]

geneid	symbol	name	baseMean	baseMeanWT	baseMeanKO	foldChange	log2FoldChange	pval	padj	MS1	MS2	MS3	MS4	MS5	MS6
17180	Matn1	matrilin 1, cartilage matrix protein	66.51977126	0	133.0395425	1067.596725	10.06015107	3.99E-27	1.02E-23	0	0	0	1.564598499	5.486491542	2.188070083
69571	2310034O05Rik	RIKEN cDNA 2310034O05 gene	6.523669782	0	13.04733956	104.6805488	6.709849583	5.25E-10	1.00E-07	0	0	0	0.633484245	0.599951383	0.403038571
75718	Vwa5b1	von Willebrand factor A domain containing 5B1	4.889306953	0	9.778613906	78.23638933	6.289767885	8.19E-08	9.87E-06	0	0	0	0.109090027	0.158946853	0.084128258
99738	Kcnc4	potassium voltage gated channel, Shaw-related subfamily, member 4	16.97621784	0.322847522	33.62958815	72.89007344	6.187650449	6.58E-15	2.72E-12	0	0.014779198	0	0.698241346	0.593456977	0.255773776
236690	Nyx	nyctalopin	70.73247397	4.424952729	137.0399952	30.43305124	4.927567082	1.42E-36	7.93E-33	0.037067375	0.036892895	0.089455728	1.47186679	2.14454612	1.646608511
13856	Epo	erythropoietin	11.32178736	0.701316703	21.94225801	27.92199138	4.803329932	1.29E-10	2.95E-08	0	0	0.099194363	1.302818401	0.492811908	1.47808299
192113	Atp12a	ATPase, H+/K+ transporting, nongastric, alpha polypeptide	82.29895061	7.168959809	157.4289414	21.85916062	4.450166099	6.90E-32	2.11E-28	0.056618984	0.045081978	0.140544177	1.360764562	2.081800812	2.104497321
68203	Diras2	DIRAS family, GTP-binding RAS-like 2	27.82526656	2.643850141	53.00668298	18.83132085	4.235062291	3.12E-17	1.54E-14	0.030869587	0.040965707	0.010642633	0.537616574	0.763737558	0.391797176
56471	Stmn4	stathmin-like 4	7.413880126	0.656781422	14.17097883	18.29579664	4.19344033	9.84E-08	1.16E-05	0.03096216	0.030816418	0	0.452952195	0.2121308	0.70173592
69191	Pdia2	protein disulfide isomerase associated 2	33.18170052	3.985223816	62.37817722	15.04581099	3.911289966	3.31E-20	2.67E-17	0.129983501	0.129371655	0.05377591	1.303924804	2.018591172	1.720455863
58803	Pga5	pepsinogen 5, group I	31.93934683	4.057569925	59.82112373	14.44629353	3.852627484	2.72E-20	2.45E-17	0.126385088	0.094342635	0.163397494	1.584784313	1.948277584	2.348833027
66166	S100a14	S100 calcium binding protein A14	99.72626362	13.14689042	186.3056368	14.0862229	3.816212912	1.38E-32	5.30E-29	0.367627947	0.475666729	0.608370358	5.378109461	7.472221742	8.465345431
66198	Them5	thioesterase superfamily member 5	7.619008556	1.007439774	14.23057734	12.62242034	3.657916667	3.50E-08	4.66E-06	0.035763646	0.035595303	0.036989745	0.523194182	0.571730095	0.486334966
19752	Rnase1	ribonuclease, RNase A family, 1 (pancreatic)	218.2732381	35.26023068	401.2862456	11.28812623	3.496734121	1.23E-13	4.29E-11	2.398450205	2.295346588	0.238526651	13.97714412	20.01392139	23.62535045
104271	Tex15	testis expressed gene 15	84.2287257	13.74203257	154.7154188	11.14858016	3.478788081	9.08E-17	4.21E-14	0.122386701	0.047665023	0.049532295	0.461506231	1.026867311	1.075755824
67080	1700019D03Rik	RIKEN cDNA 1700019D03 gene	16.79438925	2.710558177	30.87822032	11.01310887	3.461149877	9.14E-13	3.04E-10	0.214581876	0.053392954	0.16645385	1.513526026	1.837703876	1.799439375
71355	Col24a1	collagen, type XXIV, alpha 1	170.2886849	30.30119159	310.2761783	10.14220414	3.342299313	1.55E-36	7.93E-33	0.205631002	0.235672633	0.128897411	1.849209328	2.333832733	1.824650221
72305	2210404E10Rik	RIKEN cDNA 2210404E10 gene	11.4444786	2.070501207	20.81845599	9.798140046	3.292507912	5.12E-09	7.92E-07	0.153483091	0	0.31749002	1.202859449	1.752595806	2.017581045
76132	Faxc	failed axon connections homolog	38.6065854	8.037345437	69.17582536	8.463737765	3.081294929	2.61E-16	1.18E-13	0.028734953	0.047666157	0.039626778	0.250220174	0.415617721	0.364704372
217154	Stac2	SH3 and cysteine rich domain 2	8.086826809	1.675307574	14.49834604	7.996534895	2.999374978	1.61E-06	0.000132298	0.044021306	0.014604698	0.015176835	0.199332497	0.301602827	0.15963399
70887	Dmrtc1a	DMRT-like family C1a	13.76525796	3.311717942	24.21879798	6.984264946	2.804108288	4.24E-07	4.18E-05	0.082607683	0.065775072	0.017087951	0.207168998	0.603700653	0.43436106
59083	Fetub	fetuin beta	125.5072981	31.34208026	219.672516	6.947877436	2.796572304	1.46E-21	1.86E-18	0.802516971	0.973463693	0.596584035	4.74324879	7.531495583	4.842685878
71761	Amdhd1	amidohydrolase domain containing 1	12.44829406	3.072302907	21.82428522	6.863206619	2.778882788	4.52E-05	0.002270207	0.092400498	0	0.076454639	0.54069882	0.590858611	0.117274826
21916	Tmod1	tropomodulin 1	92.2569276	23.50523847	161.0086167	6.81523308	2.768762998	5.07E-22	7.76E-19	0.296087113	0.403264653	0.402944709	2.019206206	2.91830704	2.867902558
239435	Aard	alanine and arginine rich domain containing protein	6.799975838	1.692032026	11.90791965	6.543882034	2.710146741	5.41E-05	0.002585262	0.066380298	0.03303392	0.068656039	0.312136673	0.644286982	0.270803431
231691	Sds	serine dehydratase	4.159393542	0.979628945	7.339158139	6.528764326	2.706809964	0.000520233	0.015397676	0.038436702	0.076511553	0	0.281149451	0.351121428	0.243919547
14915	Guca2a	guanylate cyclase activator 2a (guanylin)	134.0414986	38.08257313	230.0004241	6.023452215	2.590590574	3.25E-22	5.53E-19	2.316909487	3.02165983	3.801092568	16.02896134	22.62476001	18.46943879
68828	Sync	syncoilin	24.18614897	7.319114512	41.05318342	5.4907545	2.457004408	1.29E-09	2.27E-07	0.263436631	0.152948021	0.068117032	0.779950278	1.027779626	0.995101476
13113	Cyp3a13	cytochrome P450, family 3, subfamily a, polypeptide 13	56.46656876	17.77761951	95.15551801	5.332882251	2.414915474	3.72E-13	1.26E-10	0.302810972	0.256177768	0.250553884	1.154935032	1.313942724	2.017722307
11807	Apoa2	apolipoprotein A-II	120.4424519	39.81928766	201.0656162	5.045549367	2.335011361	0.000732294	0.019974275	0.288913513	0.575107134	4.012704812	6.814280152	13.85601598	5.088750664
235320	Zbtb16	zinc finger and BTB domain containing 16	628.1010006	208.6700372	1047.531964	5.014861431	2.326209837	0.000155808	0.006082075	0.384938234	0.748837749	4.289002105	13.33787822	6.353553909	8.756083524
12401	Serpina6	serine (or cysteine) peptidase inhibitor, clade A, member 6	21.85082194	7.252406476	36.44923741	4.92080178	2.298893403	0.019457509	0.192774412	0.305679213	0.276582135	0.028741721	1.103442991	2.030833998	0
209195	Clic6	chloride intracellular channel 6	33.88684625	11.46070042	56.31299208	4.822830977	2.26988025	2.12E-06	0.000169259	0.083671453	0.297420009	0.037088568	0.661985112	0.586906549	0.84523276
210573	Tmem151b	transmembrane protein 151B	193.2499334	68.50007679	317.99979	4.630207546	2.211076863	1.19E-21	1.65E-18	0.691718014	0.587487595	0.62004145	2.418993084	3.475385562	3.227435532
74482	Ifitm7	interferon induced transmembrane protein 7	16.97344719	6.050276718	27.89661766	4.56308305	2.190008912	3.88E-07	3.88E-05	0.206891658	0.360356146	0.374473055	1.675474283	1.122167847	1.688060234
12269	C4bp	complement component 4 binding protein	13.29379988	4.736713873	21.85088589	4.529880404	2.179472961	3.03E-06	0.00022492	0.047520256	0.118241433	0.172022938	0.595872169	0.542625255	0.473886031
72716	2810047C21Rik1	RIKEN cDNA 2810047C21 gene 1	6.703198503	2.343365144	11.06303186	4.466733397	2.159220148	0.000439225	0.013588859	0	0.108344827	0.084441917	0.284374314	0.403981862	0.246717373
67254	2900011O08Rik	RIKEN cDNA 2900011O08 gene	24.01562047	8.710851311	39.32038964	4.459505357	2.156883697	8.36E-09	1.23E-06	0.113988079	0.207994464	0.176843963	0.87348197	0.672498174	0.775038271
69581	Rhou	ras homolog family member U	298.4319441	110.4348088	486.4290794	4.401597598	2.138027257	9.15E-21	9.33E-18	1.129470537	1.335759461	1.937825371	5.665121472	7.601773699	6.830326882
22437	Xirp1	xin actin-binding repeat containing 1	18.31642665	6.745955348	29.88689795	4.400825743	2.137774247	2.08E-05	0.001180873	0.045973956	0.045757551	0.063400131	0.344288217	0.096244193	0.270911648
20723	Serpinb9	serine (or cysteine) peptidase inhibitor, clade B, member 9	1951.644353	725.3353851	3177.953322	4.375767239	2.129535999	1.23E-43	1.88E-39	8.96913709	9.425043103	10.32552875	34.73649408	45.67405519	49.81387181
286942	Kif19a	kinesin family member 19A	12.44909232	4.569848898	20.32833573	4.276106896	2.096297919	0.0001998	0.007402757	0.026064854	0.1426819	0.013479222	0.163417899	0.342274354	0.319000605
110542	Amhr2	anti-Mullerian hormone type 2 receptor	10.57550763	3.990861889	17.16015336	4.155098596	2.054882711	3.24E-05	0.001705392	0.068937321	0.137225651	0.071300725	0.456225787	0.393591431	0.374979995
232174	Cyp26b1	cytochrome P450, family 26, subfamily b, polypeptide 1	98.48659178	38.13315438	158.8400292	4.136118831	2.048277635	2.51E-11	6.75E-09	0.238025649	0.524575884	0.219808904	1.31468142	1.32015786	1.5644591
14570	Arhgdig	Rho GDP dissociation inhibitor (GDI) gamma	77.87486994	30.36807521	125.3816647	4.122911791	2.043663595	6.90E-12	2.07E-09	0.99711956	1.251319758	1.703893871	4.25834002	6.287012892	6.367029516
100503074	2610016A17Rik	RIKEN cDNA 2610016A17 gene	34.10299283	13.61987846	54.5861072	3.994523208	1.998023311	2.22E-06	0.000172576	1.038277495	0.75155652	2.050121473	3.452088193	7.43688518	5.134219769
80891	Fcrls	Fc receptor-like S, scavenger receptor	7.644772665	3.094665432	12.1948799	3.938877904	1.977784697	0.000993128	0.024831455	0.044942563	0.022365507	0.139450036	0.164368639	0.28225507	0.407436827
18787	Serpine1	serine (or cysteine) peptidase inhibitor, clade E, member 1	111.4486975	45.18444536	177.7129497	3.930900472	1.974859836	5.92E-09	8.98E-07	0.636609467	0.574672147	0.796246479	3.32610672	1.420054961	3.435951708
75141	Rasd2	RASD family, member 2	268.382266	108.9876827	427.7768493	3.911725267	1.967805049	8.06E-21	8.81E-18	1.655869537	2.044247107	1.531493895	5.689996063	8.272283391	7.217141669
14282	Fosb	FBJ osteosarcoma oncogene B	12.51323414	5.154080261	19.87238802	3.878632372	1.95554804	0.000181121	0.006843251	0.021499434	0.014265489	0.074121689	0.104839968	0.130932354	0.207901771
320635	Cyb5r2	cytochrome b5 reductase 2	8.921376337	3.634565464	14.20818721	3.796130905	1.924529743	0.000302294	0.010121874	0.078326893	0.0779582	0.016202441	0.180063904	0.214656167	0.298237766
226049	Dmrt2	doublesex and mab-3 related transcription factor 2	281.4572234	118.716842	444.1976047	3.734843548	1.90104781	1.08E-17	6.59E-15	2.010155635	2.267452774	2.554286684	6.681591716	10.84284604	8.920844157
442827	Rab44	RAB44, member RAS oncogene family	4.190654118	1.66985927	6.711448965	3.734426543	1.90088672	0.009230444	0.118097198	0	0.032543038	0.022545272	0.068332966	0.099562812	0.059284292
240913	Adamts4	a disintegrin-like and metallopeptidase (reprolysin type) with thrombospondin type 1 motif, 4	70.7306557	29.95614295	111.5051684	3.72688874	1.89797175	4.69E-05	0.00234684	0.134695944	0.148173697	0.351950591	0.637077769	0.420945131	1.407497009
16527	Kcnk3	potassium channel, subfamily K, member 3	84.76217568	35.97297076	133.5513806	3.711791508	1.892115676	7.21E-10	1.36E-07	0.293571661	0.327252563	0.643708932	1.742430837	1.649303054	1.479760296
237979	Sdk2	sidekick cell adhesion molecule 2	11.88961727	5.026112493	18.75312205	3.708461431	1.890820765	0.000172368	0.006561134	0.027098923	0.040457048	0.035034956	0.141584304	0.069623487	0.184253496
21819	Tg	thyroglobulin	6.388769243	2.660574593	10.11696389	3.661428925	1.872406791	0.001955416	0.040560082	0.010606999	0.021114141	0.010970643	0.049876747	0.054503735	0.062504074
194352	Trpv5	transient receptor potential cation channel, subfamily V, member 5	703.0988703	303.0442458	1103.153495	3.637990015	1.863141583	1.57E-23	3.43E-20	4.835396246	4.401591931	6.407192823	15.85942425	19.47245163	23.74339679
215384	Fcgbp	Fc fragment of IgG binding protein	436.6874167	191.0069401	682.3678934	3.56370087	1.833376245	3.56E-18	2.37E-15	1.229935688	1.196069505	0.822781592	2.959529747	4.361499315	4.659579604
218103	Slc17a2	solute carrier family 17 (sodium phosphate), member 2	14.5622491	6.373124241	22.75137396	3.552310727	1.828757782	5.12E-05	0.002492938	0.060175281	0.119784059	0.108917012	0.282959136	0.292030549	0.490979187
12532	Cdc25c	cell division cycle 25C	6.184348376	2.6994718	9.669224953	3.524067126	1.817241405	0.002993621	0.055058167	0.06907924	0.045836051	0.07144751	0.216551845	0.18405413	0.292251522
224079	Atp13a4	ATPase type 13A4	9.831279968	4.263725827	15.39883411	3.508917638	1.811026085	0.003698997	0.062821363	0.009472861	0.09428271	0.019595245	0.069290273	0.162253338	0.223283663
78709	Spink8	serine peptidase inhibitor, Kazal type 8	618.2296132	274.0964631	962.3627634	3.508712903	1.810941905	2.58E-20	2.45E-17	14.89147655	15.34603148	23.92081562	57.14792918	72.98309679	67.0231181
23892	Grem1	gremlin 1, DAN family BMP antagonist	12.28679653	5.37113277	19.20246028	3.5002768	1.807469014	6.08E-05	0.002830345	0.16378397	0.135844185	0.141165865	0.627532044	0.529895578	0.470193037
56741	Igdcc4	immunoglobulin superfamily, DCC subclass, member 4	10.74090258	4.747800251	16.73400491	3.488445564	1.802584321	0.000259214	0.00899431	0.020968749	0.027826729	0.050604467	0.153378204	0.09577535	0.114058124
109212	Fam64a	family with sequence similarity 64, member A	15.83286722	7.074251174	24.59148327	3.461123314	1.791240343	3.93E-05	0.002003174	0.274667729	0.151874911	0.220954429	0.924817858	0.522730229	0.885355224
224129	Adcy5	adenylate cyclase 5	230.4737864	103.1657346	357.7818381	3.457470003	1.789716734	1.74E-17	9.16E-15	0.875354109	1.117643266	0.759042716	2.873439463	3.271258172	3.695319166
14934	Gypa	glycophorin A	4.709487336	2.087225658	7.331749013	3.438697976	1.781862408	0.011607961	0.138486792	0.024488408	0	0.126639766	0.255890187	0.167777234	0.133203074
18040	Nefm	neurofilament, medium polypeptide	9.104873172	4.029759096	14.17998725	3.433665916	1.779749677	0.000353795	0.011469854	0.05540597	0.055145169	0.057305474	0.188162472	0.221434783	0.200918074
53417	Hif3a	hypoxia inducible factor 3, alpha subunit	87.25626517	39.36230753	135.1502228	3.429872807	1.778155077	5.81E-08	7.29E-06	0.274089444	0.215701754	0.263708052	1.15229331	0.502220199	1.022820844
64177	Trpv6	transient receptor potential cation channel, subfamily V, member 6	64.0065014	29.21011537	98.80288743	3.378582579	1.756418118	3.58E-05	0.00183752	0.473685094	0.425830692	0.442512558	0.702544412	1.308610854	2.701251897
320916	Wscd2	WSC domain containing 2	354.2878944	162.8493549	545.726434	3.343146379	1.741206524	2.89E-17	1.48E-14	1.948804332	2.161637078	1.651347985	4.919235381	7.480240779	7.535218581
74747	Ddit4	DNA-damage-inducible transcript 4	846.1252971	392.3800017	1299.870592	3.309763242	1.72672802	3.03E-18	2.11E-15	8.576334556	10.20087442	12.52286154	29.71541127	30.44066494	47.30033269
21899	Tlr6	toll-like receptor 6	15.34468047	7.085527322	23.60383362	3.305040068	1.724667762	3.48E-05	0.00180027	0.086039079	0.119887718	0.160179821	0.467511372	0.373336611	0.421203491
242125	Mab21l3	mab-21-like 3 (C. elegans)	105.5702925	49.02554627	162.1150388	3.302605742	1.723604754	5.19E-10	1.00E-07	0.440109961	0.713376688	0.702306127	1.655605198	2.067649285	2.62194416
233271	Luzp2	leucine zipper protein 2	12.43489715	5.710514974	19.15927932	3.294437114	1.720031988	0.000243241	0.008576209	0.084831857	0.025329763	0.035096072	0.159560195	0.184049144	0.161503045
102294	Cyp4v3	cytochrome P450, family 4, subfamily v, polypeptide 3	313.3538251	145.8014464	480.9062039	3.287433014	1.716961498	5.42E-18	3.46E-15	2.091953582	2.811603722	1.816221705	6.685572186	8.351956435	7.793675518
170638	Hpcal4	hippocalcin-like 4	85.35610235	39.67972093	131.0324838	3.284047925	1.715475181	4.72E-09	7.42E-07	0.442402144	0.440319711	0.268573216	0.934620757	1.504531166	1.482213489
13654	Egr2	early growth response 2	13.17859741	6.206055316	20.1511395	3.26826591	1.708525368	0.02031538	0.198256345	0.042964457	0.028508146	0.192562169	0.209512139	0.081767234	0.610222727
100043682	Gm10584	predicted gene 10584	9.367754449	4.397141899	14.338367	3.23097674	1.691970365	0.000777215	0.020647476	0.051073426	0.067777357	0.105648791	0.213475513	0.252719247	0.29324444
140918	Slc7a12	solute carrier family 7 (cationic amino acid transporter, y+ system), member 12	242.463366	114.7016561	370.2250759	3.221187659	1.687592711	0.002256924	0.044504455	1.08806803	5.492085218	2.43830313	2.571718609	15.5897304	11.7195181
72735	Eldr	Egfr long non-coding downstream RNA	6.465751075	2.994508493	9.936993658	3.181939371	1.669906347	0.00400744	0.066293893	0.041865553	0.055557984	0.02886723	0.116659107	0.175286914	0.139165221
72169	Trim29	tripartite motif-containing 29	32.08613472	15.42899583	48.74327361	3.154484923	1.657404455	9.10E-07	8.05E-05	0.189711609	0.283227925	0.261620751	0.726872805	0.667937176	1.003259199
242481	Palm2	paralemmin 2	6.324484908	2.972335738	9.676634078	3.154253136	1.657298444	0.008141671	0.108145702	0.005459466	0.032602604	0.011293269	0.034229021	0.056106591	0.074241006
18218	Dusp8	dual specificity phosphatase 8	161.0826646	77.63973205	244.5255972	3.150357094	1.655515368	9.35E-10	1.74E-07	0.566333179	0.545186492	1.046666232	2.405951865	2.226294922	2.424025071
67888	Tmem100	transmembrane protein 100	75.09456558	36.26257333	113.9265578	3.141795794	1.651589413	1.05E-06	9.09E-05	0.710163828	1.034987912	1.023068393	3.021331999	1.766654327	4.207789978
23834	Cdc6	cell division cycle 6	25.70095236	12.35669292	39.04521181	3.135653788	1.648766278	2.66E-05	0.001451202	0.066620346	0.170503091	0.118121686	0.477356858	0.271687767	0.405517082
75750	Slc10a6	solute carrier family 10 (sodium/bile acid cotransporter family), member 6	24.35017572	11.79441619	36.90593525	3.133260667	1.647664798	0.030972043	0.257153662	0.021064181	0.08386012	0.631803645	0.792392157	0.312686526	1.31763804
241528	Lrrc55	leucine rich repeat containing 55	13.98232758	6.73486897	21.2297862	3.127464912	1.644993698	0.000108656	0.004530382	0.077138485	0.10748554	0.127652884	0.306300554	0.334715582	0.377630716
68794	Flnc	filamin C, gamma	32.39605809	15.7351189	49.05699729	3.115662053	1.639538757	0.000212646	0.007765879	0.05542445	0.080623666	0.066143754	0.22275175	0.092498112	0.336263507
223650	Eppk1	epiplakin 1	32.69515971	15.94651916	49.44380025	3.110033593	1.636930163	1.29E-05	0.000802333	0.043560556	0.043355512	0.086353421	0.140348242	0.178238638	0.240235663
76606	1700034O15Rik	RIKEN cDNA 1700034O15 gene	9.124836199	4.358244693	13.89142771	3.108653565	1.636289849	0.001074515	0.026434453	0.120756602	0.360564565	0.312241366	0.82019539	0.965228541	0.821059437
12825	Col3a1	collagen, type III, alpha 1	1892.718529	921.0875236	2864.349534	3.105121629	1.63464978	1.43E-19	1.04E-16	6.625813195	7.867131292	7.792756588	25.74505473	16.78453822	29.10809172
212448	9330159F19Rik	RIKEN cDNA 9330159F19 gene	5.616185909	2.688385422	8.543986395	3.081680297	1.6237172	0.00756508	0.10280716	0.015854118	0.023669237	0.024596476	0.066266672	0.072414129	0.071864522
67196	Ube2t	ubiquitin-conjugating enzyme E2T	17.18286104	8.388003789	25.9777183	3.077984098	1.621985778	6.98E-05	0.003177591	0.227879395	0.378011238	0.353537804	0.833424348	0.99747696	1.239534892
72267	Lrrc8e	leucine rich repeat containing 8 family, member E	42.25327447	20.88356109	63.62298786	3.048838585	1.608259772	8.79E-07	7.82E-05	0.207665235	0.229653037	0.2863796	0.590718341	0.711387586	0.9831541
12575	Cdkn1a	cyclin-dependent kinase inhibitor 1A (P21)	404.7702315	202.579079	606.9613841	2.994890526	1.582503268	9.47E-07	8.28E-05	3.010522591	2.690155221	7.59114583	12.46850075	12.11963901	16.91342113
332993	Gm5129	predicted gene 5129	5.536996033	2.688385422	8.385606644	2.983710139	1.577107388	0.011570352	0.138319943	0.148392442	0.221540914	0.230219753	0.697778168	0.762509967	0.470849674
13717	Eln	elastin	471.587302	236.8599839	706.31462	2.978219719	1.574450193	3.22E-20	2.67E-17	2.683722197	2.844537018	2.751696967	9.469199442	6.924960677	9.110540325
319229	Sctr	secretin receptor	17.49920691	8.855543531	26.14287028	2.96567983	1.568362855	0.000675975	0.018755807	0.076577358	0.133379575	0.29701008	0.560133437	0.371629804	0.624806206
12095	Bglap3	bone gamma-carboxyglutamate protein 3	34.47093404	17.27099279	51.67087528	2.948274503	1.559870855	8.26E-05	0.003643403	0.683058338	0.496808428	0.190205046	1.290254522	1.829934371	1.0955816
20965	Syn2	synapsin II	358.0944944	181.1161176	535.0728712	2.946483517	1.558994196	1.91E-15	8.13E-13	1.544359359	1.437676125	1.207912399	3.444313563	5.123731748	4.214151363
216505	Pik3ip1	phosphoinositide-3-kinase interacting protein 1	345.7155555	175.1667994	516.2643116	2.939115036	1.555381827	6.25E-12	1.91E-09	3.869648819	4.308047288	2.372505392	8.358094532	11.29724976	12.38690605
16619	Klk1b27	kallikrein 1-related peptidase b27	16.01301426	8.126226229	23.89980229	2.932442391	1.552102766	0.000131073	0.005250449	0.453449201	0.250730427	0.521105522	1.210896573	1.208166129	1.324605573
74253	Klrg2	killer cell lectin-like receptor subfamily G, member 2	79.51586782	40.40357575	118.6281599	2.929384845	1.550597739	2.77E-09	4.51E-07	0.627383995	0.800052005	0.953061353	2.233073602	2.596944548	2.399494033
23925	Kel	Kell blood group	10.60846689	5.348770245	15.86816353	2.928043833	1.549937151	0.002541283	0.04878243	0.160040894	0.070794473	0.055175879	0.167233798	0.32488501	0.386903048
214384	Myocd	myocardin	6.76848266	3.456410161	10.08055516	2.927643352	1.549739814	0.012860368	0.147628921	0.026230401	0	0.063302559	0.118773653	0.059904047	0.095119022
214523	Tmprss4	transmembrane protease, serine 4	67.79585354	34.60380044	100.9879066	2.916593283	1.544284217	1.49E-07	1.67E-05	0.572328766	0.726775378	0.755246716	1.546685176	2.028202513	2.630070321
20715	Serpina3g	serine (or cysteine) peptidase inhibitor, clade A, member 3G	39.98366744	20.56633746	59.40099741	2.894360032	1.533244391	0.014647519	0.15957206	0.221486738	0.242488595	0.893412201	0.763756203	0.556405787	2.791033034
381823	Apold1	apolipoprotein L domain containing 1	67.70406956	34.73159262	100.6765465	2.891652838	1.531894358	0.000251377	0.008762137	0.531325373	0.528824369	0.366360667	1.850684483	0.513370748	1.902037689
226041	Pgm5	phosphoglucomutase 5	423.2278302	217.4179818	629.0376787	2.887772146	1.529956914	7.04E-14	2.50E-11	1.266923014	1.350230944	1.05524358	2.612580781	3.962357579	4.401109025
70713	Gpr137c	G protein-coupled receptor 137C	15.51845993	7.909187899	23.12773197	2.866999111	1.519541457	0.001704355	0.037151049	0.219674245	0.200420197	0.018933785	0.306063092	0.480780629	0.531068231
217216	BC030867	cDNA sequence BC030867	7.181643061	3.640203538	10.72308258	2.864887484	1.51847848	0.007751181	0.104593094	0.05278056	0.105064232	0.03639337	0.147073967	0.200897239	0.239246969
14171	Fgf17	fibroblast growth factor 17	5.342126171	2.688385422	7.995866921	2.859079618	1.515550796	0.015696144	0.167959713	0.053041282	0.079187416	0.082289574	0.193988121	0.272550984	0.192343029
14415	Gad1	glutamate decarboxylase 1	7.150210437	3.656927989	10.64349288	2.854769502	1.513374265	0.008125251	0.108115296	0.022539205	0.067299331	0.034967887	0.094208841	0.115817005	0.16346735
14611	Gja3	gap junction protein, alpha 3	23.50728596	12.14470918	34.86986274	2.847098459	1.509492386	0.000118809	0.004834139	0.262905447	0.107745616	0.191942636	0.468642579	0.688710177	0.51874609
16447	Ivl	involucrin	4.705040843	2.41007318	7.000008506	2.840157973	1.505971176	0.026446023	0.233647258	0.023253805	0.023144347	0.120255121	0.145793567	0.212424814	0.147568791
110895	Slc9a4	solute carrier family 9 (sodium/hydrogen exchanger), member 4	115.5904227	60.17916058	171.0016848	2.837447393	1.504593644	2.19E-07	2.40E-05	0.702359829	0.664101062	0.750653732	1.272139789	2.39266929	2.568184551
14233	Foxi1	forkhead box I1	1356.743619	708.9165148	2004.570724	2.825221068	1.49836376	1.48E-09	2.54E-07	9.712108794	10.00689205	20.60124493	36.88057004	45.81441042	35.68413603
53412	Ppp1r3c	protein phosphatase 1, regulatory (inhibitor) subunit 3C	55.83480864	29.08778568	82.58183161	2.821456033	1.496439868	4.25E-08	5.52E-06	0.501573107	0.549133365	0.415014981	1.554877136	1.355478292	1.379293943
67896	Ccdc80	coiled-coil domain containing 80	211.8305041	111.1645766	312.4964316	2.800841398	1.485860291	1.51E-10	3.40E-08	1.226434242	1.879818385	1.014784438	3.652432597	4.061285266	4.202797992
239759	Liph	lipase, member H	19.20048898	10.01877608	28.38220187	2.793424894	1.482035031	0.000360978	0.011628814	0.103757702	0.123923165	0.085851893	0.184315708	0.402828781	0.329223508
16948	Lox	lysyl oxidase	171.3202267	90.25241723	252.3880362	2.792917307	1.481772859	1.36E-07	1.54E-05	0.71091612	0.825498058	0.612740604	2.055267156	1.307871526	2.842947292
18802	Plcd4	phospholipase C, delta 4	127.208008	67.0639803	187.3520358	2.787233067	1.478833645	1.47E-09	2.54E-07	1.017802884	0.78472759	1.082350028	2.486603263	3.273833243	2.586192534
242341	Atp6v0d2	ATPase, H+ transporting, lysosomal V0 subunit D2	1673.699368	888.0574745	2459.341261	2.765882955	1.467740106	1.24E-22	2.38E-19	14.37124179	15.72683813	17.61857147	37.93510178	52.37404653	46.37781947
73707	Gucy2g	guanylate cyclase 2g	39.00275484	20.70540578	57.3001039	2.756588566	1.462883954	0.000103123	0.00436345	0.184069205	0.171752599	0.356961973	0.528940612	0.945833911	0.573622651
216613	Ccdc85a	coiled-coil domain containing 85A	48.13203227	25.5535811	70.71048344	2.742250691	1.455360465	1.54E-05	0.000900123	0.199912069	0.294477173	0.124059438	0.735317261	0.48394511	0.536454848
20840	Stac	src homology three (SH3) and cysteine rich domain	11.96435981	6.32839919	17.60032043	2.737576196	1.452899121	0.00316072	0.057101935	0.169214528	0.10105081	0.052504732	0.176819732	0.367123747	0.383513012
15507	Hspb1	heat shock protein 1	1001.279811	536.8858814	1465.67374	2.726619231	1.447113244	2.51E-11	6.75E-09	19.71943279	27.31945403	32.89924406	82.99232891	89.27699747	53.09226729
20708	Serpinb6b	serine (or cysteine) peptidase inhibitor, clade B, member 6b	331.0265556	177.7055711	484.3475402	2.720307044	1.443769499	7.46E-15	3.01E-12	3.898833795	4.98234672	4.00760701	10.185159	12.504097	13.57102157
57435	Plin4	perilipin 4	124.4140775	66.9314989	181.8966562	2.712842141	1.4398051	5.25E-06	0.000363523	0.29541828	0.518417289	0.747784161	1.705949404	1.562383584	1.120607029
229722	5330417C22Rik	RIKEN cDNA 5330417C22 gene	13.81264775	7.302769601	20.3225259	2.70365444	1.434910769	0.003562994	0.061675262	0.020703527	0.089292983	0.042826627	0.122592833	0.212768862	0.100102634
53608	Map3k6	mitogen-activated protein kinase kinase kinase 6	207.9379169	112.2940854	303.5817484	2.703525497	1.434841962	5.86E-06	0.000403684	0.79506225	1.048241825	1.633959859	3.193707968	2.016172787	4.549347653
140571	Plxnb3	plexin B3	7.421662308	3.990861889	10.85246273	2.6905546	1.427903584	0.011065638	0.133643567	0.022288436	0.044367045	0.023052559	0.062107124	0.067868705	0.121236475
50781	Dkk3	dickkopf WNT signaling pathway inhibitor 3	697.0589062	377.1534443	1016.964368	2.690026664	1.427620473	3.01E-12	9.60E-10	4.73125231	7.109899304	3.363389209	13.92646328	13.68134132	14.52294432
101202	Hepacam2	HEPACAM family member 2	654.1436234	354.6428426	953.6444043	2.685629264	1.425260162	1.47E-17	8.06E-15	5.842653744	7.209195	8.278026903	17.31213848	22.50529751	19.50016162
219148	Fam167a	family with sequence similarity 167, member A	40.20383803	21.82955136	58.57812469	2.684359217	1.424577744	9.40E-05	0.004027626	0.274674935	0.199779162	0.218532092	0.408451494	0.591102767	0.929008881
18124	Nr4a3	nuclear receptor subfamily 4, group A, member 3	35.62490408	19.41420547	51.83560269	2.68086325	1.42269763	0.002578454	0.049257812	0.085219659	0.107950846	0.256410987	0.429058056	0.203468027	0.618062266
621823	Psme2b	protease (prosome, macropain) activator subunit 2B	6.179435897	3.317356015	9.041515779	2.665354966	1.41432768	0.019314647	0.191998908	0.126743119	0.210244211	0.087392201	0.353171953	0.337693271	0.49790781
404710	Iqgap3	IQ motif containing GTPase activating protein 3	72.27971673	39.37378763	105.1856458	2.665248427	1.414270012	6.52E-07	6.09E-05	0.315294723	0.376572717	0.244578068	0.798953543	0.702057274	1.079036428
331480	Gm5126	predicted pseudogene 5126	7.60136729	4.074294377	11.1284402	2.664785414	1.414019362	0.018138251	0.184665016	0.061654094	0.061363882	0.12753561	0.107375143	0.398942973	0.20494428
72297	B3gnt3	UDP-GlcNAc:betaGal beta-1,3-N-acetylglucosaminyltransferase 3	16.79501823	9.128407469	24.46162898	2.659578459	1.411197598	0.042854373	0.307056633	0.042569287	0.233029002	0.308200945	1.156545736	0.14582731	0.308737097
65254	Dpysl5	dihydropyrimidinase-like 5	8.736248631	4.786697458	12.6857998	2.658588278	1.410660372	0.007013609	0.098740235	0.035642558	0.017737392	0.073729011	0.102422328	0.111923889	0.137328364
20666	Sox11	SRY (sex determining region Y)-box 11	17.2484206	9.311821305	25.18501989	2.65221077	1.40719543	0.000499154	0.014867948	0.063529032	0.057960829	0.027377926	0.138300607	0.15113054	0.124786267
56312	Nupr1	nuclear protein transcription regulator 1	719.7110434	393.8268334	1045.595253	2.651265305	1.406681044	5.95E-17	2.85E-14	25.01455655	28.88030011	30.75088639	61.0901442	91.15891914	80.14877931
224792	Adgrf5	adhesion G protein-coupled receptor F5	4463.219221	2450.304159	6476.134282	2.639071173	1.400030259	1.96E-21	2.30E-18	11.91502636	15.84496441	10.98977661	31.15646967	37.03966984	37.36683343
545253	Gm5820	predicted gene 5820	49.80436296	27.41807364	72.19065228	2.632395721	1.396376382	0.038749108	0.288940792	0.143201759	0.122166595	1.396477021	2.073552955	1.284796171	1.224043067
22095	Tshr	thyroid stimulating hormone receptor	87.8378315	48.36331654	127.3123465	2.630023165	1.395075506	9.31E-07	8.19E-05	0.284560926	0.529898232	0.522174676	1.016746112	1.163476943	1.456310798
12062	Bdkrb2	bradykinin receptor, beta 2	18.55024745	10.21908996	26.88140495	2.621495993	1.390390341	0.00164455	0.036156462	0.213049148	0.159034728	0.440706385	0.5287331	0.973107957	0.724291717
12623	Ces1g	carboxylesterase 1G	577.1243471	318.8363627	835.4123315	2.618051672	1.388493572	0.000562815	0.016435489	3.791883923	4.046388184	10.77506895	24.79505488	17.74359693	8.04473247
57875	Angptl4	angiopoietin-like 4	1474.960299	816.7634763	2133.157121	2.607772411	1.382817966	2.44E-07	2.61E-05	17.75036388	13.50165562	26.23743029	44.68750323	35.38318713	76.15453555
52033	Pbk	PDZ binding kinase	104.9799084	58.15924063	151.8005761	2.600546252	1.378814697	1.48E-06	0.000124007	1.549330683	2.191316907	1.040184875	4.374043217	3.38311682	5.076202462
20877	Aurkb	aurora kinase B	49.66732043	27.74622224	71.58841863	2.57612044	1.365200045	8.51E-06	0.000556573	0.751364172	0.657181675	0.494533119	1.594059133	1.351951513	2.126063423
18575	Pde1c	phosphodiesterase 1C	111.2663527	62.45016543	160.08254	2.563767022	1.358265165	3.44E-07	3.49E-05	0.183089112	0.178914069	0.261669416	0.42785639	0.581584053	0.648844664
15370	Nr4a1	nuclear receptor subfamily 4, group A, member 1	196.7280436	110.7798291	282.6762581	2.550497643	1.350778767	1.15E-05	0.000725421	1.572054903	1.798454112	2.635160753	6.929591021	3.012468696	5.930065305
17388	Mmp15	matrix metallopeptidase 15	169.8461847	95.77369052	243.9186789	2.54106878	1.345435426	7.41E-11	1.74E-08	1.004585914	1.07201187	0.910487149	2.683861583	2.43614874	2.732189312
236643	Sytl5	synaptotagmin-like 5	46.14422016	26.06020782	66.2282325	2.53477898	1.341859957	5.89E-05	0.002763543	0.128350612	0.235322412	0.167685352	0.331768602	0.455111263	0.606292206
16323	Inhba	inhibin beta-A	18.90005242	10.6755575	27.12454734	2.528837657	1.338474424	0.000533907	0.015711242	0.077162674	0.090762999	0.058042233	0.175921495	0.168211277	0.248017107
56177	Olfm1	olfactomedin 1	1095.679376	620.3493649	1571.009387	2.527344348	1.337622243	1.73E-11	4.99E-09	9.344827869	9.950340852	5.156573246	18.46588093	22.041832	23.26184974
23960	Oas1g	2'-5' oligoadenylate synthetase 1G	16.53582856	9.367442964	23.70421416	2.515838759	1.331039462	0.001153769	0.027816577	0.238191594	0.177802801	0.143708604	0.560018059	0.362648928	0.539844758
66214	Rgcc	regulator of cell cycle	378.8836412	215.3555857	542.4116967	2.51495126	1.330530441	1.10E-09	2.00E-07	7.685153631	13.7389301	10.37878001	28.79747294	21.68731848	32.08437971
235415	Cplx3	complexin 3	8.425738504	4.669816067	12.18166094	2.510812944	1.328154552	0.013024865	0.148834741	0.093893644	0.077876397	0.048556317	0.245284036	0.232300168	0.113495169
109361	D730005E14Rik	RIKEN cDNA D730005E14 gene	20.33622743	11.54958121	29.12287365	2.498723236	1.321191114	0.003288921	0.058930993	0.124037486	0.246907257	0.064144955	0.285146942	0.311599582	0.528510064
140474	Muc4	mucin 4	15.21185509	8.705403008	21.71830717	2.49859685	1.32111814	0.009835266	0.12339348	0.011903243	0.051337922	0.041037753	0.082921492	0.045306995	0.140284951
12457	Noct	nocturnin	646.5983996	369.5691614	923.6276377	2.497050422	1.320224954	2.22E-06	0.000172576	4.023567492	3.641890087	8.443641387	17.67068074	11.73579611	12.39674009
246081	Defb11	defensin beta 11	3.656901253	2.10395011	5.209852396	2.490439027	1.31640009	0.093694581	0.479961943	0	0	0.819011865	0.965362716	0.452107679	0.717882056
19366	Rad54l	RAD54 like (S. cerevisiae)	19.88398905	11.29344172	28.47453639	2.489533725	1.31587556	0.000564346	0.016448795	0.138126167	0.19996508	0.090911926	0.419881109	0.31544757	0.375664073
237886	Slfn9	schlafen 9	30.30118617	17.37152927	43.23084307	2.478148752	1.309262789	6.31E-05	0.002898663	0.174041706	0.254059628	0.180008443	0.533467334	0.437217203	0.589050525
54392	Ncapg	non-SMC condensin I complex, subunit G	28.53636875	16.39734863	40.67538887	2.47698807	1.30858692	0.000182042	0.006844253	0.205674813	0.21674825	0.175186151	0.581544703	0.345377013	0.603249997
56277	Tmem45a	transmembrane protein 45a	83.03192777	47.8562961	118.2075594	2.474509785	1.307142747	1.30E-05	0.000803998	0.679893687	0.742712221	0.960472032	2.02738438	1.382296607	2.690993394
58203	Zbp1	Z-DNA binding protein 1	31.41577589	18.07848404	44.75306773	2.472957215	1.30623728	0.000261304	0.009046329	0.269021357	0.473720466	0.385261363	0.691968729	0.897941894	1.294478814
78910	Asb15	ankyrin repeat and SOCS box-containing 15	188.2854782	108.4030576	268.1678989	2.468371673	1.303559644	4.76E-08	6.08E-06	1.121652849	1.283307411	1.019159329	2.081236194	3.25585324	3.411705878
14167	Fgf12	fibroblast growth factor 12	54.40426012	31.36404907	77.44447117	2.467004959	1.302760616	4.88E-05	0.002408239	0.177626395	0.133932037	0.194850332	0.281226764	0.503997805	0.512371908
56739	Rec8	REC8 meiotic recombination protein	51.79102462	29.8834173	73.69863194	2.466618497	1.302534596	0.046703309	0.32177129	0.653143374	0.368372411	0.923231623	0.454998903	0.621510557	3.947477973
12842	Col1a1	collagen, type I, alpha 1	1056.230378	608.8963246	1503.564431	2.466479471	1.302453279	1.36E-12	4.42E-10	4.066616036	4.625684632	5.119031328	12.84276603	8.339518784	14.09693977
12609	Cebpd	CCAAT/enhancer binding protein (C/EBP), delta	257.9381413	148.8851301	366.9911526	2.464227519	1.301135464	3.33E-05	0.001727603	1.92027042	2.679664796	4.238386403	4.840604476	7.030274412	10.76823084
26934	Racgap1	Rac GTPase-activating protein 1	132.8813102	76.75486846	189.007752	2.456866287	1.296819342	8.00E-08	9.71E-06	1.136262124	1.300550664	0.852032344	2.523077248	2.481425291	3.347837272
233332	Adamts17	a disintegrin-like and metallopeptidase (reprolysin type) with thrombospondin type 1 motif, 17	5.316656275	3.005594871	7.62771768	2.44736002	1.291226345	0.036915629	0.280756936	0.029683411	0.022157766	0.015350529	0.054280637	0.067789906	0.053820317
214901	Chtf18	CTF18, chromosome transmission fidelity factor 18	22.36798969	12.91312764	31.82285175	2.430295518	1.281131753	0.0010085	0.025133658	0.201662748	0.272396894	0.089389898	0.571971415	0.394757252	0.457054658
18768	Pkib	protein kinase inhibitor beta, cAMP dependent, testis specific	41.39705112	24.08403571	58.71006653	2.428585066	1.28011602	1.52E-05	0.000893703	0.161695064	0.195919589	0.152696037	0.38200175	0.41743946	0.484378622
432611	Dnaic2	dynein, axonemal, intermediate chain 2	8.216754859	4.692178593	11.74133113	2.427173424	1.279277194	0.013730133	0.154144163	0.046750597	0.093061074	0.080588942	0.195407052	0.231329217	0.141275988
74161	Ctcflos	CCCTC-binding factor (zinc finger protein)-like, opposite strand	9.893593045	5.671807538	14.11537855	2.416264868	1.27277861	0.011651121	0.138486792	0.051484834	0.10248498	0.066562385	0.255544191	0.19106622	0.116686813
75689	Higd1b	HIG1 domain family, member 1B	15.44703591	9.044785211	21.8492866	2.415663102	1.272419265	0.002457676	0.047664586	0.426678812	0.667339185	0.56739446	1.401260244	0.974433717	1.768298035
105120	AI197445	expressed sequence AI197445	29.87654351	17.44368561	42.30940142	2.406205274	1.266759725	0.000103797	0.00436345	0.128157109	0.114127138	0.111621699	0.26078578	0.338893318	0.287401749
56175	Bace2	beta-site APP-cleaving enzyme 2	109.6440885	64.29255611	154.995621	2.404948065	1.26600574	4.55E-08	5.85E-06	0.379650245	0.406929591	0.344337821	0.805633174	0.967073672	1.043131361
105727	Slc38a1	solute carrier family 38, member 1	147.0642688	86.56817682	207.5603607	2.394834288	1.259925831	0.004361903	0.070407001	0.229273485	0.339637984	0.810666553	0.796736101	1.881330454	0.75890511
13506	Dsc2	desmocollin 2	136.6098254	80.53371824	192.6859326	2.387414504	1.25544907	4.06E-07	4.03E-05	0.776841589	0.658639002	0.882829832	1.553360401	2.365497157	1.825867223
74646	Spsb1	splA/ryanodine receptor domain and SOCS box containing 1	141.035657	83.37865552	198.6926586	2.383633202	1.253162248	2.92E-06	0.000218258	0.996182658	1.283109265	1.393982867	3.199406576	2.057578466	3.798381188
27273	Pdk4	pyruvate dehydrogenase kinase, isoenzyme 4	879.2018774	520.2264378	1238.177317	2.377335455	1.24934549	5.28E-05	0.002538569	4.34057561	5.764490746	10.09106583	10.30339283	14.88407088	24.82015359
100043305	Gm4349	SET domain, bifurcated 1 pseudogene	7.39804484	4.29679519	10.49929449	2.376648422	1.248928501	0.035112208	0.275281617	0.359841725	0.15917685	0	0.584911458	0.319586393	0.398716441
22229	Ucp3	uncoupling protein 3 (mitochondrial, proton carrier)	12.06526826	7.063354566	17.06718195	2.371842549	1.246008242	0.007225166	0.100394087	0.054828825	0.16371222	0.170125626	0.286465302	0.417386991	0.265100236
12643	Chad	chondroadherin	10.33286387	6.06700117	14.59872658	2.370240593	1.245033508	0.008064325	0.107397997	0.081198405	0.188571123	0.223952428	0.395956395	0.463594989	0.368061127
70377	Derl3	Der1-like domain family, member 3	87.0540954	51.44749326	122.6606975	2.369700841	1.24470494	0.00135896	0.031317469	0.971159665	2.899764949	1.350817848	5.179018198	5.009393695	2.550200778
100503041	Pdzd7	PDZ domain containing 7	51.578749	30.51298556	72.64451244	2.365305581	1.242026582	0.000181945	0.006844253	0.320965665	0.524818677	0.213408933	0.682760652	0.890083374	1.018425044
14119	Fbn2	fibrillin 2	6.787512303	4.057569925	9.517454681	2.364521939	1.241548528	0.034338977	0.272648828	0.017076458	0.012747058	0.022077371	0.026765918	0.034123776	0.065794438
230157	Tmeff1	transmembrane protein with EGF-like and two follistatin-like domains 1	22.78287743	13.56970511	31.99604975	2.363932024	1.241188551	0.001025152	0.025507115	0.256496518	0.145879521	0.341087251	0.593482905	0.564856892	0.664378971
80720	Pbx4	pre B cell leukemia homeobox 4	6.933503708	4.118829658	9.748177759	2.360585531	1.239144757	0.107974478	0.515836861	0.066429579	0.066116888	0.274828035	0.694152001	0.03792737	0.271004473
107448	Unc5a	unc-5 netrin receptor A	11.00242838	6.47328118	15.53157559	2.357927762	1.23751952	0.115388551	0.533114615	0.031250515	0.051839027	0.118513591	0.250355333	0.249790809	0
12236	Bub1b	BUB1B, mitotic checkpoint serine/threonine kinase	61.70529876	36.65214307	86.75845446	2.35619045	1.236456157	7.01E-06	0.000470199	0.426795105	0.582563844	0.340529463	1.095829328	0.988623579	1.204981369
245527	Eda2r	ectodysplasin A2 receptor	22.45126563	13.36920146	31.5333298	2.352534619	1.234215953	0.002323188	0.045517826	0.148803729	0.077577916	0.058630561	0.185109032	0.20228131	0.30834592
13370	Dio1	deiodinase, iodothyronine, type I	792.4038166	472.2599002	1112.547733	2.351431136	1.233539082	6.84E-14	2.49E-11	14.51610183	13.65683655	9.534287327	28.37176772	28.49322322	34.79687811
100042049	Gm15421	ribosomal protein L22 like 1 pseudogene	5.237258031	3.055768225	7.418747838	2.351000168	1.233274642	0.056580884	0.3625631	0.055234964	0.164924903	0.285643027	0.404022174	0.567646308	0.300446935
16878	Lif	leukemia inhibitory factor	13.36022355	8.003896534	18.71655057	2.347254677	1.230974383	0.016341523	0.172572798	0.082489645	0.102626697	0.063988251	0.129295609	0.117741802	0.355218432
72560	Naalad2	N-acetylated alpha-linked acidic dipeptidase 2	117.8583096	70.30432934	165.4122899	2.345893551	1.23013755	1.29E-06	0.000109679	1.064453737	1.556057263	0.911721573	2.676459158	2.56390433	3.317202215
14605	Tsc22d3	TSC22 domain family, member 3	1863.589354	1113.92704	2613.251669	2.342945085	1.22832314	8.68E-20	6.64E-17	16.76072453	20.14600043	19.72943292	47.22782935	40.51554089	49.52098446
65255	Asb4	ankyrin repeat and SOCS box-containing 4	14.70706945	8.760834896	20.65330401	2.341690671	1.227550514	0.011361177	0.136458973	0.108956642	0.108443772	0.140865054	0.113853607	0.404350795	0.358066895
108961	E2f8	E2F transcription factor 8	21.82946288	12.99111182	30.66781393	2.341363244	1.227348774	0.00114919	0.027780265	0.133336097	0.217159314	0.12537028	0.468651335	0.290666899	0.395603387
20533	Slc4a1	solute carrier family 4 (anion exchanger), member 1	2112.976888	1264.287559	2961.666216	2.339279467	1.226064227	1.47E-17	8.06E-15	12.40929347	12.75213849	12.24485739	24.24894152	32.88730623	33.45559158
22137	Ttk	Ttk protein kinase	23.33126894	13.95401631	32.70852156	2.334207481	1.222932804	0.002725862	0.05117931	0.176142997	0.269713651	0.126125843	0.538020356	0.263022063	0.57732762
229599	Ciart	circadian associated repressor of transcription	218.2565321	130.8262755	305.6867887	2.328741582	1.219550554	0.000519872	0.015397676	6.542670618	4.500853805	1.625400967	9.819414489	11.68252725	8.95525702
78102	8430426J06Rik	RIKEN cDNA 8430426J06 gene	11.25435339	6.690333689	15.81837309	2.327138075	1.218556812	0.011562791	0.138319943	0.209393079	0.277876592	0.21657178	0.328206112	0.757156932	0.632766555
213393	8430408G22Rik	RIKEN cDNA 8430408G22 gene	296.9825447	178.2546385	415.710451	2.326370629	1.21808096	0.016526428	0.173925306	2.192620031	6.114044703	1.518107655	5.33974107	3.165852437	15.01504547
12235	Bub1	BUB1, mitotic checkpoint serine/threonine kinase	36.6689734	21.97444753	51.36349926	2.324718513	1.217056039	0.000121465	0.004917095	0.247512288	0.266055	0.143358793	0.496582117	0.474818111	0.610334778
11910	Atf3	activating transcription factor 3	118.4891819	71.41184098	165.5665228	2.318811844	1.21338576	0.012661467	0.146002843	0.633972162	0.856340843	3.325370544	4.61359907	2.585433591	4.454247445
93875	Pcdhb4	protocadherin beta 4	10.54710549	6.345313412	14.74889756	2.318532989	1.213212254	0.0113611	0.136458973	0.048120808	0.107762171	0.074655827	0.188563339	0.123633641	0.239937455
72415	Sgol1	shugoshin-like 1 (S. pombe)	20.12955598	12.09472559	28.16438636	2.317634639	1.212653152	0.00089253	0.022838615	0.185953122	0.123385214	0.141040697	0.388621257	0.325582671	0.370875892
66977	Nuf2	NUF2, NDC80 kinetochore complex component	39.75419149	23.98387877	55.52450421	2.312857263	1.209676233	0.000584628	0.01679321	0.446473059	0.573979808	0.327093928	0.971957115	0.743486849	1.500985414
232889	Pla2g4c	phospholipase A2, group IVC (cytosolic, calcium-independent)	5.68967435	3.361891296	8.017457403	2.309956277	1.207865545	0.045704444	0.31835128	0.025675938	0.051110156	0.053112391	0.120734644	0.117275564	0.081469829
29870	Gtse1	G two S phase expressed protein 1	30.75137842	18.49586461	43.00689223	2.305850473	1.205298962	0.002602684	0.049535162	0.311562125	0.449638576	0.112785234	0.618573543	0.604804214	0.861483463
170721	Papln	papilin, proteoglycan-like sulfated glycoprotein	154.9112298	93.49254814	216.3299114	2.305473646	1.205063174	3.00E-07	3.12E-05	0.777203293	1.251921378	0.856733212	2.062393026	2.533973121	2.28064976
18241	Gpr143	G protein-coupled receptor 143	8.295964451	4.981577212	11.61035169	2.303163707	1.20361696	0.020918433	0.202499735	0.135494613	0.188799556	0.084083895	0.283168608	0.278493949	0.417641257
100033459	Ifi208	interferon activated gene 208	44.3056853	26.92273725	61.68863335	2.299233013	1.201152682	0.0028398	0.052864496	0.224675198	0.283248996	0.697133468	0.876486001	0.803864709	1.194947969
72709	C1qtnf6	C1q and tumor necrosis factor related protein 6	123.7459334	74.96286926	172.5289974	2.29703098	1.199770314	1.60E-05	0.000927713	0.767273178	1.001015808	0.579097381	1.950221252	1.302363489	2.312362155
69065	Chac1	ChaC, cation transport regulator 1	49.45973533	29.99525828	68.92421237	2.295982833	1.199111855	0.00037519	0.012010802	0.769419535	1.134515256	0.677901859	1.727112077	1.496850775	2.893476211
18626	Per1	period circadian clock 1	1169.433457	709.6729067	1629.194007	2.293575241	1.197598236	2.78E-14	1.04E-11	5.913950495	6.160987756	8.214699469	16.57884092	14.26727886	17.38793467
22411	Wnt11	wingless-type MMTV integration site family, member 11	32.20723514	19.57584027	44.83863001	2.281821807	1.190186133	0.001952664	0.040560082	0.184572282	0.379653861	0.165446704	0.501456093	0.435570187	0.780864558
21973	Top2a	topoisomerase (DNA) II alpha	237.1431695	144.3647948	329.9215442	2.279775729	1.188891908	8.67E-08	1.03E-05	1.320684197	1.502248685	0.913597767	3.208147812	2.39919515	3.187605488
70218	Kif18b	kinesin family member 18B	24.60273373	14.92236911	34.28309835	2.274208044	1.185364237	0.002136851	0.043091691	0.24140461	0.266964771	0.097098079	0.574579325	0.367540775	0.486334966
246728	Oas2	2'-5' oligoadenylate synthetase 2	96.41991538	58.97665128	133.8631795	2.272214323	1.184098921	3.56E-06	0.000258233	0.712317471	0.540163443	0.748432374	1.441404787	1.381459174	1.886050507
234258	Neil3	nei like 3 (E. coli)	21.84991161	13.31395934	30.38586387	2.270929108	1.18328267	0.001734708	0.037543302	0.218439207	0.375528075	0.205389127	0.684770319	0.453512364	0.738115305
110749	Chaf1b	chromatin assembly factor 1, subunit B (p60)	49.81834566	30.40717637	69.22951496	2.270701774	1.18313824	9.95E-05	0.004240918	0.58468794	0.907819775	0.653111657	1.906214692	1.281877706	1.844615393
17858	Mx2	MX dynamin-like GTPase 2	33.91630921	20.82230136	47.01031707	2.265514384	1.179838651	0.000641573	0.018079842	0.265127829	0.277073837	0.287928171	0.58179193	0.469254282	0.889322927
73420	Ccsap	centriole, cilia and spindle associated protein	15.21562189	9.267665565	21.16357821	2.265207673	1.179643322	0.019267368	0.19169653	0.050213604	0.29986346	0.12118189	0.40227316	0.229352044	0.470396716
11684	Alox12	arachidonate 12-lipoxygenase	173.888188	106.2158648	241.5605112	2.265037887	1.179535182	8.55E-08	1.02E-05	1.411104748	1.776232026	1.24485245	3.252630142	3.933504567	3.19817122
17873	Gadd45b	growth arrest and DNA-damage-inducible 45 beta	114.2892046	69.9871199	158.5912893	2.26124486	1.177117224	1.16E-05	0.000727994	2.191074179	3.306314406	1.97377978	5.022239072	5.084604374	7.336743274
12716	Ckmt1	creatine kinase, mitochondrial 1, ubiquitous	2088.375842	1279.893591	2896.858094	2.260546996	1.176671911	3.72E-16	1.63E-13	34.6040621	33.71255994	39.95479029	71.46539482	93.62413122	88.54865085
384009	Glipr2	GLI pathogenesis-related 2	26.80466545	16.44207368	37.16725722	2.260287652	1.176506386	0.007881254	0.105695834	0.243756083	0.441106724	0.412548324	1.180935116	0.354251782	1.024555297
59289	Ackr2	atypical chemokine receptor 2	8.245483047	4.959404457	11.53156164	2.260187091	1.176442199	0.022249074	0.209253433	0.044562073	0.133056944	0.046089811	0.170737885	0.186576974	0.175061212
11831	Aqp6	aquaporin 6	1658.122055	1017.057937	2299.186173	2.257529613	1.174744912	4.13E-12	1.29E-09	22.15297454	22.32971102	21.96899934	36.96970999	55.67618282	62.78976314
52670	Cpsf4l	cleavage and polyadenylation specific factor 4-like	115.1143518	70.45390056	159.774803	2.257113657	1.174479067	2.09E-06	0.000167803	1.978565888	1.944636916	1.330158574	4.72938536	3.953755382	3.587426085
66570	Cenpm	centromere protein M	27.77001254	16.94852481	38.59150028	2.256245835	1.173924269	0.000651366	0.018288455	0.50841274	0.759029383	0.361516956	1.361361241	1.124810512	1.325124619
67252	Cap2	CAP, adenylate cyclase-associated protein, 2 (yeast)	17.89429921	10.98750842	24.80109	2.245684785	1.167155438	0.008183288	0.108604223	0.061154075	0.219118379	0.126501286	0.230049336	0.293289099	0.42134849
56370	Tagln3	transgelin 3	9.969912913	6.011189741	13.92863609	2.242924414	1.165381003	0.025181023	0.226247145	0.307758013	0.229732023	0.159154498	0.401987423	0.878558345	0.383631727
11468	Actg2	actin, gamma 2, smooth muscle, enteric	17.07729319	10.4919539	23.66263249	2.237208868	1.161699954	0.006021538	0.087938995	0.204138347	0.338629078	0.527842248	0.888804891	0.932407624	0.678575966
71584	Gdpd2	glycerophosphodiester phosphodiesterase domain containing 2	6.457539771	3.924153853	8.990925689	2.234716697	1.160091948	0.067629391	0.402924674	0.032152584	0.144005575	0.016627442	0.117591793	0.128500602	0.204040498
69974	2810405F15Rik	RIKEN cDNA 2810405F15 gene	4.945782883	3.000146567	6.8914192	2.232735228	1.158812177	0.07007099	0.411445239	0.028883358	0.143737004	0.08962073	0.211270472	0.197888319	0.209478818
77011	Ticrr	TOPBP1-interacting checkpoint and replication regulator	9.670615015	5.977930608	13.36329942	2.228830043	1.15628661	0.021241421	0.203784466	0.031086938	0.055693095	0.025722163	0.077961874	0.056796184	0.124003251
93881	Pcdhb10	protocadherin beta 10	6.46150816	3.968499364	8.954516955	2.226513981	1.154786671	0.060955249	0.379469985	0.094488535	0.078369806	0.016287987	0.181014611	0.071929838	0.185598159
338375	Atp6v1g3	ATPase, H+ transporting, lysosomal V1 subunit G3	2008.713933	1245.64617	2771.781696	2.222419372	1.15213108	1.06E-14	4.17E-12	25.17976738	30.06405307	33.54693433	61.02175465	77.62044354	65.62305583
22634	Plagl1	pleiomorphic adenoma gene-like 1	357.3600224	221.9983053	492.7217395	2.217540168	1.148960238	9.78E-11	2.27E-08	1.921937384	1.828249448	1.926257996	3.661180107	4.340697774	5.034385007
67874	Rprm	reprimo, TP53 dependent G2 arrest mediator candidate	11.7774087	7.319304282	16.23551312	2.211341663	1.144921946	0.0241845	0.220040476	0.214508389	0.304998108	0.158473186	0.256170615	0.48988654	0.805650513
13822	Epb41l2	erythrocyte membrane protein band 4.1 like 2	856.1744619	532.6716211	1179.677303	2.210288585	1.144234746	8.91E-12	2.62E-09	5.222878627	6.804676594	4.095518105	11.18759009	12.1567632	13.43226011
19116	Prlr	prolactin receptor	556.0110838	346.1955405	765.8266271	2.209153632	1.143493752	0.005233438	0.079604448	0.596982295	1.975041794	0.927898012	1.087316796	3.911110569	2.953965594
69852	Tcf23	transcription factor 23	12.96177412	8.159675132	17.76387312	2.207771892	1.14259112	0.032154826	0.262557711	0.076367288	0.054291299	0.135403571	0.170999039	0.087202432	0.346162342
654824	Ankrd37	ankyrin repeat domain 37	34.55620145	21.62358523	47.48881767	2.196644187	1.1353012	0.000576145	0.016621502	1.187796136	0.738878161	1.279706039	2.844372288	2.034484557	2.42285194
242642	Hpdl	4-hydroxyphenylpyruvate dioxygenase-like	50.33366802	31.53111799	69.13621804	2.192906118	1.132844049	0.000222563	0.008013315	0.949544893	0.861686291	0.837672248	1.459149103	1.945304765	2.607811877
321014	4930473A02Rik	RIKEN cDNA 4930473A02 gene	5.967858189	3.651289915	8.284426462	2.191678123	1.132035935	0.054108289	0.354133894	0.127012977	0.158018892	0.065683705	0.23226257	0.326326125	0.259079507
56454	Aldh18a1	aldehyde dehydrogenase 18 family, member A1	106.3222843	66.65789006	145.9866785	2.19167092	1.132031193	3.48E-06	0.000254629	0.802407933	0.726028106	0.905364203	1.613422399	1.693683822	2.215387927
77777	Ulbp1	UL16 binding protein 1	10.72110934	6.634522261	14.80769642	2.186454978	1.128593642	0.021324672	0.204219884	0.270557192	0.171362324	0.050878692	0.359821837	0.393201951	0.379068562
216439	Agap2	ArfGAP with GTPase domain, ankyrin repeat and PH domain 2	38.89366973	24.44033214	53.34700732	2.182374488	1.125898685	0.000299303	0.010065803	0.16676371	0.229208731	0.188907689	0.431497894	0.353645464	0.53274137
78558	Htra3	HtrA serine peptidase 3	26.33082674	16.48641919	36.17523429	2.178205068	1.123139783	0.001346245	0.031071242	0.194466768	0.206454819	0.241360495	0.582526486	0.473723955	0.399609223
76737	Creld2	cysteine-rich with EGF-like domains 2	1337.603677	841.470254	1833.737099	2.176680921	1.122129939	3.31E-08	4.45E-06	22.99337619	24.64805094	35.18058262	72.59450783	68.50458858	45.55603741
240899	Lrrc52	leucine rich repeat containing 52	49.693923	31.34770416	68.04014185	2.172794275	1.119551584	0.000133927	0.005350774	0.944386726	1.214090975	1.546542194	2.467078483	2.651013103	3.2105807
20515	Slc20a1	solute carrier family 20, member 1	1638.347488	1035.676051	2241.018926	2.161435793	1.111989981	5.55E-11	1.39E-08	9.911238849	9.511514769	13.97564444	22.61173457	28.67418546	23.58385717
66468	Ska1	spindle and kinetochore associated complex subunit 1	10.10030699	6.272777531	13.92783644	2.161146661	1.11179698	0.034865668	0.274954704	0.154596825	0.123095297	0.015989693	0.145390544	0.300103266	0.224245121
74931	4930481A15Rik	RIKEN cDNA 4930481A15 gene	28.90774137	18.22939783	39.58608491	2.158672693	1.110144512	0.137860433	0.58002209	0	0.756090038	0.351501741	1.336940475	0.410896792	0.70681551
17345	Mki67	antigen identified by monoclonal antibody Ki 67	340.3577621	215.2207224	465.4948019	2.157484838	1.109350421	2.53E-05	0.001401411	0.999163499	1.365725524	0.528191523	2.055657945	1.866049204	2.508098207
70771	Gpr173	G-protein coupled receptor 173	12.28323104	7.709049611	16.85741247	2.157237642	1.109185113	0.014055084	0.15579598	0.014785301	0.053957586	0.045876573	0.072099132	0.101298416	0.084891649
78703	Zfp972	zinc finger protein 972	188.1013219	119.2126005	256.9900433	2.153588972	1.106742927	6.33E-06	0.000428613	5.320196738	7.009775323	5.869430446	9.794972129	13.24936627	17.50111901
236930	Ercc6l	excision repair cross-complementing rodent repair deficiency complementation group 6 like	20.55145983	13.01892265	28.08399702	2.15265496	1.106117095	0.003239306	0.058315128	0.117232857	0.180325227	0.121251995	0.322959262	0.231223246	0.376811127
11553	Adra2c	adrenergic receptor, alpha 2c	28.67139287	18.05593175	39.28685398	2.151659468	1.105449768	0.001787868	0.038166501	0.293791977	0.264560586	0.202576106	0.409328281	0.766801767	0.532687342
50795	Sh3bgr	SH3-binding domain glutamic acid-rich protein	25.61603145	16.17465804	35.05740486	2.148409962	1.103269316	0.001855429	0.039215167	0.541896395	0.471927429	0.630533737	1.380237966	1.353585065	0.951832265
211712	Pcdh9	protocadherin 9	6.261689499	3.929602157	8.59377684	2.147566375	1.102702721	0.084559884	0.451899049	0.023470948	0.032704655	0	0.039241328	0.026801053	0.059578712
14219	Ctgf	connective tissue growth factor	1942.306536	1233.84436	2650.768711	2.144886146	1.100901069	6.83E-08	8.36E-06	18.64490485	30.9965438	19.76573639	53.44655407	37.30584773	62.83306033
214531	Tmprss13	transmembrane protease, serine 13	13.87221387	8.721937689	19.02249005	2.144134605	1.100395478	0.00834211	0.109760079	0.096542	0.137267953	0.128380867	0.302642997	0.299221698	0.212554166
69550	Bst2	bone marrow stromal cell antigen 2	373.5374734	237.4615091	509.6134377	2.14349693	1.099966351	2.44E-11	6.75E-09	12.61606967	14.30066848	14.80048531	28.50232519	31.47991538	32.56476077
269152	Kif26b	kinesin family member 26B	111.8474733	71.3109675	152.3839792	2.140485009	1.097937732	0.000109005	0.004532598	0.404753108	0.336708687	0.549841614	0.795387968	0.800192744	1.270591141
80287	Apobec3	apolipoprotein B mRNA editing enzyme, catalytic polypeptide 3	206.6387889	131.6908782	281.5866995	2.135638712	1.094667606	3.21E-06	0.000235974	1.925953744	2.054793697	1.519065364	3.185274139	3.686448773	5.275732795
623121	Ifi213	interferon activated gene 213	8.902478173	5.682893915	12.12206243	2.135082207	1.094291619	0.036438319	0.279628467	0.083470748	0.11630898	0.086332407	0.261666813	0.095313746	0.272420168
239337	Adamts12	a disintegrin-like and metallopeptidase (reprolysin type) with thrombospondin type 1 motif, 12	56.45959402	35.917757	77.00143103	2.135046644	1.094267589	0.000485688	0.014601161	0.140202956	0.279086013	0.145009587	0.428660613	0.343908279	0.470755991
12449	Ccnf	cyclin F	33.32015124	21.17316366	45.46713883	2.134451913	1.09386566	0.004064493	0.067020329	0.303177394	0.474179053	0.149319685	0.618521016	0.560502647	0.863821293
107477	Guca1b	guanylate cyclase activator 1B	8.174282002	5.243150822	11.10541318	2.133781175	1.093412231	0.161534555	0.623783533	0.026822734	0	0.388392317	0.364367377	0.245027183	0.316117728
20811	Srms	src-related kinase lacking C-terminal regulatory tyrosine and N-terminal myristylation sites	13.69319985	8.660677957	18.72572174	2.132691881	1.092675548	0.010809313	0.131169	0.158093008	0.192315258	0.109008646	0.422173599	0.280814428	0.318494984
214425	Cilp	cartilage intermediate layer protein, nucleotide pyrophosphohydrolase	6.877128003	4.402590203	9.351665804	2.131361772	1.091775493	0.058797236	0.370405639	0.064638075	0.021444606	0.055711739	0.112571965	0.073809055	0.126964693
239611	Muc19	mucin 19	11.18925279	7.079889248	15.29861633	2.131330267	1.091754168	0.015221912	0.164147773	0.03440429	0.029350581	0.040667183	0.092444301	0.078571279	0.062379952
16006	Igfbp1	insulin-like growth factor binding protein 1	409.6354292	261.3275788	557.9432796	2.129512825	1.090523419	0.05571946	0.360212689	5.592540142	13.18314192	4.566529972	8.765838233	4.335772132	38.26547505
110595	Timp4	tissue inhibitor of metalloproteinase 4	4.874057591	3.094665432	6.653449749	2.127238239	1.088981616	0.100687462	0.495669526	0.063192544	0.031447545	0.196076993	0.264130719	0.216475287	0.171865831
76843	Dtl	denticleless E3 ubiquitin protein ligase	33.39513394	21.27914844	45.51111944	2.126907169	1.088757067	0.002363581	0.04613204	0.136756213	0.355986506	0.184966117	0.505655376	0.420429314	0.562675719
70405	Calml3	calmodulin-like 3	72.95751724	46.69345727	99.2215772	2.12305805	1.086143819	0.000429423	0.013382947	0.972615677	1.717485841	1.719867483	2.262151802	3.475141846	3.953637257
68553	Col6a4	collagen, type VI, alpha 4	9.093572786	5.738515574	12.44863	2.121391076	1.085010605	0.028831	0.247723275	0.030071462	0.029929912	0.043543379	0.081699796	0.096146572	0.054523909
268301	Sowahc	sosondowah ankyrin repeat domain family member C	642.80139	412.7450906	872.8576895	2.112769461	1.079135353	2.67E-11	7.04E-09	3.629201582	3.918063022	4.748435481	7.574264478	9.635645115	9.708591106
12834	Col6a2	collagen, type VI, alpha 2	332.7205669	214.0857991	451.3553348	2.106188923	1.074634851	1.08E-06	9.26E-05	1.262129682	1.927599912	1.492957183	3.350194984	2.5428125	4.294082283
19363	Rad51b	RAD51 paralog B	10.42704827	6.740317274	14.11377926	2.104750145	1.073648981	0.026810254	0.236109744	0.126162344	0.078480303	0.114176663	0.280144284	0.126054697	0.285938218
74840	Manf	mesencephalic astrocyte-derived neurotrophic factor	2584.678698	1664.24019	3505.117206	2.103710579	1.072936238	1.29E-09	2.27E-07	28.86014369	32.59995646	39.93926583	79.02764768	85.15466584	56.50132052
20677	Sox4	SRY (sex determining region Y)-box 4	512.7722961	330.6650807	694.8795115	2.098506021	1.069362602	2.83E-10	5.93E-08	4.514939282	6.046874111	4.544364853	9.879007667	10.01694857	12.8562393
634731	Susd1	sushi domain containing 1	220.2671029	142.0437638	298.490442	2.097182643	1.068452511	2.11E-08	2.93E-06	1.887376218	2.094721454	1.825688058	3.774143401	4.372340913	4.456097632
78733	Troap	trophinin associated protein	12.51390765	8.048431815	16.97938348	2.096908487	1.068263901	0.012923332	0.148018586	0.132648136	0.169744818	0.156795156	0.336624029	0.302937039	0.360765379
16590	Kit	kit oncogene	619.168248	399.8096713	838.5268246	2.094856917	1.066851709	1.94E-11	5.50E-09	3.13695568	3.4222443	3.244501111	5.687444851	7.312930223	8.258323775
77974	Rdh12	retinol dehydrogenase 12	12.5701237	8.131864302	17.00838309	2.092395223	1.065155382	0.014705626	0.15957206	0.179268602	0.152935514	0.291365698	0.42817298	0.438650553	0.487559851
22142	Tuba1a	tubulin, alpha 1A	412.5188715	267.1164505	557.9212926	2.086447553	1.061048656	7.04E-11	1.71E-08	7.592637779	7.8927606	7.12581505	15.42699375	14.83515619	18.53385569
71106	4933413J09Rik	RIKEN cDNA 4933413J09 gene	5.68726105	3.668014367	7.706507733	2.084594668	1.059766891	0.093633345	0.479961943	0.039628274	0.065736232	0.040986865	0.082818667	0.090501626	0.143703583
75668	Rasl10a	RAS-like, family 10, member A	10.28182751	6.651436482	13.91221854	2.073943861	1.052376843	0.027328619	0.23906617	0.201896756	0.401892814	0.208818458	0.590718341	0.461084547	0.69552923
319189	Hist2h2bb	histone cluster 2, H2bb	16.57744485	10.63685007	22.51803963	2.072464203	1.051347183	0.066330057	0.399261699	0.453755792	1.625831701	0.844761731	1.232788609	4.04145749	1.069542333
317677	C1s2	complement component 1, s subcomponent 2	8.403975973	5.376770844	11.4311811	2.070655658	1.050087659	0.040486683	0.29670844	0.067228131	0.100367522	0.104299407	0.175624107	0.268683076	0.152367904
12447	Ccne1	cyclin E1	24.89047275	16.08013918	33.70080633	2.069919016	1.049574324	0.002125672	0.043091691	0.343100622	0.409782734	0.35486327	0.836548979	0.914154331	0.642827414
56338	Txnip	thioredoxin interacting protein	6668.216688	4343.842105	8992.591271	2.066477196	1.047173443	0.000286791	0.009709006	57.80125692	81.9012248	64.16234133	71.96486819	131.9333268	232.791491
18988	Pou2f3	POU domain, class 2, transcription factor 3	11.90419167	7.708859841	16.0995235	2.066425715	1.047137502	0.018982196	0.190499041	0.14192013	0.141252098	0.128437428	0.222447917	0.344369093	0.32165215
20692	Sparc	secreted acidic cysteine rich glycoprotein	6147.594689	4006.442732	8288.746646	2.065442496	1.046450895	1.99E-10	4.40E-08	64.8552246	82.82066497	52.84311303	141.1544715	117.8360519	168.5403739
69387	Dnajb13	DnaJ heat shock protein family (Hsp40) member B13	7.820108318	5.053923322	10.58629331	2.063428569	1.045043497	0.040981039	0.299113198	0.156571553	0.194793193	0.242909031	0.449923456	0.446965597	0.390344443
627872	Dnah7a	dynein, axonemal, heavy chain 7A	8.859116443	5.688342219	12.02989067	2.062048465	1.044078241	0.035162299	0.275281617	0.02916579	0.018142814	0.015082846	0.045714932	0.054118822	0.036356234
246730	Oas1a	2'-5' oligoadenylate synthetase 1A	49.8689498	32.57745497	67.16044462	2.057654163	1.041000524	0.000122925	0.004963073	0.853099344	0.707569764	0.759798349	1.659071078	1.569445831	1.718658313
76293	Mfap4	microfibrillar-associated protein 4	43.16564233	28.26374556	58.0675391	2.054517768	1.038799807	0.000383521	0.01217654	0.514077506	0.356609905	0.451140937	0.927860314	0.853841244	1.03095562
15446	Hpgd	hydroxyprostaglandin dehydrogenase 15 (NAD)	430.3113096	281.4326336	579.1899856	2.053503245	1.038087227	2.52E-09	4.20E-07	7.599868395	8.652081299	5.84147468	14.14228701	15.84060117	16.89424125
16008	Igfbp2	insulin-like growth factor binding protein 2	84.07154427	55.12560262	113.0174859	2.051953968	1.036998367	0.000310467	0.010327753	1.26474406	1.542018704	2.41999195	4.030840102	3.177214673	3.898378601
54450	Il1f5	interleukin 1 family, member 5 (delta)	9.107887049	6.000103364	12.21567074	2.049701979	1.035414161	0.061937672	0.381912607	0.148568429	0.147869102	0.087806775	0.177423671	0.169647616	0.461787509
207911	Mchr1	melanin-concentrating hormone receptor 1	94.96731013	62.26074816	127.6738721	2.049057455	1.034960437	0.005951095	0.08714226	1.287638297	1.139179778	1.395201117	1.089222476	3.174047882	3.872594911
77596	Adgrf1	adhesion G protein-coupled receptor F1	125.6798488	82.38757484	168.9721227	2.048131393	1.034308271	6.22E-05	0.00288194	1.047005232	1.143742906	0.977251315	1.547697466	2.391112874	2.778105218
18140	Uhrf1	ubiquitin-like, containing PHD and RING finger domains, 1	112.364329	73.5271665	151.2014915	2.046665921	1.033275629	6.09E-05	0.002830345	0.769374986	1.195039487	0.62695593	1.851530188	1.85024891	1.775439416
13041	Ctsw	cathepsin W	8.348189288	5.482376087	11.21400249	2.046446974	1.033121285	0.049078686	0.33348226	0.186677279	0.030966428	0.289615809	0.390134664	0.355272377	0.338472903
268807	Klhl38	kelch-like 38	7.152973712	4.708903044	9.59704438	2.044103542	1.031468277	0.074923124	0.42762911	0.04045237	0.120785869	0.125517641	0.126811403	0.184767334	0.293383987
64136	Sdf2l1	stromal cell-derived factor 2-like 1	533.2609495	349.9127582	716.6091409	2.043884847	1.031313917	4.11E-06	0.000288447	11.34659769	16.07571257	15.11845639	33.88191625	36.37957072	19.51142525
14062	F2r	coagulation factor II (thrombin) receptor	1014.29003	666.0515697	1362.528491	2.042718535	1.03049043	0.000112767	0.004663662	7.017823431	10.37585798	9.82764541	12.49628395	14.63204805	30.54331141
11489	Adam12	a disintegrin and metallopeptidase domain 12 (meltrin alpha)	153.644956	100.866919	206.422993	2.04244507	1.030297278	0.000113484	0.004680216	0.606253211	0.760051312	0.409986135	1.267001504	0.93855787	1.537857697
237091	Lhfpl1	lipoma HMGIC fusion partner-like 1	13.05426066	8.521419861	17.58710147	2.041290332	1.029481391	0.041204287	0.299813603	0.201760186	0.10040524	0.339100459	0.474363287	0.604764105	0.29722907
216011	Lrrc20	leucine rich repeat containing 20	78.70175433	51.72503225	105.6784764	2.039247491	1.028036877	0.000939973	0.023695981	0.751077501	1.155292339	0.759171815	1.212925346	1.929694242	2.476022048
73713	Rbm20	RNA binding motif protein 20	272.5293919	179.2577899	365.8009939	2.035407247	1.02531748	1.48E-07	1.67E-05	1.248819643	1.364533406	1.052962008	2.120538537	2.929509619	2.670386211
53901	Rcan2	regulator of calcineurin 2	532.9709819	351.2354955	714.7064682	2.032315529	1.023124407	2.75E-11	7.14E-09	3.632382508	3.990039609	4.077624915	7.047386778	8.712808808	8.855004086
67775	Rtp4	receptor transporter protein 4	158.8495384	104.8011678	212.897909	2.031579013	1.022601475	7.10E-06	0.000473863	3.242464469	2.745952454	2.971195937	6.092805553	5.164029671	7.580889279
77794	Adamtsl2	ADAMTS-like 2	388.6440253	256.3911755	520.896875	2.030946574	1.022152289	2.35E-05	0.001312971	2.746244265	2.829464252	5.024215909	8.248504165	5.87781819	8.219660971
218977	Dlgap5	discs, large (Drosophila) homolog-associated protein 5	39.40222132	25.92660198	52.87784065	2.030510446	1.021842449	0.003033585	0.055592712	0.332080656	0.570893895	0.281017229	0.977925273	0.586031614	0.916849704
19736	Rgs4	regulator of G-protein signaling 4	72.07409716	47.62253332	96.52566101	2.029356852	1.021022578	0.00021675	0.007896917	0.684567987	0.772191742	0.723771451	1.478359661	1.146487274	1.944579191
632971	Rergl	RERG/RAS-like	39.41483011	25.94313666	52.88652356	2.029279184	1.020967362	0.002688145	0.050657633	1.705642741	2.285249756	1.153461725	2.536352021	3.745466844	4.51992016
100038882	Isg15	ISG15 ubiquitin-like modifier	80.68493462	53.30523746	108.0646318	2.028669269	1.020533684	9.28E-05	0.004006279	3.254917543	3.239596309	2.999251784	6.245852992	5.338578377	8.315941941
17219	Mcm6	minichromosome maintenance complex component 6	277.6769027	183.2558843	372.0979211	2.0285751	1.020466713	0.014075703	0.15579598	0.815394125	1.446686748	2.603380426	4.695488626	1.416866776	4.137989923
210622	Pamr1	peptidase domain containing associated with muscle regeneration 1	388.6147639	256.8407191	520.3888087	2.023826228	1.017085421	2.70E-08	3.68E-06	4.028823592	3.401359422	4.65335911	7.453317255	9.45149004	8.4559916
56643	Slc15a1	solute carrier family 15 (oligopeptide transporter), member 1	41.57609809	27.38428774	55.76790843	2.022269355	1.015975169	0.001743181	0.037606082	0.530064644	0.384983203	0.266709916	0.658677566	0.981520994	0.844195277
57444	Isg20	interferon-stimulated protein	55.28922178	36.65174935	73.92669421	2.021365312	1.015330077	0.000350153	0.011424392	0.800767565	0.674383151	0.78574773	1.437506285	1.312958878	1.973104926
15951	Ifi204	interferon activated gene 204	71.5219015	47.31116589	95.7326371	2.020675464	1.014837633	0.000960852	0.024142794	0.818777119	1.241787505	0.725869339	1.487073211	1.691808605	2.633329015
381269	Mreg	melanoregulin	144.2653661	95.37285882	193.1578733	2.019732351	1.014164124	1.21E-05	0.000754773	1.794637831	1.857637897	1.503492901	2.775438553	4.119021949	3.888455815
93880	Pcdhb9	protocadherin beta 9	10.69928598	7.096613699	14.30195827	2.018972645	1.013621364	0.029237766	0.249245845	0.087869698	0.087456086	0.136323252	0.244850473	0.167228045	0.238980704
320111	Prr18	proline rich 18	6.219749658	4.046483548	8.393015769	2.018492071	1.013277919	0.086194264	0.45844443	0.037776798	0.050131972	0.065119857	0.078949289	0.158167702	0.091326397
21924	Tnnc1	troponin C, cardiac/slow skeletal	57.15718406	37.84821268	76.46615545	2.018299971	1.013140611	0.009878622	0.123599902	2.291111751	1.076821202	3.817783617	4.655163026	6.249761632	4.211813003
57442	Kcne3	potassium voltage-gated channel, Isk-related subfamily, gene 3	11.16144956	7.385822548	14.93707656	2.014968194	1.010757066	0.03599709	0.278125846	0.280300807	0.085840431	0.111504025	0.31542936	0.295449645	0.390942999
14344	Fut2	fucosyltransferase 2	6.0894871	3.974137438	8.204836763	2.009737975	1.007007418	0.081275417	0.44432884	0.058503199	0.087341727	0.030254443	0.106982007	0.1336075	0.132593449
13214	Defb1	defensin beta 1	6364.810591	4227.553138	8502.068043	2.00857949	1.006175557	7.21E-11	1.72E-08	181.9895596	191.3903086	246.6777009	356.6560557	467.044014	467.9051009
231440	Parm1	prostate androgen-regulated mucin-like protein 1	180.8957446	120.4141468	241.3773424	1.999653811	0.999750256	7.75E-07	7.10E-05	2.596440699	2.648290529	2.530098525	4.932973714	5.856149685	5.31077783
77022	2700099C18Rik	NDC80 homolog, kinetochore complex component pseudogene	12.49904154	8.315467909	16.68261517	1.999397179	0.999565091	0.037815929	0.285053866	0.421085375	0.314327462	0.145173868	0.696683614	0.360622361	0.763488681
73710	Tubb2b	tubulin, beta 2B class IIB	303.9013967	202.6791596	405.1236339	1.998939157	0.999234561	5.09E-07	4.90E-05	4.399542505	4.378833403	5.393035467	8.951310357	8.426092184	11.9655102
66929	Asf1b	anti-silencing function 1B histone chaperone	26.04770059	17.32154568	34.7738555	1.997906089	0.998488771	0.004289455	0.06953098	0.363742448	0.696212067	0.405152211	0.964845234	0.894602062	1.166838939
242122	Vtcn1	V-set domain containing T cell activation inhibitor 1	32.65971336	21.78520585	43.53422086	1.997110923	0.997914465	0.001574143	0.034909479	0.375395524	0.390611612	0.3529685	0.677552714	0.720923801	0.91268491
102920	Cenpi	centromere protein I	18.9167203	12.53465846	25.29878214	1.997087168	0.997897305	0.027573033	0.240685997	0.169654522	0.241222773	0.050134529	0.379884647	0.22140051	0.35155221
226691	Ifi207	interferon activated gene 207	52.13043642	34.85411208	69.40676075	1.996550185	0.997509336	0.00380261	0.063872164	0.449586919	0.473040419	0.42514311	0.697978506	0.660053847	1.420718063
22227	Ucp1	uncoupling protein 1 (mitochondrial, proton carrier)	166.7087134	111.2254197	222.1920071	1.996075403	0.997166221	0.344694686	0.83176759	0.190500151	0.16251724	8.584928204	13.59309222	3.853365451	1.233586867
58223	Mmp19	matrix metallopeptidase 19	12.94559761	8.682850712	17.20834452	1.994940297	0.996345571	0.05503063	0.358024852	0.1419099	0.115561567	0.080059118	0.229172241	0.088387833	0.374259157
100628606	Mir3960	microRNA 3960	7.122799127	4.742162177	9.503436076	1.994382113	0.995941849	0.06797867	0.404121837	3.064405557	1.82998865	3.80335647	8.325544989	4.199027487	5.556210435
15460	Hr	hairless	69.0409541	46.18060899	91.90129922	1.99397916	0.995650332	0.000422464	0.013192949	0.391386079	0.308388829	0.430104372	0.817953194	0.595888962	0.916617767
227659	Slc2a6	solute carrier family 2 (facilitated glucose transporter), member 6	11.98992486	8.003896534	15.97595319	1.993091998	0.995008304	0.050054353	0.337575374	0.126073466	0.156850031	0.097796767	0.115272265	0.269926917	0.400031495
381822	Lockd	lncRNA downstream of Cdkn1b	28.45360525	18.88542017	38.02179032	1.992888785	0.994861202	0.005861108	0.08607166	1.210756113	1.549358947	0.536684966	2.289359814	2.172563835	2.35208135
14264	Fmod	fibromodulin	145.066219	97.08212788	193.0503101	1.98941595	0.992344948	0.001144578	0.027730985	0.970234316	1.214871793	2.363074109	3.221397005	2.751863531	3.419041979
381404	Pabpc1l	poly(A) binding protein, cytoplasmic 1-like	9.656905543	6.439832277	12.87397881	1.98689834	0.990518059	0.037378104	0.283148392	0.086706049	0.086297914	0.161421525	0.181205958	0.277222616	0.235815908
327768	A330049N07Rik	RIKEN cDNA A330049N07 gene	16.57949944	10.95931805	22.19968084	1.98109898	0.986300962	0.052782128	0.34891517	0.337408153	0.291043946	0.116325215	0.305562989	0.898987366	0.34666954
12534	Cdk1	cyclin-dependent kinase 1	100.8288652	67.57704672	134.0806836	1.977479111	0.983662455	0.000191792	0.007168814	0.954251605	1.447994516	0.792809213	2.353903414	1.839888559	2.325837459
67731	Fbxo32	F-box protein 32	169.6408433	113.8916553	225.3900314	1.976442418	0.982905924	4.03E-05	0.002047171	0.657945899	0.918072449	0.640472947	1.260447328	1.370011419	1.894686984
12797	Cnn1	calponin 1	69.15822549	46.51473266	91.80171833	1.976064453	0.982630004	0.00023672	0.008423937	0.990726789	0.918831745	1.23428839	2.258736374	1.799784471	2.367890788
68655	Fndc1	fibronectin type III domain containing 1	50.48077781	33.82994786	67.13160776	1.97603342	0.982607347	0.000494114	0.014796352	0.267860287	0.274216568	0.237465808	0.63976924	0.463166762	0.492607572
232156	Slc4a5	solute carrier family 4, sodium bicarbonate cotransporter, member 5	58.78066836	39.4293951	78.13194161	1.975834485	0.982462098	0.000667643	0.018676919	0.296871764	0.321545625	0.415419953	0.574809064	0.857451684	0.688670813
64209	Herpud1	homocysteine-inducible, endoplasmic reticulum stress-inducible, ubiquitin-like domain member 1	10364.23707	6961.44555	13767.02858	1.975127076	0.981945476	6.07E-11	1.50E-08	141.036031	156.1039329	202.7308256	372.1350545	330.2026791	320.3421099
381204	Naaladl1	N-acetylated alpha-linked acidic dipeptidase-like 1	23.25360656	15.48463167	31.02258146	1.975000923	0.981853328	0.025188921	0.226247145	0.359841725	0.497427657	0.082706292	0.689359933	0.639172787	0.598074662
381413	Gpr176	G protein-coupled receptor 176	20.79715827	14.0094482	27.58486834	1.973813756	0.980985867	0.02218335	0.209239833	0.20591301	0.170786463	0.106486201	0.322751395	0.182877614	0.477058416
71310	Tbc1d9	TBC1 domain family, member 9	278.6715057	187.4561157	369.8868957	1.973682127	0.980889654	6.08E-06	0.000413829	1.323542332	1.264010628	1.717081904	2.534218623	2.542177978	3.731439956
63953	Dusp10	dual specificity phosphatase 10	32.57587537	21.93572591	43.21602482	1.97361854	0.980843173	0.00680186	0.096820521	0.214463191	0.377648838	0.494819669	0.861930996	0.546296779	0.807617313
73121	Rflna	refilin A	53.23968677	35.7226733	70.75670024	1.972153088	0.979771545	0.001824751	0.038635683	0.677883654	0.998545322	1.233977877	2.380057896	2.074489236	1.499503337
319430	C5ar2	complement component 5a receptor 2	5.898875079	3.990861889	7.806888269	1.97053893	0.978590252	0.128519128	0.55973016	0.03769193	0.075029021	0.038984137	0.091900579	0.043039737	0.170852301
72296	Rusc1	RUN and SH3 domain containing 1	402.9073789	271.1909488	534.6238089	1.968119533	0.976817845	4.75E-09	7.42E-07	3.190746484	3.44230296	2.878585821	5.475796918	6.741723335	7.147149295
12843	Col1a2	collagen, type I, alpha 2	2067.719073	1392.296995	2743.141152	1.967306827	0.976221982	1.01E-09	1.86E-07	11.5149352	13.15767213	11.25396331	25.59584477	18.41208957	29.08817675
22151	Tubb2a	tubulin, beta 2A class IIA	660.9559672	445.2808143	876.6311201	1.967058083	0.976039558	5.01E-07	4.85E-05	8.641432743	12.37399179	16.26082997	25.1378389	24.5414189	26.28208699
171168	Acer1	alkaline ceramidase 1	3.579622948	2.287743486	4.871502409	1.962979327	0.973044979	0.273138477	0.764647818	0	0.109995201	0.019050708	0.134729502	0.126195556	0.016698368
13175	Dclk1	doublecortin-like kinase 1	19.78452217	13.41956459	26.14947976	1.960219913	0.971015517	0.013910174	0.154694389	0.04446668	0.047661784	0.045991148	0.085781903	0.062493172	0.130239612
64378	Gpr88	G-protein coupled receptor 88	17.47374744	11.73260132	23.21489355	1.959417556	0.970424872	0.047873799	0.327769517	0.311237017	0.064535832	0.080476818	0.338776357	0.32577962	0.270402241
77037	Mrap	melanocortin 2 receptor accessory protein	8.616708639	5.861035038	11.37238224	1.959141378	0.970221511	0.134222905	0.570699362	0.04510113	0.134666503	0.606415539	0.518409788	0.463501522	0.613311535
50706	Postn	periostin, osteoblast specific factor	80.96998047	54.76387207	107.1760889	1.958682594	0.969883627	0.000749782	0.020210139	0.611021078	0.797345586	0.828581503	1.716809592	1.023313831	1.784900985
70466	Ckap2l	cytoskeleton associated protein 2-like	54.16214861	36.51853723	71.80576	1.957430458	0.968961053	0.002306469	0.045256049	0.541961174	0.723945143	0.309772897	1.147541462	0.846855188	1.189528508
12167	Bmpr1b	bone morphogenetic protein receptor, type 1B	294.7143748	199.1280692	390.3006805	1.957166026	0.968766145	1.25E-07	1.45E-05	1.501003964	1.538312997	1.414125121	2.523520944	3.156418935	3.341293264
214855	Arid5a	AT rich interactive domain 5A (MRF1-like)	62.96569427	42.60243844	83.32895011	1.957125412	0.968736206	0.001100074	0.026976489	0.219537955	0.391801292	0.360171208	0.617020085	0.535950322	0.809834123
17390	Mmp2	matrix metallopeptidase 2	97.25463336	65.60106437	128.9082023	1.957025133	0.968662284	0.000234857	0.00839668	0.873550038	1.289666586	0.722798626	2.221173458	1.695734823	1.913845996
57754	Cend1	cell cycle exit and neuronal differentiation 1	13.48941728	9.016974382	17.96186019	1.956995516	0.968640451	0.022947205	0.213861812	0.189005581	0.322484421	0.223411806	0.395000556	0.647466218	0.465085327
50782	Rgs11	regulator of G-protein signaling 11	325.0319574	219.9400432	430.1238715	1.952344437	0.965207599	1.26E-07	1.45E-05	4.482953414	5.371980639	4.91345877	8.203589387	10.97657044	10.65568154
18163	Ctnnd2	catenin (cadherin associated protein), delta 2	5.875709796	4.024121022	7.72729857	1.951851895	0.964843586	0.14464566	0.594460295	0.045146641	0.022467065	0.02334721	0.055038338	0.017184046	0.109143185
381318	Nsl1	NSL1, MIS12 kinetochore complex component	25.71721812	17.33808036	34.09635588	1.951457109	0.964551754	0.004204436	0.068808855	0.255830965	0.329516961	0.202342487	0.503207666	0.532705416	0.559358824
545481	Arhgap40	Rho GTPase activating protein 40	6.476384671	4.452763558	8.500005784	1.945015175	0.959781411	0.143850529	0.593845018	0.066183907	0.043914915	0.182541106	0.069158487	0.17633983	0.340002818
68528	Smim6	small integral membrane protein 6	65.47405079	44.52218727	86.4259143	1.944708619	0.959554008	0.025194428	0.226247145	1.238962739	1.004773255	3.844315694	3.883940633	3.667868454	4.784039652
66813	Bcl2l14	BCL2-like 14 (apoptosis facilitator)	28.71689897	19.54218741	37.89161053	1.939881232	0.955968327	0.003665392	0.062528235	0.322452765	0.381110249	0.479417081	0.779185621	0.736406022	0.85870982
192897	Itgb4	integrin beta 4	262.1807869	178.1774063	346.1841676	1.939791267	0.955901418	5.67E-07	5.39E-05	1.314444627	1.231301083	1.221376375	2.06395437	2.777141562	2.727387884
227731	Slc25a25	solute carrier family 25 (mitochondrial carrier, phosphate carrier), member 25	1878.59062	1277.464032	2479.717207	1.939592992	0.955753946	0.001825487	0.038635683	9.638488249	9.593118887	21.1061754	31.70428703	33.41585678	16.06909024
18378	Omp	olfactory marker protein	5.978864601	3.990861889	7.966867312	1.93589792	0.953002881	0.104115056	0.504326872	0.064251299	0.127897723	0.06645405	0.179037385	0.195646406	0.155329196
233406	Prc1	protein regulator of cytokinesis 1	137.7518907	93.81988094	181.6839004	1.934611197	0.952043654	1.51E-05	0.00089353	1.358708234	1.352312654	1.204533719	2.79608599	2.168911987	2.865744236
216739	Acsl6	acyl-CoA synthetase long-chain family member 6	7.432510474	5.015026115	9.849994834	1.934161001	0.951707891	0.069571088	0.409610154	0.043663293	0.101401453	0.075267031	0.167294245	0.132955544	0.145141086
20558	Slfn4	schlafen 4	10.36715945	7.074251174	13.66006773	1.928864216	0.947751588	0.046284553	0.319894416	0.08591058	0.047503439	0.069110133	0.099746399	0.141699633	0.164422101
232313	Gxylt2	glucoside xylosyltransferase 2	11.72820786	7.992810156	15.46360556	1.928421732	0.947420593	0.035213707	0.275282433	0.171512732	0.268251348	0.152050943	0.332839422	0.335738233	0.51089142
380977	A330009N23Rik	RIKEN cDNA A330009N23 gene	11.28852029	7.697963233	14.87907735	1.927203909	0.946509225	0.054783555	0.356570804	0.050383245	0.300876512	0.234497485	0.421181417	0.287658602	0.456760543
171405	Slc22a27	solute carrier family 22, member 27	6.427659125	4.36933107	8.485987179	1.925569166	0.945284946	0.090387891	0.470687896	0.062399332	0.103509353	0.10756432	0.217346059	0.142505349	0.188565022
329101	D030040B21Rik	RIKEN cDNA D030040B21 gene	6.909461072	4.697816667	9.121105478	1.925517631	0.945246333	0.110446928	0.521253698	0.016047461	0.111803467	0.099585733	0.134149605	0.146594456	0.174578204
21677	Tead2	TEA domain family member 2	87.6016128	59.82363741	115.3795882	1.921577709	0.942291321	0.000152905	0.005999372	0.906133086	1.446746301	1.054348186	2.268515098	2.241843648	2.259056698
27226	Pla2g7	phospholipase A2, group VII (platelet-activating factor acetylhydrolase, plasma)	479.8149085	328.2365042	631.3933129	1.920658912	0.941601335	4.24E-10	8.31E-08	7.312647789	7.627023191	8.119123368	14.57463652	16.19348189	15.08039653
66240	Kcne1l	potassium voltage-gated channel, Isk-related family, member 1-like, pseudogene	51.38957094	35.03790546	67.74123643	1.918966325	0.940329394	0.002563576	0.04907143	1.082926169	1.324189574	0.864040526	1.551904971	2.861785331	2.103751876
93891	Pcdhb20	protocadherin beta 20	14.23802779	9.801723573	18.674332	1.918888698	0.940271033	0.033007949	0.267100809	0.092166642	0.117942176	0.17703479	0.288926981	0.165382532	0.310349835
19128	Pros1	protein S (alpha)	788.8222786	540.4311952	1037.213362	1.916112517	0.938182281	7.61E-09	1.13E-06	6.767329569	9.192101218	6.157732889	12.99508725	13.90638819	16.85608393
171388	Bnipl	BCL2/adenovirus E1B 19kD interacting protein like	8.765723814	6.022276119	11.50917151	1.915367813	0.937621463	0.072124016	0.418363036	0.225202959	0.124523836	0.103521634	0.209177348	0.257155207	0.431010284
12487	Cd28	CD28 antigen	4.860475145	3.306269638	6.414680652	1.913262041	0.936034479	0.192631972	0.669443775	0.020727506	0.061889818	0.021438115	0.086636344	0.035502549	0.084559422
109731	Maob	monoamine oxidase B	131.826525	90.29655879	173.3564911	1.912535437	0.93548648	0.000223605	0.008031948	1.725062133	1.643095116	1.66909321	2.636050856	4.447974805	2.909178341
12406	Serpinh1	serine (or cysteine) peptidase inhibitor, clade H, member 1	3374.59468	2315.708656	4433.480704	1.912451935	0.93542349	2.50E-06	0.000191099	28.11307103	33.65561446	52.66563039	81.05252413	78.31637355	67.55574224
20856	Stc2	stanniocalcin 2	64.55932771	44.3222813	84.79637413	1.911706935	0.934861375	0.000934266	0.023629969	0.773535948	1.291436497	1.264603653	1.877346281	2.193970394	2.510985675
76131	Depdc1a	DEP domain containing 1a	21.26187847	14.57734883	27.9464081	1.908780098	0.932650906	0.02694243	0.236666512	0.167488334	0.218793683	0.0757883	0.339093415	0.191251915	0.379600713
15277	Hk2	hexokinase 2	33.87882256	23.29925816	44.45838696	1.907914492	0.931996515	0.084998007	0.453342457	0.089302038	0.10504199	0.369454454	0.610793301	0.250295868	0.257596038
269346	Slc28a2	solute carrier family 28 (sodium-coupled nucleoside transporter), member 2	7.34831857	5.092820529	9.603816612	1.904492285	0.929406444	0.119099467	0.542237442	0.057300616	0.034218538	0.082971105	0.167652644	0.039258326	0.135062595
27528	Nrep	neuronal regeneration related protein	466.498481	320.8205031	612.176459	1.904188465	0.929176275	6.94E-06	0.000467771	6.9210607	5.906831475	3.623139149	9.897523164	10.40792775	12.07097804
68743	Anln	anillin, actin binding protein	101.2739571	69.75277362	132.7951405	1.900843901	0.926640062	0.000257371	0.008950676	0.618986181	0.673572653	0.443876934	1.017641431	1.008381101	1.384184134
71878	Fam83d	family with sequence similarity 83, member D	13.93121153	9.629220524	18.23320254	1.89953345	0.925645117	0.064168414	0.39229128	0.17816942	0.275847847	0.12285178	0.351667847	0.180843072	0.592252696
13032	Ctsc	cathepsin C	812.9199062	561.250205	1064.589607	1.895377363	0.922485113	1.93E-06	0.000156555	1.986031794	1.980709169	2.844809318	3.491224967	4.29545213	5.617795409
18302	Oit3	oncoprotein induced transcript 3	10.2228918	7.002094834	13.44368877	1.895008692	0.922204466	0.052858157	0.349087406	0.082364361	0.163953328	0.102225708	0.223772012	0.225720918	0.238941598
109050	Fam212b	family with sequence similarity 212, member B	30.57695302	21.01699134	40.13691471	1.894823085	0.922063154	0.005458185	0.081803277	0.243306494	0.214219546	0.135502695	0.322691389	0.438112294	0.407215255
234779	Plcg2	phospholipase C, gamma 2	803.6398644	554.9990255	1052.280703	1.892758817	0.920490589	2.49E-10	5.36E-08	6.025527719	6.059097793	5.245264098	9.482439752	12.50558766	11.94997387
107684	Coro2a	coronin, actin binding protein 2A	93.2914528	64.55972526	122.0231803	1.891694164	0.919678862	0.071208816	0.415882155	0.43416643	0.389964445	1.215723766	1.349973667	0.459491213	2.21761838
12819	Col15a1	collagen, type XV, alpha 1	669.7923544	462.9334561	876.6512528	1.890661842	0.918891351	2.73E-06	0.000206652	4.104770956	4.596130546	3.044925669	8.49940773	5.484366194	8.944778029
12316	Aspm	asp (abnormal spindle)-like, microcephaly associated (Drosophila)	65.61658136	45.38516714	85.84799558	1.888642498	0.917349639	0.000903667	0.02304653	0.194996332	0.257266801	0.168849598	0.379088889	0.346939716	0.485112474
12869	Cox8b	cytochrome c oxidase subunit VIIIb	60.65913922	41.96778723	79.3504912	1.888533173	0.917266126	0.167165345	0.632533163	1.479018881	2.69877114	11.2179807	19.44744277	6.896198953	3.910776215
22256	Ung	uracil DNA glycosylase	62.09678357	42.79130058	81.40226656	1.888026969	0.916879372	0.001071684	0.026407269	0.819848817	0.971416314	0.72681943	1.448224583	2.072949215	1.41571854
12962	Crybb3	crystallin, beta B3	13.18609634	9.183839357	17.18835333	1.886527295	0.915732974	0.048615528	0.331512839	0.337117597	0.287597786	0.697350253	0.855510585	0.714904393	1.004184857
16551	Kif11	kinesin family member 11	93.74765274	64.9993353	122.4959702	1.881929503	0.912212586	0.001111747	0.027146041	0.687027135	0.711514574	0.42250747	1.135066001	0.922322182	1.481348655
259277	Klk8	kallikrein related-peptidase 8	21.73616118	15.05578518	28.41653717	1.879281111	0.910180887	0.014724595	0.15957206	0.606648422	0.422655006	0.345095508	1.077653333	0.692720919	0.907451589
53318	Pdlim3	PDZ and LIM domain 3	83.89667017	58.29188344	109.5014569	1.878269403	0.909404005	0.00083659	0.02168774	2.069736022	1.523830853	1.378254758	2.784921991	2.816648032	4.061174345
15511	Hspa1b	heat shock protein 1B	2396.257445	1665.987916	3126.526974	1.875940847	0.907614337	0.195635809	0.672270189	5.508950574	6.68738201	66.4141385	75.53386587	57.74235615	20.88640799
102635496	Malrd1	MAM and LDL receptor class A domain containing 1	405.3530309	281.6951135	529.0109483	1.874492663	0.906500179	4.86E-08	6.15E-06	1.626317311	2.081136944	1.922369096	3.280903252	3.994579289	3.640801689
26410	Map3k8	mitogen-activated protein kinase kinase kinase 8	55.39646576	38.58357595	72.20935557	1.874394895	0.90642493	0.002215745	0.044090161	0.553230935	0.781534842	0.738319432	1.11889439	1.161557863	1.73113521
623474	Rad54b	RAD54 homolog B (S. cerevisiae)	16.40985	11.40994357	21.40975643	1.873919199	0.906058747	0.036998524	0.281247598	0.120559651	0.04420764	0.05250225	0.13260853	0.123173855	0.166820274
18619	Penk	preproenkephalin	37.12516822	25.8816588	48.36867765	1.873825617	0.905986698	0.022206606	0.209239833	0.541837799	0.385205223	1.067454911	1.61768641	0.972266168	1.286515853
17060	Blnk	B cell linker	475.4067029	330.5073902	620.3060156	1.873695325	0.905886381	2.47E-08	3.40E-06	7.318040129	7.793232541	6.134582436	11.90515369	13.95971394	15.29958317
20359	Sema6b	sema domain, transmembrane domain (TM), and cytoplasmic domain, (semaphorin) 6B	101.5041904	70.76018504	132.2481957	1.872982229	0.905337211	0.00230687	0.045256049	0.719985052	0.727792821	0.94247116	1.387134573	1.053364284	2.192726245
193740	Hspa1a	heat shock protein 1A	1331.932716	927.3465944	1736.518837	1.871800999	0.904427063	0.22900966	0.713707906	2.398516144	3.262542309	38.25309368	44.59570597	30.38267017	10.98811109
98170	Tmem132a	transmembrane protein 132A	465.2188934	323.8517487	606.586038	1.871792157	0.904420248	1.98E-07	2.19E-05	3.385338143	4.160702196	4.933789448	7.490365641	7.863097187	8.835154914
56501	Elf4	E74-like factor 4 (ets domain transcription factor)	152.9796433	106.4216411	199.5376454	1.870951205	0.903771933	7.99E-05	0.003542271	0.834050796	0.99005714	0.633133852	1.479213339	1.45916265	1.810543483
240518	Peli3	pellino 3	38.41269107	26.69443695	50.13094518	1.870796612	0.903652721	0.014133758	0.156014226	0.239665007	0.272613576	0.177058238	0.232548224	0.537564421	0.566463467
67849	Cdca5	cell division cycle associated 5	27.88800248	19.2751655	36.50083946	1.870646103	0.903536649	0.013212573	0.150181195	0.399047985	0.654161735	0.315616062	0.686795301	1.125762353	0.851213771
16476	Jun	jun proto-oncogene	894.8925453	622.7957106	1166.98938	1.870435435	0.903374167	5.37E-09	8.22E-07	7.650917797	9.501164792	9.161908225	16.89906185	19.54078334	14.44492675
18300	Oit1	oncoprotein induced transcript 1	19.3254178	13.50318684	25.14764876	1.870070987	0.903093035	0.036589716	0.279668251	0.286109168	0.498334239	0.665815401	0.597936208	0.93927087	1.264470912
15957	Ifit1	interferon-induced protein with tetratricopeptide repeats 1	157.2268765	109.7216609	204.7320922	1.867684312	0.901250622	0.00047709	0.014404121	1.865593376	1.671130651	2.052341901	3.278605152	2.672542513	4.858630111
51944	Knstrn	kinetochore-localized astrin/SPAG5 binding	63.92949138	44.52262353	83.33635923	1.866696755	0.90048758	0.003486673	0.060974937	0.58831083	0.91401614	0.430388371	1.124546278	1.048634617	1.548005133
208628	Kntc1	kinetochore associated 1	60.21032179	41.93984335	78.48080023	1.864502455	0.898790697	0.002127829	0.043091691	0.263518628	0.358233664	0.192781345	0.584305264	0.418334372	0.56519934
621239	Nhlrc4	NHL repeat containing 4	58.01478409	40.47029796	75.55927022	1.863782563	0.898233559	0.000761312	0.020379668	0.814980161	0.97753247	0.756467054	1.484856297	1.551018638	1.875512976
12642	Ch25h	cholesterol 25-hydroxylase	27.74817476	19.46963735	36.02671216	1.863315864	0.897872256	0.082011443	0.446194542	0.529471256	0.296425676	1.095246636	0.69158487	0.869103446	2.160017903
71898	Apol9b	apolipoprotein L 9b	12.96937558	9.038957367	16.89979378	1.862830628	0.897496508	0.041805233	0.302889998	0.385930065	0.192056726	0.171069022	0.489691518	0.409208984	0.54980123
18121	Nog	noggin	20.8254773	14.51062662	27.14032799	1.861767159	0.896672654	0.021916308	0.207783986	0.209502024	0.347526461	0.457444973	0.754050601	0.637937579	0.5697862
71624	4833411C07Rik	RIKEN cDNA 4833411C07 gene	36.39581919	25.39254397	47.3990944	1.861328048	0.896332344	0.057861928	0.36723485	0.66998817	1.741178885	0.461971751	1.205728165	1.360084333	2.935731487
66528	Smim5	small integral membrane protein 5	277.3349802	193.8906895	360.779271	1.860748239	0.895882871	3.33E-05	0.001727603	8.091334674	8.337480203	11.27317555	14.42322319	17.22866934	21.79039337
105348	Golm1	golgi membrane protein 1	414.9745013	289.8149851	540.1340174	1.860135735	0.895407899	4.19E-08	5.48E-06	3.561780237	4.027329476	2.994726976	6.557565419	6.571047843	7.215851846
100604	Lrrc8c	leucine rich repeat containing 8 family, member C	119.0010416	83.10096931	154.9011139	1.859029869	0.89454995	0.00780907	0.105188721	1.201931568	2.061998522	0.719711381	2.660633827	1.805873728	3.154214902
17218	Mcm5	minichromosome maintenance complex component 5	204.7642677	143.0189358	266.5095996	1.858495698	0.894135349	0.000272298	0.009384463	1.647660552	2.53554518	1.297774184	3.81425709	2.995821735	3.688347851
380863	Tmem171	transmembrane protein 171	274.4555669	191.9545674	356.9565665	1.858089616	0.893820085	1.12E-05	0.000710532	5.849167525	7.479451446	9.014448777	12.62887863	15.12740552	15.24085359
19092	Prkg2	protein kinase, cGMP-dependent, type II	21.45183133	14.95581801	27.94784464	1.856721916	0.892757757	0.019087302	0.190633967	0.15243721	0.18964959	0.088685591	0.209065989	0.282856125	0.336851174
14528	Gch1	GTP cyclohydrolase 1	46.95390595	32.95611392	60.95169798	1.854475328	0.891011074	0.003784627	0.063639959	0.501790867	0.515539494	0.585960913	1.133258392	0.70236989	1.232658552
15234	Hgf	hepatocyte growth factor	59.26741892	41.45557916	77.07925869	1.854435257	0.890979901	0.009837933	0.12339348	0.421355764	0.562340262	0.217900631	0.650433202	0.623293143	1.024426299
12831	Col5a1	collagen, type V, alpha 1	412.9281829	289.1041711	536.7521947	1.852896561	0.889782344	0.000246723	0.00865906	1.506963923	2.14115787	1.007875884	3.277364894	2.201132674	3.40818821
100316713	Mir1968	microRNA 1968	5.857143607	4.057569925	7.656717288	1.852531673	0.889498209	0.134170841	0.570699362	2.631783596	1.964546639	3.402512528	4.125100345	6.761669262	4.771804256
14422	B4galnt2	beta-1,4-N-acetyl-galactosaminyl transferase 2	50.02413346	35.01552875	65.03273817	1.85235293	0.889359002	0.001206375	0.028753805	0.350389201	0.359638004	0.441677104	0.789483228	0.737690136	0.684939598
69774	Ms4a6b	membrane-spanning 4-domains, subfamily A, member 6B	25.58901128	17.92815375	33.2498688	1.852349936	0.88935667	0.02389326	0.218277415	0.450850895	0.686290942	0.301728438	0.859090252	0.635952296	1.250229687
16859	Lgals9	lectin, galactose binding, soluble 9	316.6935015	221.8610441	411.5259589	1.851497008	0.888692218	0.000230515	0.008260735	6.121468907	8.479178179	4.318144525	12.38050293	9.051560617	14.67946593
17864	Mybl1	myeloblastosis oncogene-like 1	54.58860333	38.3606956	70.81651106	1.850781043	0.888134227	0.001764971	0.0378788	0.314187648	0.330577805	0.389950874	0.675377585	0.512521747	0.789396591
327959	Xaf1	XIAP associated factor 1	299.0825364	209.6246501	388.5404227	1.849107833	0.88682936	0.025666685	0.228742928	4.99410821	4.833480414	1.104310456	5.002623616	6.469594762	9.367283182
13038	Ctsk	cathepsin K	122.5183683	85.84401336	159.1927233	1.848624694	0.88645236	0.000752828	0.020210139	2.741510518	3.038035484	1.549293134	4.87298651	4.066398697	5.04762238
94088	Trim6	tripartite motif-containing 6	20.53498736	14.42136629	26.64860844	1.84726153	0.885388133	0.013949907	0.154903429	0.187051251	0.162899434	0.1571895	0.317619433	0.280337477	0.370946372
79362	Bhlhe41	basic helix-loop-helix family, member e41	223.0330014	156.3808196	289.6851831	1.84653381	0.884819679	0.010392623	0.127758479	0.808560021	0.774096748	0.238937196	0.981693415	1.46845508	1.015753686
227671	Gbgt1	globoside alpha-1,3-N-acetylgalactosaminyltransferase 1	5.725042423	3.974137438	7.475947408	1.845767297	0.884220678	0.143426964	0.593167407	0.134053397	0.20013359	0.0693246	0.140078314	0.306146324	0.334205017
21822	Tgtp1	T cell specific GTPase 1	28.21568474	19.83158603	36.59978345	1.84422988	0.883018496	0.007026202	0.098804326	0.286694831	0.317050365	0.345944314	0.649090193	0.527432134	0.635334565
56264	Cpxm1	carboxypeptidase X 1 (M14 family)	69.85290998	49.09714747	90.60867249	1.844068736	0.882892432	0.003095657	0.056459769	1.108805976	0.956441817	0.668978093	1.873135197	1.223921408	2.110946864
224674	Slc37a1	solute carrier family 37 (glycerol-3-phosphate transporter), member 1	95.1513955	66.85804253	123.4447485	1.843636859	0.882554516	0.001823182	0.038635683	1.000266633	0.84806816	0.638616759	1.1097427	1.621622769	2.015142289
17364	Trpm1	transient receptor potential cation channel, subfamily M, member 1	9.145279289	6.361848093	11.92871049	1.842693448	0.881816083	0.066142404	0.39925486	0.051088006	0.038135647	0.033024672	0.066730142	0.094796771	0.075261828
11551	Adra2a	adrenergic receptor, alpha 2a	60.30022121	42.52969861	78.07074381	1.838451995	0.878491506	0.003021599	0.055439453	0.40020282	0.456895351	0.645233105	0.75028134	0.96773167	1.141793205
108154	Adamts6	a disintegrin-like and metallopeptidase (reprolysin type) with thrombospondin type 1 motif, 6	256.0225439	180.4989641	331.5461238	1.836771973	0.877172533	3.76E-05	0.001924496	1.053813836	1.110915758	1.218929366	2.274027442	1.594947676	2.560812862
76933	Ifi27l2a	interferon, alpha-inducible protein 27 like 2A	152.568993	107.4884004	197.6495855	1.836546641	0.876995535	0.007717119	0.104317456	7.09359565	3.681392795	5.554996672	14.93071427	6.190751925	9.967828936
19888	Rp1	retinitis pigmentosa 1 (human)	11.13384679	7.747757048	14.51993653	1.835496927	0.876170699	0.060429103	0.377577027	0.041311469	0.027411341	0.037980236	0.071946964	0.089104222	0.045774464
78767	Efcab11	EF-hand calcium binding domain 11	5.230674182	3.656927989	6.804420375	1.834762516	0.875593339	0.169947614	0.635356496	0.043248256	0.129134047	0.067096429	0.225960064	0.074076609	0.156830686
70393	2210416O15Rik	RIKEN cDNA 2210416O15 gene	20.42332899	14.34902018	26.49763781	1.834165826	0.875124078	0.014972427	0.161799487	0.505708417	0.473720466	0.307674005	0.746028786	0.81523672	0.889954185
228775	Trib3	tribbles pseudokinase 3	30.78238948	21.74105011	39.82372885	1.8339328	0.874940776	0.017113658	0.178145026	0.283580778	0.65133677	0.496358727	0.888978231	0.647631576	1.166777101
11799	Birc5	baculoviral IAP repeat-containing 5	76.7368654	54.07910423	99.39462657	1.830927372	0.872574564	0.000676531	0.018755807	0.607134878	0.714145583	0.479525082	1.257309144	1.021007054	1.13084579
20361	Sema7a	sema domain, immunoglobulin domain (Ig), and GPI membrane anchor, (semaphorin) 7A	306.0823646	216.15649	396.0082391	1.830715131	0.872407317	0.000166993	0.006404313	2.336059516	3.671152803	2.896551123	5.396009123	4.133851742	7.30705293
381319	Batf3	basic leucine zipper transcription factor, ATF-like 3	29.88640507	21.11733805	38.65547208	1.830169866	0.871977558	0.010722016	0.130523693	1.256750594	1.438460179	1.299836247	3.020438642	1.793826115	2.734404686
171531	Mlph	melanophilin	394.5198459	278.7272772	510.3124146	1.829296285	0.871288763	2.55E-07	2.70E-05	2.713953468	2.899794682	2.755397746	4.524976263	5.13843971	6.178124355
20743	Sptbn2	spectrin beta, non-erythrocytic 2	1955.328365	1381.128442	2529.528287	1.82892866	0.870998802	2.65E-09	4.36E-07	7.573528557	7.829877363	7.181346661	11.23503347	15.34195979	16.17980623
71939	Apol6	apolipoprotein L 6	6.295763197	4.313709412	8.277816983	1.828076932	0.870326786	0.152259008	0.607854666	0.032280174	0.074965865	0.033386847	0.123680257	0.122867166	0.029264312
239283	Oxgr1	oxoglutarate (alpha-ketoglutarate) receptor 1	956.0836572	675.6602278	1236.507087	1.827717459	0.870043066	1.49E-08	2.15E-06	7.30087234	8.292646852	8.766301839	12.57720841	17.27579521	16.24804464
55985	Cxcl13	chemokine (C-X-C motif) ligand 13	5.135934832	3.590219953	6.681649711	1.827700473	0.870029658	0.245232626	0.734472842	0.038502858	0.344894591	0.039822866	0.24140002	0.175862884	0.383961874
24110	Usp18	ubiquitin specific peptidase 18	91.47499527	64.59343483	118.3565557	1.827290594	0.869706084	0.000939146	0.023695981	1.616815671	2.137225592	1.175797667	3.088584448	2.682777866	3.526985755
94214	Spock2	sparc/osteonectin, cwcv and kazal-like domains proteoglycan 2	22.37616491	15.77946441	28.97286542	1.826433307	0.869029074	0.011675053	0.138486792	0.194274702	0.170611969	0.177295672	0.394070889	0.31318417	0.321167413
20557	Slfn3	schlafen 3	44.7883996	31.60366805	57.97313115	1.82642028	0.869018784	0.005379408	0.08109921	0.837649184	1.005351694	0.509627427	1.621873153	1.209686792	1.608119055
11656	Alas2	aminolevulinic acid synthase 2, erythroid	248.8412922	176.1132881	321.5692964	1.826118728	0.868780568	2.75E-05	0.001486728	3.414793592	3.896621432	4.206742762	6.681980724	6.10971768	8.971780729
13421	Dnase1l3	deoxyribonuclease 1-like 3	16.40093734	11.56611589	21.23575878	1.823860286	0.866995219	0.067954504	0.404121837	0.169333467	0.20465134	0.050039654	0.328610319	0.151924803	0.317991281
216725	Adamts2	a disintegrin-like and metallopeptidase (reprolysin type) with thrombospondin type 1 motif, 2	178.2097277	126.1866947	230.2327606	1.82382834	0.866969948	0.000521882	0.015416681	0.7082088	0.90101437	0.732488588	1.557298722	1.005589537	1.847965764
63959	Slc29a1	solute carrier family 29 (nucleoside transporters), member 1	1051.110756	743.6902907	1358.531222	1.823587979	0.866779804	3.55E-10	7.25E-08	11.26591578	15.07472582	11.81056232	23.82903154	24.3101171	23.7129086
16816	Lcat	lecithin cholesterol acyltransferase	22.64493686	15.98543054	29.30444317	1.822972952	0.866293155	0.016749004	0.175423177	0.624130765	0.621192917	0.339751618	0.858133944	0.975251367	1.161419318
71889	Epn3	epsin 3	1202.813188	851.9119582	1553.714419	1.821901567	0.865445016	2.47E-09	4.15E-07	8.789100161	9.561737812	11.1396368	16.12938309	18.95418376	20.58301303
14579	Gem	GTP binding protein (gene overexpressed in skeletal muscle)	211.9949939	150.2813806	273.7086072	1.821851706	0.865405532	0.000207422	0.007629744	2.477864485	2.604308172	3.854472323	5.841302926	4.685534216	6.343730027
23796	Aplnr	apelin receptor	256.9196684	182.019323	331.8200137	1.819932089	0.863884617	0.000432565	0.013453473	2.297272382	3.023623222	1.584020423	4.040221737	3.425946154	5.496813236
18973	Pole	polymerase (DNA directed), epsilon	78.79078048	55.71027024	101.8712907	1.817966672	0.862325751	0.004608902	0.073007676	0.345170103	0.512194887	0.201220267	0.708251202	0.652128386	0.625843313
217371	Rab40b	Rab40B, member RAS oncogene family	41.82688522	29.54423904	54.10953141	1.817165589	0.861689891	0.004733668	0.07452118	0.647715105	0.740172353	0.744356628	1.203246428	1.698373405	1.130904816
17912	Myo1b	myosin IB	560.3681546	397.3407291	723.39558	1.817063714	0.861609008	3.76E-06	0.000270252	3.311474392	4.67064192	2.646593161	6.309969444	6.207824065	7.400876698
11808	Apoa4	apolipoprotein A-IV	422.0032955	299.6605045	544.3460866	1.814935114	0.859917971	0.000277463	0.009519594	6.525749121	6.013918282	11.55465479	14.67637742	17.20315853	13.53634269
72080	Sapcd2	suppressor APC domain containing 2	7.102816962	4.975939138	9.229694785	1.811412487	0.857115108	0.117274907	0.537435464	0.091923172	0.078420412	0.027164174	0.096054582	0.149950595	0.130955004
12545	Cdc7	cell division cycle 7 (S. cerevisiae)	31.2415918	22.22493476	40.25824883	1.811020959	0.856803243	0.008422386	0.110599838	0.265521194	0.277484926	0.343280196	0.652018828	0.454790811	0.553642571
71583	9130008F23Rik	RIKEN cDNA 9130008F23 gene	89.25680491	63.55212407	114.9614857	1.809142812	0.855306297	0.001145339	0.027730985	1.181194212	1.05188324	1.714651983	2.230369215	2.602917301	2.573768437
11768	Ap1m2	adaptor protein complex AP-1, mu 2 subunit	467.8624553	332.6448317	603.0800789	1.808961214	0.855161475	2.15E-06	0.000170817	8.538955496	9.327331835	6.002603708	12.924291	15.83434439	15.84893519
19361	Rad51	RAD51 recombinase	46.1237402	32.70057211	59.54690829	1.808647915	0.85491159	0.021274378	0.203972766	0.606861232	1.145526104	0.324655078	1.421339533	1.12307946	1.327981072
269799	Clec4a1	C-type lectin domain family 4, member a1	26.11277135	18.55693457	33.66860813	1.80858339	0.854860119	0.037664608	0.284333418	0.660479709	0.714533437	0.237608064	0.96022875	0.721399031	1.327713187
18133	Nov	nephroblastoma overexpressed gene	12.32532037	8.666316031	15.98432472	1.808285424	0.854622414	0.048837941	0.33258486	0.132423783	0.22594363	0.136963718	0.336054686	0.345628196	0.257253718
12826	Col4a1	collagen, type IV, alpha 1	8712.649105	6199.549133	11225.74908	1.80794655	0.854352027	3.81E-10	7.67E-08	39.61326383	47.93391108	38.48040556	77.89506432	67.71185081	89.90915292
11472	Actn2	actinin alpha 2	17.35733875	12.32324402	22.39143349	1.807944646	0.854350507	0.039733735	0.293439	0.134940647	0.268610935	0.155074298	0.250676339	0.359534693	0.434963391
21897	Tlr1	toll-like receptor 1	51.03286674	36.42943831	65.63629517	1.806940276	0.853548822	0.005597702	0.083296772	0.410192859	0.510327549	0.681839446	0.811332768	0.920055411	1.261700045
12500	Cd3d	CD3 antigen, delta polypeptide	7.590217556	5.410029977	9.770405135	1.806797401	0.853434744	0.123743224	0.550782507	0.235475374	0.100442986	0.208755656	0.386663541	0.268885093	0.36595792
330695	Ctxn1	cortexin 1	57.47468503	40.78731764	74.16205242	1.80668797	0.853347363	0.001507355	0.033820449	1.678674366	1.598130382	1.207808689	2.859979848	3.000283914	2.547427313
74202	Fblim1	filamin binding LIM protein 1	302.9747986	215.7994487	390.1501486	1.80584405	0.852673309	2.57E-05	0.001418471	2.810392647	3.738922517	2.643820972	5.283114626	4.870147305	6.990512485
12722	Clca3a1	chloride channel accessory 3A1	249.0553317	177.3613666	320.7492968	1.805687481	0.852548221	0.005131252	0.078508943	1.881870394	2.935147222	1.341108298	3.033608034	2.764709771	5.669500697
16571	Kif4	kinesin family member 4	54.11623026	38.50541618	69.72704434	1.803945574	0.851155813	0.011137853	0.134409644	0.427273865	0.481964328	0.196409891	0.773894038	0.509580621	0.774709307
81703	Jdp2	Jun dimerization protein 2	166.1420043	118.5666873	213.7173213	1.802091695	0.849672421	0.00019208	0.007168814	2.330968353	2.746118002	3.394915212	5.791076543	4.508578335	5.498610168
66705	Dnase1l2	deoxyribonuclease 1-like 2	65.81695353	46.96030359	84.67360347	1.802069347	0.84965453	0.001412857	0.032171926	1.484104504	1.873418801	1.759616511	2.572069039	3.224010587	3.74100188
14828	Hspa5	heat shock protein 5	20055.38024	14305.28643	25805.47404	1.80190762	0.849525049	1.53E-08	2.19E-06	206.2295121	211.8666036	247.1530491	433.7134213	471.9691402	334.3597135
19362	Rad51ap1	RAD51 associated protein 1	25.28901734	17.91706737	32.6609673	1.801537045	0.849228318	0.019115946	0.190685927	0.354378781	0.595199279	0.251988057	0.671179693	0.834608681	0.742936851
215387	Ncaph	non-SMC condensin I complex, subunit H	52.78823826	37.60978903	67.96668749	1.80126284	0.849008714	0.008217035	0.108863269	0.481614444	0.909107205	0.498125813	1.370950201	0.872329516	1.264687542
14065	F2rl3	coagulation factor II (thrombin) receptor-like 3	20.09650829	14.36029632	25.83272026	1.798651122	0.84691538	0.023109862	0.214535521	0.291394877	0.401570656	0.278201425	0.60898275	0.46071494	0.731549149
230726	Rhbdl2	rhomboid, veinlet-like 2 (Drosophila)	32.76630691	23.47178957	42.06082426	1.798459328	0.846761534	0.011661705	0.138486792	0.772018688	0.951333459	0.87453239	1.4213575	1.259363215	2.133000423
69538	Antxr1	anthrax toxin receptor 1	82.74825729	59.00523537	106.4912792	1.797724415	0.846171878	0.000572667	0.016565135	0.416465755	0.575231995	0.518650466	0.888129507	1.038456297	0.886101569
12740	Cldn4	claudin 4	692.6777029	495.1448479	890.210558	1.796675159	0.845329591	4.74E-05	0.002355853	9.906608932	11.72870141	15.1010683	18.4836081	19.38021604	30.61622283
100503104	Gm19557	predicted gene, 19557	11.81424287	8.365641263	15.26284449	1.796181203	0.8449329	0.05455613	0.355544253	0.145628532	0.144943043	0.117149798	0.185990058	0.332581201	0.249376389
75328	4930563D23Rik	RIKEN cDNA 4930563D23 gene	45.95073389	32.68326417	59.21820362	1.795742324	0.844580349	0.005639689	0.083622595	0.651314865	0.615005517	0.380004385	0.924901185	1.239541211	0.908406185
17064	Cd93	CD93 antigen	767.2021949	548.5232135	985.8811763	1.794849464	0.843862849	2.21E-06	0.000172576	3.572216059	4.521397085	3.060313468	6.535862513	5.549046242	8.591116702
19215	Ptgds	prostaglandin D2 synthase (brain)	295.9919844	211.6489561	380.3350127	1.794463598	0.843552657	5.50E-05	0.002621961	15.17280456	9.348476179	10.806887	19.86197384	22.33917398	23.53003353
12217	Bsn	bassoon	29.74475825	21.22314724	38.26636925	1.793168567	0.842511115	0.020241951	0.197792037	0.06456845	0.083823286	0.031939253	0.096805392	0.102580245	0.134887232
54215	Cd160	CD160 antigen	12.64754478	9.044595441	16.25049413	1.792099003	0.84165034	0.052074755	0.346154607	0.203211148	0.134836408	0.122603782	0.247735019	0.270717013	0.337746933
69627	Fam89a	family with sequence similarity 89, member A	13.01716826	9.328531577	16.70580495	1.791936998	0.841519915	0.177654426	0.647623564	0.170115289	0.067725816	0.703789664	0.817700499	0.543904448	0.400976707
22776	Zim1	zinc finger, imprinted 1	44.74271466	31.94361957	57.54180976	1.789879602	0.839862547	0.007767222	0.104717204	0.293923846	0.610518921	0.330435378	0.787865495	0.744214954	0.75304823
328967	Arhgef37	Rho guanine nucleotide exchange factor (GEF) 37	92.38083579	66.20745431	118.5542173	1.789589101	0.839628375	0.000908907	0.023103138	0.788558536	0.950077595	1.015914068	1.329964325	1.816678816	1.956528276
14118	Fbn1	fibrillin 1	427.2309605	306.0791216	548.3827994	1.789362997	0.839446088	0.000384726	0.012188563	1.400959551	1.664242203	1.107775594	2.658675785	1.641013873	3.412804044
26886	Cenph	centromere protein H	16.87727575	12.0338454	21.7207061	1.789243957	0.839350107	0.036535533	0.279668251	0.252770176	0.610980876	0.448175984	0.867858076	0.783434372	0.785672371
73804	Kif2c	kinesin family member 2C	28.44523172	20.42165942	36.46880402	1.788736005	0.838940479	0.012137586	0.142079593	0.210377686	0.279183221	0.229678484	0.451878808	0.333647909	0.540380654
56315	Rhcg	Rhesus blood group-associated C glycoprotein	3476.370465	2493.067862	4459.673068	1.786586664	0.837205898	1.64E-09	2.79E-07	46.02473227	55.01231908	59.44791746	86.83632286	104.9629628	105.0687369
20289	Scx	scleraxis	53.82959542	38.66700844	68.9921824	1.785972985	0.836710258	0.002544006	0.04878243	1.220906651	1.607146722	1.751575111	2.798483567	2.473458826	3.177702394
18126	Nos2	nitric oxide synthase 2, inducible	28.23311316	20.19898302	36.2672433	1.785146117	0.836042166	0.029019725	0.248393904	0.239531514	0.300596367	0.096943094	0.370004345	0.332976885	0.472070952
71988	Esco2	establishment of sister chromatid cohesion N-acetyltransferase 2	43.88491598	31.4202684	56.34956356	1.782770174	0.83412073	0.023469032	0.21585889	0.46299056	0.768018693	0.23943172	0.983725206	0.740152827	0.979380315
232943	Klc3	kinesin light chain 3	43.99350157	31.51984185	56.46716129	1.78253191	0.833927903	0.003945463	0.065480993	0.794083234	0.603158333	0.583560299	1.288331199	1.24081491	1.136674531
100503040	Gm19522	predicted gene, 19522	31.84837751	22.83756044	40.85919458	1.777982792	0.830241361	0.020922238	0.202499735	0.212207057	0.510419759	0.49383502	0.739148415	0.848103971	0.657301891
209737	Kif15	kinesin family member 15	36.38715588	26.28231492	46.49199685	1.77622677	0.828815782	0.009950619	0.124196064	0.269017067	0.193888493	0.268645401	0.397428287	0.381334033	0.563454805
329152	Hecw2	HECT, C2 and WW domain containing E3 ubiquitin protein ligase 2	279.5928168	201.4437991	357.7418344	1.774589347	0.827485213	0.000116711	0.004762437	0.744762187	0.803351301	0.814657697	1.743898095	1.028531179	1.562460222
74782	Glt8d2	glycosyltransferase 8 domain containing 2	17.7295003	12.71279958	22.74620102	1.773701348	0.826763112	0.053674115	0.351844836	0.207804557	0.330922239	0.257914559	0.26057299	0.664407198	0.546330585
16598	Klf2	Kruppel-like factor 2 (lung)	351.0759297	252.9130997	449.2387597	1.773350749	0.826477913	1.09E-06	9.32E-05	5.86354429	7.233628042	5.682345813	10.88971974	11.08410688	12.44058769
100038347	Fam174b	family with sequence similarity 174, member B	436.3144844	314.4244169	558.2045519	1.772970306	0.826168374	2.31E-05	0.001299139	3.959468301	6.085839774	5.771311766	7.838409493	10.70218899	10.46571781
52850	Sgsm1	small G protein signaling modulator 1	221.8727982	159.7546753	283.9909212	1.772851892	0.826072015	1.96E-05	0.001122894	1.067336666	1.176612059	1.006112115	1.778844419	2.236987566	1.947484056
14183	Fgfr2	fibroblast growth factor receptor 2	546.793486	394.172086	699.414886	1.772637231	0.82589732	8.50E-07	7.65E-05	2.946097278	3.494575114	3.138929833	4.74849184	5.751220761	7.068606305
108912	Cdca2	cell division cycle associated 2	37.14085968	26.70590287	47.57581649	1.772448252	0.825743508	0.008835834	0.114678487	0.216191786	0.419023342	0.282446615	0.618275467	0.506723943	0.557034118
21345	Tagln	transgelin	937.8680775	676.2105456	1199.525609	1.772228226	0.825564405	1.46E-05	0.000865803	16.530787	17.57604483	23.16626185	38.61537818	25.6085078	40.99509388
77590	Chst15	carbohydrate (N-acetylgalactosamine 4-sulfate 6-O) sulfotransferase 15	525.5510387	378.9059203	672.1961571	1.771349775	0.824849119	9.97E-06	0.000641253	3.682028773	5.095077426	3.222374819	6.489255158	6.588157624	8.863360684
21824	Thbd	thrombomodulin	612.687851	441.8971385	783.4785636	1.770691952	0.824313248	3.50E-05	0.001802983	4.63287349	6.862703536	4.555230329	9.204365913	7.612384329	12.52374016
243963	Zfp473	zinc finger protein 473	8.448742141	6.094811999	10.80267228	1.770467355	0.824130243	0.123747893	0.550782507	0.02744805	0.054637698	0.085167185	0.076484478	0.114922259	0.116123662
20698	Sphk1	sphingosine kinase 1	159.3491836	115.132246	203.5661212	1.769924561	0.82368787	0.007689606	0.104037445	1.57155903	1.661921635	2.421224429	2.719879554	2.411406381	5.253698868
51795	Srpx	sushi-repeat-containing protein	37.4756625	27.00074979	47.95057521	1.768722066	0.822707363	0.00711183	0.099509127	0.437201835	0.652715821	0.395666766	0.913703008	0.811253478	0.990887692
268396	Sh3pxd2b	SH3 and PX domains 2B	197.6019585	142.6402343	252.5636827	1.767827505	0.821977512	7.55E-05	0.003379096	0.70433498	1.030558732	0.853008792	1.547467675	1.498549592	1.68091813
93707	Pcdhgc4	protocadherin gamma subfamily C, 4	9.474989407	6.768317873	12.18166094	1.767166509	0.821437982	0.117641006	0.538159246	0.026721275	0.062056155	0.092124568	0.1396112	0.132221019	0.064599381
268930	Pkmyt1	protein kinase, membrane associated tyrosine/threonine 1	31.81952633	22.92645541	40.71259725	1.766158517	0.820614834	0.015688167	0.167959713	0.460788006	0.720687046	0.340418124	0.985923934	0.776720549	1.014505711
215690	Nav1	neuron navigator 1	443.3625848	320.3392327	566.385937	1.765328374	0.819936568	2.77E-06	0.000208609	1.093364157	1.300978067	0.989492325	1.695447368	2.11283407	2.366840327
231946	Fam221a	family with sequence similarity 221, member A	52.24270467	37.64849647	66.83691288	1.764139437	0.818964595	0.003560576	0.061675262	0.747451666	1.062761905	0.618461466	1.361250297	1.585074417	1.490761759
72401	Slc43a1	solute carrier family 43, member 1	36.24960329	26.26597001	46.23323656	1.762933322	0.81797791	0.009188914	0.11796037	0.289487681	0.388968794	0.464089059	0.620121846	0.66112155	0.800446621
269582	Clspn	claspin	22.57147235	16.30846784	28.83447686	1.762046328	0.817251856	0.030827929	0.256374439	0.125725511	0.205576806	0.111459262	0.319056336	0.184581899	0.301230919
234857	Spire2	spire homolog 2 (Drosophila)	226.6726508	163.9956448	289.3496567	1.761425254	0.816743256	7.17E-05	0.003234773	3.183409048	3.225685094	3.054531607	4.468711361	6.48182497	6.310931004
20750	Spp1	secreted phosphoprotein 1	21097.58197	15281.86279	26913.30115	1.758616327	0.814440768	4.01E-10	7.96E-08	338.0931293	387.4297682	361.6376528	563.0634855	667.8705163	747.7629013
12835	Col6a3	collagen, type VI, alpha 3	650.338632	471.1894006	829.4878634	1.757651861	0.813649343	5.57E-05	0.002636651	1.935541981	2.480947623	1.455538428	3.562073551	2.695547639	4.392383975
54712	Plxnc1	plexin C1	47.38086621	34.24732842	60.51440399	1.75735547	0.813406042	0.009157759	0.117659138	0.266727252	0.265471739	0.12479904	0.371620112	0.39159135	0.431799179
228482	Arhgap11a	Rho GTPase activating protein 11A	184.4817493	133.7279447	235.2355538	1.756946571	0.813070319	0.001288598	0.030144	1.328743841	1.40237121	0.867006581	2.01280559	1.710745901	2.805349144
328779	Hs3st6	heparan sulfate (glucosamine) 3-O-sulfotransferase 6	59.30620088	43.05249465	75.55990711	1.755441063	0.81183356	0.004118336	0.067616722	1.76027493	1.350491624	1.630974858	2.184274445	3.015039409	3.424356251
75783	4930431F12Rik	RIKEN cDNA 4930431F12 gene	63.39155836	45.95774281	80.8253739	1.755180234	0.811619184	0.018083587	0.184231054	1.147187721	0.787439855	0.797830524	2.438830325	1.01634286	1.506219381
242248	Bank1	B cell scaffold protein with ankyrin repeats 1	7.461126864	5.382408918	9.539844809	1.75505949	0.811519933	0.126141877	0.556741566	0.027389239	0.095411101	0.099148819	0.128791012	0.140738754	0.136566788
66443	Tnfaip8l1	tumor necrosis factor, alpha-induced protein 8-like 1	22.90843224	16.61440114	29.20246334	1.754762001	0.81127537	0.041248156	0.299990151	0.378353667	0.395401353	0.176096209	0.4348943	0.496840532	0.788911401
237360	Adamts14	a disintegrin-like and metallopeptidase (reprolysin type) with thrombospondin type 1 motif, 14	70.56486429	51.16278387	89.96694471	1.753727465	0.810424566	0.011287099	0.135889216	0.43119045	0.617991541	0.285422793	0.928174082	0.561300224	0.922536559
55948	Sfn	stratifin	180.4501133	130.9339115	229.9663152	1.753234292	0.810018802	4.36E-05	0.002196343	3.522641528	3.671700724	3.729474365	6.434440464	6.77797142	6.613371615
15368	Hmox1	heme oxygenase 1	1126.398191	818.2406	1434.555781	1.75289998	0.809743679	0.078814398	0.438551971	15.64207928	27.88758719	26.42560492	19.45986423	89.37187722	17.57786143
71860	Cfap52	cilia and flagella associated protein 52	27.52838632	20.01498569	35.04178696	1.749524656	0.806962997	0.035602248	0.276962682	0.447199939	0.222547461	0.546628092	0.934597928	0.649917627	0.626556761
319545	D430020J02Rik	RIKEN cDNA D430020J02 gene	16.49446256	11.96149929	21.02742584	1.749134919	0.806641576	0.064129022	0.392207155	0.123762991	0.292553511	0.144006754	0.242485152	0.335641489	0.434775388
330812	Rnf150	ring finger protein 150	105.8832798	77.07187396	134.6946856	1.746495734	0.804463119	0.000536856	0.015767693	0.374183378	0.367824255	0.329676588	0.564778839	0.617172496	0.753831751
624367	Gm6498	glyceraldehyde-3-phosphate dehydrogenase pseudogene	7.282321209	5.270975831	9.293666587	1.745455767	0.803603797	0.189969873	0.665960825	0.195861318	0.222787861	0.028939444	0.350852812	0.127800295	0.329758831
14235	Foxm1	forkhead box M1	108.4396506	78.79796674	138.0813344	1.744650153	0.802937768	0.01174731	0.138916022	0.860982125	1.193580226	0.392243827	1.553016014	1.404485711	1.440286852
72119	Tpx2	TPX2, microtubule-associated	99.34453789	72.29667078	126.392405	1.743820187	0.802251285	0.012600567	0.14556699	0.75130682	0.944060056	0.359392171	1.216864194	0.943694115	1.532506405
94227	Pi15	peptidase inhibitor 15	93.77280103	68.33866012	119.2069419	1.742300316	0.800993319	0.002986769	0.054998241	0.504079886	0.437385703	0.387679024	0.985940494	0.575599752	0.831946806
17386	Mmp13	matrix metallopeptidase 13	53.8128136	39.20635334	68.41927386	1.742225657	0.800931497	0.034111178	0.271576091	0.919894453	0.749098158	0.311377595	1.0661007	0.859427121	1.63757619
14218	Sh3pxd2a	SH3 and PX domains 2A	1014.07277	739.3637019	1288.781837	1.740673542	0.799645655	1.24E-09	2.23E-07	2.851853421	3.417179685	3.24591371	5.517742211	5.765971533	5.845277805
319504	Nrcam	neuronal cell adhesion molecule	41.9375505	30.65747383	53.21762717	1.740664537	0.799638192	0.00833866	0.109760079	0.144174791	0.172195374	0.214729329	0.31336158	0.269994184	0.371201839
69671	Tmem52	transmembrane protein 52	73.06164366	53.33829265	92.78499468	1.739993621	0.799082017	0.002536953	0.04878243	2.524948817	1.763553418	2.794776627	4.351095942	4.046587545	4.377303607
208583	Nek11	NIMA (never in mitosis gene a)-related expressed kinase 11	7.610851827	5.471289709	9.750413944	1.739802535	0.798923571	0.20204883	0.682054091	0.085219659	0.033927409	0.158654298	0.195909528	0.272470228	0.04635467
103743	Tmem98	transmembrane protein 98	231.1385792	168.5546397	293.7225187	1.737333012	0.796874316	0.00028289	0.009619518	5.781233169	6.74499047	3.820193535	8.860229887	10.45235306	10.01633571
107029	Me2	malic enzyme 2, NAD(+)-dependent, mitochondrial	303.1164722	221.3209118	384.9120325	1.736764804	0.796402395	4.72E-05	0.002354375	3.663056843	4.86108594	3.637847204	6.055748124	7.179396283	8.591191369
257630	Il17f	interleukin 17F	11.59563926	8.33219236	14.85908616	1.736717325	0.796362955	0.089896718	0.470014479	0.41777889	0.340210114	0.196409891	0.63498998	0.737265579	0.378746772
20135	Rrm2	ribonucleotide reductase M2	258.2314649	188.4424309	328.020499	1.736485899	0.796170695	0.000244345	0.008595344	3.878862704	5.045340267	2.759468876	7.162788917	6.303998682	7.460869178
72107	Dscc1	DNA replication and sister chromatid cohesion 1	6.394724646	4.592021654	8.197427638	1.735748671	0.795558067	0.182909539	0.655322354	0.136716031	0.306163113	0.03535078	0.357151545	0.234170364	0.278871677
226025	Trpm3	transient receptor potential cation channel, subfamily M, member 3	121.2215567	88.46024244	153.9828709	1.735336062	0.79521508	0.002665468	0.050354319	0.333778114	0.405642215	0.199864879	0.580075364	0.493469816	0.608373191
104601	Mycbpap	MYCBP associated protein	210.011374	153.5320427	266.4907054	1.735210774	0.795110916	0.000636261	0.017963218	2.032261855	2.266027612	2.74989947	3.113549099	4.449276905	5.111599744
12428	Ccna2	cyclin A2	133.05751	97.2486984	168.8663215	1.732974314	0.793250271	0.002707931	0.050905117	1.718945102	1.900948722	1.053556352	2.977037911	2.162750609	3.217700095
12282	Hyou1	hypoxia up-regulated 1	4010.377601	2932.613452	5088.14175	1.73290364	0.793191434	2.24E-07	2.43E-05	26.80179436	29.03675583	33.13948935	57.80600905	58.89202371	42.77504767
53624	Cldn7	claudin 7	516.2341328	377.8409808	654.6272848	1.73141062	0.791947914	3.80E-06	0.000271678	8.411597047	9.175507701	11.95909875	15.9193337	17.90167462	19.1941521
67305	Gpx7	glutathione peroxidase 7	33.85974258	24.81297347	42.90651169	1.729432999	0.790299122	0.011649785	0.138486792	1.03190197	0.880324029	0.838576399	1.424869916	1.557052889	1.937808483
69327	1700007K13Rik	RIKEN cDNA 1700007K13 gene	22.60149259	16.54767892	28.65530627	1.729095956	0.790017933	0.033004249	0.267100809	0.723413153	0.830778429	1.208653704	1.977038142	1.461477436	1.51344538
100042173	Rps15a-ps6	ribosomal protein S15A, pseudogene 6	6.88805445	5.059561396	8.716547504	1.728711241	0.789696905	0.196978312	0.673856949	0.108593012	0.324245562	0.393105816	0.680841805	0.248000814	0.541460798
319480	Itga11	integrin alpha 11	5.960251097	4.452763558	7.467738636	1.728638029	0.789635805	0.238208353	0.725922953	0.027186746	0.018039183	0.074983464	0.056817262	0.031044056	0.123233754
22153	Tubb4a	tubulin, beta 4A class IVA	14.63983656	10.71990302	18.55977011	1.726399233	0.787766129	0.05765623	0.36623314	0.301214011	0.179877699	0.16615501	0.314751822	0.389810975	0.455120469
52679	E2f7	E2F transcription factor 7	19.0500829	13.87603213	24.22413367	1.726201575	0.787600944	0.070239795	0.411835581	0.130724094	0.17076775	0.042251799	0.256123834	0.158600959	0.199987048
13198	Ddit3	DNA-damage inducible transcript 3	309.1835623	226.7148913	391.6522334	1.725295442	0.786843432	0.000767139	0.020450813	7.859092002	11.70758525	15.40701425	22.43625186	22.11278903	17.92850681
14687	Gnaz	guanine nucleotide binding protein, alpha z subunit	81.80399024	59.85068916	103.7572913	1.724423781	0.786114363	0.00208311	0.042728878	1.249421699	1.170391098	0.893177005	1.747167757	2.328865142	1.84895167
668212	Efr3b	EFR3 homolog B	73.95672206	54.25743512	93.656009	1.723826837	0.785614859	0.004071693	0.067066791	0.314350813	0.435298965	0.367535797	0.799775068	0.507214129	0.681478078
12904	Crabp2	cellular retinoic acid binding protein II	6.923274405	5.115183054	8.731365755	1.723816107	0.785605879	0.19725339	0.674434651	0.099422936	0.197909884	0.462741704	0.311674248	0.454117047	0.585871523
226101	Myof	myoferlin	1125.597731	826.0418166	1425.153646	1.722715585	0.784684537	5.95E-05	0.002786326	5.268732617	6.08046418	4.275154673	6.567312424	9.067379837	12.20278725
12227	Btg2	B cell translocation gene 2, anti-proliferative	561.7744445	412.5183652	711.0305238	1.72165918	0.783799575	6.84E-07	6.35E-05	5.267835411	6.788508009	5.973765752	9.325964776	10.58882231	12.18257259
218454	Lhfpl2	lipoma HMGIC fusion partner-like 2	331.9188228	243.5911551	420.2464905	1.720957599	0.783211553	2.59E-05	0.001424448	2.119711627	3.164600887	2.277523566	4.333189584	4.75867248	4.347082948
94352	Loxl2	lysyl oxidase-like 2	659.585411	484.4201172	834.7507048	1.720465006	0.782798548	8.88E-05	0.003859867	4.102635625	5.407180749	3.126633134	7.554189551	5.759747098	9.114330369
353287	Clec18a	C-type lectin domain family 18, member A	16.54961232	12.05601816	21.04320648	1.719787061	0.782229945	0.046229007	0.319802062	0.221364975	0.367204979	0.305272152	0.565434315	0.61788878	0.423664864
66695	Aspn	asporin	100.8014586	73.99976082	127.6031563	1.718980549	0.781553221	0.001544213	0.034395272	1.21707387	1.41607934	1.187881002	2.794320847	1.976975074	2.02024663
74127	Krt80	keratin 80	248.0414593	182.1247101	313.9582085	1.718926678	0.781508007	4.09E-05	0.002067104	4.489164128	5.421882945	3.93878226	7.800640713	8.783478673	8.025184892
12827	Col4a2	collagen, type IV, alpha 2	5767.05742	4240.504123	7293.610717	1.7173796	0.78020896	3.22E-08	4.36E-06	27.02454126	34.40180058	27.22643048	54.12259563	44.04671332	59.14262973
16617	Klk1b24	kallikrein 1-related peptidase b24	11.03804706	8.003896534	14.07219759	1.717198069	0.780056455	0.086648516	0.46047491	0.40952239	0.509493407	0.31767165	0.802365056	0.876799218	0.556892488
100306954	Snora17	small nucleolar RNA, H/ACA box 17	6.420090342	4.736524103	8.103656581	1.715240414	0.778410803	0.214115264	0.694317669	2.372592788	0.674692785	1.752809484	1.770876411	3.096252591	3.687303289
13386	Dlk1	delta-like 1 homolog (Drosophila)	11.81526892	8.555072714	15.07546513	1.714995385	0.778204694	0.125021183	0.553551545	0.020606807	0.046879562	0.009134262	0.039989787	0.060507107	0.037363121
319486	A430057M04Rik	RIKEN cDNA A430057M04 gene	14.16657449	10.48067775	17.85247123	1.71202734	0.77570574	0.062687832	0.386015778	0.095212431	0.075811405	0.128019624	0.139288343	0.173954178	0.215792382
231201	AF366264	cDNA sequence AF366264	6.43865342	4.781059384	8.096247456	1.711532697	0.775288853	0.21558257	0.695810051	0.093893644	0.015575279	0.113298074	0.130818152	0.107215462	0.156055858
381546	Ccdc24	coiled-coil domain containing 24	18.28333751	13.54753235	23.01914266	1.709176813	0.773301651	0.065070048	0.395902911	0.419113079	0.347616892	0.650222535	0.620428832	0.837510947	1.044879855
17470	Cd200	CD200 antigen	588.5919459	434.1916254	742.9922665	1.708976952	0.77313294	1.02E-05	0.000650266	8.17792832	9.884953603	6.900707131	14.38190076	12.01562361	17.66197851
16818	Lck	lymphocyte protein tyrosine kinase	23.49693305	17.36589119	29.62797491	1.708340529	0.772595581	0.033928957	0.271406096	0.305088431	0.37509996	0.25986297	0.581341859	0.389360284	0.683326963
236312	Ifi209	interferon activated gene 209	15.45024573	11.50484198	19.39564948	1.707812894	0.772149923	0.091666652	0.47501062	0.127939151	0.114603235	0.198488006	0.200533903	0.189918839	0.382754102
76464	Knl1	kinetochore scaffold 1	38.43275181	28.33103709	48.53446652	1.70743844	0.771833565	0.015045686	0.162476418	0.171418855	0.259330192	0.156020191	0.401235814	0.266206545	0.366752465
67052	Ndc80	NDC80 kinetochore complex component	30.63725237	22.55362431	38.72088042	1.70704423	0.77150044	0.032745224	0.266056277	0.386218129	0.708105558	0.294338203	0.870875342	0.673128971	0.902978861
102657	Cd276	CD276 antigen	21.28320651	15.72365298	26.84276003	1.70685182	0.771337817	0.048577797	0.331512839	0.309038325	0.19573505	0.159816601	0.469713153	0.256643857	0.44571798
18414	Osmr	oncostatin M receptor	338.8726599	250.4037759	427.3415439	1.705845299	0.770486817	0.004587753	0.072747982	1.740694857	2.532117176	2.455891724	3.190121496	2.660417355	6.037113086
319997	A630001G21Rik	RIKEN cDNA A630001G21 gene	29.7435109	21.93536055	37.55166125	1.705708799	0.770371368	0.034332343	0.272648828	0.67018043	0.59802315	0.262921423	0.845191014	0.765266976	1.089430517
74480	Samd4	sterile alpha motif domain containing 4	155.8692318	115.2164943	196.5219693	1.705360284	0.770076564	0.017006919	0.177395963	0.593609143	0.868497997	0.601680867	0.843592234	0.840511185	1.953483088
56050	Cyp39a1	cytochrome P450, family 39, subfamily a, polypeptide 1	288.2250751	212.9255336	363.5246167	1.704160944	0.769061593	1.39E-05	0.00084735	3.313030863	3.039375869	2.875375043	4.891860787	5.773324817	5.615242935
231253	9130230L23Rik	RIKEN cDNA 9130230L23 gene	5.845785809	4.302623034	7.388948584	1.702511787	0.767664787	0.24604242	0.735110339	0.061541019	0.245005358	0.09547628	0.225074251	0.175681457	0.306852612
68549	Sgol2a	shugoshin-like 2a (S. pombe)	38.93362673	28.75423132	49.11302215	1.702063136	0.767284553	0.015397771	0.165577433	0.130178576	0.265950877	0.198419107	0.329334198	0.344238803	0.372683028
116972	Fam57a	family with sequence similarity 57, member A	32.97146127	24.40105539	41.54186714	1.700554613	0.766005339	0.019740995	0.194311843	1.443236166	1.197035586	0.895629104	2.362691882	1.538138384	2.311503029
19273	Ptpru	protein tyrosine phosphatase, receptor type, U	620.2680669	459.0644805	781.4716533	1.698638547	0.764378894	0.000153604	0.00601136	3.113289062	5.36395474	2.808061938	6.676307027	6.877967352	6.182798338
27279	Tnfrsf12a	tumor necrosis factor receptor superfamily, member 12a	467.7581892	346.5918587	588.9245198	1.698624287	0.764366783	0.001341552	0.031029375	14.5579905	11.99764579	21.57862868	25.28921621	22.34114694	37.36594701
56484	Foxo3	forkhead box O3	973.8069222	721.2713471	1226.342497	1.698296515	0.764088369	5.15E-05	0.002492938	10.36042743	10.14211086	13.03813593	24.48406738	14.46525484	20.04851508
52276	Cdca8	cell division cycle associated 8	62.92118092	46.60964524	79.2327166	1.697237405	0.763188379	0.002676579	0.050501871	1.128138479	1.424074808	1.309109371	2.357683428	2.073689466	2.344816483
26938	St6galnac5	ST6 (alpha-N-acetyl-neuraminyl-2,3-beta-galactosyl-1,3)-N-acetylgalactosaminide alpha-2,6-sialyltransferase 5	25.62944132	18.99666349	32.26221916	1.697064595	0.763041479	0.031823873	0.261389646	0.470008376	0.512347998	0.300932574	0.654843343	0.638921558	0.953644723
22637	Zap70	zeta-chain (TCR) associated protein kinase	5.424416093	3.957412986	6.8914192	1.694657089	0.760993376	0.220431601	0.70359707	0.076688929	0.091593535	0.015863617	0.112189908	0.10508365	0.111238495
20612	Siglec1	sialic acid binding Ig-like lectin 1, sialoadhesin	20.95749632	15.60132329	26.31366935	1.692275542	0.758964492	0.150467367	0.605430357	0.147102982	0.132466691	0.050715389	0.131755201	0.087986511	0.355625305
224617	Tbc1d24	TBC1 domain family, member 24	382.0731151	283.7411789	480.4050513	1.690886091	0.757779474	9.37E-06	0.000607029	0.961725178	0.892564273	0.786801625	1.337777911	1.539566018	1.743746828
242505	Rasef	RAS and EF hand domain containing	70.42648487	52.39813022	88.45483951	1.690581886	0.757519897	0.006999062	0.098740235	0.36254939	0.38661732	0.607108545	0.721607366	0.768836019	0.884298281
17751	Mt3	metallothionein 3	24.51919478	18.13937842	30.89901115	1.690028688	0.757047737	0.124399696	0.55207777	2.245332102	2.069225084	0.258034407	2.433144689	2.46894491	3.091029337
170676	Peg10	paternally expressed 10	19.40571338	14.51607492	24.29535185	1.689977623	0.757004144	0.070677568	0.413655124	0.080540632	0.086841646	0.124952755	0.140267438	0.130287857	0.237301697
14114	Fbln1	fibulin 1	138.8582516	103.2491529	174.4673502	1.689314941	0.756438316	0.00062126	0.017637326	1.023831168	1.260068464	1.138636082	2.047662999	1.659359779	2.265550274
414801	Itprip	inositol 1,4,5-triphosphate receptor interacting protein	286.8872969	213.3053596	360.4692342	1.688975889	0.756148733	0.001167384	0.027998921	2.459173254	2.956035835	2.224010844	3.711787052	3.432104738	6.192828811
432552	Fam71b	family with sequence similarity 71, member B	6.788671239	4.953766383	8.623576094	1.688943329	0.756120921	0.179111913	0.649317814	0.102146852	0.162665658	0.042259516	0.17078041	0.209951374	0.166686313
12608	Cebpb	CCAAT/enhancer binding protein (C/EBP), beta	499.2933035	371.3522893	627.2343177	1.688301454	0.755572527	0.000721353	0.019710959	8.252496652	10.58974328	14.02247587	15.06014895	17.19766385	25.30345083
114332	Lyve1	lymphatic vessel endothelial hyaluronan receptor 1	8.741881065	6.478729484	11.00503265	1.688221077	0.755503841	0.138002381	0.580300202	0.102969669	0.05124249	0.177499695	0.215195108	0.215561889	0.155582417
381199	Tmem151a	transmembrane protein 151A	129.5033708	96.31959399	162.6871477	1.687957885	0.755278909	0.001204667	0.028753805	0.929963583	1.19648941	1.161252945	1.564296607	1.95546599	2.220794072
104886	Rab15	RAB15, member RAS oncogene family	193.0463195	143.5683048	242.5243341	1.687861634	0.755196641	0.000802894	0.021073546	1.689763202	1.490694617	2.330258652	3.143495637	3.40587785	3.098600789
11727	Ang	angiogenin, ribonuclease, RNase A family, 5	148.060731	109.9619342	186.1595278	1.687822439	0.755163139	0.091024426	0.472635141	4.631939129	6.216698697	0.871043207	6.563492994	6.210718433	7.539450725
12833	Col6a1	collagen, type VI, alpha 1	515.0939496	383.0202647	647.1676345	1.686863619	0.754343338	0.000202305	0.007477475	3.724609229	5.779008422	3.514788596	8.430725705	5.872055499	8.334455397
76229	Vmn2r29	vomeronasal 2, receptor 29	56.89512649	42.14580949	71.64444349	1.686749362	0.754245616	0.017838302	0.1829502	0.505473938	0.701992493	0.291797186	0.773862755	1.033575648	0.80992789
232441	Rerg	RAS-like, estrogen-regulated, growth-inhibitor	133.8737453	99.55899418	168.1884964	1.686474699	0.754010675	0.00344284	0.060693942	1.934298363	2.502751446	1.380422722	3.112700015	2.871362649	4.13845194
102633805	Gm26688	predicted gene, 26688	8.607555233	6.361848093	10.85326237	1.686197572	0.753773587	0.120956757	0.544986458	0.228266945	0.170394351	0.147557941	0.268341987	0.358399136	0.336278297
21407	Tcf15	transcription factor 15	16.3469352	12.10581197	20.58805842	1.685385163	0.75307833	0.05805768	0.367411866	0.768899182	0.43046994	0.546741004	1.255401108	0.98774116	0.827761963
69729	2410003L11Rik	RIKEN cDNA 2410003L11 gene	24.47938973	18.21734842	30.74143105	1.68155871	0.74979915	0.031232304	0.258893126	1.315891798	1.091414799	1.58783918	2.291722414	2.504321949	2.187076951
320736	Vstm4	V-set and transmembrane domain containing 4	161.5262176	120.293392	202.7590433	1.681322407	0.749596399	0.016025114	0.170238307	1.696315493	3.068216479	1.180893885	3.903029686	2.532989725	3.844581628
75495	Morn5	MORN repeat containing 5	6.791187022	5.009388041	8.572986003	1.681285247	0.749564513	0.169190015	0.635281658	0.324205226	0.38721499	0.26825606	0.4742869	0.666367406	0.587830959
15505	Hsph1	heat shock 105kDa/110kDa protein 1	7058.814286	5263.026943	8854.60163	1.681128352	0.749429876	0.036813094	0.280164044	35.64098924	36.20283918	110.8895204	126.1611964	122.9570623	70.50852718
319197	Gpr4	G protein-coupled receptor 4	102.4392768	76.33205377	128.5464998	1.679560439	0.748083712	0.002565491	0.04907143	1.17900985	1.49770569	0.89852758	2.10736749	1.842291764	2.250226695
217316	Slc16a5	solute carrier family 16 (monocarboxylic acid transporters), member 5	540.1719967	403.372893	676.9711004	1.677007259	0.745888934	0.039621575	0.293420031	3.22959934	3.583020823	11.01692997	8.235630799	10.16688372	12.81276845
77975	Tmem50b	transmembrane protein 50B	1395.114066	1041.805564	1748.422568	1.6763267	0.745303344	2.96E-07	3.12E-05	18.9471837	19.73977406	24.32413637	32.52801898	39.27029277	37.65795389
83771	Tas1r3	taste receptor, type 1, member 3	32.97077928	24.58483459	41.35672397	1.675386202	0.744493697	0.016027785	0.170238307	0.305742513	0.278944739	0.355752449	0.532473089	0.596416537	0.508159109
107765	Ankrd1	ankyrin repeat domain 1 (cardiac muscle)	48.61561804	36.40668206	60.82455402	1.674462088	0.743697712	0.035394687	0.276049692	0.887201836	0.4793568	1.389535995	1.536297994	1.53409229	1.723527033
229595	Adamtsl4	ADAMTS-like 4	112.1255372	83.97961134	140.271463	1.673682451	0.74302583	0.015338034	0.165167207	0.735931746	0.850955051	1.141742956	1.379690069	1.062792072	2.286056683
270162	Elmod1	ELMO/CED-12 domain containing 1	18.90654614	14.09326023	23.71983206	1.673174918	0.742588276	0.053607233	0.351844836	0.137398299	0.30769099	0.284217553	0.394827263	0.451066356	0.420395039
21752	Tert	telomerase reverse transcriptase	33.56046435	25.04128795	42.07964074	1.673026876	0.742460621	0.03162858	0.260579269	0.274240147	0.259951686	0.445723182	0.491255383	0.730683076	0.485398069
212919	Kctd7	potassium channel tetramerisation domain containing 7	76.57809704	57.20158049	95.95461359	1.67177114	0.741377361	0.003663238	0.062528235	0.597796133	0.678488525	0.531512974	0.843843781	1.17361473	1.112414283
14745	Lpar1	lysophosphatidic acid receptor 1	126.916789	95.02201069	158.8115674	1.671409629	0.741065353	0.004426095	0.070919484	1.29129569	1.236256763	0.992134494	2.068975563	1.432378535	2.575436409
56149	Grasp	GRP1 (general receptor for phosphoinositides 1)-associated scaffold protein	148.808405	111.3979456	186.2188644	1.671146965	0.740838613	0.002252475	0.044493868	2.221465796	2.940642139	2.297625143	4.410484646	3.221547818	5.23619037
23887	Ggt5	gamma-glutamyltransferase 5	135.185129	101.184304	169.1859541	1.669859455	0.739726683	0.001374342	0.031529511	1.02739437	1.345471471	0.928391622	1.774215264	1.691824748	2.225573196
107995	Cdc20	cell division cycle 20	96.60879975	72.2406554	120.9769441	1.669038542	0.73901727	0.006486364	0.093471288	2.106607049	2.196533462	1.167229634	3.485370658	2.691865341	3.251192866
100043766	Gm14057	Ppp1r14c pseudogene	30.58545516	22.83737067	38.33353964	1.665163767	0.735664072	0.027201364	0.238530245	0.356079335	0.542028473	0.541598436	0.919263935	0.908871898	0.66461225
80981	Arl4d	ADP-ribosylation factor-like 4D	412.7430057	309.6813201	515.8046912	1.663960777	0.734621426	5.52E-05	0.002621961	8.51425793	11.50297496	10.17897815	14.27567288	17.22654571	20.45626217
194655	Klf11	Kruppel-like factor 11	237.8854472	178.5675454	297.2033491	1.663463261	0.734190003	0.001255861	0.029656159	2.011179679	2.147088642	1.88257549	2.512492057	3.322911966	4.563292468
20419	Shcbp1	Shc SH2-domain binding protein 1	55.86266533	41.88985977	69.8354709	1.663461445	0.734188428	0.017459149	0.180635492	0.80445944	1.211274184	0.597361351	1.401025321	1.248350803	1.832601635
212032	Hk3	hexokinase 3	14.54051304	10.9705942	18.11043187	1.66286481	0.733670883	0.144717156	0.594460295	0.143482079	0.194736402	0.094437082	0.177190899	0.134050586	0.425706152
13648	Klk1b9	kallikrein 1-related peptidase b9	19.53831637	14.59971136	24.47692137	1.662792724	0.73360834	0.05505375	0.358024852	0.668533534	1.126038993	0.478698314	1.235949605	1.23316267	1.445253358
22381	Wbp5	WW domain binding protein 5	1408.448326	1057.132223	1759.764429	1.662710006	0.73353657	2.99E-07	3.12E-05	38.85112366	47.50420438	53.31984466	75.77541891	82.45369315	82.19643766
76969	Chst1	carbohydrate (keratan sulfate Gal-6) sulfotransferase 1	101.7453821	76.33807138	127.1526929	1.662311492	0.733190746	0.004915686	0.07628786	1.067628841	1.726730528	1.052469945	2.248656489	1.866756316	2.480199528
233813	Vwa3a	von Willebrand factor A domain containing 3A	16.86907545	12.55138291	21.18676799	1.661285035	0.732299625	0.096051605	0.486151826	0.127158761	0.194708018	0.05058392	0.275968672	0.189877318	0.17735171
23957	Nr0b2	nuclear receptor subfamily 0, group B, member 2	37.98883959	28.50917821	47.46850097	1.661150539	0.732182821	0.030115012	0.25333695	0.732875775	1.180975515	1.082858901	1.130487718	2.032368608	1.993214648
22236	Ugt1a2	UDP glucuronosyltransferase 1 family, polypeptide A2	31.86365871	23.78375467	39.94356276	1.66101441	0.732064589	0.082483512	0.447364647	0.293058872	0.555579835	0.158769767	0.408306876	0.780823525	0.5440095
72315	Ccdc74a	coiled-coil domain containing 74A	10.84111809	8.115139851	13.56709632	1.660973909	0.732029411	0.136073711	0.574875738	0.280064608	0.209059736	0.36208271	0.219488907	0.719551659	0.539534988
380934	AA536875	expressed sequence AA536875	26.04376568	19.53579026	32.5517411	1.660698948	0.731790564	0.152479531	0.608106162	0.72779632	0.114374291	0.277328076	0.820546501	0.524878436	0.590347359
100045778	Rnf223	ring finger 223	7.661365064	5.710704744	9.612025383	1.658656013	0.730014718	0.160644919	0.622799228	0.048917911	0.058425179	0.060713978	0.122679564	0.089373571	0.079825722
14229	Fkbp5	FK506 binding protein 5	4116.563091	3095.831221	5137.29496	1.657103975	0.728664127	1.95E-05	0.001122894	30.62938051	33.32850338	43.12886117	69.52486321	47.81294794	66.59455814
18209	Ntn3	netrin 3	10.74917046	8.076242644	13.42209828	1.656924202	0.728507607	0.116342546	0.535742896	0.063927791	0.07271643	0.085010723	0.104972956	0.135567704	0.140748258
240888	Gpr161	G protein-coupled receptor 161	38.78831558	29.1046999	48.47193126	1.655973927	0.727679958	0.017326008	0.179751779	0.152871257	0.228227514	0.177876224	0.272892458	0.36366862	0.323373979
78892	Crispld2	cysteine-rich secretory protein LCCL domain containing 2	413.6201784	311.422942	515.8174147	1.655364484	0.72714891	0.000184481	0.006918928	2.805977095	3.503843114	3.394795652	5.994012968	4.090836853	6.523821718
212398	Frat2	frequently rearranged in advanced T cell lymphomas 2	29.03254149	21.89081109	36.17427189	1.655025864	0.726853763	0.028284226	0.244799334	0.497806077	0.371597139	0.493419527	0.65022444	0.781599229	0.902594407
268697	Ccnb1	cyclin B1	80.51815491	60.6581946	100.3781152	1.654469639	0.726368817	0.013297739	0.150839146	1.178393605	1.480478728	0.879129317	1.917684818	1.455880428	2.661990975
319909	Ism1	isthmin 1, angiogenesis inhibitor	16.89569889	12.73497233	21.05642544	1.654349867	0.726264372	0.074992074	0.427863058	0.181073812	0.210258392	0.187281634	0.22074736	0.344608214	0.424070968
20556	Slfn2	schlafen 2	135.4620651	102.1464069	168.7777234	1.654262745	0.726188394	0.004802616	0.074964099	2.66183401	2.354937317	3.225843609	5.057214365	3.377222628	5.679422073
109978	Art4	ADP-ribosyltransferase 4	68.67310555	51.78063972	85.56557137	1.654116445	0.726060799	0.015651466	0.167716195	0.713142703	1.064678799	1.145208076	1.94142726	1.178628031	1.871492022
105988	Espl1	extra spindle pole bodies 1, separase	49.93998133	37.48163149	62.39833116	1.653975644	0.72593799	0.023428033	0.21585889	0.236185707	0.376118331	0.153549283	0.423087215	0.439219542	0.446591937
18439	P2rx7	purinergic receptor P2X, ligand-gated ion channel, 7	64.96576549	48.8305051	81.10102588	1.653534993	0.725553577	0.016569498	0.174139054	0.344208233	0.450066601	0.202436407	0.641779075	0.477819641	0.58126896
17069	Ly6e	lymphocyte antigen 6 complex, locus E	5052.57757	3804.667292	6300.487848	1.653417658	0.7254512	4.05E-08	5.35E-06	57.03026911	55.89294907	43.42435867	86.44684372	85.49480269	95.25496024
331532	Tceal5	transcription elongation factor A (SII)-like 5	10.27944742	7.69232516	12.86656968	1.652226907	0.724411832	0.117503869	0.537853486	0.176142997	0.482113152	0.364363546	0.598193685	0.603403556	0.55890227
170744	Tlr8	toll-like receptor 8	10.52539899	7.99844823	13.05234975	1.650916996	0.723267587	0.192199001	0.668975068	0.024620472	0.058810993	0.035650362	0.046308633	0.033736408	0.120529284
259097	Olfr558	olfactory receptor 558	44.24274887	33.40713317	55.07836457	1.650372705	0.722791867	0.019688564	0.194120107	0.474495366	0.624604405	0.443269508	0.831700013	0.68164165	1.110101572
217340	Rnf157	ring finger protein 157	56.4015058	42.51319229	70.28981932	1.64991437	0.722391151	0.025821379	0.229453392	0.40367207	0.57395992	0.258459383	0.61263574	0.592644696	0.897468233
244183	Trim30b	tripartite motif-containing 30B	6.14955583	4.614194409	7.68491725	1.649386999	0.721929941	0.280503074	0.7751956	0.09687547	0.112489378	0.016699448	0.067486304	0.129057082	0.190286673
68190	Dubr	Dppa2 upstream binding RNA	66.05035655	49.79358518	82.30712792	1.649051999	0.721636891	0.007614005	0.103105752	1.035313216	1.545659835	1.12179807	1.803074164	2.139229063	2.368813022
11475	Acta2	actin, alpha 2, smooth muscle, aorta	954.9712098	720.5203925	1189.422027	1.648763051	0.721384079	2.76E-05	0.001487968	12.66366788	13.21002304	11.8564068	23.72093083	15.49330126	25.1215457
21389	Tbx6	T-box 6	18.63330128	13.94311971	23.32348285	1.648090037	0.720795061	0.092115862	0.47604084	0.182613556	0.623156485	0.296802259	0.65424332	0.714936458	0.520307519
22271	Upp1	uridine phosphorylase 1	199.0281479	150.2819782	247.7743176	1.647489796	0.720269529	0.001338136	0.031024469	3.428592449	4.447378195	4.82507053	5.726426987	7.73382439	8.203786589
104009	Qsox1	quiescin Q6 sulfhydryl oxidase 1	657.8830336	496.5624215	819.2036458	1.64723065	0.72004258	6.67E-08	8.24E-06	5.206982923	5.401011138	5.017811419	8.336321037	9.097729336	9.1945609
12338	Capn6	calpain 6	128.2265898	96.80290933	159.6502703	1.647078499	0.719909314	0.000877072	0.022590906	1.309595665	1.102903376	1.250301254	2.171105445	1.998664598	2.077675537
22160	Twist1	twist basic helix-loop-helix transcription factor 1	21.14897836	15.99670669	26.30125003	1.646968589	0.71981304	0.064929934	0.395346485	0.411720747	0.573695828	0.340668739	0.774405341	0.501478947	0.970462031
17768	Mthfd2	methylenetetrahydrofolate dehydrogenase (NAD+ dependent), methenyltetrahydrofolate cyclohydrolase	123.7016214	93.43088051	153.9723622	1.645943631	0.718914929	0.00190531	0.039938435	1.64263981	2.151194387	2.280176512	3.026402121	3.677360867	3.644551946
11815	Apod	apolipoprotein D	9.764196571	7.296941757	12.23145138	1.643818131	0.717050691	0.139947593	0.585423201	0.209066921	0.187274539	0.064870332	0.327694887	0.238729756	0.227441137
217682	Plekhd1	pleckstrin homology domain containing, family D (with coiled-coil domains) member 1	373.5533506	282.3341933	464.7725078	1.643713986	0.716959285	3.05E-05	0.001613301	3.298124042	3.572983226	3.896634138	5.328595739	6.836862824	6.163975104
15959	Ifit3	interferon-induced protein with tetratricopeptide repeats 3	320.6584853	242.5493317	398.7676389	1.642364424	0.715774282	0.001691448	0.036953206	5.329427643	6.730719015	4.330965897	7.557866532	7.722035366	12.5253891
20491	Sla	src-like adaptor	59.1424629	44.86780522	73.41712058	1.640902679	0.714489676	0.07824464	0.436885293	0.371052105	0.681794814	0.870869554	1.133360903	0.537770187	1.591362472
80986	Ckap2	cytoskeleton associated protein 2	52.77487654	39.89170467	65.6580484	1.640497016	0.71413297	0.020075149	0.196670741	0.619243199	0.975853232	0.48035471	1.204277661	0.982087039	1.325501182
319477	6030419C18Rik	RIKEN cDNA 6030419C18 gene	23.17399314	17.57748122	28.77050505	1.640234064	0.713901704	0.060669355	0.378614382	0.230081128	0.353906173	0.519205278	0.633839635	0.573219274	0.663680115
114654	Ly6g6d	lymphocyte antigen 6 complex, locus G6D	23.20512251	17.61074035	28.79950466	1.640010575	0.713705117	0.049983061	0.337380151	1.035313216	1.03043989	1.835669569	2.163688996	2.111081312	2.346465729
100043232	3110099E03Rik	RIKEN cDNA 3110099E03 gene	82.13195692	62.03865525	102.2252586	1.639775405	0.713498226	0.00445844	0.071214046	0.998365714	1.330502338	0.840075711	1.821243244	1.835618736	1.718138295
12189	Brca1	breast cancer 1, early onset	47.7104544	35.99517188	59.42573692	1.639522701	0.713275877	0.013146819	0.149793465	0.262465783	0.294721397	0.174015382	0.443038755	0.414976092	0.384371417
100705	Acacb	acetyl-Coenzyme A carboxylase beta	1220.255792	924.1082822	1516.403303	1.638728686	0.712577016	6.45E-08	8.03E-06	4.47666855	4.906928906	5.268220223	7.73032947	8.886993	8.236353475
80880	Kank3	KN motif and ankyrin repeat domains 3	666.2116649	504.6971607	827.726169	1.63791394	0.711859557	1.30E-06	0.000109679	7.507677275	9.940576159	8.379946574	14.8914974	13.2472356	15.56814726
66805	Tspan1	tetraspanin 1	1193.817802	904.58059	1483.055014	1.637900202	0.711847456	7.15E-06	0.000473863	18.77232145	17.91581481	24.93311464	30.5744373	35.66581371	38.46132335
14462	Gata3	GATA binding protein 3	463.7505747	351.4643651	576.0367842	1.637526995	0.71151869	1.31E-05	0.000805894	4.174835565	4.95851979	5.570172299	7.750655102	8.342546834	8.831177395
19207	Ptch2	patched 2	50.0334913	38.01003725	62.05694534	1.635653882	0.709867495	0.01238561	0.143922575	0.297588605	0.313112843	0.360555109	0.604157608	0.427191064	0.608944614
70892	Ttll7	tubulin tyrosine ligase-like family, member 7	89.99804213	68.25560717	111.7404771	1.634288746	0.708662901	0.002488357	0.048137598	0.396447985	0.446805933	0.355769619	0.718873364	0.592500252	0.713532106
214575	Tdrd5	tudor domain containing 5	143.5221285	108.9872748	178.0569822	1.633834812	0.708262128	0.002094953	0.042856905	1.209197869	1.238903286	1.43457285	1.734276421	2.233584441	2.600848266
76478	Haus8	4HAUS augmin-like complex, subunit 8	49.74395443	37.70955225	61.77835662	1.632302808	0.706908716	0.022011704	0.208172495	0.812076164	0.934543268	1.128638302	2.12143561	1.477876662	1.265353653
12504	Cd4	CD4 antigen	9.324565855	7.168959809	11.4801719	1.631501735	0.706200522	0.180445356	0.651644815	0.072278386	0.057550532	0.1794152	0.13594838	0.132053422	0.248997217
226594	Rcsd1	RCSD domain containing 1	339.8540623	258.0784703	421.6296543	1.63141582	0.706124547	0.000168777	0.006456569	4.071871924	5.136762148	3.830184141	8.072012835	5.988987456	7.899391315
76900	Ssbp4	single stranded DNA binding protein 4	486.3739645	369.280559	603.4673701	1.631058841	0.705808828	2.88E-06	0.000216238	10.76800949	12.16642624	10.7920777	17.21075764	20.60844733	19.0839819
11770	Fabp4	fatty acid binding protein 4, adipocyte	1322.994989	1005.284663	1640.705315	1.630183276	0.705034171	0.002155374	0.043228149	52.69725812	62.31382568	95.43596451	158.5600193	100.1838173	96.62345295
16669	Krt19	keratin 19	140.4722494	106.8507963	174.0937025	1.630146144	0.705001309	0.014720239	0.15957206	2.118446301	3.209916487	4.807281305	4.889871599	5.415706829	6.822162551
241112	Catip	ciliogenesis associated TTC17 interacting protein	4.35145956	3.284096882	5.418822238	1.629934544	0.704814029	0.419362258	0.870348742	0	0.169556302	0.044049662	0.155762951	0.04863224	0.154442023
71819	Kif23	kinesin family member 23	171.502991	130.4727122	212.5332697	1.629513397	0.704441213	0.019034965	0.190499041	1.084218001	1.469155851	2.553523563	2.375094272	2.759506871	3.50536044
71781	Slc16a14	solute carrier family 16 (monocarboxylic acid transporters), member 14	2009.557689	1527.537359	2491.578019	1.629186349	0.704151631	1.96E-06	0.000157543	28.07459913	24.73873545	34.49385796	49.9156459	46.1946651	51.40405313
67971	Tppp3	tubulin polymerization-promoting protein family member 3	37.76306705	28.64279823	46.88333587	1.627542949	0.702695615	0.022264481	0.209269709	1.048601277	1.739442336	0.994171629	2.054493336	2.095413131	2.218143385
320214	Maats1	MYCBP-associated, testis expressed 1	7.452594584	5.654703546	9.250485622	1.627408988	0.702576864	0.356132806	0.838566128	0.24271422	0.032209565	0	0.135265497	0.1108604	0.22003799
338348	Ttc16	tetratricopeptide repeat domain 16	14.1706972	10.69773026	17.64366414	1.627134919	0.702333882	0.112105263	0.525292761	0.15017407	0.126472234	0.095583104	0.313847035	0.171481069	0.146616242
70385	Spdl1	spindle apparatus coiled-coil protein 1	41.90096439	31.90432864	51.89760013	1.626625545	0.701882176	0.017570008	0.181414477	0.463445558	0.620932404	0.626821432	1.043053261	0.814154068	1.018048279
213011	Zfp583	zinc finger protein 583	18.58823014	14.09851876	23.07794153	1.626579464	0.701841304	0.068687382	0.406440186	0.258895168	0.209362173	0.217563911	0.270530993	0.480395068	0.410737582
246049	Slc36a2	solute carrier family 36 (proton/amino acid symporter), member 2	27.72144029	21.08424033	34.35864026	1.626112301	0.701426895	0.454409468	0.889119685	0	0.201491963	0.951751756	1.153874222	0.651473962	0.150161672
270120	Fat3	FAT atypical cadherin 3	7.016706466	5.360046393	8.673366539	1.625151991	0.700574652	0.22633939	0.710403293	0.012112931	0.014467097	0.012528203	0.020251738	0.016597845	0.028551244
12304	Pdia4	protein disulfide isomerase associated 4	3556.561618	2707.262054	4405.861182	1.625144945	0.700568397	2.02E-07	2.23E-05	47.86006138	51.35007651	47.72898106	85.04146811	91.92163678	69.79124351
73723	Sh3bgrl3	SH3 domain binding glutamic acid-rich protein-like 3	880.2182194	670.1358064	1090.300632	1.624096886	0.6996377	4.90E-05	0.002411736	40.12074059	54.54418787	33.38023606	60.96824404	75.65673499	77.9653421
319998	Tmem198	transmembrane protein 198	20.56399035	15.66277279	25.46520791	1.624071184	0.699614868	0.083319231	0.448610439	0.286665673	0.427974462	0.25413732	0.320946022	0.561151499	0.742523317
21847	Klf10	Kruppel-like factor 10	382.2154173	291.0232797	473.407555	1.623644485	0.699235773	1.32E-05	0.000812274	3.046052066	3.647174717	3.339983632	5.348799168	5.936531395	5.564458713
56429	Dpt	dermatopontin	79.34427091	60.59651279	98.09202903	1.623402422	0.699020671	0.020075787	0.196670741	1.504106151	1.224839591	2.234510673	2.800495996	2.123469075	3.421348651
19245	Ptp4a3	protein tyrosine phosphatase 4a3	271.3860652	206.5988849	336.1732454	1.623234867	0.69887176	0.000269129	0.009296196	1.869426711	2.506544315	1.663024959	3.188267641	3.43979653	3.494915306
80861	Dhx58	DEXH (Asp-Glu-X-His) box polypeptide 58	56.1104859	42.7522136	69.4687582	1.622829384	0.69851133	0.014679369	0.15957206	0.853256539	0.904625401	0.633104321	1.066049979	1.313211609	1.631157798
18073	Nid1	nidogen 1	1631.073223	1242.95682	2019.189626	1.621658295	0.697469856	0.009037093	0.116598317	8.598784843	14.29576479	4.982547953	15.67392577	12.22702262	18.57617778
12795	Plk3	polo-like kinase 3	344.7248839	262.8930746	426.5566932	1.621565546	0.697387341	0.109175636	0.518397766	2.163959311	2.485123073	9.832543852	8.754967	9.25035861	6.488983092
66222	Serpinb1a	serine (or cysteine) peptidase inhibitor, clade B, member 1a	351.5012033	268.0514874	434.9509191	1.621129655	0.696999479	0.000108306	0.004528141	5.784984172	5.780970401	7.213752318	9.189352837	11.32037085	11.03884019
11537	Cfd	complement factor D (adipsin)	225.2192076	171.8305022	278.6079131	1.620525484	0.696461709	0.347859928	0.832692587	0.873184706	6.249059754	14.23489814	19.72585159	14.10147381	1.997860425
320840	Negr1	neuronal growth regulator 1	44.55197671	34.09696977	55.00698364	1.619943073	0.695943116	0.021600636	0.205939523	0.2561325	0.202441917	0.311663044	0.393594353	0.369892442	0.525870666
170835	Inpp5j	inositol polyphosphate 5-phosphatase J	1255.911243	957.9701041	1553.852383	1.619907794	0.695911696	8.62E-07	7.72E-05	11.56832951	11.68055813	13.83028761	18.68430132	23.22724356	20.30936499
71876	Cenpu	centromere protein U	14.06184407	10.65338475	17.47030339	1.619663119	0.695693772	0.104811085	0.506256066	0.163219656	0.270752273	0.150058112	0.39796266	0.289920693	0.29594084
229801	Tram1l1	translocation associated membrane protein 1-like 1	6.603116703	4.987215286	8.21901812	1.619477189	0.695528147	0.231368153	0.71653598	0.060351153	0.160178863	0.083226925	0.252254338	0.114856492	0.14590049
233335	Synm	synemin, intermediate filament protein	50.79360326	38.68393684	62.90326967	1.619280847	0.695353228	0.015606384	0.167350309	0.101192905	0.172192862	0.108038337	0.19442688	0.216190992	0.227867057
269959	Adamtsl3	ADAMTS-like 3	14.9110001	11.42140949	18.40059071	1.618684595	0.6948219	0.083186691	0.448212233	0.061414305	0.073350266	0.076223754	0.096261779	0.105191835	0.150326572
225997	Trpm6	transient receptor potential cation channel, subfamily M, member 6	574.513949	438.58566	710.4422379	1.618268667	0.694451146	7.13E-06	0.000473863	3.313079549	2.955421829	2.801048261	5.164244535	4.324716613	5.695521165
12362	Casp1	caspase 1	22.60416498	17.23228535	27.97604461	1.618193313	0.694383966	0.102494846	0.500439096	0.591412044	0.706353848	0.244675058	0.587092933	0.810387327	1.179547119
58176	Rhbg	Rhesus blood group-associated B glycoprotein	1231.794153	940.2826654	1523.305641	1.618138268	0.69433489	2.42E-06	0.000186465	19.51539112	20.77432722	25.79930211	33.6451699	40.3735468	36.78432162
20474	Six4	sine oculis-related homeobox 4	102.2370284	78.13454167	126.3395151	1.617446416	0.693717918	0.007008347	0.098740235	0.690536184	0.511468472	0.680991021	0.813865813	1.09107896	1.252041964
16535	Kcnq1	potassium voltage-gated channel, subfamily Q, member 1	788.4513354	602.4398104	974.4628603	1.615671878	0.692134236	1.47E-06	0.000123838	8.168173519	9.37932116	9.227335396	12.62543092	15.5676391	16.57764813
100042056	9130019P16Rik	RIKEN cDNA 9130019P16 gene	5.322446955	4.013034645	6.631859266	1.615351324	0.691847972	0.266687015	0.758631087	0.049866608	0.039705505	0.030945723	0.062529386	0.079718496	0.063290761
236285	Lancl3	LanC lantibiotic synthetase component C-like 3 (bacterial)	78.13396823	59.85086475	96.4170717	1.615185332	0.691699714	0.012607511	0.14556699	0.650560792	0.658858158	0.743692024	1.121073189	0.834092535	1.469277484
20555	Slfn1	schlafen 1	6.612655591	5.020474419	8.204836763	1.614785773	0.691342781	0.20925591	0.690160451	0.144556773	0.119896941	0.099675111	0.176229381	0.220089037	0.218418612
194744	Slc25a43	solute carrier family 25, member 43	18.67694794	14.34376164	23.01013425	1.613803987	0.690465359	0.127900641	0.559021884	0.321102783	0.745713078	0.47971628	0.671068956	0.529622154	1.358480159
16532	Kcnu1	potassium channel, subfamily U, member 1	7.929430819	6.044638644	9.814222993	1.613260278	0.689979217	0.231267287	0.716532542	0.076024335	0.075666481	0.078630706	0.05296079	0.173621641	0.160816966
12021	Bard1	BRCA1 associated RING domain 1	60.59078929	46.18141061	75.00016797	1.613248457	0.689968646	0.081891204	0.446017996	0.377763358	0.629366508	0.144394438	0.566368403	0.759570776	0.588154655
108900	Fam72a	family with sequence similarity 72, member A	13.7097376	10.40288334	17.01659186	1.612764928	0.689536171	0.098650046	0.491067991	0.264344586	0.394650433	0.375934915	0.483394329	0.754625816	0.509250897
230379	Acer2	alkaline ceramidase 2	683.8864237	523.4608347	844.3120128	1.611290696	0.688216797	0.000378598	0.01209459	4.344558515	6.090024393	4.701812811	7.546325047	6.548922683	11.11170625
105892	9030619P08Rik	lymphocyte antigen 6 complex pseudogene	271.8343149	208.104277	335.5643528	1.610612518	0.687609452	0.005620942	0.083425468	14.09555042	10.91160093	7.721360986	15.71100061	14.78397387	24.04276637
52668	Ifi27	interferon, alpha-inducible protein 27	962.1832265	736.7449207	1187.621532	1.610048951	0.687104552	4.42E-07	4.34E-05	29.65692702	29.68648254	34.71661406	51.85691197	52.93180534	52.03894983
66425	Pcp4l1	Purkinje cell protein 4-like 1	102.8222472	78.8758942	126.7686003	1.609783937	0.686867065	0.013858112	0.154694389	1.619173527	2.261827241	2.849901287	3.265158792	3.178819327	4.764229964
230766	Fam167b	family with sequence similarity 167, member B	176.9933275	135.5541377	218.4325174	1.608194283	0.685441707	0.000700988	0.019257653	6.019089814	7.358725545	5.980348292	10.89539215	10.28257614	10.9994132
19143	St14	suppression of tumorigenicity 14 (colon carcinoma)	1970.636028	1510.155685	2431.116371	1.608003803	0.685270819	1.52E-06	0.000125337	14.9691291	16.2510767	19.31834298	25.01075279	27.95414307	31.25074445
14284	Fosl2	fos-like antigen 2	546.4880415	418.9533468	674.0227361	1.607445617	0.684769929	0.000783763	0.020702414	2.762407684	3.827900529	3.046534158	4.951809011	3.947286371	7.111721915
14268	Fn1	fibronectin 1	1516.389704	1162.26	1870.519408	1.606359945	0.683795201	0.021099158	0.203360095	6.998822087	8.173429808	2.473417669	9.236021399	8.243720481	11.69450302
320352	Lrrc31	leucine rich repeat containing 31	268.8321584	206.0506758	331.6136409	1.606163346	0.683618622	0.001465783	0.032984434	5.446277799	4.319573779	3.432606077	5.891132368	7.992395241	8.061921313
269823	Pon3	paraoxonase 3	270.0568691	207.242379	332.8713592	1.606073784	0.683538172	0.001945615	0.040560082	5.015731069	3.91881538	6.640239697	7.678297765	8.533785869	9.753578599
104732	4930427A07Rik	RIKEN cDNA 4930427A07 gene	51.67384281	39.57937422	63.7683114	1.60389563	0.681580265	0.032480127	0.264597287	0.693441639	0.610541668	0.289644584	0.947564034	0.77660106	0.918803442
19716	Bex1	brain expressed X-linked 1	56.40986859	43.1536288	69.66610837	1.603801796	0.681495859	0.032082218	0.262244715	1.756548405	3.445140295	1.54959693	3.509034551	4.070535306	3.606404025
17952	Naip6	NLR family, apoptosis inhibitory protein 6	5.295077605	4.074294377	6.515860834	1.603770738	0.68146792	0.28672893	0.779593292	0.020018041	0.019923814	0.041408654	0.069725783	0.022858241	0.04234487
15397	Hoxa11os	homeobox A11, opposite strand	27.07041757	20.64979831	33.49103684	1.60373066	0.681431868	0.043913286	0.311173251	0.535229508	0.629566514	0.352277534	0.864349465	0.916753418	0.749892023
29818	Hspb7	heat shock protein family, member 7 (cardiovascular)	116.6781872	89.51706813	143.8393063	1.603579485	0.681295866	0.002236934	0.044396314	1.632504492	1.399597533	1.320686221	2.584148843	2.251718377	2.388488005
108153	Adamts7	a disintegrin-like and metallopeptidase (reprolysin type) with thrombospondin type 1 motif, 7	119.3849827	91.61694087	147.1530245	1.602707729	0.680511359	0.02313314	0.214535521	0.465506231	0.78363162	0.344752971	0.918808478	0.669363277	1.04201249
13007	Csrp1	cysteine and glycine-rich protein 1	1660.636672	1275.976026	2045.297319	1.600726444	0.67872678	4.52E-06	0.000314214	30.33242111	37.73705408	29.15011298	49.78864051	46.93184224	64.11741278
26909	Exo1	exonuclease 1	10.85370102	8.271122398	13.43627964	1.600548156	0.678566084	0.167965251	0.633276554	0.065005915	0.105137379	0.033617269	0.135855103	0.092786356	0.110498555
78789	Vsig1	V-set and immunoglobulin domain containing 1	5.660510293	4.430401032	6.890619553	1.599512295	0.677632082	0.326189122	0.81531296	0.096980465	0.016087328	0.100305283	0.10133917	0.055370124	0.190492908
52428	Rhpn2	rhophilin, Rho GTPase binding protein 2	391.1480184	300.7583378	481.537699	1.598572716	0.676784371	0.000123873	0.004988175	3.772809866	4.648493995	3.37738202	5.600892278	6.491866621	7.394978419
30049	Scd3	stearoyl-coenzyme A desaturase 3	16.88767343	12.93530039	20.84004648	1.598506151	0.676724295	0.102035017	0.499438349	0.206295429	0.218157148	0.080012975	0.229040154	0.279733483	0.327288015
320679	Samd12	sterile alpha motif domain containing 12	17.42457022	13.42520266	21.42393779	1.598341485	0.676575672	0.078879399	0.438594683	0.52692027	0.715145457	0.693617115	1.25136877	0.765775534	1.172515071
229841	Cenpe	centromere protein E	89.72574609	69.16794459	110.2835476	1.598030861	0.67629527	0.025766952	0.229235991	0.440932385	0.364764153	0.384976459	0.532554872	0.464259556	0.970790076
217310	Hid1	HID1 domain containing	69.05942114	53.08273665	85.03610563	1.597973739	0.676243699	0.006554198	0.09417121	0.499379439	0.547746033	0.579744732	0.905204252	0.919354272	0.868490114
13723	Emb	embigin	1181.978271	909.3379939	1454.618549	1.597549195	0.675860358	6.11E-07	5.73E-05	13.65074634	16.40568772	16.62481636	23.44688996	27.29768231	26.42145469
20887	Sult1a1	sulfotransferase family 1A, phenol-preferring, member 1	403.8194168	310.9664319	496.6724017	1.596969834	0.675337061	0.000608475	0.017338703	8.164292178	9.9460551	12.39607338	15.66333722	14.43147513	20.36898634
18710	Pik3r3	phosphatidylinositol 3 kinase, regulatory subunit, polypeptide 3 (p55)	786.5609679	605.3604546	967.7614813	1.596440119	0.67485844	2.20E-06	0.000172576	5.337724164	5.517271935	5.428245007	7.48354535	9.821506271	9.605115581
23886	Gdf15	growth differentiation factor 15	168.3754995	129.7148533	207.0361457	1.596208791	0.674649375	0.001775628	0.038031475	2.504122452	2.450796367	3.172715973	4.44833582	4.122319506	4.861943282
17001	Ltc4s	leukotriene C4 synthase	77.15280842	59.40549777	94.90011906	1.594487657	0.67309293	0.004830809	0.075199433	3.087284603	2.972006454	2.983741756	4.706845266	5.085699958	5.138866122
12531	Cdc25b	cell division cycle 25B	260.0805937	200.2469704	319.914217	1.594446587	0.673055769	0.000371092	0.011904518	2.867094122	3.071015435	2.301705759	3.980337898	4.676975992	4.926156179
107373	Fam111a	family with sequence similarity 111, member A	75.35654717	58.03087914	92.6822152	1.593989832	0.672642426	0.010855562	0.131526431	0.447042693	0.502349825	0.313217592	0.678098687	0.609270655	0.790942897
224454	Zdhhc14	zinc finger, DHHC domain containing 14	138.6122617	106.9558747	170.2686486	1.591960904	0.670804906	0.002781247	0.052027683	1.465012121	1.643954491	1.515237682	2.14619988	2.378100907	3.085971003
110956	D17H6S56E-5	DNA segment, Chr 17, human D6S56E 5	8103.694673	6247.628945	9959.760401	1.591797282	0.670656618	2.54E-06	0.000193696	86.62888398	71.57423437	94.07875531	142.657033	122.190732	151.6805356
13115	Cyp27b1	cytochrome P450, family 27, subfamily b, polypeptide 1	346.5098249	267.0112248	426.0084251	1.590976949	0.669912933	0.001004024	0.025062929	4.767865697	5.389181775	4.701960312	9.636025397	8.862879165	5.930755476
230824	Grhl3	grainyhead-like 3 (Drosophila)	13.36656946	10.39724526	16.33589366	1.590570225	0.669544069	0.163454678	0.626530637	0.160994319	0.176260152	0.166513747	0.151407066	0.202220167	0.467049571
66917	Chordc1	cysteine and histidine-rich domain (CHORD)-containing, zinc-binding protein 1	1992.922274	1537.749098	2448.09545	1.590443578	0.669429192	0.006990233	0.098740235	24.04411816	22.19417981	47.11361112	54.8292249	58.75718523	40.63391502
13025	Ctla2b	cytotoxic T lymphocyte-associated protein 2 beta	14.35621482	11.17090808	17.54152156	1.58967661	0.668733306	0.169858091	0.635356496	0.245675955	0.244519533	0.423497594	0.313766022	0.436384593	0.742410058
80976	Syt13	synaptotagmin XIII	28.61669275	21.99681005	35.23657544	1.589430407	0.66850985	0.039660355	0.293439	0.262406576	0.332399964	0.197383825	0.486082205	0.408596383	0.410901833
231991	Creb5	cAMP responsive element binding protein 5	23.82628106	18.50148851	29.15107361	1.58787218	0.667094783	0.122784435	0.549210002	0.054533657	0.094984683	0.103405967	0.094974377	0.103785003	0.214234381
16891	Lipg	lipase, endothelial	147.9942972	114.0859657	181.9026288	1.587592743	0.666840873	0.007824427	0.105302881	1.394073909	1.634441936	1.038633346	2.678900655	2.266388218	1.724376584
15476	Hs3st1	heparan sulfate (glucosamine) 3-O-sulfotransferase 1	32.01982165	24.7410069	39.2986364	1.586875187	0.66618866	0.044786089	0.314509742	0.504490268	0.845668345	0.63163556	0.832364461	1.091497946	1.323927887
320183	Msrb3	methionine sulfoxide reductase B3	281.3528902	217.3697345	345.3360458	1.586777725	0.66610005	0.003509913	0.061171634	2.304585042	3.482637515	2.134003003	4.236349006	3.389344463	5.338037771
269120	Optc	opticin	4.795901359	3.645651842	5.946150876	1.586320281	0.665684083	0.322912138	0.812296816	0.112790726	0.074839872	0.019442929	0.137503345	0.107328084	0.102252948
78784	Celf3	CUGBP, Elav-like family member 3	30.54463678	23.73336318	37.35591037	1.585742616	0.665158624	0.094081512	0.481000768	0.197605991	0.219814173	0.408761183	0.3279503	0.371646843	0.653349141
240660	Slc35g1	solute carrier family 35, member G1	966.1109099	746.5863715	1185.635448	1.585426698	0.664871176	1.00E-06	8.71E-05	9.22906077	9.827072441	9.89208713	15.01801153	17.57397646	14.89899989
27362	Dnajb9	DnaJ heat shock protein family (Hsp40) member B9	1588.32023	1227.765026	1948.875434	1.585385364	0.664833563	7.10E-05	0.003220569	25.62073082	26.71783429	36.07648458	56.70298791	46.40394433	42.06095987
50918	Myadm	myeloid-associated differentiation marker	701.8632511	542.8292048	860.8972974	1.58420093	0.663755329	0.000221337	0.007987959	6.39504311	8.080491479	5.968360335	10.72848543	8.600269446	14.13157441
338362	Ust	uronyl-2-sulfotransferase	37.18373767	28.74840348	45.61907186	1.584121761	0.66368323	0.037200954	0.282419041	0.271533228	0.363804933	0.270040677	0.611125977	0.357760278	0.511264742
227485	Cdh19	cadherin 19, type 2	6.003796144	4.647643312	7.359948975	1.581932663	0.661688191	0.312916355	0.805424065	0.05859898	0.10206551	0.045455963	0.122465323	0.066913121	0.146091584
214240	Disp2	dispatched homolog 2 (Drosophila)	10.50060202	8.098225629	12.90297842	1.581631909	0.661413882	0.189057758	0.665397871	0.094488535	0.020152236	0.04886396	0.063472656	0.115601526	0.091779309
17395	Mmp9	matrix metallopeptidase 9	11.14182188	8.543986336	13.73965743	1.581563393	0.661351384	0.224289164	0.708521931	0.084548638	0.238426868	0.043723626	0.147247676	0.225270661	0.229948363
238328	Vash1	vasohibin 1	109.5949578	84.77024509	134.4196705	1.581417495	0.66121829	0.014650924	0.15957206	0.614465551	0.834617541	0.403749427	1.004669778	0.883249952	1.133775757
93889	Pcdhb18	protocadherin beta 18	11.68973748	9.033698834	14.34577612	1.581279789	0.661092658	0.158552708	0.618194766	0.053272857	0.106044192	0.082648846	0.083500741	0.152078293	0.160985657
100504207	Arhgap33os	Rho GTPase activating protein 33, opposite strand	9.183630544	7.052078418	11.31518267	1.580320405	0.66021709	0.170949432	0.63661918	0.118271242	0.117714527	0.122325979	0.247173686	0.192931147	0.153173475
381983	Lmtk3	lemur tyrosine kinase 3	164.7942096	127.5278928	202.0605264	1.580248215	0.660151185	0.002455023	0.047664586	1.088737853	1.303721952	0.87973708	1.599848803	1.855102669	1.889217179
216019	Hkdc1	hexokinase domain containing 1	90.83966316	70.3041254	111.3752009	1.579871434	0.65980716	0.005015436	0.077287217	0.809256455	1.048359849	0.863571942	1.315421031	1.584129233	1.548815593
54153	Rasa4	RAS p21 protein activator 4	148.8066948	115.2497534	182.3636362	1.579638739	0.659594654	0.003323	0.059264043	1.580875841	2.19975308	1.555701097	2.967053307	2.576315835	3.158557912
17533	Mrc1	mannose receptor, C type 1	111.730771	86.58498635	136.8765557	1.579601876	0.659560987	0.019569956	0.193449271	0.656213811	0.988060814	0.556891107	1.054933522	0.951058407	1.578787061
12615	Cenpa	centromere protein A	56.07711018	43.48716898	68.66705137	1.579475645	0.659445692	0.017518362	0.181125655	0.957143458	1.270184113	0.989957567	1.538709948	1.569356771	2.135925547
13710	Elf3	E74-like factor 3	502.163375	389.2069584	615.1197917	1.578806754	0.658834596	9.72E-05	0.004153347	6.604331833	7.434980889	9.496409404	12.43470842	13.42731322	12.63175186
100502766	Kifc1	kinesin family member C1	29.21043438	22.5201754	35.90069335	1.578626147	0.65866955	0.06962271	0.409678213	0.404628227	0.671206001	0.239142999	0.724823833	0.726059232	0.698713801
68307	Lrriq4	leucine-rich repeats and IQ motif containing 4	6.982854628	5.37113277	8.594576486	1.578440931	0.658500273	0.221419821	0.704546912	0.097191139	0.080611375	0.083769316	0.15233897	0.147974418	0.132166193
319487	A230028O05Rik	RIKEN cDNA A230028O05 gene	5.79672798	4.44167718	7.151778779	1.578303225	0.658374404	0.32035348	0.811259376	0.032037466	0.047829993	0.132543274	0.150648133	0.146332024	0.058088559
67876	Coq10b	coenzyme Q10B	1580.83287	1225.181848	1936.483891	1.578281903	0.658354914	3.16E-07	3.24E-05	34.25874561	29.72930782	31.10756405	47.85719416	54.92051733	52.63715872
211651	Fancd2	Fanconi anemia, complementation group D2	27.46763371	21.36783946	33.56742795	1.57671096	0.656918212	0.069224042	0.408352463	0.158895103	0.195801255	0.133039218	0.237195014	0.190079434	0.36355451
338368	Fam109b	family with sequence similarity 109, member B	8.223358699	6.372934471	10.07378293	1.576638558	0.656851962	0.24235933	0.731585676	0.146689577	0.081110608	0.084288106	0.085156898	0.204724898	0.221641181
12587	Mia	melanoma inhibitory activity	13.48216357	10.40288334	16.5614438	1.575978318	0.656247686	0.106657568	0.511621976	0.631256736	0.942428017	0.897735228	1.401709582	1.441641418	1.216094735
20713	Serpini1	serine (or cysteine) peptidase inhibitor, clade I, member 1	80.24063776	62.32240162	98.15887391	1.575835953	0.656117356	0.009858641	0.123450833	0.81397967	0.994918821	0.871425488	1.238539544	1.337130468	1.786570824
101214	Tra2a	transformer 2 alpha homolog (Drosophila)	1129.740732	876.6827641	1382.7987	1.575657476	0.655953949	0.00010378	0.00436345	15.66025548	18.99965221	25.51345419	33.11041197	32.94495028	32.18712421
19672	Rcn1	reticulocalbin 1	373.9478748	290.3438893	457.5518603	1.575183858	0.655520232	0.000329069	0.010870382	3.637068222	4.056086498	5.045893865	6.181590135	6.87180056	7.733345193
270906	Prr11	proline rich 11	46.07982258	35.81701658	56.34262858	1.573608932	0.654077051	0.030991823	0.257178348	0.432556018	0.45379128	0.374836499	0.500861413	0.680819586	0.869074358
102465637	Mir7052	microRNA 7052	10.06774131	7.759033196	12.37644943	1.573072299	0.653584979	0.172614764	0.64044596	3.441563164	5.480581392	7.119103137	7.192482653	11.78957717	7.488062063
433323	Sgpp2	sphingosine-1-phosphate phosphotase 2	936.2683005	727.2554229	1145.281178	1.572692478	0.653236596	1.49E-06	0.000124076	8.012523745	8.409189965	8.067307844	11.55330755	13.97960368	14.32496115
20460	Stil	Scl/Tal1 interrupting locus	20.80381733	16.06944652	25.53818813	1.572475866	0.653037875	0.196923663	0.673820637	0.079552491	0.2692053	0.04113991	0.157943031	0.236182852	0.237996283
69693	Pof1b	premature ovarian failure 1B	25.86930401	20.0817079	31.65690012	1.572462639	0.653025739	0.065868675	0.397759459	0.333539669	0.194602906	0.166539431	0.360548616	0.354596537	0.417072866
76453	Prss23	protease, serine 23	1020.861218	793.5694455	1248.152991	1.570984229	0.651668697	5.16E-07	4.93E-05	10.48471258	11.63625455	11.00194938	17.1585079	17.10329237	19.56350995
71982	Snx10	sorting nexin 10	182.6217729	141.8212913	223.4222544	1.570364231	0.651099217	0.002500389	0.048309286	2.295593264	2.71023089	1.768439633	3.540248893	3.850594385	3.602492704
16177	Il1r1	interleukin 1 receptor, type I	232.5405093	180.9779839	284.1030346	1.570279617	0.65102148	0.002190035	0.043749243	1.457281562	1.680366936	1.700242606	2.358448632	2.171373962	3.326994805
225875	Lrfn4	leucine rich repeat and fibronectin type III domain containing 4	203.2809693	158.2357014	248.3262371	1.569824315	0.650603111	0.004106506	0.067494898	2.038527822	2.578116932	2.679114353	3.95598866	3.062839793	4.821663807
216799	Nlrp3	NLR family, pyrin domain containing 3	13.67724771	10.66447113	16.6900243	1.568927944	0.649779096	0.145001511	0.594570008	0.111266653	0.155040073	0.092065	0.186027902	0.139758728	0.252178166
268510	Mgat5b	mannoside acetylglucosaminyltransferase 5, isoenzyme B	12.88396476	10.14674385	15.62118566	1.568081203	0.649000271	0.211134313	0.690451438	0.094655122	0.083741841	0.141411428	0.120889165	0.096075539	0.295573677
108112	Eif4ebp3	eukaryotic translation initiation factor 4E binding protein 3	447.527383	348.4238315	546.6309345	1.568031317	0.648954373	0.004977751	0.07679204	13.60478922	13.50206222	13.62896938	16.61269777	16.99979865	32.59627364
77552	Shisa4	shisa family member 4	193.5205451	150.7042378	236.3368525	1.566259276	0.647323054	0.000910771	0.023112125	5.526745552	5.762670141	5.755106905	8.3680607	9.44487135	9.816283041
53422	Ybx2	Y box protein 2	709.6274553	552.6900439	866.5648667	1.565939924	0.647028866	2.62E-05	0.001439231	11.79869874	12.62175521	11.40152803	15.52371737	20.33200902	22.19302321
276950	Slfn8	schlafen 8	32.91110618	25.72570461	40.09650774	1.565249426	0.646392572	0.101898515	0.499279885	0.355167332	0.278511624	0.200369273	0.359883664	0.282662463	0.702512438
60530	Fignl1	fidgetin-like 1	33.20161222	25.82080697	40.58241746	1.563819388	0.645073899	0.08413038	0.451231362	0.367688372	0.5855322	0.197752865	0.645479212	0.503828084	0.706672524
16398	Itga2	integrin alpha 2	28.38639764	22.11350167	34.65929361	1.56364904	0.644916737	0.055894121	0.360882632	0.265174971	0.232255553	0.208442209	0.29926048	0.411805999	0.432720514
19142	Prss12	protease, serine 12 neurotrypsin (motopsin)	159.6657015	124.282342	195.0490609	1.563582625	0.644855458	0.020102478	0.19680622	2.591403334	2.66460948	1.189247954	3.514853433	3.664552117	3.220556037
219132	Phf11d	PHD finger protein 11D	87.64426721	68.37814082	106.9103936	1.562510127	0.64386554	0.016317459	0.17243768	1.165980074	1.392590022	0.878623488	1.757954156	1.502593169	2.280197603
56016	Hebp2	heme binding protein 2	67.14675735	52.31509145	81.97842324	1.561679209	0.643098134	0.032677694	0.265834173	0.890121572	1.468781466	1.332502289	1.419668042	2.51428679	2.038634698
100502745	2900009J06Rik	RIKEN cDNA 2900009J06 gene	8.952573826	7.002094834	10.90305282	1.561664903	0.643084918	0.213811655	0.69380936	0.482115529	0.959692324	0.598372893	0.906810852	0.880830479	1.4860468
223753	Cerk	ceramide kinase	621.5566796	484.9408879	758.1724713	1.561636404	0.64305859	3.65E-06	0.0002635	4.773219479	5.054407718	4.539876813	7.270799391	7.394635808	8.538548553
70730	6330409D20Rik	RIKEN cDNA 6330409D20 gene	5.562769456	4.313709412	6.811829501	1.561612909	0.643036884	0.29027078	0.782820494	0.120054529	0.278808646	0.124170404	0.292717317	0.228480178	0.326514334
381217	Fam189a2	family with sequence similarity 189, member A2	190.8966308	148.7561088	233.0371529	1.561231141	0.642684144	0.004476632	0.071355644	2.879675301	3.075836496	1.925063603	3.779723027	4.832122617	4.106972815
16773	Lama2	laminin, alpha 2	488.798692	381.5611033	596.0362808	1.55922041	0.64082488	0.003980014	0.065982855	1.722730372	2.429810936	1.162452134	2.955338028	2.32481933	3.257187503
70603	Mutyh	mutY DNA glycosylase	23.20926633	18.18953759	28.22899506	1.558319934	0.639991459	0.075496314	0.428540894	0.463897339	0.410412201	0.533112562	0.646329086	0.706288033	0.911205709
243537	Uroc1	urocanase domain containing 1	1807.229343	1411.621841	2202.836845	1.558189832	0.639871006	0.000106412	0.004461152	14.45592138	23.01057498	16.17577248	26.43485357	32.82698761	26.94128719
242939	Cpz	carboxypeptidase Z	14.88450645	11.57739204	18.19162087	1.558167439	0.639850273	0.144972315	0.594570008	0.205891952	0.389353315	0.127770374	0.322718389	0.376166905	0.466639855
100129	Gpr153	G protein-coupled receptor 153	91.43932078	71.51772107	111.3609205	1.557579704	0.63930599	0.021521447	0.20544054	0.722573362	1.061073641	0.771848751	1.435830532	0.960354755	1.707464509
20583	Snai2	snail family zinc finger 2	72.53077245	56.62279743	88.43874747	1.557391223	0.6391314	0.028397363	0.245203488	1.312620063	1.5943014	0.897410564	2.510752274	1.524261594	2.07743144
68775	Atp6v1c2	ATPase, H+ transporting, lysosomal V1 subunit C2	711.124206	555.5896115	866.6588004	1.557354047	0.639096963	1.60E-05	0.000927713	15.18425426	15.7262143	15.90765156	21.42882434	28.88704789	25.16925056
16949	Loxl1	lysyl oxidase-like 1	304.9183479	238.4139532	371.4227426	1.556285393	0.638106647	0.007462015	0.102040881	3.029152959	3.922030797	2.689391568	5.812379256	3.351800101	6.318566451
67859	Cysrt1	cysteine rich tail 1	7.74571491	6.089173925	9.402255894	1.554732563	0.636666437	0.256684837	0.748306503	0.286429713	0.285081458	0.473999185	0.658466722	0.392482723	0.62320619
54123	Irf7	interferon regulatory factor 7	326.1955749	255.3436094	397.0475404	1.554566082	0.636511944	0.000716807	0.01962178	6.364926268	5.756958063	5.718199664	9.02981467	7.957658529	11.70900671
21923	Tnc	tenascin C	214.1763938	167.6367689	260.7160187	1.554474625	0.636427067	0.003460456	0.060734968	0.831791886	1.078748239	1.264392825	1.876630157	1.4750809	1.753806085
19662	Rbp4	retinol binding protein 4, plasma	23.45303488	18.35114403	28.55492573	1.554305476	0.636270072	0.122654949	0.549210002	0.34495236	0.514992951	1.034657626	1.189504648	1.024126724	0.844355495
21955	Tnnt1	troponin T1, skeletal, slow	8.133594066	6.250604776	10.01658336	1.553912103	0.6359049	0.259739249	0.75104497	0.341203593	0.42449689	0.044112651	0.356538702	0.584421366	0.386657161
13609	S1pr1	sphingosine-1-phosphate receptor 1	304.1373708	238.2129991	370.0617425	1.553578725	0.635595349	0.005111788	0.07837734	3.146150017	3.616478065	3.819261339	4.445139494	4.705711061	7.873713329
240185	9430020K01Rik	RIKEN cDNA 9430020K01 gene	556.4511809	435.5689291	677.3334326	1.552984297	0.635043242	0.001130307	0.027497543	2.459355047	3.77090218	2.509296121	4.952244964	3.612831355	5.435362239
107503	Atf5	activating transcription factor 5	342.0023782	267.8297599	416.1749965	1.552829243	0.634899193	0.00034102	0.011174071	5.118310697	6.010283846	6.942286476	9.664560233	9.202534985	10.17569899
106582	Nrm	nurim (nuclear envelope membrane protein)	40.93975243	31.96541278	49.91409208	1.552258221	0.634368573	0.034663086	0.273833009	1.069611503	1.216659121	0.663768838	1.66055952	1.500540446	1.579193417
67020	Tmem88	transmembrane protein 88	87.70900311	68.72916453	106.6888417	1.552156329	0.63427387	0.0116931	0.138489019	1.524275925	2.275651501	2.043654213	2.890606593	2.868673142	3.608206562
56863	Cldn9	claudin 9	9.133927664	7.096234159	11.17162117	1.551931832	0.634065189	0.358923479	0.840049181	0.496081177	0	0.160340161	0.291587135	0.531062035	0.25297507
53881	Slc5a3	solute carrier family 5 (inositol transporters), member 3	7451.869194	5837.083233	9066.655155	1.551609478	0.633765494	0.042486672	0.305656347	12.81574671	16.81544872	41.87276025	37.99467023	39.02886966	38.50500163
22138	Ttn	titin	45.30758981	35.36639106	55.24878857	1.55157506	0.633733491	0.036431536	0.279628467	0.014152901	0.019208566	0.012420214	0.018822352	0.030362983	0.024494835
246746	Cd300lf	CD300 molecule like family member F	5.895883994	4.692178593	7.099589396	1.551441352	0.633609161	0.349072604	0.832708237	0.057285943	0.114032583	0.09874983	0.119721222	0.043609191	0.259669246
432779	Lrrc14b	leucine rich repeat containing 14B	59.76764051	46.80957958	72.72570144	1.551431601	0.633600093	0.021667369	0.206231762	0.798352416	0.648648562	0.842574115	1.004485469	1.395343256	1.285050709
14311	Cidec	cell death-inducing DFFA-like effector c	61.8437076	48.43562011	75.25179508	1.551221147	0.633404377	0.40033569	0.859110122	0.18904361	0.454704926	1.629372197	1.926015161	1.583013649	0.157099894
26424	Nr5a2	nuclear receptor subfamily 5, group A, member 2	7.667219105	6.033362497	9.301075713	1.550191636	0.632446574	0.271617816	0.763223501	0.115997721	0.046180683	0.047989806	0.109090027	0.079473427	0.147224451
102371	Myzap	myocardial zonula adherens protein	156.0435307	122.4182769	189.6687846	1.549204052	0.63152718	0.013466793	0.152606284	1.84213324	2.067521123	3.283581079	4.07511008	3.602801143	3.873041299
15211	Hexa	hexosaminidase A	1497.218182	1173.60264	1820.833725	1.549134831	0.631462716	2.38E-07	2.57E-05	26.04621902	28.3330407	24.8294772	40.16943907	43.28160906	43.42557035
216795	Wnt9a	wingless-type MMTV integration site family, member 9A	52.60338708	41.14926632	64.05750784	1.549105258	0.631435175	0.053339476	0.350903122	0.647237919	0.738135868	0.292874496	0.803138886	0.893042113	0.990170955
56461	Kcnip3	Kv channel interacting protein 3, calsenilin	57.07546553	44.75562723	69.39530384	1.549008705	0.631345252	0.034902657	0.275015687	0.691297995	0.555263566	0.388858575	0.937810831	0.678590464	1.000539602
16493	Kcna5	potassium voltage-gated channel, shaker-related subfamily, member 5	27.7402991	21.8633798	33.6172184	1.548850145	0.631197566	0.129005379	0.56040588	0.208440764	0.370463592	0.400375517	0.466733483	0.323020029	0.769364114
74134	Cyp2s1	cytochrome P450, family 2, subfamily s, polypeptide 1	512.1804485	401.4200497	622.9408472	1.548722117	0.631078309	0.000164042	0.006338804	6.350018872	8.46081742	5.861512617	9.70340277	11.83155964	11.52897766
23859	Dlg2	discs, large homolog 2 (Drosophila)	148.3741236	116.2442374	180.5040098	1.548487425	0.630859668	0.054601664	0.355689512	0.920238468	0.743827349	0.294188817	0.880007694	1.063540765	1.188192346
74126	Syvn1	synovial apoptosis inhibitor 1, synoviolin	1657.991022	1300.773128	2015.208916	1.547521771	0.629959706	0.002124051	0.043091691	13.20426874	13.05685556	21.4536977	28.45221017	28.19910354	19.90296584
14129	Fcgr1	Fc receptor, IgG, high affinity I	23.09156526	18.1341057	28.04902482	1.546682135	0.629176733	0.089934889	0.470014479	0.224652057	0.361191271	0.357467519	0.415324896	0.513052283	0.57965718
70472	Atad2	ATPase family, AAA domain containing 2	178.4320518	140.1121411	216.7519625	1.545884415	0.628432453	0.004214456	0.068825615	1.165153533	1.222353847	0.936394439	1.71933621	1.483291867	2.10545472
68026	2810417H13Rik	RIKEN cDNA 2810417H13 gene	49.29152578	38.66138455	59.92166701	1.545845573	0.628396204	0.029039159	0.248393904	0.730989746	0.914099902	0.542805518	1.194729523	1.005925381	1.29140576
71703	Armcx3	armadillo repeat containing, X-linked 3	509.8934723	400.3557646	619.43118	1.545647195	0.628211051	2.11E-05	0.001197603	4.82428869	5.617191158	5.481814572	8.038157127	8.240513913	9.178498526
107993	Bfsp2	beaded filament structural protein 2, phakinin	16.98494689	13.2746826	20.69521119	1.545626939	0.628192144	0.229650391	0.714976659	0.569940397	0.425443221	0.147369969	1.01244501	0.325402342	0.490857572
11852	Rhob	ras homolog family member B	1627.089463	1277.657736	1976.52119	1.545216828	0.627809294	2.94E-05	0.001569461	22.05876633	27.99353989	27.19932153	37.57724996	36.24575889	49.72147183
252868	Odf4	outer dense fiber of sperm tails 4	18.65464314	14.62188411	22.68740216	1.544826893	0.627445184	0.144927121	0.594570008	0.604598934	0.802337366	0.375195976	0.547535842	1.058583656	1.242388676
631323	Gm12250	predicted gene 12250	47.52410499	37.3423734	57.70583659	1.544741958	0.627365862	0.050056105	0.337575374	0.562979615	0.807533852	0.496650978	0.709399196	0.945376901	1.320988003
12484	Cd24a	CD24a antigen	4021.148063	3159.164242	4883.131884	1.543692891	0.626385765	1.06E-05	0.000673862	70.68280911	75.10712778	88.08910079	107.9961568	123.1067302	143.1449309
20128	Trim30a	tripartite motif-containing 30A	196.9797472	154.8122134	239.1472811	1.543551334	0.626253463	0.011634055	0.138486792	1.910660929	2.208768794	1.423820627	2.405761439	2.493427816	3.937687809
22390	Wee1	WEE 1 homolog 1 (S. pombe)	725.070568	569.6761801	880.464956	1.543479724	0.626186531	3.21E-05	0.001693134	8.087019147	8.035928515	6.334106973	10.87076751	11.20682241	13.76133079
83554	Fstl3	follistatin-like 3	107.0618872	84.00707099	130.1167033	1.543097153	0.625828896	0.005544972	0.082698988	2.061765951	2.052061005	1.682266307	3.064078632	3.269852007	2.928319202
271887	Rbbp8nl	RBBP8 N-terminal like	6.061214772	4.653091616	7.469337928	1.54294965	0.625690984	0.321045245	0.811737332	0.13505056	0.096010616	0.039908728	0.161280335	0.19827232	0.087452213
64074	Smoc2	SPARC related modular calcium binding 2	256.1752579	201.4376059	310.91291	1.542677755	0.625436734	0.001267946	0.029769434	3.380801103	3.239097142	2.957494647	5.249598038	4.167149277	5.857760415
12393	Runx2	runt related transcription factor 2	45.68964451	35.86720411	55.5120849	1.542609921	0.625373294	0.058057894	0.367411866	0.171172917	0.204440626	0.088520651	0.263827556	0.195459274	0.279325127
17133	Maff	v-maf musculoaponeurotic fibrosarcoma oncogene family, protein F (avian)	104.4657121	82.26555379	126.6658704	1.541636898	0.624463007	0.192620298	0.669443775	0.706335451	0.960209678	2.565837711	1.476162208	1.396711556	3.935773861
26557	Homer2	homer scaffolding protein 2	18.42347093	14.57150681	22.27543506	1.541535216	0.624367848	0.143842679	0.593845018	0.067571558	0.031648702	0.073999206	0.08306883	0.077158747	0.115310124
330836	Slc7a6	solute carrier family 7 (cationic amino acid transporter, y+ system), member 6	177.3311251	139.5725639	215.0896863	1.541526478	0.624359671	0.011777852	0.139010825	1.331414382	1.456468178	2.233069885	2.318756137	2.629739466	3.077365989
54710	Hs3st3b1	heparan sulfate (glucosamine) 3-O-sulfotransferase 3B1	196.0976692	154.2833714	237.9119671	1.541402062	0.624243226	0.001692863	0.036953206	1.095407596	1.216334894	1.148376314	1.775359642	1.650750257	2.087465669
70807	Arrdc2	arrestin domain containing 2	316.9215995	249.1494279	384.6937711	1.54123252	0.624084532	0.002028965	0.041786309	5.034716445	5.238791037	4.043565614	9.406025908	6.03214939	7.347886989
16416	Itgb3	integrin beta 3	63.07501112	49.54270423	76.60731802	1.540981751	0.623849777	0.012592787	0.14556699	0.39483585	0.41609363	0.344313779	0.582467881	0.636502523	0.62465304
99899	Ifi44	interferon-induced protein 44	350.5407744	275.650356	425.4311929	1.540818016	0.623696477	0.002165548	0.043373318	4.215559832	5.374805041	3.214368094	7.041608705	5.639374776	7.671315302
22413	Wnt2	wingless-type MMTV integration site family, member 2	7.184571059	5.616185879	8.752956238	1.540073339	0.622999054	0.305066751	0.798315525	0.084615265	0.210542429	0.065637121	0.176836453	0.169086134	0.230129567
17756	Map2	microtubule-associated protein 2	296.2321014	233.2421287	359.2220741	1.539642638	0.62259553	0.00111231	0.027146041	0.977662176	1.030821785	1.121993954	1.380795911	1.626135054	1.983093667
68612	Ube2c	ubiquitin-conjugating enzyme E2C	77.01165826	60.66343895	93.35987758	1.538859693	0.621861699	0.013920675	0.154694389	3.027540528	3.013289581	2.733705018	5.172252563	3.676592094	5.097271034
108000	Cenpf	centromere protein F	128.8092998	101.3562519	156.2623476	1.538628449	0.621644889	0.011467524	0.137438298	0.45858628	0.480450176	0.291241856	0.668353787	0.560398891	0.725724411
209773	Dennd2a	DENN/MADD domain containing 2A	117.8430163	92.82995305	142.8560795	1.537951931	0.621010412	0.039618681	0.293420031	0.887744816	1.275146544	0.667767059	1.380924234	1.048257783	2.057739716
18577	Pde4a	phosphodiesterase 4A, cAMP specific	228.5780169	179.9587129	277.1973209	1.537471215	0.6205594	0.001388613	0.031777724	1.507920469	1.492839432	1.34392535	1.936090481	2.52784767	2.450490013
56742	Psrc1	proline/serine-rich coiled-coil 1	20.27126026	15.95780948	24.58471104	1.536725894	0.619859854	0.109832286	0.519843378	0.342088747	0.559357536	0.277998839	0.536195457	0.558035694	0.775320462
225594	Gm4841	predicted gene 4841	36.61713817	28.75366201	44.48061434	1.536715913	0.619850484	0.082941613	0.447984837	0.536001028	0.470715897	0.358714499	1.037815943	0.594048462	0.543091182
52855	Lair1	leukocyte-associated Ig-like receptor 1	26.93101566	21.23987169	32.62215963	1.535940838	0.619122647	0.118119571	0.5398643	0.268271209	0.364102402	0.151346428	0.382266045	0.292409791	0.563798622
70717	Medag	mesenteric estrogen dependent adipogenesis	17.02877569	13.51427322	20.54327816	1.535065429	0.618300148	0.159581409	0.620405162	0.140007959	0.201281784	0.289615809	0.308856609	0.248690664	0.437194166
18817	Plk1	polo-like kinase 1	62.12220927	48.90829951	75.33611902	1.535017866	0.618255447	0.035018438	0.275078098	1.071019431	1.267105962	0.647921988	1.330316913	1.59217867	1.813673569
14825	Cxcl1	chemokine (C-X-C motif) ligand 1	23.02993693	18.25041778	27.80945608	1.534430909	0.617703687	0.156520844	0.614911927	1.225762223	0.422305073	0.926458627	1.083798756	1.076673715	1.923303612
14645	Glul	glutamate-ammonia ligase (glutamine synthetase)	20051.63309	15809.82074	24293.44543	1.534310252	0.617590239	1.45E-05	0.000865803	239.4013621	309.1381289	211.6874321	418.2786109	358.6181893	426.7432876
102635552	Gm32856	predicted gene, 32856	27.6694526	21.74668818	33.59221702	1.532416468	0.615808435	0.09545083	0.484183732	0.060999446	0.171098344	0.131916946	0.208606958	0.208962511	0.160873916
100043160	Gm10012	cytochrome c oxidase, subunit VIIc pseudogene	11.14887142	8.788645725	13.50909711	1.532264975	0.615665805	0.178049388	0.647895608	0.962157444	0.83792491	1.368322243	1.005400801	2.197340549	1.85356375
12006	Axin2	axin 2	51.87193683	40.83223246	62.91164119	1.53199523	0.615411805	0.024186834	0.220040476	0.367757454	0.512436934	0.412968172	0.735633207	0.707891474	0.609643381
230718	Nt5c1a	5'-nucleotidase, cytosolic IA	10.1280018	7.981534009	12.2744696	1.531936313	0.615356321	0.232117606	0.717548203	0.44618634	0.363343168	0.167812041	0.29669806	0.555809622	0.698682128
66569	Gdpd1	glycerophosphodiester phosphodiesterase domain containing 1	49.54869289	39.12289249	59.97449329	1.531010874	0.61448453	0.034643377	0.273833009	0.774490261	0.537798597	0.801042402	0.997508162	1.234013714	1.126676005
77058	Ccdc183	coiled-coil domain containing 183	6.923707745	5.382219148	8.465196343	1.530087717	0.613614362	0.284798011	0.778254289	0.181554926	0.103257331	0.13412803	0.243918977	0.296163291	0.14107943
20277	Scnn1b	sodium channel, nonvoltage-gated 1 beta	1500.593932	1185.23424	1815.953624	1.530003649	0.613535094	7.01E-07	6.47E-05	16.16006047	16.64713919	16.40006841	23.80818248	27.29324693	26.81085763
110876	Scn2a	sodium channel, voltage-gated, type II, alpha	5.014342241	3.924153853	6.104530628	1.529843743	0.613384305	0.445468327	0.884922281	0.009770762	0.043761467	0.005052869	0.030629703	0.022314116	0.039860562
15481	Hspa8	heat shock protein 8	80279.30955	63435.42487	97123.19423	1.529459744	0.613022135	0.001750082	0.037664909	1083.549336	1158.386584	1803.153105	2361.354613	2343.305474	1707.100499
11754	Aoc3	amine oxidase, copper containing 3	97.32457759	76.77759635	117.8715588	1.529178349	0.612756679	0.022229947	0.209252916	0.620827932	0.911664045	0.821061258	1.531429427	1.231880296	0.959571193
234353	Psd3	pleckstrin and Sec7 domain containing 3	394.9336342	312.0463454	477.820923	1.528505573	0.612121813	0.000571285	0.016556437	1.137878158	1.438004969	0.948479189	1.724859995	1.790842658	2.046171063
17329	Cxcl9	chemokine (C-X-C motif) ligand 9	23.29073889	18.32315761	28.25832017	1.528470683	0.612088881	0.16489384	0.62843156	0.323424008	0.337230266	0.191149757	0.75638673	0.298966903	0.293207249
19653	Rbm4	RNA binding motif protein 4	26.05124856	20.51617828	31.58631883	1.528438055	0.612058084	0.068816406	0.406982894	0.284588584	0.298156838	0.340820806	0.453894536	0.581519151	0.434526534
21809	Tgfb3	transforming growth factor, beta 3	64.86101496	51.37961825	78.34241167	1.527212142	0.610900478	0.028354637	0.245125614	0.607992547	0.710370779	0.724529108	1.215391456	0.769718333	1.234184528
17965	Nbl1	neuroblastoma, suppression of tumorigenicity 1	221.454429	175.211074	267.6977839	1.526719064	0.610434612	0.001342403	0.031029375	4.265819495	4.245739841	4.858525268	6.527116778	7.10363286	7.504352777
22269	Upk2	uroplakin 2	30.21327636	23.88914178	36.53741094	1.526699748	0.610416359	0.167461109	0.633156754	0.819044781	0.71329077	2.117811002	1.925676134	2.396584529	1.485046633
110033	Kif22	kinesin family member 22	60.37202228	47.73942889	73.00461567	1.52618974	0.609934333	0.023487456	0.21585889	1.062149097	1.22974528	0.829527279	1.60820288	1.485121156	1.827573287
16644	Kng1	kininogen 1	61.25063936	48.41817912	74.08309961	1.525026985	0.608834771	0.022489325	0.210606883	0.673084477	0.577966917	0.66885969	0.88261734	1.175479966	0.981105477
242297	Fam110b	family with sequence similarity 110, member B	51.67314311	40.87076431	62.47552192	1.524725783	0.608549802	0.067913713	0.404049624	1.166163759	1.116033178	0.48709653	1.335746778	1.254797103	1.768796615
264895	Acsf2	acyl-CoA synthetase family member 2	706.5929707	559.176992	854.0089494	1.524520842	0.608355874	0.000165562	0.006365418	7.799306552	10.21470367	6.589055868	11.79060939	12.96763854	13.95624471
66949	Trim59	tripartite motif-containing 59	82.36869591	65.11076839	99.62662343	1.524240362	0.608090424	0.012703102	0.146372639	1.057219917	1.158992812	0.792365931	1.617077007	1.55713936	1.569629448
14131	Fcgr3	Fc receptor, IgG, low affinity III	61.05967961	48.42983481	73.68952441	1.524177277	0.608030712	0.029686844	0.250626672	1.223497326	1.711415845	1.881063837	2.384204338	2.227791499	2.967829476
11944	Atp4a	ATPase, H+/K+ exchanging, gastric, alpha polypeptide	1014.510444	803.0150908	1226.005796	1.524000712	0.607863577	9.15E-06	0.000595565	9.538671062	10.7235347	9.610101113	14.58955678	17.67839663	14.80827518
69097	Trim15	tripartite motif-containing 15	10.08711306	8.037345437	12.13688068	1.523089972	0.607001168	0.215247215	0.695793144	0.085928914	0.142540729	0.118499796	0.134686375	0.147181021	0.259669246
18451	P4ha1	procollagen-proline, 2-oxoglutarate 4-dioxygenase (proline 4-hydroxylase), alpha 1 polypeptide	2133.242098	1690.38053	2576.103666	1.522344627	0.606294991	0.005092286	0.078235101	14.40955895	14.22266823	26.42149398	31.62576931	30.32506214	25.05197234
29873	Cspg5	chondroitin sulfate proteoglycan 5	39.14859528	31.05247769	47.24471288	1.521854264	0.60583021	0.050753729	0.340330217	0.328722907	0.293329825	0.43378371	0.438254897	0.621290107	0.606298413
227358	Fam132b	family with sequence similarity 132, member B	13.59601253	10.75335192	16.43867313	1.521360304	0.605361867	0.15552627	0.613485779	0.206616048	0.142368566	0.164384264	0.215902232	0.308525347	0.288172904
11655	Alas1	aminolevulinic acid synthase 1	5323.242536	4219.827426	6426.657646	1.521295933	0.605300823	0.034352826	0.272648828	40.951328	35.78500972	96.29684675	101.3778113	91.70475034	80.92154214
18113	Nnmt	nicotinamide N-methyltransferase	9.226541481	7.391650392	11.06143257	1.521125179	0.605138882	0.238424331	0.72618812	0.196229479	0.260407742	0.270609184	0.273398463	0.261416063	0.592987371
83397	Akap12	A kinase (PRKA) anchor protein (gravin) 12	653.2170042	517.9482287	788.4857797	1.52102221	0.605041219	0.013872726	0.154694389	3.201364423	3.649626796	4.296305238	4.954258501	3.778250921	8.862631484
231633	Tmem119	transmembrane protein 119	197.3841054	156.6436507	238.1245601	1.520966146	0.604988042	0.01724635	0.179160659	3.035796574	3.664380545	3.451634461	4.679613353	3.810715112	7.475750123
56699	Cdc42ep4	CDC42 effector protein (Rho GTPase binding) 4	493.5707483	391.2905713	595.8509253	1.520618419	0.604658171	0.000295791	0.009969596	4.440891135	6.346310268	4.853646316	8.574504875	7.265872747	8.712961105
227753	Gsn	gelsolin	2279.992182	1807.885681	2752.098683	1.52021111	0.604271683	8.21E-07	7.48E-05	25.5532079	28.42416851	26.58238246	41.27466385	40.67443138	44.72105895
94109	Csmd1	CUB and Sushi multiple domains 1	59.05150368	46.76450335	71.33850401	1.519771101	0.60385405	0.168470907	0.634180029	0.241280622	0.15593824	0.045373189	0.176814779	0.243311066	0.275553482
69338	1700003D09Rik	RIKEN cDNA 1700003D09 gene	26.96494936	21.36237698	32.56752175	1.518371296	0.602524625	0.176642301	0.646513704	0.386525453	0.609117892	1.0660716	1.615590056	0.993074535	0.642424331
12372	Casq1	calsequestrin 1	6.810460775	5.365494696	8.255426854	1.518368911	0.602522358	0.277000948	0.770246867	0.1909939	0.095047436	0.098770908	0.19957796	0.218092498	0.194793504
408057	BC039771	cDNA sequence BC039771	11.3868865	8.983525479	13.79024752	1.517209074	0.601419905	0.199004761	0.677716629	0.193216358	0.256409158	0.133226978	0.246767039	0.343202662	0.330866466
16624	Klk1b8	kallikrein 1-related peptidase b8	8.059186278	6.456556728	9.661815828	1.516732583	0.600966745	0.28997	0.782745945	0.208094517	0.258893743	0.538071749	0.65234145	0.297024231	0.613121361
22065	Trpc3	transient receptor potential cation channel, subfamily C, member 3	38.76089611	30.79166316	46.73012906	1.516559996	0.600802573	0.135534487	0.573578742	0.157451049	0.542457383	0.425912776	0.658110216	0.44256128	0.658803511
11486	Ada	adenosine deaminase	63.16661756	50.08825652	76.24497861	1.516281084	0.600537221	0.065683028	0.397371984	1.189247766	1.387727415	0.530180687	1.435529879	1.56870176	1.858860503
12837	Col8a1	collagen, type VIII, alpha 1	197.3789812	156.9606562	237.7973061	1.515751285	0.600033046	0.008817854	0.114542275	1.243273112	1.385562835	1.503231367	2.241492882	1.599629519	2.635231235
21463	Tcp11	t-complex protein 11	11.53638929	9.14494215	13.92783644	1.515510553	0.599803899	0.195221687	0.671925227	0.122241315	0.162221216	0.273936346	0.191603021	0.39549128	0.295521575
13733	Adgre1	adhesion G protein-coupled receptor E1	110.900679	88.16596483	133.6353932	1.514662044	0.598995931	0.045343036	0.316676923	1.034059811	1.729043205	0.912649277	1.772077005	1.401185495	2.562363302
214230	Pak6	p21 protein (Cdc42/Rac)-activated kinase 6	492.5488867	391.3721344	593.7256391	1.513739488	0.598116942	0.000446515	0.013692516	4.236085736	4.948927092	3.410140389	5.652951725	7.273941367	6.771341599
60411	Cenpk	centromere protein K	20.07433661	15.97432999	24.17434323	1.513066764	0.597475648	0.163531784	0.626530637	0.237034814	0.216259144	0.490322335	0.619220361	0.451109649	0.411870963
243529	H1fx	H1 histone family, member X	30.70515873	24.36215818	37.04815928	1.512900136	0.597316761	0.073162442	0.421193263	1.221722517	1.132111622	0.740735308	1.232610022	1.828013536	1.795043126
667823	Trim5	tripartite motif-containing 5	5.902118142	4.725437726	7.078798559	1.511897461	0.596360298	0.374934243	0.847516827	0.107591955	0.053542754	0.092733808	0.093689654	0.122857317	0.178823125
213119	Itga10	integrin, alpha 10	58.50645646	46.64851409	70.36439883	1.511106541	0.595605382	0.103407375	0.503288693	0.266258606	0.282672319	0.688467125	0.621370005	0.628340885	0.69196368
666737	4632427E13Rik	RIKEN cDNA 4632427E13 gene	11.0899329	8.749558748	13.43030706	1.510628759	0.595149158	0.217226427	0.698025784	0.802516971	0.39936972	0.553353308	0.628939066	1.374569536	0.788167968
320116	Fndc9	fibronectin type III domain containing 9	58.36589852	46.34260915	70.38918789	1.510501416	0.595027537	0.034412504	0.272980892	0.711732904	1.02321946	1.022407653	1.508101201	1.648005411	1.165011865
216197	Ckap4	cytoskeleton-associated protein 4	322.2769069	256.7535604	387.8002533	1.510336154	0.594869685	0.002123996	0.043091691	3.299886465	3.956500332	4.587730786	5.902030362	5.362943167	7.249377409
232334	Vgll4	vestigial like family member 4	366.3706448	291.6141122	441.1271775	1.509974645	0.594524325	0.009226789	0.118097198	8.52526646	11.58945562	10.32297527	10.57423089	20.73601852	16.24298513
329416	Nostrin	nitric oxide synthase trafficker	93.09974558	74.27786911	111.921622	1.509940277	0.594491488	0.043183727	0.308495513	1.757920753	1.798931842	1.971837919	3.104668771	1.724614407	3.793412736
14314	Fstl1	follistatin-like 1	809.1843383	644.240713	974.1279636	1.509909058	0.594461658	0.000147998	0.005867002	7.958793619	9.513000017	6.616090862	12.46178832	10.78669544	14.3068185
214058	Megf11	multiple EGF-like-domains 11	22.12004771	17.57730563	26.66278979	1.508577619	0.593188927	0.144078599	0.594025108	0.148437199	0.154453875	0.055827683	0.218562095	0.138679991	0.201853581
238076	Kcns3	potassium voltage-gated channel, delayed-rectifier, subfamily S, member 3	49.86485292	39.87457232	59.85513352	1.508178949	0.592807618	0.088638248	0.467284583	0.511902988	0.480379498	0.756361072	0.626608901	0.801644999	1.299415804
319613	Sybu	syntabulin (syntaxin-interacting)	26.13501253	20.79469448	31.47533059	1.508083467	0.592716279	0.176648399	0.646513704	0.216435555	0.348770009	0.085278361	0.290781089	0.270681377	0.448490241
68488	1110002J07Rik	RIKEN cDNA 1110002J07 gene	14.94319574	11.88875946	17.99763203	1.507645471	0.592297212	0.192765142	0.669471674	0.225610619	0.103637837	0.28719423	0.380827728	0.336888616	0.25173211
74145	F13a1	coagulation factor XIII, A1 subunit	10.4038202	8.310019605	12.4976208	1.506687036	0.591379777	0.223407632	0.707680274	0.102537023	0.12473312	0.058917966	0.142860618	0.104075717	0.196243032
14368	Fzd6	frizzled class receptor 6	691.8063655	551.4475839	832.1651471	1.506441764	0.591144903	0.000280543	0.009579117	6.503076409	6.493480254	4.553168724	7.975713126	9.270127656	10.07787494
66141	Ifitm3	interferon induced transmembrane protein 3	758.3935511	605.0762862	911.710816	1.50567251	0.590408012	0.001223686	0.029019493	40.80482993	40.95635091	43.84620466	63.34490509	47.61921809	84.93885215
171207	Arhgap4	Rho GTPase activating protein 4	180.1939051	143.751747	216.6360632	1.505609751	0.590347877	0.004124185	0.067640167	2.046942797	1.78595149	1.910906026	2.638953083	3.050719465	3.265552913
71111	Gpr39	G protein-coupled receptor 39	48.84902194	38.95076898	58.74727491	1.505581782	0.590321076	0.034004694	0.271406096	0.582339621	0.678958228	0.688347644	0.851917339	1.10193891	1.086033546
434341	Nlrc5	NLR family, CARD domain containing 5	59.26682498	47.43855017	71.09509979	1.505445752	0.590190723	0.077281927	0.434288669	0.322104544	0.269294226	0.326484427	0.403897514	0.31631263	0.706666764
242022	Frem2	Fras1 related extracellular matrix protein 2	820.3788343	654.7505371	986.0071314	1.504441973	0.589228463	2.74E-05	0.001485618	2.558039093	2.279137144	2.297219505	3.415089553	3.46297347	4.234068135
547253	Parp14	poly (ADP-ribose) polymerase family, member 14	486.353102	388.2169683	584.4892358	1.503811506	0.588623745	0.001940355	0.040506558	2.326175847	2.935485862	1.965583296	3.23666679	3.283283157	4.704350121
22202	Uba1y	ubiquitin-activating enzyme, Chr Y	26.07225057	20.85575026	31.28875087	1.502997871	0.587842965	0.084470076	0.451899049	0.202292334	0.23489681	0.267346375	0.352306988	0.333657966	0.407539173
15223	Foxj1	forkhead box J1	7.902580689	6.367296397	9.437864982	1.502707846	0.58756455	0.319298005	0.810499548	0.190901293	0.069091891	0.071798558	0.108807922	0.118901864	0.283198623
232406	BC035044	cDNA sequence BC035044	5.511598778	4.319157716	6.70403984	1.50252094	0.587385097	0.363380703	0.841686427	0.10277256	0.085240666	0.035431983	0.161087379	0.117354137	0.077642297
13555	E2f1	E2F transcription factor 1	110.4309869	88.05413802	132.8078358	1.501724404	0.586620074	0.021412289	0.204781783	1.212709576	1.609334968	1.015373858	2.368482913	1.895817777	1.688377982
108073	Grm7	glutamate receptor, metabotropic 7	7.17828057	5.777602551	8.578958589	1.501575996	0.586477493	0.4202869	0.87063434	0.008690816	0.051899445	0.089887666	0.127139845	0.009923887	0.094546238
20975	Synj2	synaptojanin 2	82.55036503	65.93459038	99.16613968	1.501405409	0.586313586	0.016373444	0.172671563	0.395635334	0.433817753	0.499361551	0.602607584	0.765709948	0.699106514
21898	Tlr4	toll-like receptor 4	129.3033636	103.4049599	155.2017673	1.501072608	0.585993762	0.042062527	0.303747419	0.589658269	0.722317152	0.457405309	0.758350725	0.666845936	1.315859341
268390	Ahsa2	AHA1, activator of heat shock protein ATPase 2	581.4425723	464.729994	698.1551507	1.500673969	0.585610576	0.042627649	0.306278804	2.498018234	2.141696624	4.79521444	5.97245601	5.503352922	3.224642111
13865	Nr2f1	nuclear receptor subfamily 2, group F, member 1	31.29802918	25.03021575	37.56584261	1.500602292	0.585541667	0.072869509	0.420932135	0.466231803	0.535427541	0.352388472	0.74951723	0.532381708	0.812832388
20204	Prrx2	paired related homeobox 2	5.853170427	4.714541118	6.991799735	1.500424178	0.585370416	0.422082073	0.871194296	0	0.276092176	0.286908054	0.331274666	0.135752439	0.395184852
232431	Gprc5a	G protein-coupled receptor, family C, group 5, member A	74.86882993	60.00080133	89.73685853	1.500036883	0.584997975	0.062172756	0.383152439	1.231384985	0.860062266	1.787510203	1.760786434	1.726785004	2.54603752
74039	Nfam1	Nfat activating molecule with ITAM motif 1	35.82329635	28.5815385	43.0650542	1.499997832	0.584960415	0.081918664	0.446017996	0.255883931	0.401609916	0.193402824	0.493632773	0.359617547	0.463954571
56857	Slc37a2	solute carrier family 37 (glycerol-3-phosphate transporter), member 2	53.5820885	42.7747659	64.3894111	1.499715517	0.58468886	0.036000345	0.278125846	0.383257936	0.532027809	0.385965804	0.769349193	0.598869415	0.649184822
71780	Isyna1	myo-inositol 1-phosphate synthase A1	1699.229435	1358.541121	2039.91775	1.499699115	0.584673082	1.53E-05	0.000895902	28.86943464	34.5723155	36.02738728	46.06436863	53.89551539	54.44088648
14302	Frk	fyn-related kinase	575.3392533	459.960262	690.7182447	1.499576541	0.584555162	1.96E-05	0.001122894	3.703800842	3.710149679	3.608347273	5.476633133	5.748214709	5.877890982
215467	Gm4791	predicted gene 4791	35.45243163	28.3359019	42.56896135	1.499202983	0.584195729	0.078475591	0.437475538	1.621343665	0.785049	1.3143496	1.740003149	2.151607457	1.906852239
12649	Chek1	checkpoint kinase 1	34.32651905	27.340132	41.31290611	1.499156634	0.584151126	0.059967169	0.375764793	0.368775093	0.445690494	0.272441392	0.646836459	0.541411257	0.501481931
16439	Itpr2	inositol 1,4,5-triphosphate receptor 2	2767.23495	2213.395774	3321.074127	1.498172222	0.583203478	1.93E-06	0.000156555	8.646843762	8.82835766	7.741716064	13.24279444	13.09720346	12.71391405
21835	Thrsp	thyroid hormone responsive	176.5282504	141.2825779	211.7739229	1.497870222	0.582912632	0.234784744	0.721289115	1.908162517	4.000401686	11.21161842	13.74534344	6.907565332	5.999396367
654424	Mccc1os	methylcrotonoyl-Coenzyme A carboxylase 1 (alpha), opposite strand	21.84681095	17.47713451	26.21648739	1.497747339	0.58279427	0.105994477	0.509719512	0.170879681	0.170075332	0.187134367	0.220573777	0.298425604	0.300716939
193280	C030037D09Rik	RIKEN cDNA C030037D09 gene	31.74468374	25.45339581	38.03597168	1.497370104	0.582430856	0.131376978	0.56533479	0.593148197	0.927702579	1.708989247	1.903692142	1.451368402	1.651604598
270084	Lpcat2	lysophosphatidylcholine acyltransferase 2	26.58610235	21.35111501	31.8210897	1.49694486	0.582021081	0.127365183	0.558266116	0.351531095	0.413490293	0.264423831	0.400724034	0.401407032	0.782235055
68947	Chst8	carbohydrate (N-acetylgalactosamine 4-0) sulfotransferase 8	107.9702833	86.34634458	129.5942221	1.496569923	0.581659686	0.052735658	0.34891517	1.194568441	2.507931879	1.177607173	2.14544226	2.536292016	2.842777004
54409	Ramp2	receptor (calcitonin) activity modifying protein 2	239.7874975	191.9153615	287.6596334	1.496305574	0.581404831	0.004029736	0.066518904	9.748464468	12.0005563	7.960006374	15.8160384	13.41650277	16.65206462
26360	Angptl2	angiopoietin-like 2	1094.418628	876.1596006	1312.677655	1.495521739	0.580648882	0.006936486	0.098370811	12.23733522	15.39921634	6.785265983	17.47059049	16.05034771	19.50287942
20196	S100a13	S100 calcium binding protein A13	335.3738258	268.5921891	402.1554624	1.495426249	0.580556761	0.000437545	0.013580773	15.58089505	18.18556553	16.82697105	24.65059964	25.79416582	27.79659402
16613	Klk1b11	kallikrein 1-related peptidase b11	6.389863102	5.0650097	7.714716504	1.495072075	0.580215036	0.337210175	0.825072131	0.259213912	0.206395012	0.321720767	0.21669125	0.651181744	0.375993846
71085	Arhgap19	Rho GTPase activating protein 19	66.25105629	53.01079844	79.49131414	1.494665251	0.579822411	0.082721837	0.447440634	0.452625817	0.693069631	0.252077193	0.63668864	0.655995928	0.860131643
229003	Helz2	helicase with zinc finger 2, transcriptional coactivator	727.4232793	582.8689626	871.9775959	1.494083428	0.579260709	0.000218436	0.007915933	2.673177759	2.942512168	2.160590407	3.83850469	3.487074463	4.678341278
14230	Fkbp10	FK506 binding protein 10	106.1688363	85.23135932	127.1063134	1.493466067	0.578664459	0.023474505	0.21585889	1.489742165	1.307353152	1.308864827	2.025380453	1.60965226	2.701117984
19946	Rpl30	ribosomal protein L30	5.537362613	4.413866351	6.660858874	1.492823454	0.578043558	0.365135393	0.841686427	0.12427867	0.247387355	0.449887768	0.324660675	0.567646308	0.394336602
244579	Tox3	TOX high mobility group box family member 3	225.1039489	180.5833312	269.6245666	1.492373046	0.577608209	0.009313792	0.118964644	1.933656222	2.538180311	3.130354151	3.367604625	4.064013345	4.318983495
23962	Oasl2	2'-5' oligoadenylate synthetase-like 2	239.3947277	192.1201465	286.6693089	1.492360801	0.577596371	0.00998055	0.124366754	2.910403543	2.75470868	2.582263973	3.592801045	3.437373532	5.703797275
212998	BC016579	cDNA sequence, BC016579	9.704777092	7.887000964	11.52255322	1.492053222	0.577298998	0.418082281	0.870282844	0.081642922	0.08125862	0.316657188	0.255936883	0.069919938	0.407083666
381633	Gm1673	predicted gene 1673	5.539201239	4.424952729	6.653449749	1.492017074	0.577264045	0.361228453	0.840623007	0.150640812	0.14993173	0.363545671	0.419763297	0.344028066	0.273133577
12525	Cd8a	CD8 antigen, alpha chain	19.54627846	15.75729166	23.33526527	1.491796	0.577050263	0.140677316	0.587349305	0.214410485	0.24185473	0.2217612	0.388348105	0.19586518	0.453550085
20167	Rtn2	reticulon 2 (Z-band associated protein)	27.93217594	22.33093372	33.53341816	1.491765269	0.577020544	0.083821484	0.450205808	0.383123587	0.656718096	0.396258357	0.822926774	0.680527449	0.713954538
16012	Igfbp6	insulin-like growth factor binding protein 6	19.26208093	15.51242832	23.01173354	1.49164432	0.576903568	0.151526981	0.607798732	0.416511911	0.518189183	0.682086297	0.725386148	0.753045141	1.006928439
271424	Ip6k3	inositol hexaphosphate kinase 3	16.30956914	12.96893906	19.65019922	1.491547745	0.576810159	0.161562816	0.623783533	0.174691059	0.386375044	0.20075562	0.446214759	0.421117218	0.316740152
24014	Rnasel	ribonuclease L (2', 5'-oligoisoadenylate synthetase-dependent)	181.6908781	145.5845836	217.7971726	1.491475077	0.57673987	0.013495785	0.152704545	1.213009968	1.731399518	1.186517189	1.719514295	2.53400748	2.114115883
57028	Pdxp	pyridoxal (pyridoxine, vitamin B6) phosphatase	21.90591307	17.42715093	26.38467521	1.491437332	0.576703359	0.133578427	0.569364093	0.335384716	0.445074701	0.393133881	0.467277734	0.919127456	0.445940728
22249	Unc13b	unc-13 homolog B (C. elegans)	389.6010567	312.7034071	466.4987063	1.491375805	0.576643842	0.001970787	0.040752689	1.733430513	2.250353577	2.458979652	3.078558808	2.957324259	3.906960407
328232	Gfod1	glucose-fructose oxidoreductase domain containing 1	94.6161393	75.94831187	113.2839667	1.491260147	0.576531955	0.034054353	0.271406096	0.416877053	0.629064328	0.493758055	0.590185682	0.775459114	1.005779301
77300	Raph1	Ras association (RalGDS/AF-6) and pleckstrin homology domains 1	688.1820007	552.0406369	824.3233644	1.491196107	0.576469998	4.08E-05	0.002067104	2.512563828	3.096615652	2.553022672	4.122838033	3.956152949	4.497806282
67557	Larp6	La ribonucleoprotein domain family, member 6	26.16716086	21.01737088	31.31695084	1.490912124	0.576195226	0.109229956	0.518435726	0.310158205	0.559515594	0.36089041	0.567171509	0.531246112	0.790821113
68797	Pdgfrl	platelet-derived growth factor receptor-like	8.033641208	6.389848692	9.677433724	1.490701793	0.575991683	0.281092361	0.775983276	0.087554444	0.232379511	0.24148295	0.213475513	0.39990738	0.264581449
74190	Exoc3l4	exocyst complex component 3-like 4	379.2353365	304.3485294	454.1221436	1.489595666	0.57492078	0.000480107	0.014461806	2.707124181	3.380048435	2.809969141	4.146869472	4.742081067	4.811646907
70556	Slc25a33	solute carrier family 25, member 33	386.8045973	310.6199927	462.9892018	1.48917966	0.574517816	0.003753443	0.063394245	7.86590622	8.208462674	6.237274964	11.95553856	8.519230958	13.85145205
20448	St6galnac4	ST6 (alpha-N-acetyl-neuraminyl-2,3-beta-galactosyl-1,3)-N-acetylgalactosaminide alpha-2,6-sialyltransferase 4	75.66925858	60.74162709	90.59689007	1.488718716	0.574071192	0.027480389	0.240014221	0.642911564	0.776254314	0.512340638	1.046256311	0.842443285	1.079697995
22412	Wnt9b	wingless-type MMTV integration site family, member 9B	126.3484156	101.5565374	151.1402937	1.488404891	0.573767037	0.008282743	0.109436162	0.990049151	0.945973332	1.085430861	1.551819116	1.413149141	1.68739615
13602	Sparcl1	SPARC-like 1	819.6001859	658.0916053	981.1087665	1.488207144	0.57357535	0.000250906	0.008762137	8.528803195	12.06132442	7.930169123	14.02834189	14.50995779	15.25568485
22445	Xlr3a	X-linked lymphocyte-regulated 3A	18.24389381	14.59388351	21.89390411	1.487964612	0.573340215	0.179733068	0.650798723	0.543294731	0.486663648	0.168576213	0.454170125	0.682416327	0.71417714
213603	Slc44a3	solute carrier family 44, member 3	370.4925793	297.7077572	443.2774014	1.48736039	0.572754257	0.00126844	0.029769434	4.666275681	5.32269355	5.657740364	6.629165164	8.720909886	8.745822488
214763	Mb21d1	Mab-21 domain containing 1	25.49051267	20.56616187	30.41486348	1.487346573	0.572740855	0.105264609	0.507325686	0.214655413	0.172950721	0.243158766	0.341794926	0.245111154	0.379934609
140703	Emid1	EMI domain containing 1	184.5483489	148.2607583	220.8359395	1.48707603	0.57247841	0.020393079	0.198382006	3.886391056	4.194322494	2.397249015	5.528915237	4.330865084	6.218827054
76509	Plet1	placenta expressed transcript 1	690.6982539	555.2746935	826.1218143	1.486631228	0.572046819	0.00046694	0.0142333	11.77887111	14.69046685	14.03766816	17.57599634	19.28951946	25.44359117
75745	Rian	RNA imprinted and accumulated in nucleus	15.14099924	12.18398592	18.09801256	1.485763845	0.571204825	0.210244258	0.690451438	0.100006306	0.136861403	0.219799077	0.287377765	0.199841953	0.215324501
12569	Cdk5r1	cyclin-dependent kinase 5, regulatory subunit 1 (p35)	15.0807078	12.1281745	18.03324111	1.485676686	0.57112019	0.153821823	0.610236249	0.139746318	0.106991167	0.144537293	0.17972566	0.208673439	0.214398702
67622	Mxra7	matrix-remodelling associated 7	195.1704127	157.0565177	233.2843076	1.485380043	0.5708321	0.033933096	0.271406096	1.416383396	2.287697558	2.171711968	3.245705168	1.986210354	3.784580104
11891	Rab27a	RAB27A, member RAS oncogene family	688.2322306	553.6808923	822.7835688	1.484855841	0.570322872	0.000237655	0.008437572	6.774108489	7.208095369	7.665294136	9.198058679	11.01639653	13.07219204
57816	Tesc	tescalcin	358.1509091	288.2675319	428.0342863	1.484619381	0.570093108	0.005763662	0.084803421	11.493798	12.14876754	17.43877971	18.01556563	20.39188012	24.84428235
13605	Ect2	ect2 oncogene	234.8626781	189.1154721	280.609884	1.484600372	0.570074635	0.00947499	0.120320576	1.713906544	1.967470758	2.294676839	2.911645445	2.437343844	3.83202236
330463	Zfp78	zinc finger protein 78	45.51079428	36.54614411	54.47544446	1.483953396	0.569445784	0.039311586	0.291729336	0.329103754	0.336407456	0.312787633	0.529784259	0.50783467	0.467693737
80879	Slc16a3	solute carrier family 16 (monocarboxylic acid transporters), member 3	25.12798179	20.2880394	29.96792419	1.483295153	0.568805701	0.124794201	0.553267216	0.260420961	0.311034159	0.484828328	0.598675797	0.436142682	0.582356398
73635	Ptges3l	prostaglandin E synthase 3 (cytosolic)-like	65.20048047	52.50938772	77.89157322	1.483229412	0.568741757	0.036188327	0.279391409	1.469907881	1.523946742	1.83703072	1.951963978	2.692531771	2.776203708
57259	Tob2	transducer of ERBB2, 2	1633.185495	1314.586868	1951.784121	1.483058637	0.56857564	0.000103394	0.00436345	12.16524506	14.66113841	17.4252259	21.39736577	22.74280477	23.83452905
16367	Irs1	insulin receptor substrate 1	510.8804538	411.4003703	610.3605373	1.482694372	0.568221246	0.004360347	0.070407001	1.523407202	2.138282056	2.37860245	2.449039166	3.033063763	3.793540118
12495	Entpd1	ectonucleoside triphosphate diphosphohydrolase 1	278.9051795	224.5054777	333.3048813	1.482173463	0.5677143	0.033783132	0.270927128	2.155790765	3.294731792	1.489988131	3.693969739	2.554991719	4.344096293
67341	Ascl4	achaete-scute family bHLH transcription factor 4	9.038611955	7.296941757	10.78028215	1.481966754	0.567513083	0.315953129	0.808751219	0.38669249	0.34638506	0.119984884	0.20203603	0.397401478	0.701129407
17984	Ndn	necdin	59.71345847	48.19023	71.23668693	1.481392967	0.566954393	0.040191709	0.295534714	1.138154747	1.21371143	1.569566046	1.783962233	1.887570099	2.333877612
97440	B3gnt9	UDP-GlcNAc:betaGal beta-1,3-N-acetylglucosaminyltransferase 9	29.23324376	23.50525265	34.96123486	1.481121859	0.566690343	0.144962052	0.594570008	0.230905869	0.321746559	0.105081725	0.299191836	0.295307328	0.410292418
118453	Mmp28	matrix metallopeptidase 28 (epilysin)	76.26406568	61.36009479	91.16803657	1.480125851	0.56571985	0.067645634	0.402924674	0.618420175	1.124487975	0.467415862	1.093593854	1.059244308	1.218319508
12709	Ckb	creatine kinase, brain	3531.628763	2845.697384	4217.560142	1.479978284	0.565576007	4.05E-06	0.000286326	86.12057756	90.41522406	82.74873636	120.0409782	143.6897925	133.1520644
56318	Acpp	acid phosphatase, prostate	321.8147687	259.3140632	384.3154742	1.479919081	0.565518294	0.003664167	0.062528235	1.907678625	2.392061712	1.576910624	3.052911262	2.538542497	3.383999846
16477	Junb	jun B proto-oncogene	403.3553284	325.3028475	481.4078093	1.479765186	0.565368263	0.002652628	0.050298038	7.440509928	7.23608012	9.078791038	12.52625579	9.551266146	14.32837963
100040462	Mndal	myeloid nuclear differentiation antigen like	219.1123878	176.6186148	261.6061609	1.478837651	0.56446368	0.003117912	0.05659584	4.642863514	4.084225193	3.734917316	6.542218891	5.997772315	6.526217613
53791	Tlr5	toll-like receptor 5	7.890028198	6.356210019	9.423846377	1.478532619	0.564166073	0.339755027	0.827185614	0.139857209	0.069599443	0.057860794	0.189985866	0.079850215	0.13946974
11982	Atp10a	ATPase, class V, type 10A	42.22552497	34.04700037	50.40404958	1.478065434	0.563710139	0.056151204	0.361474855	0.310867106	0.317546028	0.211529395	0.36758071	0.411022012	0.504315754
13614	Edn1	endothelin 1	43.63443928	35.16023515	52.10864341	1.47792391	0.563571995	0.073937826	0.424519617	0.752992782	0.791084388	0.670640151	0.76497887	1.337511638	1.289435652
239083	Ccnb1ip1	cyclin B1 interacting protein 1	26.14424003	21.0280919	31.26038816	1.477737927	0.563390434	0.407270072	0.863065971	0.979065383	0.915398832	0	0.620041608	1.084099051	1.183458085
22228	Ucp2	uncoupling protein 2 (mitochondrial, proton carrier)	3201.594606	2582.751707	3820.437505	1.477416724	0.563076814	0.038451759	0.287447123	50.75868921	48.90923345	119.473096	106.0206628	106.8442899	124.4090514
328830	A530064D06Rik	RIKEN cDNA A530064D06 gene	7.929547105	6.384020848	9.475073361	1.477359339	0.563020777	0.370856877	0.844667385	0.235475374	0.093746787	0.121774133	0.073817585	0.322662112	0.298865635
13363	Dhh	desert hedgehog	21.50523002	17.34352867	25.66693138	1.477107818	0.562775137	0.133075221	0.568739235	0.211089036	0.210095418	0.130995528	0.330864382	0.204882956	0.306187959
381290	Atp2b4	ATPase, Ca++ transporting, plasma membrane 4	642.1167435	518.2594631	765.9740239	1.476752091	0.562427655	8.25E-05	0.003643403	2.584492743	2.85694803	2.968868626	3.924118611	4.164930222	4.764323135
12029	Bcl6b	B cell CLL/lymphoma 6, member B	224.3744617	181.0992033	267.6497201	1.476551175	0.562231359	0.017725917	0.182408862	2.703224307	2.404553096	2.012507702	4.339422546	2.47537532	4.048930231
232023	Vopp1	vesicular, overexpressed in cancer, prosurvival protein 1	292.7667463	236.2592321	349.2742605	1.476381622	0.562065684	0.002143039	0.043091691	3.596588532	4.119693783	3.319041327	4.843586291	5.646959638	6.352485084
54667	Atp8b2	ATPase, class I, type 8B, member 2	269.7684814	217.5965308	321.9404319	1.476331187	0.562016399	0.003153144	0.0570324	1.836509425	2.13794899	1.407643812	2.655827844	2.658794144	2.891326878
70274	Ly6g6e	lymphocyte antigen 6 complex, locus G6E	13.057466	10.54193748	15.57299451	1.475601963	0.561303613	0.234788987	0.721289115	0.314795575	0.274149575	0.651175661	0.534533671	0.763851233	0.606443021
106766	Stap2	signal transducing adaptor family member 2	308.5269625	249.1388683	367.9150568	1.475490778	0.561194904	0.002086326	0.042737564	5.700982749	6.389583639	6.486074852	7.873875746	9.821381834	10.67377268
18627	Per2	period circadian clock 2	1406.264758	1135.126838	1677.402677	1.475318915	0.561026851	0.018696412	0.189089551	10.49331842	10.44392529	5.335363487	14.07259691	16.43713878	9.394821743
58207	Slc43a3	solute carrier family 43, member 3	651.0014773	525.744515	776.2584397	1.474670485	0.560392621	0.005335255	0.080678741	7.551326789	12.0355232	7.721257189	12.81567122	11.11722528	17.62136866
18682	Phkg1	phosphorylase kinase gamma 1	30.06244657	24.28960812	35.83528501	1.474619255	0.5603425	0.09512637	0.48377021	0.399344202	0.2329964	0.370307304	0.589965105	0.45600396	0.486873841
13807	Eno2	enolase 2, gamma neuronal	40.93606917	33.1564278	48.71571055	1.474308718	0.560038654	0.104380781	0.504523975	0.463878911	0.413933793	0.711401261	0.585016018	0.840205834	1.000594636
234311	Ddx60	DEAD (Asp-Glu-Ala-Asp) box polypeptide 60	50.35362883	40.66538167	60.04187599	1.473957814	0.559695234	0.157225312	0.616097752	0.306031559	0.47545918	0.138961473	0.389982793	0.349451932	0.656381817
56419	Diaph3	diaphanous related formin 3	26.3141845	21.3122178	31.31615119	1.473514675	0.559261428	0.130396092	0.563764111	0.267220348	0.354616686	0.197415403	0.35901044	0.305134108	0.57679659
76448	Ppp1r18	protein phosphatase 1, regulatory subunit 18	198.8375509	160.6135069	237.061595	1.473345204	0.559095492	0.016036299	0.170238307	1.122581914	1.937250227	1.329609914	2.440670459	1.922784136	2.306243316
100952	Emilin1	elastin microfibril interfacer 1	639.6789257	516.8867084	762.471143	1.473052195	0.55880855	0.006973689	0.098715436	6.470814344	8.599995736	5.089624399	10.47311851	7.447899745	12.71608692
20266	Scn1b	sodium channel, voltage-gated, type I, beta	222.5101175	179.6870017	265.3332332	1.472954739	0.5587131	0.003406632	0.060403576	4.662205467	5.870208412	4.676799393	8.041312998	7.72896951	7.383865343
15562	Htr4	5 hydroxytryptamine (serotonin) receptor 4	7.75247871	6.261880924	9.243076497	1.472296098	0.558067845	0.36873514	0.84343639	0.038428448	0.114742685	0.029809429	0.110427853	0.043880754	0.121933585
52150	Kcnk6	potassium inwardly-rectifying channel, subfamily K, member 6	46.80321829	37.84881035	55.75762623	1.47223085	0.558003907	0.061419858	0.381088326	0.361073758	0.479165529	0.407402821	0.766037221	0.474773875	0.65467894
170770	Bbc3	BCL2 binding component 3	69.05745559	55.85496246	82.25994872	1.472162203	0.557936636	0.093211528	0.479499605	1.200018735	1.757752256	0.86646979	1.443228427	1.628823162	2.730022627
20957	Sycp1	synaptonemal complex protein 1	33.82792428	27.28997282	40.36587574	1.47213016	0.557905235	0.317900161	0.810346205	0.481638604	0.557107397	0.040390606	0.448876209	0.490517758	0.696264136
53325	Banp	BTG3 associated nuclear protein	548.5286362	443.5648929	653.4923795	1.472045413	0.55782218	0.093721493	0.479961943	2.107887815	2.378228371	6.174327356	6.414514965	5.925529258	3.975073407
74251	Ankrd9	ankyrin repeat domain 9	202.2217948	163.3388634	241.1047262	1.471985071	0.557763039	0.004130861	0.067677131	2.885908126	2.924547928	2.785857013	4.368069508	4.753316625	3.979923526
18700	Piga	phosphatidylinositol glycan anchor biosynthesis, class A	835.7152885	675.7688198	995.6617573	1.471766038	0.557548349	0.00580427	0.085318868	7.421439298	6.630504381	11.16607451	15.48395584	11.74473325	11.2661329
12832	Col5a2	collagen, type V, alpha 2	880.877627	712.3451087	1049.410145	1.471509181	0.557296544	0.001154384	0.027816577	4.03778862	4.335168879	6.085945312	7.894334135	7.445048181	6.707937684
70101	Cyp4f16	cytochrome P450, family 4, subfamily f, polypeptide 16	153.8103067	124.3048375	183.3157758	1.471470569	0.557258687	0.00758346	0.102887087	2.456898115	2.548078335	2.71196107	3.667601907	4.314321504	3.780889667
74186	Ccdc3	coiled-coil domain containing 3	72.97439227	59.14954805	86.79923648	1.471225834	0.557018718	0.039048129	0.29019644	0.959442553	0.971679451	1.06197306	1.530229097	1.153231778	1.861685859
11501	Adam8	a disintegrin and metallopeptidase domain 8	35.55656179	28.82093936	42.29218423	1.471088117	0.556883665	0.099965355	0.494645805	0.278062903	0.498157258	0.431393757	0.581120413	0.492148291	0.756252384
114142	Foxp2	forkhead box P2	6.767747207	5.387857222	8.147637193	1.470790293	0.55659156	0.34342258	0.830567582	0.031026575	0.03088053	0.038508325	0.064842077	0.063771638	0.028127834
109620	Dsp	desmoplakin	1541.045881	1246.800026	1835.291735	1.470362065	0.556171451	0.000283605	0.009622451	5.569218457	5.821546462	6.097847307	7.364571349	8.154293665	11.12533825
17347	Mknk2	MAP kinase-interacting serine/threonine kinase 2	4680.772538	3787.018602	5574.526474	1.470058491	0.555873558	1.37E-05	0.000841292	45.96003987	50.04428068	51.79003002	78.41120264	78.67696368	67.60448144
18049	Ngf	nerve growth factor	48.62438918	39.4074263	57.84135207	1.470005205	0.555821263	0.085852943	0.456946692	1.234473744	1.898842738	1.315486449	2.345374778	1.537770936	2.848719263
237436	Gas2l3	growth arrest-specific 2 like 3	82.97639618	67.11514505	98.83764731	1.469908631	0.55572648	0.095090154	0.48377021	0.23727696	0.37553323	0.177018214	0.252005782	0.413075952	0.532482243
69862	1810064F22Rik	RIKEN cDNA 1810064F22 gene	14.06709441	11.465755	16.66843381	1.469531956	0.555356732	0.214296459	0.694451261	0.272095784	0.154751429	0.241220697	0.284324901	0.266315384	0.458109792
16848	Lfng	LFNG O-fucosylpeptide 3-beta-N-acetylglucosaminyltransferase	203.0743044	164.2922281	241.8563808	1.468809861	0.55464765	0.009341183	0.119115651	2.703224307	4.152728184	2.856680396	5.014898697	4.719616198	4.990128925
98363	Efhd1	EF hand domain containing 1	3086.443365	2499.786338	3673.100392	1.467447322	0.553308715	5.20E-05	0.0025105	54.80379503	66.16549544	65.47602835	84.67006518	105.4878677	92.85058675
13644	Efs	embryonal Fyn-associated substrate	26.86693347	21.65742785	32.07643909	1.467323639	0.553187113	0.103480324	0.503381271	0.225518281	0.374094571	0.220291486	0.418940463	0.443498516	0.386180742
623230	Tmem200b	transmembrane protein 200B	109.7489394	88.78326556	130.7146132	1.466963481	0.552832956	0.017787745	0.18279924	2.743202172	3.607882732	2.398150436	4.402114383	4.512166641	4.352094466
76408	Abcc3	ATP-binding cassette, sub-family C (CFTR/MRP), member 3	96.52817942	78.30219409	114.7541647	1.466497002	0.552374121	0.045828188	0.318415964	0.697669942	0.783409775	0.629077086	0.757065597	0.980500621	1.459588267
192176	Flna	filamin, alpha	3048.666034	2470.583515	3626.748553	1.465755247	0.551644221	0.000704256	0.019312758	12.01609237	15.11588293	12.09023715	20.15809073	15.18869935	24.08404278
63955	Cables1	CDK5 and Abl enzyme substrate 1	396.4326915	321.518725	471.346658	1.465032907	0.55093307	0.000915761	0.0232003	3.894535881	4.235851682	4.803211823	6.880514366	5.883620875	6.842964285
213402	Armc2	armadillo repeat containing 2	14.8132007	11.96130952	17.66509187	1.464107894	0.550021874	0.188941726	0.665397871	0.119552759	0.146449246	0.06658154	0.153755025	0.16801864	0.183417759
75568	Capsl	calcyphosine-like	15.90691592	12.88511286	18.92871899	1.46410742	0.550021407	0.199769778	0.678496487	0.614824709	0.376572717	0.83156543	0.790716909	1.134092519	0.857512393
17313	Mgp	matrix Gla protein	885.2245971	718.1149148	1052.334279	1.463893581	0.54981068	0.016783387	0.175460634	45.32042254	41.20984165	69.52375356	94.94193674	53.48939444	88.74627851
12830	Col4a5	collagen, type IV, alpha 5	1676.831827	1360.148	1993.515653	1.463765687	0.549684632	7.70E-06	0.000505511	9.319789945	8.89798829	9.032971617	12.80853075	13.67726707	14.80850868
13593	Ebf3	early B cell factor 3	10.78307242	8.699575163	12.86656968	1.463529086	0.549451418	0.212561529	0.692716335	0.085529194	0.076613939	0.061922996	0.116185201	0.117197097	0.108553758
17196	Mbp	myelin basic protein	337.8239721	274.0858697	401.5620744	1.463248454	0.549174754	0.00225348	0.044493868	1.532122976	1.814818171	1.464143672	2.033187479	2.461278915	2.783241818
74356	4931428F04Rik	RIKEN cDNA 4931428F04 gene	43.53662159	35.28295857	51.79028461	1.46306869	0.548997505	0.096348464	0.486409334	0.415544778	0.60158366	0.325599285	0.460537519	0.747701864	0.821937575
20716	Serpina3n	serine (or cysteine) peptidase inhibitor, clade A, member 3N	22.35617852	18.01139647	26.70096057	1.463000001	0.548929771	0.210997921	0.690451438	0.472080127	0.427143634	0.266326161	0.919326919	0.563562522	0.29180098
14747	Cmklr1	chemokine-like receptor 1	89.98446536	72.88731347	107.0816173	1.462900487	0.548831635	0.081109025	0.443736255	1.022186599	1.784319337	0.666868536	1.51181182	1.885503555	1.839115419
20393	Sgk1	serum/glucocorticoid regulated kinase 1	2842.677302	2307.393396	3377.961209	1.46224718	0.548187207	0.024452941	0.221801363	15.49821083	21.35969913	37.54697539	35.24610636	35.14846278	42.67763061
57440	Ehd3	EH-domain containing 3	1099.346799	892.22149	1306.472107	1.461670376	0.547618003	0.042681257	0.30635772	11.1178108	16.45822488	5.490155809	16.18013662	13.85441837	19.67032159
74513	Neto2	neuropilin (NRP) and tolloid (TLL)-like 2	10.85844594	8.799732103	12.91715977	1.461457593	0.547407967	0.221572563	0.704773009	0.071318259	0.047321704	0.090155132	0.115925597	0.108582716	0.093390785
433100	AA388235	expressed sequence AA388235	123.5009175	100.3598843	146.6419507	1.460986877	0.546943219	0.019786657	0.194585746	1.249535734	1.255169355	0.99321338	1.656298371	1.492878965	2.129234095
229672	Bcl2l15	BCLl2-like 15	21.95026339	17.73270469	26.1678221	1.460933015	0.546890031	0.390320946	0.853072396	0.66266123	0.255306587	0.22109016	1.027497522	0.585817499	0.116274256
237860	Ssh2	slingshot homolog 2 (Drosophila)	631.2439279	512.6865692	749.8012866	1.460507059	0.546469331	0.000352863	0.011463912	2.599794756	2.630287557	2.136338179	4.032590898	3.132071272	3.9526759
100500713	9530027J09Rik	RIKEN cDNA 9530027J09 gene	5.850751213	4.708903044	6.992599381	1.460457626	0.5464205	0.379342464	0.849233667	0.053135773	0.158656973	0.164872341	0.249857622	0.182024351	0.144514262
66264	Ccdc28b	coiled coil domain containing 28B	222.9966164	181.0112572	264.9819756	1.460444415	0.54640745	0.003437717	0.060673524	9.214375663	10.39026889	9.420098972	13.74706059	15.87382355	14.24440378
16181	Il1rn	interleukin 1 receptor antagonist	6.126960428	5.031560796	7.22236006	1.46002399	0.545992075	0.43393367	0.877980094	0.114175081	0.064935798	0.067479651	0.170437978	0.018624924	0.177442229
12363	Casp4	caspase 4, apoptosis-related cysteine peptidase	43.88101053	35.81719217	51.94482889	1.459372927	0.545348595	0.155513559	0.613485779	0.806131912	1.018351272	1.507197511	1.328341391	1.132932341	2.557859038
225471	Ticam2	toll-like receptor adaptor molecule 2	7.932683197	6.317312812	9.548053581	1.459309126	0.545285522	0.353350383	0.836017401	0.123364856	0.095498795	0.042531407	0.100262856	0.219128171	0.086986015
16668	Krt18	keratin 18	509.1800643	413.9909966	604.369132	1.459304692	0.545281139	0.002131253	0.043091691	12.52728992	12.30928794	14.90689346	16.36289804	19.12157136	24.62591839
12273	C5ar1	complement component 5a receptor 1	29.106104	23.75010181	34.46210618	1.459108628	0.545087293	0.124848497	0.553267216	0.19603407	0.248323495	0.193538653	0.270022502	0.234022676	0.452375787
80901	Cxcr6	chemokine (C-X-C motif) receptor 6	9.806155818	7.937188498	11.67512314	1.459088211	0.545067106	0.319109874	0.810499548	0.165442286	0.305803703	0.097779547	0.395149602	0.161927632	0.299970791
21804	Tgfb1i1	transforming growth factor beta 1 induced transcript 1	162.3972012	132.1426282	192.6517742	1.458891476	0.544872568	0.040267343	0.295746228	1.169038916	1.652873753	1.525522101	2.1006616	1.509564908	2.941738668
104099	Itga9	integrin alpha 9	410.3153991	333.4546711	487.1761271	1.458533258	0.544518283	0.030472608	0.254804289	1.993786698	3.008001369	1.363884024	3.382221606	2.334306354	3.843822579
208943	Myo5c	myosin VC	449.3335735	365.3557933	533.3113538	1.458302472	0.544289986	0.00067917	0.018793226	2.32607136	2.368039383	2.605156057	3.215355993	3.824782613	3.982528552
233064	Wdr62	WD repeat domain 62	63.60077424	51.57430823	75.62724025	1.458269464	0.54425733	0.031357352	0.259227549	0.490408242	0.525645981	0.448695581	0.768673842	0.796906495	0.649786161
224171	C330027C09Rik	RIKEN cDNA C330027C09 gene	80.46938933	65.42816761	95.51061105	1.45820819	0.544196709	0.033655221	0.270195273	0.743045092	0.885215949	0.593855735	1.094075431	0.964170252	1.286009652
74735	Trim14	tripartite motif-containing 14	69.1727323	56.38355798	81.96190662	1.457882194	0.543874146	0.085090195	0.453606487	0.670266983	0.861686291	0.837672248	1.240276737	0.701585325	1.620387962
24074	Taf7	TATA-box binding protein associated factor 7	147.3976905	119.8300768	174.9653041	1.457840929	0.54383331	0.01307645	0.1492139	1.395594512	1.591310542	1.891887645	2.534359045	2.521917427	2.309310479
629750	Gm11517	ubiquitin A-52 residue ribosomal protein fusion product 1 pseudogene	7.472249562	6.061363096	8.883136028	1.457158724	0.543158035	0.297783656	0.790179931	0.327527973	0.391183518	0.474259433	0.616047196	0.59839728	0.593855581
320709	Tmem117	transmembrane protein 117	370.0950955	300.9788984	439.2112927	1.456340655	0.542347858	0.001156146	0.027816577	5.276816013	4.851674331	4.442719703	6.573065323	8.027878213	7.36532534
108176	Npm3-ps1	nucleoplasmin 3, pseudogene 1	8.036570617	6.423107825	9.650033409	1.456292767	0.542300418	0.416941384	0.870044601	0.272253475	0.225809958	0.375449658	0.474149465	0.880830479	0
19241	Tmsb4x	thymosin, beta 4, X chromosome	4824.051502	3925.575609	5722.527395	1.455712875	0.541725826	2.07E-05	0.001180873	247.941511	281.6006564	259.5497497	359.2162008	376.7561744	452.6412442
329872	Frem1	Fras1 related extracellular matrix protein 1	200.719841	163.3346388	238.1050431	1.455402042	0.54141774	0.099186811	0.493098306	0.605134365	0.867578549	0.309214728	0.696317558	0.711557284	1.263734812
381293	Kif14	kinesin family member 14	16.71482851	13.542288	19.88736903	1.455400324	0.541416037	0.224985779	0.708672786	0.053658337	0.128173827	0.038848548	0.112139931	0.098034383	0.121612905
71830	Pdilt	protein disulfide isomerase-like, testis expressed	82.27669334	66.90238804	97.65099864	1.455114088	0.541132272	0.055739542	0.360212689	1.777899624	1.353170663	1.081677662	1.55181428	2.507834322	2.294436969
17969	Ncf1	neutrophil cytosolic factor 1	55.77316558	45.48532408	66.06100708	1.454853602	0.540873986	0.060278061	0.377249446	0.570286339	0.729773926	0.561750172	0.865499051	0.74422824	1.181727549
83490	Pik3ap1	phosphoinositide-3-kinase adaptor protein 1	33.6823647	27.58498115	39.77974824	1.453195938	0.539229238	0.133404606	0.568940156	0.427727736	0.459771527	0.530870024	0.607854175	0.488414606	1.023702557
433456	4631405J19Rik	RIKEN cDNA 4631405J19 gene	12.28489509	10.02986246	14.53992772	1.453039676	0.539074097	0.22262423	0.70676265	0.399791659	0.397909798	0.300725721	0.569672672	0.415013548	0.658981904
58229	Efcc1	EF hand and coiled-coil domain containing 1	33.66942564	27.39011558	39.9487357	1.452939634	0.538974764	0.078215321	0.436885293	0.487544364	0.501424424	0.352981322	0.577384187	0.705176308	0.736657032
26388	Ifi202b	interferon activated gene 202B	28.70780276	23.3656292	34.04997633	1.452744225	0.53878072	0.465658712	0.893844473	0.910281203	0.702147222	0	0.570715816	0.545702707	1.299746276
56191	Tro	trophinin	19.31307676	15.82418946	22.80196405	1.45266841	0.538705427	0.191922815	0.668975068	0.061749502	0.094981845	0.110314835	0.111451896	0.108970998	0.178119419
244556	Zfp791	zinc finger protein 791	156.4480097	127.3606908	185.5353286	1.452587417	0.538624988	0.128864559	0.560205575	2.992920282	3.456209267	0.952470059	2.94700565	3.987155459	4.13951973
18534	Pck1	phosphoenolpyruvate carboxykinase 1, cytosolic	70214.54331	57235.96804	83193.11859	1.451607057	0.537650976	6.56E-05	0.002996477	814.4927576	1015.672615	1113.268803	1462.938874	1454.411394	1505.166787
12804	Cntfr	ciliary neurotrophic factor receptor	103.4978268	84.50335623	122.4922975	1.451569539	0.537613688	0.101737556	0.498970538	1.202923729	1.932421977	2.226398764	2.999129559	1.54228431	3.50119883
22436	Xdh	xanthine dehydrogenase	433.6973545	353.4759405	513.9187684	1.451272125	0.537318062	0.003932736	0.065411663	2.598700924	4.159581917	3.570352115	5.653908665	5.104387806	4.720611298
56386	B4galt6	UDP-Gal:betaGlcNAc beta 1,4-galactosyltransferase, polypeptide 6	681.5576152	555.798777	807.3164534	1.451265667	0.537311641	0.003083565	0.05630633	4.768295245	4.20149598	3.911952076	5.393123615	5.462422895	8.505938269
15950	Ifi203	interferon activated gene 203	649.0227318	529.0738654	768.9715982	1.451134434	0.537181178	0.004390073	0.070638169	5.232358146	5.845038374	3.528984984	7.685118451	5.82850084	8.359194207
13848	Ephb6	Eph receptor B6	41.54860196	33.9635537	49.13365023	1.451121801	0.537168618	0.089655455	0.469241048	0.361537949	0.371081032	0.420674276	0.413204496	0.567646308	0.747703167
78749	Filip1l	filamin A interacting protein 1-like	369.0160134	300.8590782	437.1729486	1.450370718	0.536421703	0.002584904	0.049319449	3.09774726	4.118228661	2.826340278	5.213838501	4.623706577	5.195413981
20866	Stim1	stromal interaction molecule 1	544.0735279	443.6979185	644.4491372	1.450084374	0.536136847	0.000338668	0.011140681	5.46219237	6.338442929	4.80203655	8.211284649	7.881526435	8.77831915
23888	Gpc6	glypican 6	112.9023987	92.12222502	133.6825724	1.449518601	0.535573847	0.030700882	0.255734835	0.686282212	0.689619617	0.457281625	0.910199132	0.768583055	1.064858383
263803	Pkn3	protein kinase N3	79.9269783	65.17842527	94.67553132	1.449260968	0.535317404	0.051295301	0.34261052	0.6869036	1.336955201	0.97884632	1.499354112	1.429283438	1.563738652
233067	Lrfn3	leucine rich repeat and fibronectin type III domain containing 3	109.33722	89.24553258	129.4289074	1.449217957	0.535274587	0.047836835	0.327663045	1.063384075	1.618696706	1.520367709	1.487016249	2.303521021	2.509325237
223672	Apol9a	apolipoprotein L 9a	7.373502396	6.044638644	8.702366147	1.448947609	0.535005431	0.359958556	0.840160589	0.169685162	0.168886437	0.175502543	0.206863439	0.22605384	0.333302383
52882	Rgs7bp	regulator of G-protein signalling 7 binding protein	26.1185516	21.2733206	30.9637826	1.448892135	0.534950196	0.134996804	0.572539108	0.153535762	0.22921958	0.111159641	0.272741707	0.201617683	0.264463414
12822	Col18a1	collagen, type XVIII, alpha 1	4804.183688	3922.542856	5685.824521	1.447510901	0.533574213	4.85E-05	0.002400472	28.81737141	30.81939787	31.51533898	41.29374322	42.42496956	52.92945268
78405	Ntf5	neurotrophin 5	14.55909409	11.90003561	17.21815258	1.446482529	0.532548898	0.235155166	0.721544887	0.205126281	0.181476205	0.424317405	0.404874851	0.442434463	0.371923612
17160	Man2b2	mannosidase 2, alpha B2	1656.553883	1353.187097	1959.920669	1.445981594	0.532049188	0.007554627	0.102756363	19.71231971	20.90329493	12.58592753	29.42027012	30.37916091	19.45337032
73251	Setd7	SET domain containing (lysine methyltransferase) 7	855.9559837	699.3490503	1012.562917	1.445764118	0.531832191	0.000782478	0.020702414	4.318328984	5.018371539	3.491321991	5.573782948	6.125579657	7.460322845
234155	Mboat4	membrane bound O-acyltransferase domain containing 4	7.381383715	6.0388108	8.72395663	1.445494614	0.531563233	0.422400865	0.871194296	0.316271982	0.048428193	0.075488043	0.228798388	0.16668244	0.264667773
109828	C7	complement component 7	97.89085772	80.17780136	115.6039141	1.445128426	0.531197708	0.05063164	0.339660392	1.205626963	1.21638965	1.554429496	2.088182948	1.395542419	2.455479931
77739	Adamtsl1	ADAMTS-like 1	89.57203983	73.28173385	105.8623458	1.444441256	0.530511532	0.068889911	0.406982894	0.445177325	0.522609337	0.29515353	0.578499849	0.469236902	0.83304173
52027	D17Ertd648e	DNA segment, Chr 17, ERATO Doi 648, expressed	9.557150925	7.770119573	11.34418228	1.444313194	0.530383619	0.269977028	0.762344897	0.475118455	0.551695693	0.819011865	1.075689884	0.994636894	0.717882056
19242	Ptn	pleiotrophin	53.30184842	43.47647632	63.12722052	1.443944393	0.530015184	0.102318931	0.499899195	0.752682295	1.498278683	0.664003435	1.457358558	1.440883504	1.444999607
20562	Slit1	slit homolog 1 (Drosophila)	5.75451983	4.747800251	6.76123941	1.443823397	0.529894288	0.452709513	0.889035032	0.025624468	0.034005135	0.061840243	0.053552276	0.048766865	0.077434777
69101	Ydjc	YdjC homolog (bacterial)	45.69970196	37.2974444	54.10195953	1.443550311	0.529621389	0.08483113	0.452610163	1.321873124	1.180712374	1.297079018	1.3812836	2.477002073	1.843651644
329727	Dennd2c	DENN/MADD domain containing 2C	40.39202178	33.05064697	47.7333966	1.443064569	0.529135854	0.077952667	0.436135908	0.341803821	0.331242417	0.223277059	0.469955139	0.359486504	0.50557717
26380	Esrrb	estrogen related receptor, beta	1145.709219	937.4506413	1353.967796	1.442970243	0.529041549	0.001588818	0.035183932	7.435742617	8.258379855	11.54601135	13.46586533	12.65872151	14.63191526
19225	Ptgs2	prostaglandin-endoperoxide synthase 2	23.74064642	19.42549579	28.05579706	1.442875103	0.528946424	0.143260331	0.593167407	0.130409008	0.249606075	0.207507491	0.324951851	0.240549669	0.309204357
12799	Cnp	2',3'-cyclic nucleotide 3' phosphodiesterase	178.7257982	146.1906366	211.2609597	1.442868111	0.528939433	0.031620044	0.260579269	2.057947866	2.473873545	1.368322243	2.778816103	2.502526736	3.501175972
84004	Mcam	melanoma cell adhesion molecule	380.4728754	311.2779553	449.6677954	1.442816879	0.528888206	0.015854608	0.169300218	4.935049254	6.035840849	3.568167357	7.032069399	5.511586563	9.102233119
13385	Dlg4	discs, large homolog 4 (Drosophila)	129.7496149	106.1545767	153.3446531	1.442711942	0.528783274	0.017396725	0.180299448	1.218865722	1.476851959	1.534707457	1.841250001	2.254112228	2.221990581
619321	9530052E02Rik	RIKEN cDNA 9530052E02 gene	12.42783263	10.06875967	14.78690558	1.442708492	0.528779824	0.231453552	0.71653598	0.562771335	0.420091734	0.436548777	0.637070004	0.963927694	0.552708984
68854	Asb11	ankyrin repeat and SOCS box-containing 11	114.4376995	93.49665387	135.3787451	1.44224508	0.528316342	0.022041163	0.208322346	2.914327312	2.444031886	2.232770586	3.891228552	4.128959276	3.327023957
21906	Otop1	otopetrin 1	10.21204892	8.343454328	12.08064351	1.441800065	0.527871119	0.618311074	0.948225702	0.014203277	0.028272841	0.308494469	0.371040772	0.145966194	0.012876297
12111	Bgn	biglycan	3199.530388	2618.109089	3780.951688	1.441771551	0.527842587	0.003689987	0.062737975	48.24864182	60.04069653	37.62282941	73.04985787	55.81113498	88.318751
68895	Rasl11a	RAS-like, family 11, member A	127.9949705	104.875236	151.114705	1.441224282	0.527294863	0.046477144	0.320790822	2.940305297	5.180633943	4.438375135	5.937311391	5.036222576	7.70862517
14773	Grk5	G protein-coupled receptor kinase 5	222.4296954	182.2020967	262.6572941	1.440897786	0.526967998	0.005510352	0.082495336	2.514612303	2.643381142	2.586210344	3.528109189	3.645698109	4.36724807
170768	Pfkfb3	6-phosphofructo-2-kinase/fructose-2,6-biphosphatase 3	641.1611257	525.0988979	757.2233534	1.440213367	0.526282562	0.000734769	0.020006102	4.724659196	4.879392522	3.791959837	5.79522992	6.390855202	7.760503383
19220	Ptgfr	prostaglandin F receptor	756.3454124	619.6913652	892.9994597	1.440021327	0.526090178	0.000379558	0.012099994	6.34513843	5.841121452	6.688473201	8.261415281	8.935221003	10.96250137
13731	Emp2	epithelial membrane protein 2	376.2271389	308.0442499	444.4100278	1.43993456	0.526003248	0.017959039	0.183573291	4.20090806	5.242598298	2.663455156	6.496233606	4.915751025	6.555682243
67399	Pdlim7	PDZ and LIM domain 7	260.7500533	213.7170595	307.7830471	1.439899727	0.525968347	0.004963184	0.076713776	2.958778752	3.391041092	3.261138928	4.497103382	4.214688522	5.594996273
12309	S100g	S100 calcium binding protein G	10033.64006	8219.37684	11847.90328	1.439457183	0.525524876	1.06E-05	0.000673862	711.7439421	817.5842833	776.4420173	1191.569611	1080.834049	1159.687612
226090	Ermp1	endoplasmic reticulum metallopeptidase 1	2235.666402	1831.728955	2639.603848	1.439383733	0.525451259	0.000576789	0.016621502	13.32090392	13.91863447	18.37583852	20.58471467	22.42802767	25.07762721
108012	Ap1s2	adaptor-related protein complex 1, sigma 2 subunit	172.794085	141.6923322	203.8958378	1.438872925	0.524939185	0.012722993	0.14649153	1.405599411	1.225253181	1.28275421	1.775967226	1.793855582	2.257053615
71699	Slc41a3	solute carrier family 41, member 3	78.15562172	64.10273094	92.20851249	1.438320302	0.524384988	0.0485942	0.331512839	1.195544901	0.804451164	1.236532216	1.460423181	1.672815429	1.694466434
80515	Chd3os	chromodomain helicase DNA binding protein 3, opposite strand	54.01559426	44.09922535	63.93196317	1.438102743	0.52416675	0.089314228	0.468841604	1.156860468	1.276568811	0.910396832	1.313972379	2.268670744	1.413569895
22329	Vcam1	vascular cell adhesion molecule 1	187.892823	154.150349	221.6352969	1.438064197	0.524128081	0.051441612	0.343028581	1.856499494	2.424366953	1.8384382	2.669134969	2.074799044	4.344897695
215723	Mfsd6l	major facilitator superfamily domain containing 6-like	40.07014056	32.88959566	47.25068546	1.437486696	0.523548604	0.082998106	0.447984837	0.542965062	0.82142209	0.786211633	0.99856798	0.992003257	1.201058498
73660	Cabp4	calcium binding protein 4	7.769894121	6.317502582	9.22228566	1.437244506	0.523305516	0.321430271	0.811984031	0.124885753	0.310744758	0.161459073	0.326246596	0.28520959	0.283044914
13830	Stom	stomatin	212.5122359	174.1270494	250.8974224	1.437067067	0.523127393	0.02313316	0.214535521	2.621503192	3.700268243	2.037641026	4.582142713	3.755415741	4.047391501
72640	Mex3a	mex3 RNA binding family member A	62.24375392	51.05658095	73.43092688	1.436995303	0.523055346	0.038546351	0.287865431	0.395040924	0.385471986	0.408584261	0.65561671	0.521849359	0.589866385
208194	Exog	endo/exonuclease (5'-3'), endonuclease G-like	101.8119434	83.36155153	120.2623352	1.436984939	0.523044941	0.030568885	0.254983366	0.909075455	0.939155698	1.035455973	1.346740579	1.72133487	1.230997857
85030	Tnfrsf25	tumor necrosis factor receptor superfamily, member 25	45.61284814	37.25892673	53.96676955	1.436891104	0.52295073	0.125491626	0.554917429	0.613481387	0.937697416	0.906448	1.007370244	1.751308395	0.913700031
20278	Scnn1g	sodium channel, nonvoltage-gated 1 gamma	1243.108622	1019.594754	1466.62249	1.436850385	0.522909846	6.44E-05	0.002952245	15.13231676	14.22931135	16.36111428	21.11442289	22.56195267	24.37949493
76612	Lrrc27	leucine rich repeat containing 27	36.83374097	30.07286293	43.59461902	1.436502572	0.522560576	0.083151679	0.448212233	0.541149384	0.522760899	0.378621814	0.648628372	0.872369994	0.63488253
110196	Fdps	farnesyl diphosphate synthetase	887.0346825	727.5457207	1046.523644	1.436082309	0.522138439	0.001735439	0.037543302	17.94512538	27.76630965	21.47425566	28.92746617	37.55557301	33.14787228
12818	Col14a1	collagen, type XIV, alpha 1	1073.759976	880.6952486	1266.824704	1.435845356	0.521900376	0.066594376	0.400089182	6.126815069	9.433561217	2.963900802	9.896914134	7.091177131	10.34137604
14086	Fscn1	fascin actin-bundling protein 1	258.5197994	212.1359622	304.9036366	1.435566303	0.521619964	0.035044258	0.275139678	3.959023543	4.374498552	2.411739664	4.960844335	4.099313048	6.858909492
217333	Trim47	tripartite motif-containing 47	863.1424981	708.2126209	1018.072375	1.435543652	0.521597201	0.000180084	0.006820899	13.81483229	12.86588844	15.30905505	20.00379494	22.31022765	20.12808919
19415	Rasal1	RAS protein activator like 1 (GAP1 like)	55.48308809	45.68544818	65.28072799	1.435216118	0.521267998	0.082141552	0.446194542	0.542818671	0.540263567	0.573904513	0.705867804	0.619834874	1.126372237
640543	Tgm7	transglutaminase 7	37.82325882	30.96323154	44.68328609	1.435050009	0.521101013	0.142756739	0.591995562	0.885112335	0.713146778	0.370542109	0.704680354	1.155078687	1.06989111
242050	Igsf10	immunoglobulin superfamily, member 10	21.02286691	17.33244229	24.71329153	1.434980269	0.5210309	0.205345876	0.684426616	0.084298503	0.092733459	0.055066446	0.092723398	0.075993903	0.17295661
18670	Abcb4	ATP-binding cassette, sub-family B (MDR/TAP), member 4	8.660103038	7.102062003	10.21814407	1.434785444	0.520835014	0.291477013	0.784096449	0.098812979	0.043710158	0.090844997	0.126199389	0.112832763	0.109488024
93886	Pcdhb15	protocadherin beta 15	6.46204959	5.376770844	7.547328335	1.434658808	0.520707674	0.417985081	0.870282844	0.064029082	0.095591536	0.099336323	0.100360223	0.073113657	0.203164475
14281	Fos	FBJ osteosarcoma oncogene	31.68383232	26.07636296	37.29130168	1.434094148	0.52013974	0.130281944	0.563764111	0.705076694	0.552900105	0.419870696	0.736765773	0.658729957	1.084708131
26939	Polr3e	polymerase (RNA) III (DNA directed) polypeptide E	2495.870398	2049.253248	2942.487547	1.434019667	0.52006481	0.0001191	0.004834139	22.54979814	18.85729683	23.61796935	31.19318912	31.84262511	33.62465281
11539	Adora1	adenosine A1 receptor	223.0724684	183.2824093	262.8625275	1.433931541	0.519976149	0.022905961	0.213723786	0.917198723	1.06397898	1.498202321	1.473986089	1.776854131	1.92106781
13849	Ephx1	epoxide hydrolase 1, microsomal	1143.508093	938.824357	1348.191829	1.433689574	0.519732682	0.000418179	0.01308585	23.05088948	25.58239642	17.82016845	29.63031154	33.0759701	35.70841768
320799	Zhx3	zinc fingers and homeoboxes 3	1416.158613	1163.208415	1669.108811	1.433300741	0.519341354	0.005454847	0.081803277	10.64579963	10.01918786	14.19212279	18.27259851	12.82905998	20.74190406
27355	Pald1	phosphatase domain containing, paladin 1	231.5293517	190.2067665	272.851937	1.4331882	0.51922807	0.007584409	0.102887087	1.800499587	2.281705549	1.916361291	3.073717727	2.569947606	3.236096078
14734	Gpc3	glypican 3	703.6410277	577.8172969	829.4647585	1.432811864	0.518849188	0.023233298	0.21533369	12.17141893	15.78566929	6.528983476	15.7692328	16.03826078	19.0819571
280667	Adam1b	a disintegrin and metallopeptidase domain 1b	18.00736005	14.68295408	21.33176603	1.432366753	0.518400938	0.173724343	0.642628862	0.279239175	0.247044238	0.160451354	0.356631421	0.389715565	0.281278337
320007	Sidt1	SID1 transmembrane family, member 1	5.356618651	4.319347486	6.393889816	1.431994336	0.518025787	0.451922233	0.888288185	0.010051746	0.080035451	0.041585415	0.073524592	0.080345355	0.045563173
58234	Shank3	SH3/ankyrin domain gene 3	680.6097	559.5217657	801.6976343	1.431350651	0.517377145	0.001444098	0.032589573	3.250418843	4.146947631	3.186622393	4.8849365	4.485440816	6.280310118
74365	Lonrf3	LON peptidase N-terminal domain and ring finger 3	498.0439531	409.257812	586.8300943	1.431207024	0.517232373	0.010740977	0.130546812	2.112568759	3.06934867	2.310569159	2.695961103	4.602787434	3.78086173
219151	Scara3	scavenger receptor class A, member 3	10.17059118	8.399090166	11.9420922	1.431101357	0.517125854	0.292341515	0.784171944	0.091977165	0.117699711	0.122310583	0.192222003	0.10502707	0.190591888
93695	Gpnmb	glycoprotein (transmembrane) nmb	225.4599011	185.5040566	265.4157456	1.431063952	0.517088145	0.081071185	0.443687866	1.731655399	2.509047103	2.339294554	2.523428946	2.138762157	5.083391264
16194	Il6ra	interleukin 6 receptor, alpha	81.73860268	67.21547758	96.26172778	1.431030874	0.517054798	0.056706771	0.363209485	0.64082892	1.145459133	0.86569626	1.188935674	1.209629228	1.517603926
17215	Mcm3	minichromosome maintenance complex component 3	160.0293972	131.4304858	188.6283086	1.430977274	0.51700076	0.094697119	0.483075287	2.030832318	3.101342511	1.042211045	3.304654192	2.69071431	3.091917519
71519	Cyp2u1	cytochrome P450, family 2, subfamily u, polypeptide 1	88.41129799	72.59693764	104.2256583	1.430498749	0.516518236	0.040642061	0.29741981	1.458714889	1.52826165	1.210949976	1.604500635	2.476603585	2.140249399
17022	Lum	lumican	37.63052429	31.08573683	44.17531175	1.429664153	0.515676278	0.118160792	0.53989144	0.689971218	0.493582481	0.825129785	0.968818748	0.763244916	1.231470448
19252	Dusp1	dual specificity phosphatase 1	1569.42785	1290.724888	1848.130812	1.42953686	0.515547819	0.000112518	0.004663662	32.09231068	32.58328401	24.9241927	44.77709334	42.11748536	45.44762694
56847	Aldh1a3	aldehyde dehydrogenase family 1, subfamily A3	243.9539765	200.8272149	287.0807381	1.429524015	0.515534857	0.036215361	0.279459128	1.894884189	2.711074362	3.334462278	3.052574255	3.756482923	4.950746916
239188	Enox1	ecto-NOX disulfide-thiol exchanger 1	72.92225947	60.04631382	85.79820513	1.429459415	0.51546966	0.058156695	0.367720985	0.541162815	0.901867824	0.833065233	1.052064973	1.005955483	1.300669008
320924	Ccbe1	collagen and calcium binding EGF domains 1	112.5710399	92.55143686	132.590643	1.429409687	0.51541947	0.038701779	0.288744331	0.670091887	0.876325112	0.628593746	0.814196051	1.192235193	1.207909698
26382	Fgd2	FYVE, RhoGEF and PH domain containing 2	81.26675551	66.90897497	95.62453605	1.429139269	0.515146513	0.061007975	0.379643769	0.908273933	1.262480794	0.988002938	1.800008784	1.108668674	1.746209783
51902	Rnf24	ring finger protein 24	3965.974432	3262.65964	4669.289224	1.429082388	0.515089091	0.010204123	0.126227565	23.74895034	21.26064262	33.63504388	30.10050759	36.25286154	50.52367482
13197	Gadd45a	growth arrest and DNA-damage-inducible 45 alpha	588.7667029	484.6104762	692.9229296	1.428839864	0.514844237	0.000784695	0.020702414	19.19008872	16.95330988	17.12597973	24.44503908	23.62410372	30.7184899
21753	Tes	testis derived transcript	648.7120643	533.932416	763.4917127	1.428312605	0.514311767	0.000164873	0.006354861	9.838473567	10.28450624	9.323051528	13.66925143	13.93313666	15.89526688
75291	Zbtb3	zinc finger and BTB domain containing 3	28.22532074	23.22673646	33.22390503	1.427593143	0.513584877	0.13226557	0.566609114	0.496395266	0.451097057	0.558058012	0.541257739	0.887204071	0.80220636
93887	Pcdhb16	protocadherin beta 16	22.97975768	18.98012881	26.97938654	1.427460583	0.513450908	0.23180573	0.71705819	0.144323617	0.219691237	0.122929485	0.15081012	0.19388299	0.369430007
13618	Ednrb	endothelin receptor type B	667.4363517	549.6638087	785.2088947	1.427455796	0.513446071	0.002813317	0.052435292	3.626050277	4.411767468	3.779893944	5.101751416	4.882229178	7.461082899
18127	Nos3	nitric oxide synthase 3, endothelial cell	164.4660348	135.4878092	193.4442603	1.427176577	0.513163843	0.024959608	0.225185465	1.25876237	1.782052978	1.391704373	2.177108501	1.784306611	2.56760799
330096	Shisa3	shisa family member 3	242.9946684	200.1477481	285.8415887	1.426862081	0.512845892	0.008139545	0.108145702	2.145247151	2.787555966	2.255773357	3.275319418	3.279767829	4.040907227
56532	Ripk3	receptor-interacting serine-threonine kinase 3	28.11674355	23.15458012	33.07890699	1.426527726	0.512507787	0.127375784	0.558266116	0.380172675	0.517787486	0.496681614	0.606343014	0.708288551	0.743727094
22402	Wisp1	WNT1 inducible signaling pathway protein 1	149.3062717	123.032098	175.5804454	1.426456038	0.512435285	0.174705304	0.643750722	0.712709218	1.489644285	1.105714944	1.964255269	0.681582485	2.221045888
24004	Rai2	retinoic acid induced 2	66.25084693	54.64716627	77.85452759	1.425549831	0.51151847	0.080899442	0.442906354	0.642205567	0.994284104	1.291543831	1.416701129	1.36479555	1.53637637
102639268	Gm13830	predicted gene 13830	6.145564618	5.031560796	7.25956844	1.425468039	0.511435693	0.385185377	0.852567245	0.114929265	0.065364732	0.067925388	0.120094664	0.13123566	0.119076216
20454	St3gal5	ST3 beta-galactoside alpha-2,3-sialyltransferase 5	109.8345216	90.5750608	129.0939824	1.424968564	0.510930093	0.0264743	0.233762109	1.515178303	1.592767899	1.531907467	2.526126898	1.866234439	2.438559024
209186	Acnat2	acyl-coenzyme A amino acid N-acyltransferase 2	1711.30497	1410.523378	2012.086562	1.424937301	0.510898441	0.011683862	0.138486792	24.81078689	38.11465209	51.29487604	58.30506508	53.8288832	56.50086613
75985	Rab30	RAB30, member RAS oncogene family	48.2962713	39.69118684	56.90135576	1.42448625	0.510441696	0.088897235	0.467780429	0.859051314	1.178524086	0.744421008	1.043227245	1.696752847	1.36814834
233060	Zfp382	zinc finger protein 382	28.57761867	23.52741123	33.62782611	1.424364178	0.510318058	0.114375147	0.530675713	0.428429888	0.487329399	0.527521322	0.660868789	0.768768598	0.702823883
64085	Clstn2	calsyntenin 2	53.88977651	44.32736424	63.45218879	1.424292602	0.510245559	0.069342307	0.40889248	0.514138372	0.542421366	0.319058863	0.633950149	0.704502428	0.689833343
108907	Nusap1	nucleolar and spindle associated protein 1	145.0965159	119.6175805	170.5754514	1.423813383	0.509760067	0.071675354	0.417145089	2.29747595	2.015872632	1.141221094	2.969328987	1.950325323	3.096836478
104252	Cdc42ep2	CDC42 effector protein (Rho GTPase binding) 2	184.2263915	151.8007765	216.6520066	1.423675168	0.509620013	0.011469658	0.137438298	4.741093722	5.107030699	3.879457611	6.553311659	6.852872938	6.800861197
58188	Vstm2b	V-set and transmembrane domain containing 2B	6.833740659	5.621823953	8.045657365	1.423546739	0.509489862	0.446354971	0.885221133	0.061498723	0.336650833	0.127214214	0.224919561	0.210672857	0.334518237
211770	Trib1	tribbles pseudokinase 1	591.8178993	488.1666638	695.4691348	1.423359204	0.509299791	0.003474273	0.060897282	5.967598721	5.054665619	5.287163035	6.18935821	8.083249593	9.782435774
329003	Zfp516	zinc finger protein 516	330.5949238	272.572956	388.6168916	1.423069977	0.509006605	0.005078339	0.078099232	1.396525311	1.942514497	1.367447021	2.350415369	2.176328497	2.386817787
74645	Fam46c	family with sequence similarity 46, member C	87.25099093	71.83415726	102.6678246	1.423056441	0.508992883	0.034165963	0.271729508	1.697883059	1.514317863	1.55083469	2.235022333	2.719330763	2.078992096
11746	Anxa4	annexin A4	2069.023981	1706.704344	2431.343619	1.422614063	0.50854433	5.06E-05	0.002473859	34.92179054	36.00974438	34.98830772	46.57870336	54.90388153	54.45444857
80888	Hspb8	heat shock protein 8	111.4843045	91.97785562	130.9907535	1.422392332	0.508319452	0.058557283	0.36950249	1.773845331	1.937141069	3.083245934	3.552674526	3.544663622	2.925883281
56496	Tspan6	tetraspanin 6	201.9535345	166.6177018	237.2893672	1.422362754	0.508289451	0.011725428	0.138764496	3.984248677	4.571684634	4.173336978	5.250553134	6.578000046	6.901929015
20469	Sipa1	signal-induced proliferation associated gene 1	449.135549	370.6172718	527.6538261	1.421856367	0.507775734	0.001788353	0.038166501	3.339118014	4.187868762	3.253964527	4.95142545	5.0140458	5.870574973
20617	Snca	synuclein, alpha	81.82276976	67.54863822	96.0969013	1.421528587	0.507443112	0.033176383	0.267926396	1.946553741	2.028206319	2.202033941	3.305314938	2.743688139	3.033063888
56744	Pf4	platelet factor 4	17.30457975	14.376831	20.23232849	1.421161372	0.507070381	0.254593396	0.745091579	1.293512686	1.135962342	0.865673256	1.272139789	1.042615668	2.483285888
20539	Slc7a5	solute carrier family 7 (cationic amino acid transporter, y+ system), member 5	73.66182696	60.91431991	86.40933401	1.421133646	0.507042235	0.071568982	0.416794626	0.687724834	0.912650189	0.737646895	0.971486769	0.930726654	1.524043375
228993	Slc17a9	solute carrier family 17, member 9	14.1924538	11.69408366	16.69082394	1.420172475	0.506066151	0.223437597	0.707680274	0.264735628	0.26348949	0.189561918	0.361752086	0.325550455	0.36923383
17829	Muc1	mucin 1, transmembrane	573.2459558	473.424917	673.0669945	1.420154121	0.506047506	0.000786494	0.020714163	9.095669388	9.549173943	9.75821783	11.75552448	14.66820331	15.3344472
66610	Abi3	ABI gene family, member 3	131.1380006	108.2254858	154.0505154	1.42006864	0.505960665	0.023421267	0.21585889	1.04604745	1.474925095	1.036829926	1.639591759	1.741924863	1.837365448
21664	Phlda1	pleckstrin homology like domain, family A, member 1	218.6509463	180.5884	256.7134926	1.419238599	0.505117152	0.01678698	0.175460634	3.459185096	3.967317943	4.999411138	6.199971606	6.56586283	5.503578642
170758	Rac3	RAS-related C3 botulinum substrate 3	89.37134567	73.76655317	104.9761382	1.419127397	0.505004108	0.059150186	0.372475783	2.241166365	3.676387216	3.305297885	3.686314161	5.307861585	4.552690795
19039	Lgals3bp	lectin, galactoside-binding, soluble, 3 binding protein	1475.527804	1218.796416	1732.259193	1.419094384	0.504970546	0.000444488	0.013685229	27.15787021	28.09809141	20.55444008	37.73731097	32.91982027	40.48550161
11504	Adamts1	a disintegrin-like and metallopeptidase (reprolysin type) with thrombospondin type 1 motif, 1	1476.726787	1220.134748	1733.318825	1.41909005	0.50496614	0.001050698	0.026057999	9.65723909	10.36868646	13.54204167	17.49218262	14.58466227	17.28569723
68713	Ifitm1	interferon induced transmembrane protein 1	148.1365746	122.4243371	173.8488122	1.418902372	0.504775328	0.025309052	0.226877044	4.306094431	6.000155278	5.567152357	8.459301061	6.68719039	8.119874807
21938	Tnfrsf1b	tumor necrosis factor receptor superfamily, member 1b	115.4852656	95.42945768	135.5410736	1.418771669	0.504642427	0.08776684	0.463906109	0.792267034	1.223593062	0.612216787	1.34172814	0.904675472	1.593353324
66395	Ahnak	AHNAK nucleoprotein (desmoyokin)	3125.382315	2582.810302	3667.954328	1.418153278	0.504013472	0.000676592	0.018755807	5.830621885	6.620692227	6.060064566	7.891369058	8.044374648	11.24085945
12544	Cdc45	cell division cycle 45	65.27717656	53.88967278	76.66468034	1.417863032	0.503718173	0.044967759	0.314630385	1.12442606	1.138767187	0.938541375	1.669683473	1.50921836	1.520118419
20353	Sema4c	sema domain, immunoglobulin domain (Ig), transmembrane domain (TM) and short cytoplasmic domain, (semaphorin) 4C	279.5179629	231.1878252	327.8481006	1.417610056	0.503460743	0.046099671	0.319482409	2.510216305	2.508434194	2.001946984	3.339366946	2.15265601	4.798147024
239217	Kctd12	potassium channel tetramerisation domain containing 12	1772.594138	1465.355835	2079.83244	1.417483122	0.503331557	0.001715803	0.037241453	10.48889814	11.90252978	10.20675114	13.97053961	13.25070357	20.59824898
23948	Mmp17	matrix metallopeptidase 17	57.14134664	47.18845666	67.09423663	1.417317109	0.503162581	0.099746089	0.494645805	0.509661912	0.626618852	0.289407364	0.741418527	0.581973767	0.761015912
58185	Rsad2	radical S-adenosyl methionine domain containing 2	862.5568461	713.0388574	1012.074835	1.416947381	0.502786184	0.023797845	0.217665646	8.51070838	11.75302354	5.232587827	11.25238733	11.04098315	14.92748964
107372	C030016D13Rik	RIKEN cDNA C030016D13 gene	19.85244625	16.38061	23.3242825	1.41689047	0.502728238	0.280657646	0.775482719	0.206891658	0.154438348	0.481465357	0.450396313	0.531553191	0.265713185
19739	Rgs9	regulator of G-protein signaling 9	75.09324938	61.98865749	88.19784127	1.416569792	0.502401682	0.049466667	0.33537392	0.26384787	0.375886892	0.326401988	0.508164535	0.496231047	0.412732376
224116	Muc20	mucin 20	568.6435621	470.3484375	666.9386868	1.416246965	0.502072865	0.003855033	0.06454017	4.063503367	4.865727468	5.834240488	6.178179706	8.218479473	7.263548412
23853	Def6	differentially expressed in FDCP 6	89.77361176	74.16119167	105.3860318	1.41561144	0.501425326	0.033969368	0.271406096	1.454011315	1.72095551	1.219345728	2.032658141	2.266097911	2.137567124
14360	Fyn	Fyn proto-oncogene	300.9586418	248.9452122	352.9720713	1.415555464	0.501368278	0.016156545	0.171210149	2.853181945	3.939400261	2.335684041	4.034426498	4.145281454	5.151217729
102688	AU023762	expressed sequence AU023762	19.0907148	15.74601551	22.4354141	1.415150269	0.500955255	0.1759512	0.646435837	0.390117532	0.306537796	0.276073527	0.450561671	0.515805273	0.465354935
16391	Irf9	interferon regulatory factor 9	468.3109345	387.6483708	548.9734983	1.415103882	0.500907965	0.001866696	0.039398867	5.659118001	6.328256881	7.402490055	9.496324753	9.00885101	9.898653472
16533	Kcnmb1	potassium large conductance calcium-activated channel, subfamily M, beta member 1	32.22019193	26.5553828	37.88500105	1.415026877	0.500829456	0.139914812	0.585423201	0.299123446	0.39340969	0.165738433	0.457687829	0.402557196	0.397080655
11749	Anxa6	annexin A6	1658.072736	1372.679936	1943.465536	1.414112275	0.499896669	0.000151974	0.005978159	20.07449615	25.08340997	24.07296729	32.39311008	32.03055911	36.83850758
13806	Eno1	enolase 1, alpha non-neuron	15.44033489	12.74624848	18.1344213	1.414087247	0.499871134	0.225767353	0.709644934	0.201532978	0.401168683	0.364773866	0.473829094	0.489019624	0.456760543
109711	Actn1	actinin, alpha 1	1035.471297	857.412325	1213.530269	1.413969316	0.499750813	0.000523887	0.015446084	8.436746271	9.902562391	9.155675141	12.6895944	11.71378704	15.80887389
74525	Fam234b	family with sequence similarity 234, member B	760.1703078	629.434704	890.9059116	1.413734041	0.499510739	0.000558386	0.016337321	6.08017669	6.897928231	7.146165539	8.363888417	10.53564495	10.55204754
16440	Itpr3	inositol 1,4,5-triphosphate receptor 3	308.9585687	255.9412469	361.9758905	1.413211611	0.498977508	0.011845191	0.139505036	1.164542285	1.495881712	1.178730258	1.523702248	1.773026512	2.309999124
16633	Klra2	killer cell lectin-like receptor, subfamily A, member 2	5.256682706	4.358244693	6.155120719	1.41288439	0.498643421	0.435829562	0.878992663	0.047444667	0.141664021	0.122678076	0.173519597	0.108352424	0.172048086
227929	Cytip	cytohesin 1 interacting protein	515.3352999	426.9220298	603.7485701	1.412577954	0.498330486	0.001079153	0.02650595	3.065901693	3.501814375	3.453416726	4.255290958	5.09545457	5.297243557
107815	Scml2	sex comb on midleg-like 2 (Drosophila)	14.15976482	11.74406724	16.5754624	1.412329142	0.498076347	0.25383539	0.744448424	0.130387569	0.086515881	0.08990513	0.090831819	0.168738848	0.189129215
238803	Zfp366	zinc finger protein 366	70.0775844	58.01510354	82.14006525	1.412178564	0.497922523	0.10664904	0.511621976	0.616436622	1.372380901	0.855686254	1.62730572	1.129941346	1.382404496
214639	4930486L24Rik	RIKEN cDNA 4930486L24 gene	7.658954567	6.406573144	8.91133599	1.41215169	0.497895068	0.409001949	0.864320926	0.065171626	0.259459425	0.303326681	0.238352484	0.223254921	0.443120934
53314	Batf	basic leucine zipper transcription factor, ATF-like	9.239095383	7.720135989	10.75805478	1.411935907	0.497674601	0.3752102	0.847516827	0.197966023	0.49258544	0.460694174	0.724022037	0.16954038	0.762749685
107586	Ovol2	ovo like zinc finger 2	46.39685345	38.45521446	54.33849244	1.411911078	0.497649231	0.089715012	0.46933987	1.050653334	0.958565483	1.358341596	1.463832086	1.799583209	1.666863131
74485	Lrrc71	leucine rich repeat containing 71	20.07836863	16.65328416	23.50345309	1.411563049	0.49729357	0.23556876	0.72194294	0.168281047	0.111659287	0.278480464	0.293073829	0.281830414	0.2440943
23967	Osr1	odd-skipped related 1 (Drosophila)	14.12804106	11.73861894	16.51746319	1.411514481	0.497243929	0.233565021	0.71959346	0.266973572	0.2657169	0.2531158	0.278972475	0.381065398	0.484061695
219131	Phf11a	PHD finger protein 11A	13.26981973	11.00385333	15.53578613	1.411432902	0.497160546	0.254057771	0.744513407	0.462603025	0.394650433	0.239231309	0.552450662	0.415044199	0.629074638
17872	Ppp1r15a	protein phosphatase 1, regulatory (inhibitor) subunit 15A	302.8504472	251.1030193	354.5978751	1.411031437	0.496750131	0.004952912	0.076632413	4.909353712	4.981679346	4.601632032	6.232149028	6.854091945	8.066864975
215418	Csrnp1	cysteine-serine-rich nuclear protein 1	177.633846	147.0975257	208.1701663	1.41094979	0.496666649	0.042902044	0.307056633	2.476972796	2.696436563	1.697253308	2.539767663	4.030485207	3.452540726
22710	Zfp52	zinc finger protein 52	150.9364656	125.1063254	176.7666058	1.410553467	0.496261353	0.016252093	0.171984459	1.753413344	1.829603064	1.740400214	2.822208348	2.405858722	2.538225842
117167	Steap4	STEAP family member 4	82.05189573	68.18361224	95.92017921	1.410465916	0.496171803	0.105852822	0.509518682	0.669679966	0.950156527	1.296855731	1.235778469	1.171448433	1.847174546
66681	Pgm1	phosphoglucomutase 1	360.6337091	298.9709995	422.2964188	1.410300475	0.496002572	0.002220856	0.044134463	6.065438757	6.794057126	5.656677079	8.400594974	9.015559016	9.580888233
14595	B4galt1	UDP-Gal:betaGlcNAc beta 1,4- galactosyltransferase, polypeptide 1	1700.762627	1410.404672	1991.120581	1.410105841	0.495803453	0.008002108	0.107035188	13.2790457	10.2315264	18.17294321	19.95814812	18.45257305	22.67264657
12585	Cdr2	cerebellar degeneration-related 2	2328.182318	1930.880041	2725.484594	1.409590653	0.495276263	0.001300083	0.030279858	36.19640878	28.51031445	38.02402115	56.30881823	49.32720476	44.40103362
100502764	Gm16617	predicted gene, 16617	6.011680266	5.031560796	6.991799735	1.4094572	0.495139669	0.476242973	0.896698656	0.43924579	0.249816122	0.259602639	0.52455694	0.214957228	0.625755537
208795	Tmem63a	transmembrane protein 63a	507.2790662	420.6320436	593.9260887	1.40890522	0.494574561	0.001899839	0.039878383	6.008656898	6.70901674	4.800284424	7.851997117	9.085144991	8.565381274
67608	Narf	nuclear prelamin A recognition factor	1675.894983	1390.556941	1961.233025	1.408509656	0.494169454	7.59E-05	0.003388064	14.22725987	14.57409818	13.63472836	21.68015113	18.46909056	21.66833916
100039027	Gm2011	predicted gene 2011	12.94545344	10.66447113	15.22643575	1.408361908	0.494018112	0.236115284	0.722607215	0.563480115	0.785158858	0.466238493	0.883207882	0.965141708	0.817336749
11847	Arg2	arginase type II	129.6425358	107.7738547	151.5112169	1.408111538	0.493761616	0.064550662	0.393841402	2.936379581	2.859707034	4.408618915	5.047935073	3.8216978	6.011058996
68014	Zwilch	zwilch kinetochore protein	43.6018247	36.17332718	51.03032222	1.407901635	0.493546542	0.167982586	0.633276554	0.658891224	0.783748731	0.315807916	0.906810852	0.623921589	1.019836039
74732	Stx11	syntaxin 11	23.14505326	19.29733825	26.99276826	1.407593778	0.493231042	0.264034801	0.756873705	0.334539985	0.455636686	0.236743099	0.386373035	0.281477508	0.814079947
107769	Tm6sf1	transmembrane 6 superfamily member 1	78.28510502	64.9330068	91.63720324	1.407558436	0.493194818	0.070633424	0.413636681	1.243883597	1.69000717	0.939369743	1.609262447	1.871278872	2.147943663
16331	Inpp5d	inositol polyphosphate-5-phosphatase D	200.1053688	166.1392796	234.071458	1.407521968	0.493157439	0.019348743	0.192006791	1.352930974	1.668382577	1.240901108	2.133943123	1.72949674	2.329635132
13643	Efnb3	ephrin B3	25.76335827	21.34001445	30.18670209	1.406867053	0.492486003	0.207945442	0.689038795	0.208741778	0.249311051	0.431796302	0.479871704	0.508498093	0.315399193
216188	Aldh1l2	aldehyde dehydrogenase 1 family, member L2	138.6070234	115.0370106	162.1770363	1.406762716	0.492379004	0.03526099	0.275428112	0.986809737	0.893548355	0.69065926	1.000148707	1.364045607	1.378916902
277414	Trp53i11	transformation related protein 53 inducible protein 11	228.6269507	189.9057121	267.3481893	1.406351251	0.491956968	0.008309077	0.10960819	3.092494023	3.512863261	3.007299578	4.495977135	4.356504162	5.119561591
18173	Slc11a1	solute carrier family 11 (proton-coupled divalent metal ion transporters), member 1	50.05108583	41.63391005	58.4682616	1.406205634	0.49180758	0.154635516	0.611766266	0.679648976	1.12097395	0.642696811	1.217477532	0.731731569	1.584388132
207742	Rnf43	ring finger protein 43	168.4354773	139.8670738	197.0038808	1.405826179	0.491418226	0.018409531	0.186681672	1.494457491	1.466764273	1.406150851	1.800206166	2.346429417	2.211013454
74107	Cep55	centrosomal protein 55	23.97751976	19.94322307	28.01181645	1.404305037	0.489856345	0.221397505	0.704546912	0.153671368	0.338670618	0.17029258	0.298216283	0.250677958	0.407991605
20778	Scarb1	scavenger receptor class B, member 1	419.101985	348.4486752	489.7552947	1.404083757	0.489628998	0.003808371	0.063898781	3.968343852	5.458216839	5.030730566	7.09834021	6.435189594	7.44501397
59009	Sh3rf1	SH3 domain containing ring finger 1	1158.267064	963.0421424	1353.491985	1.40401996	0.489563446	0.003544257	0.061500915	6.968816668	7.382943979	10.60170628	12.88566377	11.23131115	12.2048956
14409	Gabrr2	gamma-aminobutyric acid (GABA) C receptor, subunit rho 2	11.40907586	9.395253793	13.42289793	1.403712509	0.489247491	0.283840431	0.778232577	0.294991128	0.19573505	0.203402947	0.308249257	0.449126749	0.267430788
667370	Ifit3b	interferon-induced protein with tetratricopeptide repeats 3B	97.08482331	80.84569752	113.3239491	1.402778077	0.488286789	0.08910099	0.468691425	1.93363534	2.035138893	1.448222918	1.950867128	2.207983405	3.687303289
70645	Oip5	Opa interacting protein 5	32.14251151	26.71097163	37.57405138	1.402549264	0.488051446	0.118674292	0.541272832	0.919518482	0.829391131	0.564681591	1.141003992	1.017169686	1.198314364
380711	Rap1gap2	RAP1 GTPase activating protein 2	1642.820569	1366.511141	1919.129997	1.402469548	0.487969445	0.000205666	0.007583387	8.871286765	10.54541665	9.305367493	12.1509196	14.55335325	14.9522737
22354	Vipr1	vasoactive intestinal peptide receptor 1	29.20150477	24.32307121	34.07993834	1.402274725	0.487769021	0.192993265	0.669581917	0.301189432	0.236183766	0.132157973	0.343337605	0.21885996	0.405437877
100045469	Gm14204	predicted gene 14204	7.33944219	6.105898377	8.572986003	1.402207885	0.487700253	0.368698561	0.84343639	0.026560001	0.033043725	0.061808776	0.048569006	0.068238871	0.060196403
19279	Ptprr	protein tyrosine phosphatase, receptor type, R	31.28563069	26.08763911	36.48362227	1.401801004	0.487281563	0.130999179	0.564711792	0.29541651	0.283887128	0.221256279	0.329982981	0.337330798	0.489457609
12986	Csf3r	colony stimulating factor 3 receptor (granulocyte)	35.38960611	29.39428829	41.38492393	1.401796629	0.48727706	0.124705655	0.553114765	0.221800459	0.420488421	0.294948678	0.419391694	0.470358485	0.469182359
27428	Shroom3	shroom family member 3	1136.835672	946.0366142	1327.63473	1.401692535	0.487169925	0.001318515	0.03061596	5.720277341	5.944700593	5.065982949	6.75062365	7.611587084	9.903153753
102632492	Gm30551	predicted gene, 30551	28.54011889	23.74934273	33.33089504	1.401686176	0.48716338	0.282765662	0.777721335	1.589757604	0.602771219	0.508937576	0.830603961	1.383097604	1.715750261
101540	Prkd2	protein kinase D2	271.74627	226.2233236	317.2692164	1.401280566	0.486745843	0.005362002	0.080916523	2.388888855	2.485229814	2.481968066	3.704849726	3.221553946	3.733628433
320563	Islr2	immunoglobulin superfamily containing leucine-rich repeat 2	14.08180538	11.80532697	16.35828379	1.401166147	0.486628037	0.281379874	0.776280065	0.107928034	0.074367696	0.111628171	0.104103479	0.12324108	0.195689134
22154	Tubb5	tubulin, beta 5 class I	1454.053481	1210.114308	1697.992654	1.401125203	0.48658588	0.00049942	0.014867948	18.72496616	23.82213958	19.13948673	32.85836073	26.15250629	30.24006916
27373	Csnk1e	casein kinase 1, epsilon	417.8286757	347.8755444	487.781807	1.400747581	0.486197001	0.004929947	0.07643166	2.568571454	3.608638036	2.98193248	4.35467535	3.970531296	4.926484886
94185	Tnfrsf21	tumor necrosis factor receptor superfamily, member 21	8488.73787	7066.530346	9910.945393	1.400499365	0.485941329	2.92E-05	0.001567941	87.24732784	88.81383415	86.26955097	130.0419113	118.1537162	131.9161733
269295	Rtn4rl2	reticulon 4 receptor-like 2	10.7386934	9.016974382	12.46041242	1.400298599	0.4857345	0.412467732	0.867425869	0.247966942	0.423085262	0.293106384	0.55523916	0.080899711	0.73862845
326618	Tpm4	tropomyosin 4	1767.754342	1471.992274	2063.51641	1.400180335	0.48561265	0.000954264	0.0240167	28.02179575	33.17271932	33.96106261	49.22117812	37.34687383	51.29460382
83382	Siglece	sialic acid binding Ig-like lectin E	26.69206327	22.17496536	31.20916118	1.399950829	0.485376155	0.214915661	0.695419633	0.580728884	0.794743583	0.25026593	0.75853657	0.690754026	0.899390905
65964	Zak	sterile alpha motif and leucine zipper containing kinase AZK	332.1683314	276.6389271	387.6977357	1.399912541	0.485336698	0.005612631	0.083382987	1.465565364	1.344634212	1.165247995	1.760899642	1.83158604	2.163910381
231655	Oasl1	2'-5' oligoadenylate synthetase-like 1	48.50879112	40.45921158	56.55837065	1.399759725	0.485179203	0.1005033	0.495180119	0.80043889	1.006321442	0.76252164	1.078533769	1.082376435	1.546792481
15213	Hey1	hairy/enhancer-of-split related with YRPW motif 1	21.557755	17.87232814	25.24318186	1.399388974	0.48479703	0.252295227	0.742021868	0.324646321	0.323118177	0.440706385	0.742081544	0.532892453	0.312710075
232801	Lilra5	leukocyte immunoglobulin-like receptor, subfamily A (with TM domain), member 5	44.01082265	36.70212666	51.31951865	1.399184705	0.484586424	0.109397588	0.518748648	0.784917915	0.950136354	0.614355984	0.953200048	0.993179174	1.442401713
269902	Vmn2r57	vomeronasal 2, receptor 57	7.212498173	6.011189741	8.413806606	1.399153183	0.484553921	0.42999719	0.875491815	0.138087411	0.103078064	0.071410757	0.126256929	0.137969589	0.187779334
12865	Cox7a1	cytochrome c oxidase subunit VIIa 1	380.5984599	316.949284	444.2476357	1.399127449	0.484527387	0.002474947	0.047938789	35.57222254	40.27141689	40.71115537	56.20355297	58.90493659	53.63716587
67141	Fbxo5	F-box protein 5	65.66705597	54.61900426	76.71510768	1.398959051	0.484353734	0.077824342	0.436125132	1.436047939	1.700360234	0.947506533	1.811056783	2.00733808	2.087499316
20878	Aurka	aurora kinase A	64.91241737	54.1741924	75.65064234	1.398266895	0.483639762	0.103600729	0.503589056	0.884878517	1.503656858	1.138438345	1.578668407	1.330806107	2.171826973
18025	Nfe2l3	nuclear factor, erythroid derived 2, like 3	38.24592623	31.85979336	44.63205911	1.397852574	0.483212214	0.099821264	0.494645805	0.474838314	0.630137601	0.582065036	0.771834813	0.823354905	0.845007004
333605	Frmpd4	FERM and PDZ domain containing 4	41.21531761	34.50324978	47.92738543	1.397658565	0.483011967	0.162093247	0.624616183	0.167788542	0.122793194	0.219478196	0.226897203	0.191594717	0.317646577
57257	Vav3	vav 3 oncogene	529.8719131	441.833137	617.9106892	1.397643271	0.48299618	0.012227755	0.142738819	3.686042113	4.165402736	3.79430086	4.254262	5.068826038	7.524696418
353499	Tmc4	transmembrane channel-like gene family 4	997.9695638	831.7944762	1164.144652	1.397518495	0.482867376	0.000329621	0.010870382	16.42004113	16.47561819	14.85270686	20.34650943	24.10682085	24.58516541
23849	Klf6	Kruppel-like factor 6	1028.169114	857.4398893	1198.898339	1.396921158	0.482250598	0.00522075	0.07954487	8.201154432	9.44025921	9.722294276	10.34356439	12.17538738	17.08208609
11747	Anxa5	annexin A5	2553.432712	2129.282429	2977.582995	1.396747502	0.48207124	0.004691632	0.074088082	40.68954337	57.68447101	67.8132793	74.7258456	77.18078971	88.53593985
19395	Rasgrp2	RAS, guanyl releasing protein 2	227.5068563	189.5056821	265.5080305	1.396687439	0.4820092	0.027741991	0.241747121	3.774263297	5.056042512	2.84861514	5.734635622	5.824004532	5.27117912
381308	Ifi211	interferon activated gene 211	14.67940503	12.34541678	17.01339328	1.396352795	0.481663491	0.359172266	0.840049181	0.24855734	0.359836152	0.233707931	0.236116855	0.206416839	0.757945676
71721	Fam13c	family with sequence similarity 13, member C	81.54708199	67.91583125	95.17833273	1.395863058	0.481157412	0.067616876	0.402924674	0.812808399	0.761395224	0.865399927	0.961751955	1.501388847	1.072795427
112422	Zfp979	zinc finger protein 979	23.65545926	19.68126992	27.6296486	1.395494014	0.480775936	0.473339429	0.895833402	0.489156186	0.556404202	0	0.60241606	0.359073416	0.53848162
12759	Clu	clusterin	6321.573861	5274.147826	7368.999896	1.395440473	0.480720583	0.004238897	0.068930503	107.0457269	112.7381467	171.0176822	184.7586357	185.677703	195.4779758
14812	Grin2b	glutamate receptor, ionotropic, NMDA2B (epsilon 2)	7.6514089	6.289501983	9.013315817	1.39536527	0.480642831	0.393085077	0.854039244	0.053652617	0.047466728	0.012331558	0.062293321	0.061264958	0.043235535
268465	Eme1	essential meiotic structure-specific endonuclease 1	8.061735579	6.779214481	9.344256678	1.394761373	0.480018315	0.422391466	0.871194296	0.180728407	0.059959233	0.16615501	0.272784912	0.091720229	0.218457825
208164	Fam180a	family with sequence similarity 180, member A	9.473421099	7.964999327	10.98184287	1.394394187	0.47963846	0.422612226	0.871194296	0.204962204	0.349709873	0.151420715	0.244770352	0.200607989	0.557439175
66412	Arrdc4	arrestin domain containing 4	433.3383896	361.782649	504.8941301	1.39391715	0.479144815	0.0051471	0.078603715	3.462807381	3.562800789	4.515357082	5.150172764	6.040338923	5.479304673
101401	Adamts9	a disintegrin-like and metallopeptidase (reprolysin type) with thrombospondin type 1 motif, 9	556.9385694	464.9816853	648.8954535	1.393852982	0.4790784	0.000626171	0.017728174	3.305862032	3.60014997	3.465196325	5.073226457	4.722862427	5.154038742
67620	Lrp2bp	Lrp2 binding protein	8.631456821	7.241320099	10.02159354	1.393713494	0.478934017	0.591064248	0.941892951	0.130819652	0.143224258	0.013530459	0.027339846	0.074690304	0.308353433
12879	Cys1	cystin 1	1177.40594	982.9141526	1371.897727	1.393619342	0.478836552	0.001424049	0.032330566	15.25634489	17.77024052	18.5204883	21.95445065	29.52601433	22.85668204
13340	Slc29a2	solute carrier family 29 (nucleoside transporters), member 2	128.7780421	107.4957748	150.0603095	1.393580494	0.478796335	0.025388824	0.227458892	1.899609268	2.142756625	1.815040246	2.49541048	2.912831239	3.034234611
14026	Evl	Ena-vasodilator stimulated phosphoprotein	128.5130409	107.2398251	149.7862568	1.393524729	0.478738605	0.024129851	0.219913631	1.675481066	1.94827861	1.732922213	2.790853948	2.462536822	2.466405314
327812	Gm15663	predicted gene 15663	11.51668899	9.662669427	13.37070855	1.393480073	0.478692372	0.319345292	0.810499548	0.097747268	0.194574324	0.115541	0.131323419	0.15945121	0.291163462
218314	Zfp595	zinc finger protein 595	129.8179659	108.2641791	151.3717527	1.393224755	0.478428013	0.037461027	0.283636141	1.098764602	1.389773933	1.242974646	1.55478328	2.169515438	1.660182601
217166	Nr1d1	nuclear receptor subfamily 1, group D, member 1	1765.054965	1474.125534	2055.984396	1.39305085	0.478247921	0.000281076	0.009579117	24.48177428	21.51598952	25.65580586	34.9154063	31.81693486	36.68766755
208439	Klhl29	kelch-like 29	35.64734936	29.88381102	41.41088771	1.392976416	0.478170833	0.159997662	0.621549689	0.165070008	0.202206778	0.203561697	0.298538552	0.173991206	0.345341304
18050	Klk1b3	kallikrein 1-related peptidase b3	13.01361068	10.88714753	15.14007382	1.392136392	0.477300563	0.418922381	0.870282844	0.251916223	0.451314768	0.93798994	0.36853374	1.093102688	0.913521085
103511	Fam26e	family with sequence similarity 26, member E	15.14524274	12.73478256	17.55570292	1.391245796	0.476377328	0.27902415	0.772923162	0.42585972	0.274259217	0.259093899	0.418823178	0.314652769	0.63588433
76976	Arxes2	adipocyte-related X-chromosome expressed sequence 2	19.70043359	16.47533281	22.92553436	1.391042648	0.476166652	0.210726278	0.690451438	0.406730192	0.491561886	0.540866927	0.728589152	0.630308563	0.711122777
227737	Fam129b	family with sequence similarity 129, member B	932.4831148	779.3969703	1085.569259	1.391037538	0.476161352	0.001034023	0.025686068	7.947373589	11.10530074	9.397678795	13.22906537	13.03142541	14.62939826
21846	Tie1	tyrosine kinase with immunoglobulin-like and EGF-like domains 1	1048.196867	875.92474	1220.468994	1.390961421	0.476082407	0.023127515	0.214535521	9.480934255	14.45293176	6.632750383	15.07751294	12.85435724	15.83097421
15953	Ifi47	interferon gamma inducible protein 47	96.47639941	80.72316387	112.229635	1.390911488	0.476030615	0.046549886	0.321128254	1.790455413	1.782027554	1.546829613	2.37717647	2.092594442	2.883526724
258783	Olfr920	olfactory receptor 920	8.439855363	7.029715893	9.849994834	1.390714172	0.475825939	0.340701401	0.828051595	0.228266945	0.136315481	0.118046353	0.262378831	0.208523134	0.22763454
72691	Calhm2	calcium homeostasis modulator 2	52.75495036	43.97708543	61.53281529	1.390509158	0.475613247	0.101862482	0.499279885	0.873407928	1.282212643	0.745264823	1.642792524	1.321460659	1.207506348
54124	Cks1b	CDC28 protein kinase 1b	46.51262302	38.79518016	54.23006588	1.390450036	0.475551904	0.10400997	0.504326872	1.832166387	2.88237314	2.200621049	3.767264692	3.239408259	2.946920066
14245	Lpin1	lipin 1	2357.386157	1970.796719	2743.975595	1.390261717	0.475356496	0.039552266	0.293230995	14.18404941	11.2938269	20.65161665	19.45990569	16.99964359	30.30866693
67425	Eps8l1	EPS8-like 1	207.1215223	173.210874	241.0321706	1.390174228	0.475265705	0.069957484	0.410936438	2.734513721	1.829675349	1.426014496	2.533253713	2.440266873	3.645638845
278795	Lrrc10b	leucine rich repeat containing 10B	10.37973054	8.62178075	12.13768033	1.390044612	0.475131185	0.352826153	0.835994913	0.172326706	0.278712763	0.111396655	0.225089732	0.295165148	0.292924912
64099	Parvg	parvin, gamma	30.15490754	25.21983697	35.08997811	1.389798435	0.474875661	0.239540459	0.727495658	0.302299467	0.633424236	0.279751386	0.698274454	0.345190323	0.692352822
20288	Msr1	macrophage scavenger receptor 1	20.35292396	17.0374056	23.66844232	1.389723417	0.474797786	0.204512235	0.684426616	0.212622837	0.211621999	0.150466287	0.233872623	0.255568623	0.334790169
78896	1500015O10Rik	RIKEN cDNA 1500015O10 gene	16.98538132	14.08179431	19.88896832	1.38933906	0.474398723	0.241339014	0.730268855	0.856515157	0.65189911	0.625326627	1.158248896	1.26569785	0.685140814
60361	Ms4a4b	membrane-spanning 4-domains, subfamily A, member 4B	8.377792873	6.985180612	9.770405135	1.389059063	0.474107944	0.413903807	0.868300921	0.391211075	0.247780657	0.110351758	0.408793728	0.284274383	0.386903048
279028	Adamts13	a disintegrin-like and metallopeptidase (reprolysin type) with thrombospondin type 1 motif, 13	459.8953589	384.5742073	535.2165105	1.388953647	0.473998454	0.084769158	0.452437269	4.16867256	4.208810169	1.596884714	4.508401464	4.211639596	5.559938721
77125	Il33	interleukin 33	151.836855	126.9715006	176.7022094	1.388748528	0.473785382	0.12735927	0.558266116	2.389129711	3.079274025	1.137743721	3.322689355	2.414077846	3.708551675
109979	Art3	ADP-ribosyltransferase 3	68.24790773	57.04074731	79.45506816	1.388527154	0.473555391	0.142216489	0.59035166	1.388774424	2.357934249	0.957590866	2.44710761	1.834572062	2.443988607
13661	Ehf	ets homologous factor	855.7508603	716.2535011	995.2482194	1.388449212	0.473474406	0.007089214	0.099430941	5.925262498	6.871808302	9.134586632	9.079546144	10.32942895	12.1671763
244864	Layn	layilin	50.59375671	42.31229492	58.87521851	1.388430359	0.473454816	0.120036176	0.543235586	1.327680302	1.196767493	0.673644138	1.544410469	1.31582067	1.725971752
234797	6430548M08Rik	RIKEN cDNA 6430548M08 gene	377.730428	315.9317776	439.5290783	1.388392297	0.473415266	0.00628079	0.091011981	2.067209557	2.73630709	1.898091855	3.210788461	3.131287981	3.263695132
622434	Arhgef26	Rho guanine nucleotide exchange factor (GEF) 26	87.35296486	73.12009905	101.5858307	1.38817075	0.473185035	0.093634218	0.479961943	0.636077572	0.641638672	0.613432806	1.212565519	0.618358226	0.880560612
54611	Pde3a	phosphodiesterase 3A, cGMP inhibited	96.05613555	80.36241053	111.7498606	1.387940708	0.472945939	0.197393562	0.674538299	0.819263907	1.355482675	0.41817324	1.300804532	0.826158242	1.5722556
12752	Cln3	ceroid lipofuscinosis, neuronal 3, juvenile (Batten, Spielmeyer-Vogt disease)	466.9759419	390.9494528	543.002431	1.386462499	0.471408595	0.003320183	0.059264043	4.73415026	5.669772974	4.909904707	6.292376902	8.10876151	7.557899852
195733	Grhl1	grainyhead-like 1 (Drosophila)	40.40031184	33.90246956	46.89815412	1.385677902	0.470591945	0.179992198	0.651032402	0.291509175	0.353210274	0.642332677	0.516513981	0.665738163	0.666430453
20741	Sptb	spectrin beta, erythrocytic	140.1161172	117.4812775	162.7509568	1.385422465	0.470325973	0.043388525	0.309007183	0.456270352	0.535521982	0.529788943	0.562237075	0.732358764	0.885818387
98870	AI182371	expressed sequence AI182371	8.444237084	7.074251174	9.814222993	1.385146813	0.470038897	0.42739284	0.874560742	0.157845116	0.087278957	0.126977339	0.07330637	0.240320664	0.222596906
402767	A830052D11Rik	RIKEN cDNA A830052D11 gene	16.43412126	13.7089632	19.15927932	1.384854774	0.469734693	0.234912572	0.721523921	0.593898068	0.591102528	0.450456526	0.744708381	0.859004591	0.753776159
98267	Stk17b	serine/threonine kinase 17b (apoptosis-inducing)	251.1525787	210.6667396	291.6384178	1.384530078	0.469396396	0.021859085	0.207369948	2.729732833	3.029325323	2.893900223	3.508474607	3.646928388	5.23399091
332397	Nanos1	nanos homolog 1 (Drosophila)	8.780708198	7.263682624	10.29773377	1.384127517	0.468976862	0.370270258	0.844266948	0.079730715	0.136037853	0.03534178	0.130922228	0.130061527	0.103259512
108670	Epsti1	epithelial stromal interaction 1 (breast)	71.26254534	59.81724026	82.70785041	1.384027541	0.468872651	0.100708179	0.495669526	1.296284139	1.179595333	0.86189473	1.412596448	1.289891653	2.06495089
17357	Marcksl1	MARCKS-like 1	314.8312307	263.9959428	365.6665186	1.383492526	0.46831485	0.053025525	0.349568887	6.930418265	9.929488695	5.433818884	10.57083803	7.722258961	13.50322247
17174	Masp1	mannan-binding lectin serine peptidase 1	20.87773345	17.55532264	24.20014425	1.383445975	0.468266306	0.355341567	0.83817925	0.243860762	0.45306405	0.168147421	0.424701465	0.16707613	0.633755253
81000	Rad54l2	RAD54 like 2 (S. cerevisiae)	1527.526261	1280.661484	1774.391037	1.383422654	0.468241986	0.008963557	0.116030013	6.865043914	5.634256283	5.96910004	11.44966732	6.727028737	8.25471993
211550	Tifa	TRAF-interacting protein with forkhead-associated domain	147.6171045	123.7941051	171.4401039	1.38334899	0.468165164	0.057214231	0.364554486	1.947051879	3.292323988	2.576802188	3.06277923	3.777225318	4.327448127
116847	Prelp	proline arginine-rich end leucine-rich repeat	626.7809238	525.435673	728.1261745	1.38321564	0.468026087	0.082088203	0.446194542	7.042687975	9.123524757	3.584256951	10.73381191	6.495941375	10.88890757
71183	Clec12b	C-type lectin domain family 12, member B	6.85112876	5.699618367	8.002639153	1.383020244	0.467822274	0.462092394	0.89345963	0.104472437	0.18196618	0.162081157	0.409379486	0.119295196	0.118389773
20725	Serpinb8	serine (or cysteine) peptidase inhibitor, clade B, member 8	1109.195569	930.0640947	1288.327043	1.382993924	0.467794819	0.152475506	0.608106162	14.70113399	17.24524167	4.678504153	13.50105474	22.08576224	16.47395409
98932	Myl9	myosin, light polypeptide 9, regulatory	986.300782	827.065454	1145.53611	1.38293124	0.467729427	0.007406829	0.101701385	36.06491261	40.82919275	26.19212045	52.01765501	39.43648037	55.6908771
69068	1810011O10Rik	RIKEN cDNA 1810011O10 gene	703.6894012	590.0418028	817.3369995	1.382630388	0.467415539	0.006517765	0.093735751	18.31966568	26.2962907	15.29724641	27.7837337	27.94303991	29.6812678
100213	Rusc2	RUN and SH3 domain containing 2	563.6497586	472.6818778	654.6176394	1.382351526	0.467124534	0.010778313	0.130896621	3.698424357	5.062412032	2.896357745	5.093143966	5.472400451	6.054444342
22433	Xbp1	X-box binding protein 1	4041.096987	3390.920055	4691.273919	1.381887509	0.466640179	0.00362315	0.062342489	51.50712932	63.30482494	77.74920812	81.92805969	104.5721051	89.12307075
54140	Avpr1a	arginine vasopressin receptor 1A	307.4071136	258.1501195	356.6641078	1.380755553	0.46545793	0.051223235	0.342278574	3.400331408	3.601055913	5.959683494	4.970918374	7.019602234	6.590485174
13640	Efna5	ephrin A5	175.2846973	147.3254181	203.2439765	1.380609589	0.46530541	0.042281579	0.304897605	1.233570368	1.168492467	1.363851761	1.484586408	1.622309187	2.275204254
209387	Trim30d	tripartite motif-containing 30D	43.02876799	36.26200402	49.79553195	1.380369385	0.465054381	0.167789381	0.633276554	0.511930231	0.379178063	0.406345828	0.510057644	0.462213333	0.87423822
20855	Stc1	stanniocalcin 1	170.2724123	143.1738561	197.3709685	1.379598031	0.464247975	0.087209123	0.461777795	1.278977922	1.439512846	2.41075694	2.198290183	2.183838322	2.958314661
13646	Klk1b22	kallikrein 1-related peptidase b22	8.044564852	6.657074556	9.432055149	1.37955595	0.464203969	0.412594017	0.867479204	0.156983583	0.572897032	0.32473102	0.60147662	0.59752243	0.332072928
18761	Prkcq	protein kinase C, theta	229.0813317	192.4491872	265.7134762	1.379402027	0.464042991	0.012322363	0.143389196	2.444309727	2.634417708	2.737620705	3.400852423	3.77802629	3.978904092
76367	Trp53rkb	transformation related protein 53 regulating kinase B	36.40086335	30.50714354	42.29458317	1.379260367	0.463894824	0.114681947	0.531776714	0.294010721	0.332989097	0.304090401	0.4555402	0.463069728	0.413599621
12295	Cacnb1	calcium channel, voltage-dependent, beta 1 subunit	115.0405525	96.55824994	133.5228551	1.379088656	0.463715204	0.034110992	0.271576091	1.110073645	1.061521025	0.990544148	1.364664673	1.652815936	1.499676745
74319	Mettl23	methyltransferase like 23	313.2318103	263.3208959	363.1427248	1.378984664	0.463606412	0.081880046	0.446017996	8.310762251	8.571650397	17.05775482	15.97368019	13.76774492	18.89432407
234695	Carmil2	capping protein regulator and myosin 1 linker 2	32.3694751	26.99511172	37.74383849	1.378851751	0.463467351	0.20996368	0.690451438	0.46455605	0.622420261	0.369602	0.728152697	0.958923277	0.404955433
320333	D830030K20Rik	RIKEN cDNA D830030K20 gene	17.99132768	15.01162944	20.97102591	1.378768772	0.463380529	0.230814559	0.715978994	0.143565791	0.272790023	0.175485477	0.259122406	0.342773588	0.248473471
667742	Piezo2	piezo-type mechanosensitive ion channel component 2	111.4478315	93.53087604	129.3647869	1.378570262	0.4631728	0.041416735	0.300502074	0.383822225	0.46506239	0.327940782	0.579811754	0.552613527	0.544637114
19378	Aldh1a2	aldehyde dehydrogenase family 1, subfamily A2	59.43885813	50.07771109	68.80000517	1.378470399	0.463068287	0.214292164	0.694451261	0.592848778	1.180116355	1.205908151	1.321586919	0.83492147	2.078179769
67983	Pdzd9	PDZ domain containing 9	5.534272155	4.675454141	6.393090169	1.378469674	0.463067529	0.538494883	0.922737816	0.064794093	0.096733651	0.067015453	0.101559313	0.073987209	0.146851326
13078	Cyp1b1	cytochrome P450, family 1, subfamily b, polypeptide 1	655.0777302	550.4113348	759.7441256	1.37835529	0.462947811	0.044033748	0.311513827	4.650271288	6.451947113	3.411005539	6.418252851	5.00122079	9.214662958
58859	Efemp2	epidermal growth factor-containing fibulin-like extracellular matrix protein 2	186.0595583	156.4153504	215.7037661	1.377787366	0.462353254	0.053622365	0.351844836	3.445004727	4.096734591	3.007821075	5.890643293	3.550627659	5.556766056
76311	1110019D14Rik	RIKEN cDNA 1110019D14 gene	116.4488255	97.72206598	135.1755851	1.377465435	0.462016118	0.050541957	0.339211125	2.9568036	3.596860201	2.255016314	4.150801905	4.46765686	3.926067253
269629	Lhfpl3	lipoma HMGIC fusion partner-like 3	4.776955063	3.968499364	5.585410761	1.377207914	0.461746376	0.512913951	0.91258151	0.090050965	0.074689238	0.015523036	0.062732153	0.102827577	0.095243996
243369	Sspo	SCO-spondin	36.6215596	30.69638522	42.54673397	1.377181204	0.461718396	0.120800399	0.544832585	0.091857454	0.105710239	0.068286021	0.140979305	0.121279495	0.117106065
27214	Dbf4	DBF4 zinc finger	93.04876267	78.27379977	107.8237256	1.376950911	0.461477128	0.058284522	0.368084917	1.565101704	1.271254681	1.395481616	1.635443884	2.115834853	2.283251735
14873	Gsto1	glutathione S-transferase omega 1	993.6465065	835.5312222	1151.761791	1.376873141	0.461395642	0.017559748	0.181414477	26.49448074	39.11957045	30.15487569	35.5102096	40.23681522	60.58204843
232288	Frmd4b	FERM domain containing 4B	1754.006079	1474.918374	2033.093784	1.37670681	0.461221349	0.000397909	0.012554226	12.04225466	11.35299874	13.6573673	18.31595956	17.17899323	17.33859604
71406	5430416O09Rik	RIKEN cDNA 5430416O09 gene	40.55312545	34.01394518	47.09230571	1.376551557	0.461058645	0.239460106	0.727495658	0.394187851	0.588498553	0.147225701	0.514880366	0.512632129	0.575746329
19085	Prkar1b	protein kinase, cAMP dependent regulatory, type I beta	130.8191276	109.9005894	151.7376658	1.376414214	0.460914696	0.034693454	0.273931494	1.600785495	2.032207184	1.773927671	2.372547673	2.872427103	2.458202193
26558	Homer3	homer scaffolding protein 3	120.576925	101.3508036	139.8030464	1.376331356	0.460827845	0.06753757	0.402751322	1.968361334	2.153240708	1.302206142	2.909206717	2.126142534	2.668654699
69655	Cd164l2	CD164 sialomucin-like 2	80.76424522	67.8108095	93.71768094	1.376324104	0.460820243	0.068371482	0.405190828	2.586408017	3.929093278	2.76894123	4.314760131	4.663220181	4.237033089
17967	Ncam1	neural cell adhesion molecule 1	60.5952545	51.09547816	70.09503083	1.376289077	0.460783526	0.096191254	0.486263156	0.169064508	0.155324958	0.17486061	0.224226078	0.19305172	0.29180098
16913	Psmb8	proteasome (prosome, macropain) subunit, beta type 8 (large multifunctional peptidase 7)	171.1338404	143.9586903	198.3089905	1.376284369	0.460778592	0.03801825	0.285734412	5.231288571	6.262561321	4.389046415	7.30128145	6.474788227	8.788625582
230815	Man1c1	mannosidase, alpha, class 1C, member 1	174.6725494	146.8931203	202.4519786	1.376214243	0.46070508	0.140634297	0.587332428	1.290494947	2.096627505	0.834210919	1.933504085	1.430251992	2.615130901
624582	Morf4l1-ps1	mortality factor 4 like 1, pseudogene 1	200.8651782	168.8439478	232.8864087	1.376094642	0.460579696	0.440528097	0.881593506	1.98595339	2.347758263	0.11660481	2.274575586	1.94093446	2.059858127
238161	Akap6	A kinase (PRKA) anchor protein 6	13.21188637	11.17654615	15.24722659	1.375761133	0.460230003	0.348407298	0.832692587	0.030515663	0.043388604	0.072141355	0.072884946	0.054756879	0.079041871
227618	Lrrc26	leucine rich repeat containing 26	4.761569733	3.974137438	5.549002028	1.375422334	0.459874677	0.51153614	0.911555376	0.148269498	0.221357368	0.076676339	0.309866693	0.126979704	0.201625532
68852	Lrrn4cl	LRRN4 C-terminal like	13.56160093	11.39923673	15.72396514	1.375311122	0.459758021	0.285771529	0.778557261	0.138568552	0.241353517	0.214978724	0.271493248	0.276900638	0.298353228
242864	Napepld	N-acyl phosphatidylethanolamine phospholipase D	324.0371332	272.5199219	375.5543446	1.375192201	0.459633268	0.014370151	0.157515798	3.849153683	3.479452963	2.670875067	4.136705583	5.118553154	4.969276145
71409	Fmnl2	formin-like 2	454.048066	382.1044688	525.9916632	1.375063161	0.459497888	0.011201782	0.135074601	3.012764746	3.409556703	2.388446327	3.819354572	3.641046993	5.053578033
100568459	Bc1	brain cytoplasmic RNA 1	101.7065908	85.57692055	117.8362611	1.375062191	0.45949687	0.094497174	0.482642108	10.38341924	10.94245773	17.8463524	18.18986227	21.09784402	16.61174178
214321	Gm4787	predicted gene 4787	14.43088133	12.17834785	16.68341482	1.374967138	0.459397138	0.324310412	0.813765069	0.179248081	0.178404342	0.296629297	0.374608472	0.245616191	0.308752559
13837	Epha3	Eph receptor A3	19.28289826	16.26957063	22.29622589	1.374842313	0.459266159	0.304880169	0.798277278	0.1462102	0.279849949	0.127957736	0.246800875	0.166954797	0.367061866
319776	Tmem72	transmembrane protein 72	2146.621209	1806.301561	2486.940856	1.374801226	0.459223043	0.000218824	0.007915933	24.818469	25.68971173	22.45025718	32.03188864	35.37108826	36.32795327
231207	Cpeb2	cytoplasmic polyadenylation element binding protein 2	1296.910712	1091.537301	1502.284124	1.374640005	0.459053851	0.000664154	0.018613351	7.03743623	7.446550864	6.981337522	8.760290505	10.17734202	11.59882258
433700	Spag8	sperm associated antigen 8	27.18445235	22.73119612	31.63770857	1.37398109	0.458362149	0.196215319	0.672922036	0.775843719	0.566273944	0.427969206	0.837737141	1.092637114	0.609577307
432555	Gm5431	predicted gene 5431	16.24037315	13.79239569	18.6883506	1.373730568	0.458099074	0.283640424	0.778228199	0.225885162	0.179857518	0.218053984	0.220301556	0.206347362	0.450518712
216856	Nlgn2	neuroligin 2	169.4541225	142.6567548	196.2514903	1.373668782	0.458034184	0.032005567	0.261882763	1.02861594	1.424381409	1.387670044	1.813218838	1.818011567	1.824485334
228836	Dlgap4	discs, large homolog-associated protein 4 (Drosophila)	724.2126486	609.714214	838.7110831	1.373546492	0.457905744	0.000570876	0.016556437	4.385858868	4.932616365	4.630561733	6.203302444	6.848210051	6.766947014
23936	Lynx1	Ly6/neurotoxin 1	543.2900737	457.6935101	628.8866372	1.373212174	0.457554553	0.002900986	0.053763528	5.42272617	4.676071706	5.468126916	6.920398605	6.928962024	8.292700312
12262	C1qc	complement component 1, q subcomponent, C chain	210.2853598	177.1820301	243.3886895	1.373178485	0.457519159	0.04917431	0.333835536	7.385973318	8.745401166	6.541604732	11.35511493	7.658378089	13.1224617
21885	Tle1	transducin-like enhancer of split 1	307.2467006	259.0080306	355.4853706	1.372522541	0.456829843	0.028756038	0.247483065	0.687029903	0.859724075	1.048628237	1.254596303	1.005387722	1.427094944
14560	Gdf10	growth differentiation factor 10	149.141256	125.6641168	172.6183952	1.372147958	0.456436055	0.074072244	0.424873626	1.291621139	2.023537302	1.224577083	2.249453276	1.666066952	2.504527575
14793	Cdca3	cell division cycle associated 3	99.91039226	84.14165404	115.6791305	1.372098083	0.456383615	0.097171477	0.488956901	2.224989089	3.591106759	1.834795734	3.644577903	3.0556767	4.116001857
224093	Fam43a	family with sequence similarity 43, member A	744.1465213	627.1657582	861.1272844	1.372026468	0.456308313	0.007123177	0.099509127	7.420345945	9.702411367	10.32327834	13.60724157	10.5000722	14.85233774
77428	9430083A17Rik	RIKEN cDNA 9430083A17 gene	32.46357363	27.22888868	37.69825859	1.371917761	0.456194002	0.186328957	0.660564407	0.418972907	0.5659296	0.247620979	0.500346619	0.683453749	0.569743853
380969	Nckap5l	NCK-associated protein 5-like	98.02336562	82.58246877	113.4642625	1.371361949	0.455609398	0.082126728	0.446194542	0.820331393	0.954077313	0.524326199	1.049829823	0.957771583	1.245053583
665378	Gm7609	predicted pseudogene 7609	168.1130635	141.75381	194.4723169	1.369940872	0.454113626	0.034451474	0.273148421	4.387939627	4.25672096	3.21707454	5.687909932	5.010509314	6.092862418
24084	Tekt2	tektin 2	16.11661305	13.56406703	18.66915906	1.369863647	0.454032297	0.314735374	0.807723781	0.479146679	0.208639938	0.526546785	0.469388928	0.752302336	0.515827569
65960	Twsg1	twisted gastrulation BMP signaling modulator 1	2972.484599	2506.856766	3438.112432	1.369696295	0.453856037	0.000417126	0.013079633	25.51535982	28.70720273	29.14575249	35.60341117	40.66098056	41.92337194
227545	Proser2	proline and serine rich 2	156.2466093	131.859029	180.6341896	1.369680837	0.453839755	0.090839659	0.471835866	1.020872279	1.618618244	2.062632164	1.885426602	2.277212041	2.507444502
100039796	Tgtp2	T cell specific GTPase 2	25.85878778	21.76303309	29.95454247	1.369625501	0.453781469	0.158579043	0.618194766	0.317757963	0.395327804	0.328651778	0.481457024	0.507978941	0.489719968
12552	Cdh11	cadherin 11	259.1378196	218.5143591	299.7612801	1.369559308	0.453711742	0.07789396	0.43612637	2.22127474	2.384899203	1.166803749	2.823710205	2.087065493	3.242607016
81879	Tfcp2l1	transcription factor CP2-like 1	10023.2161	8454.677347	11591.75486	1.369244324	0.4533799	0.004701255	0.074135077	34.57118881	35.82553184	52.02973872	54.72959454	57.05672069	62.16626283
16950	Loxl3	lysyl oxidase-like 3	52.07872851	43.83784151	60.31961551	1.369206662	0.453340217	0.142883365	0.592199689	0.497237454	0.67086025	0.297142117	0.704326839	0.656108847	0.711233359
74041	Ddias	DNA damage-induced apoptosis suppressor	24.32557415	20.56635164	28.08479666	1.369086533	0.453213635	0.218332456	0.699971634	0.207551504	0.258218172	0.335417298	0.406649498	0.325874077	0.399840948
79456	Recql4	RecQ protein-like 4	14.72845832	12.41212481	17.04479183	1.369049406	0.453174511	0.27747579	0.770726909	0.136890325	0.147599798	0.141583387	0.143042745	0.234468898	0.227518459
60440	Iigp1	interferon inducible GTPase 1	231.0171331	194.9128371	267.1214291	1.368950993	0.453070801	0.083698904	0.449705277	3.65314822	2.694882421	2.059593239	4.565833128	2.682824051	4.649567836
19348	Kif20a	kinesin family member 20A	101.1789518	85.33699292	117.0209108	1.36893036	0.453049056	0.102299518	0.499899195	1.217191549	1.075597194	0.635343301	1.497748104	1.104117533	1.536610753
77057	Ston1	stonin 1	354.6592057	299.0717966	410.2466147	1.368900907	0.453018015	0.03402974	0.271406096	4.634515331	5.717359779	3.195601441	7.413103559	5.326322552	6.377069282
19240	Tmsb10	thymosin, beta 10	597.0795153	503.8092324	690.3497982	1.368702191	0.452808573	0.004763105	0.074600856	21.43807054	22.38586659	17.68813397	30.78630143	23.64678779	32.55113936
72549	Reep4	receptor accessory protein 4	173.9700389	146.7750294	201.1650485	1.368605443	0.45270659	0.025406957	0.227488158	3.697104381	4.319649855	3.823853601	5.039044733	5.72065112	5.999043734
18160	Npr1	natriuretic peptide receptor 1	926.5803875	781.6074265	1071.553348	1.36857861	0.452678304	0.004860068	0.075578008	7.682347885	11.15160119	7.137491964	11.67340819	12.41700117	12.57220752
228421	Kif18a	kinesin family member 18A	32.04718057	27.06181975	37.03254139	1.368265184	0.452347866	0.151672287	0.607798732	0.35866647	0.423085262	0.302265959	0.458072307	0.470229573	0.602142758
23943	Esyt1	extended synaptotagmin-like protein 1	483.4372518	408.0430777	558.831426	1.368019594	0.452088894	0.005583942	0.083199106	4.613655911	5.824512043	4.495563907	6.43224602	6.571449529	8.10106036
171543	Bmf	BCL2 modifying factor	195.3762826	164.877261	225.8753042	1.367439547	0.451477054	0.083307616	0.448610439	1.180324282	2.083713246	1.033661422	1.872566252	1.829847719	2.350984246
237459	Cdk17	cyclin-dependent kinase 17	280.1853281	236.5429359	323.8277204	1.367307353	0.451337579	0.012614157	0.14556699	2.603609136	2.82359764	3.302575982	4.234936945	4.136977625	3.985890846
246177	Myo1g	myosin IG	36.35913783	30.68548861	42.03278705	1.367101155	0.451119996	0.174276681	0.643248792	0.351753356	0.552077011	0.349819855	0.720988207	0.432557816	0.613249715
16803	Lbp	lipopolysaccharide binding protein	106.3125474	89.74599446	122.8791004	1.367030105	0.451045015	0.119808502	0.543086473	1.718737089	2.098628568	0.989625822	2.277382131	1.78049852	2.714731411
13405	Dmd	dystrophin, muscular dystrophy	344.4650632	290.9114671	398.0186592	1.36673555	0.450734123	0.006211394	0.090348621	0.873057656	0.974087708	0.874067663	1.194751285	1.245274089	1.405528316
231507	Plac8	placenta-specific 8	195.9283371	165.6262274	226.2304468	1.366543577	0.450531466	0.045735543	0.31835128	11.24936235	10.74855402	10.03936743	13.70291954	12.03801654	19.5225756
217737	Ahsa1	AHA1, activator of heat shock protein ATPase 1	2286.546437	1931.226406	2641.866468	1.366455734	0.450438725	0.024538237	0.222266328	53.82396209	55.22360446	87.21979994	102.923337	102.1376324	72.91642254
353211	Prune2	prune homolog 2	20.60827051	17.52730787	23.68923316	1.365696529	0.449636938	0.26295654	0.755352164	0.050061101	0.060502342	0.077666047	0.078466583	0.065330138	0.119943449
54598	Calcrl	calcitonin receptor-like	393.6198479	332.4872672	454.7524287	1.365509082	0.44943891	0.066301603	0.399261699	2.701801488	4.644781158	2.159331008	4.530990708	3.538200807	5.292712787
226519	Lamc1	laminin, gamma 1	1693.449255	1430.769076	1956.129434	1.365262247	0.449178098	0.003206664	0.05779549	8.446775402	9.733209115	7.139651584	11.31056115	10.10100614	14.30946523
100503790	Gm19897	predicted gene, 19897	10.00636499	8.437987373	11.5747426	1.365181908	0.449093201	0.338722517	0.826715689	0.221076324	0.192531233	0.285819459	0.433148276	0.283998462	0.275579801
11867	Arpc1b	actin related protein 2/3 complex, subunit 1B	1133.586819	958.0482568	1309.12538	1.365002781	0.448903891	0.002155475	0.043228149	22.93265977	30.7487648	29.50686945	38.43178594	35.3763328	43.62001337
217430	Pqlc3	PQ loop repeat containing	108.8305077	91.81534286	125.8456725	1.364829388	0.448720617	0.103681202	0.50382018	2.854283973	2.12486234	1.440067543	3.322046578	3.179761479	2.566577289
71724	Aox3	aldehyde oxidase 3	24.40365131	20.71669611	28.0906065	1.36428601	0.448146124	0.230349688	0.715842998	0.184707748	0.265544225	0.191040153	0.268068448	0.210914454	0.418627323
210356	Nckap5	NCK-associated protein 5	93.3452645	79.10343542	107.5870936	1.363678281	0.447503324	0.181156306	0.653324016	0.377107935	0.322551667	0.694752459	0.621870784	0.491167687	0.860030834
68262	Agpat4	1-acylglycerol-3-phosphate O-acyltransferase 4 (lysophosphatidic acid acyltransferase, delta)	84.74108967	71.64006495	97.8421144	1.363488425	0.447302453	0.09546349	0.484183732	1.592849129	2.191515203	1.28404766	2.080547993	2.246809472	2.80312271
20193	S100a1	S100 calcium binding protein A1	4022.172255	3401.157659	4643.186852	1.363451004	0.447262857	0.000863504	0.022282182	229.1577424	229.5271943	284.4920947	332.1991378	365.2596319	352.51219
58194	Sh3kbp1	SH3-domain kinase binding protein 1	172.3782529	145.7892072	198.9672986	1.363239358	0.447038893	0.035922067	0.277896595	1.166061473	1.153319121	0.881915285	1.469778382	1.348148424	1.691390464
103968	Plin1	perilipin 1	36.03053217	30.45751113	41.6035532	1.363018135	0.446804757	0.58278396	0.938316515	0.114659972	0.547777228	1.423090837	2.036825559	0.785568956	0.124737067
100043636	AI662270	expressed sequence AI662270	29.26800022	24.71338585	33.82261459	1.362680079	0.446446896	0.219567817	0.70230492	0.444861148	1.138544075	0.788764268	0.86330225	1.269947352	1.209896392
100043314	Tigit	T cell immunoreceptor with Ig and ITIM domains	7.856027136	6.612539276	9.099514996	1.362437069	0.446189594	0.479582891	0.897712734	0.185837263	0.554887524	0.192208392	0.291284344	0.477459512	0.547543479
21825	Thbs1	thrombospondin 1	1569.776878	1328.062739	1811.491018	1.362384593	0.446134025	0.007537589	0.102739664	9.646391991	9.976484088	9.931195959	12.39121577	11.01504146	18.30848508
100043609	Gm14207	predicted gene 14207	25.76726729	21.70196313	29.83257146	1.362240109	0.445981016	0.201291257	0.6807871	0.776900367	1.319062299	0.89806868	1.241603236	1.669889038	1.325771969
20970	Sdc3	syndecan 3	663.9934059	561.5873967	766.3994151	1.362212824	0.445952119	0.079159715	0.439083073	5.318087247	7.146966935	2.829313716	7.94543664	5.394466627	8.100646385
24088	Tlr2	toll-like receptor 2	72.37799978	61.27607881	83.47992074	1.361987503	0.445713466	0.126086603	0.556658164	0.955922798	1.247768093	0.696948976	1.310014354	1.055762486	1.704812729
11540	Adora2a	adenosine A2a receptor	91.27797553	77.28911624	105.2668348	1.361826568	0.445542984	0.061334534	0.381056045	1.24893476	1.353200088	1.079185599	1.635463812	1.534450268	2.006518397
20338	Sel1l	sel-1 suppressor of lin-12-like (C. elegans)	3886.697461	3288.964879	4484.430042	1.361609924	0.445313457	0.000279147	0.009555955	23.38988299	22.22257347	24.39684418	33.20233505	34.24475949	31.22593782
69743	Casz1	castor zinc finger 1	579.2346885	490.1857608	668.2836161	1.361430445	0.445123277	0.002902148	0.053763528	2.262577616	2.780903671	2.429145272	3.062440148	3.675989896	3.781164952
100504104	Gm16062	predicted gene 16062	11.82472585	9.996793097	13.65265861	1.361316869	0.445002917	0.390581447	0.853072396	0.209066921	1.179135989	0.72078147	0.946674119	0.875342438	1.137205687
67484	Eepd1	endonuclease/exonuclease/phosphatase family domain containing 1	68.65355196	57.94180858	79.36529533	1.361082319	0.444754324	0.11475529	0.53182731	1.071223551	1.19945384	0.657844547	1.504151816	1.452562944	1.168404746
18845	Plxna2	plexin A2	640.4520489	541.9818533	738.9222445	1.360952228	0.444616426	0.001949411	0.040560082	2.201540043	2.518037849	1.903803657	2.914796776	3.157420064	3.241886408
19416	Rasd1	RAS, dexamethasone-induced 1	71.73183669	60.88066705	82.58300632	1.360857624	0.444516136	0.155391858	0.613469093	1.527447339	1.658462712	1.895776068	2.611795377	1.427043792	3.096785444
66175	Mustn1	musculoskeletal, embryonic nuclear protein 1	48.8454813	41.32721767	56.36374492	1.360769497	0.444422707	0.155596544	0.613485779	1.859436587	1.812914964	1.059713826	2.617112009	1.689939391	2.339357812
232237	Fgd5	FYVE, RhoGEF and PH domain containing 5	500.9408123	423.9793405	577.9022841	1.360765956	0.444418953	0.015880238	0.169455654	2.985666296	4.090598693	2.456558554	4.644770999	3.885387363	4.846450553
57814	Kcne4	potassium voltage-gated channel, Isk-related subfamily, gene 4	88.57425217	74.91289986	102.2356045	1.360755316	0.444407673	0.164908152	0.62843156	1.416867661	1.970661752	0.732721334	2.182858621	1.514184428	2.074950206
230661	Tesk2	testis-specific kinase 2	646.436273	547.3181663	745.5543797	1.360723732	0.444374186	0.001643457	0.036156462	8.381432192	8.53290552	7.40203583	11.05559545	10.44678892	12.7085486
52187	Rragd	Ras-related GTP binding D	1899.187429	1607.826989	2190.547868	1.360683288	0.444331305	0.000570547	0.016556437	13.63396352	14.84912328	14.40394723	17.58146592	20.6093738	22.20491557
65962	Slc9a3r2	solute carrier family 9 (sodium/hydrogen exchanger), member 3 regulator 2	1296.313936	1097.253489	1495.374384	1.360675268	0.444322801	0.001956172	0.040560082	20.1004367	26.49686269	19.00582895	32.58287057	28.43010133	31.10763931
211232	Cpne9	copine family member IX	5.981532991	5.042647174	6.920418808	1.360566068	0.444207014	0.469377514	0.895451281	0.128795455	0.048070951	0.066605499	0.100938044	0.128685561	0.116762393
22092	Rsph1	radial spoke head 1 homolog (Chlamydomonas)	24.69626058	20.96116573	28.43135542	1.36052844	0.444167115	0.239713953	0.727655671	0.961743791	0.497752717	0.95492699	1.125564783	1.054270014	1.220646403
234396	Ankle1	ankyrin repeat and LEM domain containing 1	30.12081999	25.50339357	34.73824641	1.360409552	0.444041041	0.17478098	0.643750722	0.302950774	0.383758777	0.370307304	0.546796927	0.440279685	0.499357786
20661	Sort1	sortilin 1	1951.264946	1652.655152	2249.874739	1.359614536	0.443197691	0.000363104	0.011672722	10.25863929	11.11636684	10.73053273	13.78922432	15.00945304	16.37045603
78883	9630013K17Rik	RIKEN cDNA 9630013K17 gene	13.17951445	11.15418362	15.20484527	1.359210061	0.442768437	0.28319149	0.777856105	0.417353742	0.373850293	0.604326852	0.566944761	0.762509967	0.643214286
21838	Thy1	thymus cell antigen 1, theta	28.89584259	24.58483459	33.20685059	1.358800962	0.442334145	0.224331386	0.708521931	0.618886287	0.564642031	0.720116773	1.050890117	0.559466967	1.051997192
68298	Ncapd2	non-SMC condensin I complex, subunit D2	284.5428642	240.9236424	328.1620861	1.358748418	0.442278356	0.029497511	0.250413858	2.507598859	2.969305908	1.732462294	3.490282067	3.248184348	3.369544986
66255	Hsbp1l1	heat shock factor binding protein 1-like 1	115.7217646	98.03907148	133.4044578	1.358653937	0.442178034	0.045621775	0.318333064	3.570656116	3.873695048	3.10217902	4.514674866	4.892721573	5.405886785
70727	Rasgef1a	RasGEF domain family, member 1A	16.52575635	14.05962156	18.99189115	1.358509507	0.442024662	0.285863448	0.778619168	0.205671105	0.20470299	0.170177764	0.286553094	0.187881708	0.335620312
56275	Rbm14	RNA binding motif protein 14	712.236664	603.5519545	820.9213736	1.358495705	0.442010004	0.012506942	0.144876021	7.287249276	7.477845034	10.80899182	12.60273712	12.75591562	10.6522095
14739	S1pr2	sphingosine-1-phosphate receptor 2	72.51959562	61.5152899	83.52390135	1.358464215	0.441976562	0.096146466	0.486263156	0.953612529	1.138948531	0.854798174	1.411668443	1.088912989	1.628176905
18933	Prrx1	paired related homeobox 1	78.79606282	66.78626573	90.80585992	1.358135733	0.44162767	0.084609252	0.451899049	0.392870448	0.466890944	0.321432638	0.582091486	0.46200309	0.611328789
110310	Krt7	keratin 7	2342.449158	1985.368363	2699.529952	1.358066997	0.441554653	0.000978505	0.024505874	50.86179004	56.35003512	61.18343966	72.9860125	75.92358852	87.92335169
67194	2700038G22Rik	RIKEN cDNA 2700038G22 gene	54.58032306	46.16974074	62.99090539	1.35804635	0.44153272	0.199244867	0.677966039	0.922833209	1.020543708	0.441884744	0.767875822	1.326965396	1.254922548
15530	Hspg2	perlecan (heparan sulfate proteoglycan 2)	2526.24224	2140.87405	2911.610431	1.357961796	0.441442892	0.0103384	0.127373755	5.945599564	8.904688369	5.552117079	9.447838626	8.111692574	11.01769448
320292	Rasgef1b	RasGEF domain family, member 1B	246.5004288	209.0032633	283.9975944	1.357730942	0.441197612	0.021671721	0.206231762	2.398047752	3.108338465	3.258947494	4.122957881	3.900467778	4.284809587
13483	Dpp6	dipeptidylpeptidase 6	7.550337405	6.267329228	8.833345583	1.357293103	0.4407323	0.473892298	0.895833402	0.048789881	0.069371746	0.014417875	0.065549188	0.087547881	0.037912762
20530	Slc31a2	solute carrier family 31, member 2	499.0361747	423.10313	574.9692193	1.357233005	0.440668418	0.003071687	0.056223622	9.526543495	10.25851513	9.449522737	12.13754512	14.04990145	14.85894306
56722	Litaf	LPS-induced TN factor	996.1038485	844.7493334	1147.458364	1.356920987	0.440336715	0.002127993	0.043091691	15.90011413	18.33342675	16.63139606	20.81543706	22.67793946	27.90449592
26888	Clec4a2	C-type lectin domain family 4, member a2	14.87235798	12.70152343	17.04319253	1.356666937	0.440066581	0.341727961	0.828572533	0.221565085	0.220522155	0.163686489	0.165373673	0.216858158	0.459119476
19223	Ptgis	prostaglandin I2 (prostacyclin) synthase	83.24448056	70.57682792	95.91213319	1.356593249	0.439988219	0.202704092	0.683512124	1.99300117	2.56853347	0.89852758	2.589868825	1.838123683	3.19664557
11695	Alx4	aristaless-like homeobox 4	8.748252332	7.480720954	10.01578371	1.356428045	0.439812519	0.437966332	0.880420496	0.034395788	0.051350825	0.106724975	0.062897936	0.088370846	0.116933508
15203	Heph	hephaestin	444.212109	376.9051989	511.519019	1.355974151	0.439329677	0.003820383	0.064030115	2.350419023	2.421327378	2.411341646	3.363010156	3.110721061	3.601151343
17918	Myo5a	myosin VA	4379.335941	3714.292937	5044.378944	1.355942895	0.439296422	0.013276579	0.150710845	17.62346639	10.34059237	14.70253535	20.57642281	17.78443707	21.69490206
320878	Mical2	microtubule associated monooxygenase, calponin and LIM domain containing 2	201.7636077	171.2769866	232.2502289	1.35589241	0.439242706	0.058764946	0.370354695	0.835547719	1.102921636	1.115483313	1.628549549	1.048829934	1.600924527
107305	Vps37c	vacuolar protein sorting 37C	690.7488421	585.9753742	795.52231	1.35562072	0.438953593	0.001067626	0.0263497	10.09667703	11.37674517	11.19010994	15.00295295	15.56972732	15.23321943
12977	Csf1	colony stimulating factor 1 (macrophage)	270.7902996	229.969512	311.6110873	1.355592216	0.438923258	0.050275246	0.338159041	2.12253665	2.327712336	2.347756064	2.916170213	2.322699478	4.29389019
15201	Hells	helicase, lymphoid specific	63.04465295	53.46685809	72.62244782	1.355357509	0.438673448	0.093927051	0.480674756	0.7854379	0.92923902	0.674416528	1.207879664	0.981488483	1.155412028
67138	Herc6	hect domain and RLD 6	265.8355858	225.5708661	306.1003056	1.355322585	0.438636273	0.016538976	0.173937737	2.19506406	1.847321371	1.709312981	2.54168903	2.612958002	2.911984734
192187	Stab1	stabilin 1	710.6239848	603.0435931	818.2043765	1.355134107	0.438435631	0.024827667	0.224534845	3.105800904	4.338793602	2.743459257	4.210233748	3.897908984	6.143660677
69349	1700008O03Rik	RIKEN cDNA 1700008O03 gene	7.203733013	6.072449474	8.335016553	1.355101009	0.438400394	0.426751589	0.873949788	0.294667318	0.24440024	0.355564427	0.410547857	0.504712964	0.356182974
13803	Enc1	ectodermal-neural cortex 1	188.0841206	159.6269114	216.5413297	1.35438897	0.437642129	0.051430316	0.343028581	1.509266578	1.793206251	1.239051157	1.695381743	2.197340549	2.462866713
12258	Serping1	serine (or cysteine) peptidase inhibitor, clade G, member 1	1010.529509	857.9258843	1163.133133	1.353899883	0.437121059	0.012817258	0.147355135	20.15772711	25.69022528	17.77233247	31.69829855	22.54054874	34.67685884
246700	Defb19	defensin beta 19	24.70141295	20.97807995	28.42474594	1.353812803	0.437028266	0.235240526	0.721662095	2.157528177	1.808313657	3.17107259	3.79704668	3.24163501	2.985405455
246256	Fcgr4	Fc receptor, IgG, low affinity IV	30.44140743	25.84278995	35.04002491	1.353764659	0.43697696	0.292912902	0.784965539	1.145352221	1.246832267	0.407212699	1.122027294	1.062633889	1.719758254
30963	Hacd1	3-hydroxyacyl-CoA dehydratase 1	262.3291054	222.7663016	301.8919091	1.35372581	0.436935558	0.021326844	0.204219884	9.542826433	8.614381095	11.52263568	13.35746778	14.64730206	13.64082735
58222	Rab37	RAB37, member RAS oncogene family	7.784318756	6.606711431	8.96192608	1.353662306	0.436867879	0.498846608	0.905320514	0.175389712	0.126955734	0.016491151	0.133289058	0.109240558	0.202368035
56791	Ube2l6	ubiquitin-conjugating enzyme E2L 6	202.0194235	171.636862	232.401985	1.353501147	0.43669611	0.058010108	0.367411866	6.580407723	5.586281142	4.503974767	6.977278594	6.556376251	9.796476294
18430	Oxtr	oxytocin receptor	8.685595453	7.463996502	9.907194404	1.352743047	0.435887826	0.43010697	0.875491815	0.048971455	0.058489129	0.111430796	0.081875897	0.078287472	0.142067727
13836	Epha2	Eph receptor A2	212.879587	180.8224093	244.9367647	1.352630721	0.435768026	0.022969281	0.213861812	1.888833497	2.344265725	1.965357694	2.853579079	2.767492302	3.043056758
271849	Shc4	SHC (Src homology 2 domain containing) family, member 4	13.45954903	11.38251228	15.53658578	1.35260878	0.435744623	0.28455744	0.778254289	0.083540019	0.129339447	0.105604953	0.164889903	0.148388869	0.13464012
56012	Pgam2	phosphoglycerate mutase 2	1164.304858	989.3025736	1339.307143	1.352312042	0.435428088	0.002861641	0.053206359	43.01194228	46.59401565	57.1531972	61.81883269	72.23393256	71.58496418
80889	Mesdc1	mesoderm development candidate 1	401.9098709	341.4841634	462.3355784	1.352197082	0.435305439	0.00516743	0.078835511	3.779725596	4.329117938	3.84916416	5.748190257	5.165920784	5.798852326
15374	Hn1	hematological and neurological expressed sequence 1	454.5319503	386.3072152	522.7566854	1.352107942	0.43521033	0.005111453	0.07837734	11.36628188	13.18184755	13.73232008	17.24765814	17.15478976	19.1451955
14972	H2-K1	histocompatibility 2, K1, K region	3116.443302	2648.115726	3584.770878	1.35208036	0.4351809	0.010270111	0.126838773	42.82428972	46.79061487	67.33760071	67.78398884	72.06476644	80.35065273
17380	Mme	membrane metallo endopeptidase	6001.438429	5099.361926	6903.514931	1.351864185	0.434950218	0.000886346	0.022718366	35.5599487	40.33721619	31.62623156	43.57785079	52.58230091	54.06564674
14205	Vegfd	vascular endothelial growth factor D	174.3692329	148.1170007	200.6214651	1.351862171	0.434948069	0.049766154	0.336509805	2.76848419	3.82143068	2.445382988	4.138763731	3.922759042	4.54334389
18772	Pkp1	plakophilin 1	6.439392817	5.387857222	7.490928411	1.351511201	0.434573468	0.490550992	0.903229496	0.032317481	0.03216536	0.04011052	0.067539927	0.059044401	0.023438507
104368	Snora70	small nucleolar RNA, H/ACA box 70	11.58242562	9.807361647	13.35748959	1.351477142	0.434537111	0.360265283	0.840160589	1.734120974	3.451916575	5.022002988	6.161002583	4.752387698	3.458633317
20440	St6gal1	beta galactoside alpha 2,6 sialyltransferase 1	432.2522222	367.4560598	497.0483847	1.35145885	0.434517585	0.008760127	0.114180127	3.015993526	3.894969639	3.32990308	4.417963135	4.458065921	5.426496589
17857	Mx1	MX dynamin-like GTPase 1	14.09429002	12.06165623	16.12692382	1.351223636	0.43426647	0.380109732	0.849309865	0.072228378	0.164316324	0.138737134	0.0970388	0.141387918	0.280629632
433022	Plcxd2	phosphatidylinositol-specific phospholipase C, X domain containing 2	218.6919208	186.0414187	251.3424228	1.351199334	0.434240522	0.090403079	0.470687896	1.128112227	0.813272862	1.456907913	1.210674128	1.608473048	1.951451366
59033	Slc4a8	solute carrier family 4 (anion exchanger), member 8	308.5725912	262.2964939	354.8486884	1.350840587	0.433857432	0.013881555	0.154694389	0.990630111	1.0609456	0.923301766	1.188654946	1.462365469	1.505902362
20964	Syn1	synapsin I	6.429483101	5.382219148	7.476747054	1.350704198	0.433711762	0.494645602	0.904292699	0.073276146	0.041674987	0.0541345	0.054692486	0.131485691	0.056940107
18212	Ntrk2	neurotrophic tyrosine kinase, receptor, type 2	34.32519735	29.14923518	39.50115952	1.350336304	0.433318759	0.169916237	0.635356496	0.073308213	0.111030871	0.095600979	0.153205978	0.116465154	0.121360271
15166	Hcn2	hyperpolarization-activated, cyclic nucleotide-gated K+ 2	51.20605068	43.46987522	58.94222614	1.350227075	0.433202054	0.128649685	0.55973016	0.770177672	0.599304577	0.463465869	0.819425254	0.895442064	0.85056104
65972	Ifi30	interferon gamma inducible protein 30	1282.447983	1090.586768	1474.309198	1.350112316	0.43307943	0.000468261	0.014245197	46.65580889	51.56551096	51.41574487	71.00835321	67.02392651	70.94957888
232748	Tcaf2	TRPM8 channel-associated factor 2	106.194614	90.26274452	122.1264835	1.350049724	0.433012544	0.079996725	0.441650507	1.166590474	0.9623525	0.728299135	1.142146646	1.392113568	1.457771068
17076	Ly75	lymphocyte antigen 75	45.35873483	38.56628219	52.15118748	1.34967058	0.432607326	0.126463619	0.557518381	0.406572911	0.301341905	0.295252827	0.451963817	0.464258292	0.486222127
212517	Cfap44	cilia and flagella associated protein 44	34.56170574	29.309703	39.81370848	1.349578194	0.432508568	0.312310352	0.805000523	0.305835402	0.108229619	0.182762939	0.362191706	0.310424838	0.166357144
74328	1700047E10Rik	RIKEN cDNA 1700047E10 gene	5.181102507	4.358054922	6.004150092	1.349431551	0.432351799	0.526863814	0.919015951	0.551377197	0.235192203	0.24440583	0.411541701	0.629607701	0.428454255
110075	Bmp3	bone morphogenetic protein 3	76.81923263	65.35618686	88.2822784	1.349408349	0.432326993	0.09485219	0.483326079	0.3166028	0.481936792	0.423767899	0.493004916	0.58127234	0.630325746
77864	Ypel2	yippee-like 2 (Drosophila)	493.7348281	420.2289951	567.2406611	1.349138266	0.43203821	0.070455217	0.412751045	2.436896316	3.878864151	5.201360237	5.293121414	4.325089681	6.487006031
243897	Ggn	gametogenetin	14.10471305	12.01693118	16.19249491	1.348686159	0.43155467	0.304087259	0.797681942	0.179458246	0.192353019	0.128499702	0.230798579	0.189157054	0.275324713
109042	Prkcdbp	protein kinase C, delta binding protein	214.9406528	182.808937	247.0723685	1.348339992	0.431184326	0.043994505	0.311380166	8.503277409	9.504882568	6.043605099	12.34849726	10.05829424	11.06909759
71206	Katnal2	katanin p60 subunit A-like 2	9.416815918	7.937188498	10.89644334	1.348339083	0.431183354	0.392542303	0.854039244	0.187197996	0.346016981	0.110637586	0.363278413	0.274831745	0.266684816
100503498	Gm16675	predicted gene, 16675	10.20060472	8.660677957	11.74053148	1.348219248	0.431055127	0.39210885	0.854039244	0.305278916	0.371362367	0.210496605	0.38988818	0.387325002	0.461262352
73284	Ddit4l	DNA-damage-inducible transcript 4-like	354.4506404	301.7765466	407.1247341	1.348034897	0.430857845	0.03018804	0.253672372	3.995552384	4.500431477	6.394372681	6.769550928	7.134694505	6.901666906
16007	Cyr61	cysteine rich protein 61	476.0090303	405.074924	546.9431365	1.348034417	0.43085733	0.017604492	0.181647965	7.897946236	8.234046563	10.70147234	13.41674649	13.55297547	10.50008703
209039	Tns2	tensin 2	2549.085117	2169.997948	2928.172285	1.347498639	0.430283816	0.000597022	0.017075959	19.98914284	22.70476676	19.42591049	28.54530878	26.98219355	31.00405557
74490	Mamstr	MEF2 activating motif and SAP domain containing transcriptional regulator	21.8934811	18.69054042	25.09642178	1.347391591	0.430169201	0.243649096	0.732115123	0.410650033	0.449588767	0.297309952	0.55783826	0.375131108	0.670111107
170643	Kirrel	kin of IRRE like (Drosophila)	356.5666328	303.6245132	409.5087524	1.347309554	0.430081359	0.034033158	0.271406096	1.866689038	2.217496341	1.432444036	2.441378365	2.097158972	3.133463387
17972	Ncf4	neutrophil cytosolic factor 4	26.81692535	22.84262921	30.79122149	1.347075711	0.429830939	0.191102511	0.668227018	0.769262743	0.643139065	0.700159387	0.964603932	0.948679869	1.032140604
224833	AI661453	expressed sequence AI661453	692.0031696	589.2867126	794.7196267	1.346875879	0.429616906	0.001817159	0.038619687	4.979050047	5.442325148	5.342864268	6.577862713	7.655103038	7.738060956
69399	1700025G04Rik	RIKEN cDNA 1700025G04 gene	135.2134235	115.1381305	155.2887166	1.346830135	0.429567906	0.061456788	0.381088326	0.518316208	0.648269508	0.426971021	0.714160288	0.665183238	0.835824028
21803	Tgfb1	transforming growth factor, beta 1	327.5950241	279.0785616	376.1114866	1.346576938	0.429296662	0.03843213	0.287447123	5.780243788	6.899548012	4.638054779	7.716624492	6.341979446	10.01420714
76500	Ip6k2	inositol hexaphosphate kinase 2	872.4776338	743.3642083	1001.591059	1.346504674	0.429219238	0.010118978	0.12575343	15.98215598	17.28488194	20.97661904	23.22328479	21.57795576	30.89367625
241226	Itga8	integrin alpha 8	480.4657602	409.0613803	551.8701402	1.346463262	0.429174867	0.110470902	0.521253698	3.505742871	4.380597296	1.591293113	4.655117515	3.627303613	4.850585969
18034	Nfkb2	nuclear factor of kappa light polypeptide gene enhancer in B cells 2, p49/p100	518.0299971	441.4379008	594.6220935	1.346369608	0.429074516	0.005527989	0.082526127	4.878566731	5.432506117	5.720261818	6.990588403	6.82554468	8.517123224
56726	Sh3bgrl	SH3-binding domain glutamic acid-rich protein like	1657.869328	1411.98274	1903.755916	1.346042996	0.428724494	0.022976658	0.213861812	24.6103318	27.90173456	14.76661643	27.99133676	29.8314548	35.5975588
21828	Thbs4	thrombospondin 4	8.645385043	7.252596246	10.03817384	1.345798959	0.428462911	0.439816161	0.881593506	0.083835705	0.18078901	0.043354938	0.14600605	0.175505885	0.114004693
30938	Fgd3	FYVE, RhoGEF and PH domain containing 3	266.8211647	227.5431986	306.0991309	1.345724541	0.428383132	0.129942428	0.563120656	2.373682633	2.74910192	4.686933657	3.923487724	3.515391608	6.273158103
53868	Rab25	RAB25, member RAS oncogene family	384.4585779	327.6849343	441.2322214	1.345527429	0.428171801	0.01185182	0.139505036	13.42209634	12.89681624	15.23555233	16.75984165	20.00149964	21.16025085
18132	Notch4	notch 4	546.2519435	465.3451325	627.1587545	1.345429727	0.42806704	0.052047449	0.346123456	3.28574436	4.234504324	2.011006496	4.332479708	3.70551671	5.177523228
20867	Stip1	stress-induced phosphoprotein 1	3129.150576	2666.667366	3591.633785	1.345363074	0.427995566	0.029522062	0.250413858	46.40804595	45.41089184	72.78652296	84.74584888	83.72064675	61.11115538
101631	Pwwp2b	PWWP domain containing 2B	131.3863631	111.9759554	150.7967707	1.345298076	0.427925864	0.043944935	0.311173251	1.243095006	1.159915902	1.331630803	1.670097684	1.761660957	1.770930084
17534	Mrc2	mannose receptor, C type 2	557.3746609	474.9457122	639.8036095	1.34521172	0.427833253	0.017326746	0.179751779	3.732859064	4.49826205	2.823833187	4.916082351	4.447427119	5.985114251
235584	Dusp7	dual specificity phosphatase 7	757.6081311	645.3854865	869.8307757	1.345169902	0.427788405	0.037887025	0.285449163	11.89546521	9.399487156	5.805881278	13.85650145	11.38827152	12.40045147
72749	Tonsl	tonsoku-like, DNA repair protein	83.82141734	71.33392769	96.30890698	1.344645147	0.427225495	0.075034842	0.427938032	0.648718704	0.889112622	0.747954263	1.06681939	1.141499351	0.973756585
50883	Chek2	checkpoint kinase 2	147.6655466	125.8018284	169.5292647	1.344470774	0.427038395	0.042473596	0.305656347	2.727825543	2.675350563	2.141750654	3.641054303	3.364952749	3.483820597
330301	Zfp786	zinc finger protein 786	17.60975872	14.97818054	20.24133691	1.344452463	0.427018745	0.287779033	0.780222026	0.205593558	0.330549381	0.179927845	0.247885139	0.361174746	0.387108193
19876	Robo1	roundabout guidance receptor 1	79.95822964	68.16693033	91.74952895	1.344421505	0.426985525	0.148832825	0.601819997	0.390177219	0.553091178	0.275150326	0.574505254	0.432035245	0.680650462
18751	Prkcb	protein kinase C, beta	86.44133691	73.6823616	99.20031222	1.344282144	0.426835969	0.067100543	0.401396605	0.349017896	0.375540576	0.321958175	0.448487612	0.484707474	0.521648852
70617	5730508B09Rik	RIKEN cDNA 5730508B09 gene	144.6725776	123.5034686	165.8416865	1.343948415	0.426477764	0.257910376	0.749723512	2.204919133	2.111203375	5.9755167	3.84975054	4.111274885	6.452205693
68311	Lypd2	Ly6/Plaur domain containing 2	42.28913145	36.15111189	48.427151	1.343794726	0.426312773	0.318183869	0.810455233	1.909647853	2.172181649	5.737244703	3.325792284	4.77653601	5.605900122
16764	Aff3	AF4/FMR2 family, member 3	22.15940806	18.75743822	25.5613779	1.343709164	0.426220911	0.246205756	0.735110339	0.098723643	0.135106044	0.114871751	0.148293498	0.218415832	0.123062667
56363	Tmeff2	transmembrane protein with EGF-like and two follistatin-like domains 2	5.126902739	4.358244693	5.895560785	1.343688856	0.426199107	0.523142616	0.916862708	0.026798635	0.080017473	0.069293457	0.084009231	0.076502198	0.085032151
15205	Hes1	hairy and enhancer of split 1 (Drosophila)	510.0658604	434.8932649	585.2384559	1.343494185	0.425990077	0.004237217	0.068930503	12.17948094	15.06829386	13.13918553	19.75082504	17.95655793	18.36536242
243931	Tshz3	teashirt zinc finger family member 3	38.34800464	32.63366012	44.06234915	1.342492352	0.424913869	0.178983131	0.64900471	0.241501134	0.409509655	0.231278341	0.364513065	0.43918257	0.421658833
21853	Timeless	timeless circadian clock 1	118.0264598	100.7161808	135.3367388	1.34245557	0.424874341	0.056492907	0.362454701	0.872259342	0.900914037	0.723432864	1.160824633	1.033602805	1.268209886
53376	Usp2	ubiquitin specific peptidase 2	3721.903084	3175.171852	4268.634317	1.342373924	0.424786596	0.00064844	0.018239745	34.74362376	32.60030624	30.1214675	48.82967618	42.30556892	44.15768473
76654	Upp2	uridine phosphorylase 2	463.0378778	395.1578389	530.9179166	1.342331637	0.424741148	0.018869891	0.189965179	5.848802089	4.080891131	4.390433417	6.338496505	5.9763517	7.598230092
19221	Ptgfrn	prostaglandin F2 receptor negative regulator	426.2254868	363.8349501	488.6160234	1.342000455	0.42438516	0.008524832	0.111493146	2.992482592	2.616679242	2.847149094	3.555219562	3.814394827	4.381301436
229543	Ints3	integrator complex subunit 3	1188.202121	1014.08775	1362.316492	1.341605583	0.423960597	0.002942366	0.054311321	7.931437929	8.565756863	10.20660448	11.89612679	13.51009333	11.6953604
93671	Cd163	CD163 antigen	23.55485227	20.14353695	26.96616759	1.341599332	0.423953875	0.277176827	0.770351629	0.11812626	0.244937975	0.234170719	0.257156971	0.247291461	0.32126999
74011	Slc25a27	solute carrier family 25, member 27	95.17964911	81.25760142	109.1016968	1.340612178	0.422891944	0.059653658	0.375028872	1.315402073	1.358927187	1.394941497	1.809496938	1.920321899	1.917068364
14999	H2-DMb1	histocompatibility 2, class II, locus Mb1	192.8878849	164.6131637	221.1626061	1.340521774	0.422794653	0.036394227	0.279628467	6.34169661	6.069082295	4.865274924	7.318519148	8.395329748	8.244741232
68703	Rere	arginine glutamic acid dipeptide (RE) repeats	5617.167433	4796.526382	6437.808484	1.340457368	0.422725336	0.003349931	0.059536738	25.01570651	26.9877114	34.41090761	36.68378321	39.91562798	43.49712641
114673	4930433N12Rik	RIKEN cDNA 4930433N12 gene	52.67073983	44.97868318	60.36279647	1.340402622	0.422666413	0.110793723	0.522293763	1.35969138	1.514397264	1.506756633	2.198859567	1.848341815	2.025081908
329217	Panct2	pluripotency-associated noncoding transcript 2	152.3915622	130.2547392	174.5283852	1.340348978	0.422608675	0.064952363	0.395346485	1.336384369	1.284620575	1.842933516	2.005154725	1.956401625	2.236669036
94346	Tmem40	transmembrane protein 40	5.131851538	4.397141899	5.866561177	1.340130025	0.422372984	0.522950696	0.916832449	0.091306778	0.121169316	0.188874165	0.222624463	0.139015422	0.193144458
320825	Samd5	sterile alpha motif domain containing 5	21.69627081	18.67925009	24.71329153	1.340027039	0.422262112	0.349147565	0.832708237	0.322775864	0.196323432	0.482215804	0.374758615	0.307143293	0.699035854
12810	Coch	cochlin	62.36834293	53.30504769	71.43163817	1.339905724	0.422131496	0.097758898	0.489575588	0.958378889	0.82668534	0.776467693	1.168361159	1.07611635	1.303259642
16186	Il2rg	interleukin 2 receptor, gamma chain	77.78004322	66.42998349	89.13010294	1.339674993	0.421883043	0.182097507	0.654404895	1.948620259	2.275618871	0.994276599	2.443439229	1.839411383	2.920721072
12954	Cryaa	crystallin, alpha A	53.79322834	45.96243203	61.62402466	1.339636935	0.421842058	0.294792452	0.786818788	2.824603283	0.902395027	1.082014896	2.259213179	1.83168801	2.592320785
93761	Smarca1	SWI/SNF related, matrix associated, actin dependent regulator of chromatin, subfamily a, member 1	27.98890919	23.96695037	32.010868	1.339021744	0.421179388	0.230432338	0.715954445	0.257745489	0.203088035	0.311012187	0.280551712	0.380156793	0.408913615
14211	Smc2	structural maintenance of chromosomes 2	195.3078918	166.8569412	223.7588423	1.338507469	0.42062519	0.036770339	0.280164044	1.33151	1.506674446	1.147632215	1.65637333	1.882433816	1.97592426
16971	Lrp1	low density lipoprotein receptor-related protein 1	1558.065447	1331.249782	1784.881111	1.338490997	0.420607435	0.05655076	0.3625631	4.020049001	5.571074841	2.507773521	5.729690784	4.422312016	6.526261868
271127	Adamts16	a disintegrin-like and metallopeptidase (reprolysin type) with thrombospondin type 1 motif, 16	76.63216637	65.42739435	87.8369384	1.33826453	0.420363317	0.107222782	0.512886219	0.659036216	0.475552197	0.485661519	0.680047844	0.837202528	0.73189338
14190	Fgl2	fibrinogen-like protein 2	72.0986043	61.70413786	82.49307074	1.338227848	0.420323772	0.100011345	0.494645805	0.795330729	0.720698634	0.687544055	0.967521546	0.894619016	1.183772083
17085	Ly9	lymphocyte antigen 9	13.33701627	11.52137666	15.15265589	1.33810955	0.420196233	0.448460939	0.886274362	0.22977421	0.098011131	0.237651645	0.17150087	0.18741074	0.416613871
14464	Gata5	GATA binding protein 5	22.61999968	19.26952743	25.97047193	1.338047806	0.420129662	0.296644523	0.789237646	0.257439764	0.364113429	0.168167791	0.509703495	0.263022063	0.319372726
15982	Ifrd1	interferon-related developmental regulator 1	534.2530253	456.7372351	611.7688156	1.337945472	0.420019321	0.00281232	0.052435292	11.52999465	11.1814725	11.13535928	15.26620286	15.10701877	16.48322032
18436	P2rx1	purinergic receptor P2X, ligand-gated ion channel, 1	86.68332322	74.11120809	99.25543836	1.337735339	0.419792718	0.104216397	0.504523975	1.319665351	1.660059347	1.118466224	2.087617353	1.506902121	2.060418552
67568	Mrfap1	Morf4 family associated protein 1	6090.018088	5206.645177	6973.390998	1.337685131	0.419738569	0.005601384	0.083296772	136.3893593	143.9156963	149.4967983	222.684558	218.8642181	152.5864917
594844	Tceal3	transcription elongation factor A (SII)-like 3	9.402690019	8.031707363	10.77367267	1.337487736	0.419525662	0.425088898	0.872440018	0.321006788	0.359432748	0.290510487	0.37736344	0.458189845	0.509277764
216974	Proca1	protein interacting with cyclin A1	68.52935562	58.58164742	78.47706383	1.337373406	0.419402335	0.103744369	0.503860289	1.74466553	1.530433337	1.926816084	2.193873592	2.633758814	2.385902128
100504710	Nat8f6	N-acetyltransferase 8 (GCN5-related) family member 6	981.5290768	838.9448138	1124.11334	1.337340344	0.419366668	0.004621339	0.073128988	29.88119045	27.30810448	25.07500566	34.76541233	44.46493843	34.59297426
18752	Prkcg	protein kinase C, gamma	13.77137802	11.76079169	15.78196435	1.337106597	0.419114484	0.331130647	0.818572078	0.201080095	0.142952564	0.163407985	0.19510908	0.262411135	0.247398519
51801	Ramp1	receptor (calcitonin) activity modifying protein 1	16.03911429	13.670066	18.40816259	1.336818618	0.418803731	0.320386695	0.811259376	0.207268199	0.250498115	0.153124323	0.371286332	0.219770411	0.255012041
65112	Pmepa1	prostate transmembrane protein, androgen induced 1	1064.852427	910.791111	1218.913744	1.336765863	0.418746797	0.000965143	0.024210851	9.173197602	8.589489873	9.273217107	12.03085986	12.21109814	13.17696201
329731	Fam19a3	family with sequence similarity 19, member A3	12.11424778	10.42486632	13.80362924	1.336587173	0.418553934	0.372337314	0.845954799	0.155456293	0.072204787	0.096471516	0.162443145	0.094673464	0.187909827
17305	Mfng	MFNG O-fucosylpeptide 3-beta-N-acetylglucosaminyltransferase	98.37974452	84.08019036	112.6792987	1.336238327	0.418177345	0.108071381	0.515977619	1.829620548	2.646532113	1.715727146	3.415840998	2.423484512	2.698124871
67095	Trak1	trafficking protein, kinesin binding 1	2666.527524	2280.919623	3052.135424	1.336184378	0.418119096	0.000593148	0.016996898	20.72617129	22.34234454	19.82637433	27.46689128	29.76395608	29.66675152
12163	Bmp8a	bone morphogenetic protein 8a	24.54878614	21.01133909	28.0862332	1.335859988	0.417768807	0.293615966	0.78547404	0.39199007	0.230540187	0.497571725	0.372370667	0.651063866	0.533051013
76220	6530402F18Rik	RIKEN cDNA 6530402F18 gene	48.25285385	41.21597435	55.28973335	1.335754926	0.417655338	0.186848389	0.661228965	0.510781858	0.539502712	0.247974352	0.599094256	0.559446385	0.633164614
52377	Rcn3	reticulocalbin 3, EF-hand calcium binding domain	327.0978847	279.8691528	374.3266167	1.335659569	0.417552343	0.040075738	0.295110173	8.621672346	10.63442131	6.751633945	12.93458856	9.528488274	13.37123264
16156	Il11	interleukin 11	6.260764815	5.348960015	7.172569616	1.335522537	0.417404322	0.484970665	0.900030248	0.089168552	0.155310447	0.115281939	0.232940395	0.101819966	0.161675481
13179	Dcn	decorin	818.6365571	700.698036	936.5750782	1.335506051	0.417386513	0.008483164	0.111233394	12.90749759	16.76213938	15.19745805	20.55361309	16.94845109	24.44415697
109245	Lrrc39	leucine rich repeat containing 39	41.49181041	35.42182294	47.56179788	1.335498606	0.41737847	0.175685925	0.646237024	0.316775145	0.331877949	0.241415459	0.513940208	0.361719839	0.355195789
66995	Zcchc18	zinc finger, CCHC domain containing 18	25.32487468	21.71265579	28.93709358	1.335395112	0.417266665	0.265539857	0.757612754	0.247931251	0.145815217	0.338022907	0.306178733	0.360319571	0.347368118
234669	Ces2b	carboxyesterase 2B	363.8291944	311.4909146	416.1674742	1.335222344	0.417080003	0.194913286	0.671913969	6.988461771	3.430786109	11.52580919	9.350227449	9.166214795	12.05037956
378937	Lrrc24	leucine rich repeat containing 24	23.46744096	20.05427662	26.8806053	1.334814429	0.416639187	0.242066945	0.731349303	0.446463289	0.56129904	0.413162236	0.441975037	0.778128606	0.745594415
171171	Ntng2	netrin G2	92.87759009	79.34349066	106.4116895	1.334715683	0.416532456	0.151930716	0.607854666	1.837050608	2.615311222	1.130398133	2.429892788	2.814628785	2.445425674
320484	Rasal3	RAS protein activator like 3	24.19599467	20.85030195	27.54168738	1.334594166	0.416401102	0.335533784	0.823405635	0.141822658	0.216437795	0.234695708	0.227235029	0.172741057	0.411431982
75747	Sesn3	sestrin 3	365.2664706	312.5907307	417.9422105	1.334379076	0.416168571	0.027930533	0.242592921	6.820929404	7.511037752	5.210668862	7.300803175	9.895669195	9.754779646
193022	Gm53	predicted gene 53	206.7317586	177.037267	236.4262502	1.334292873	0.416075368	0.056770569	0.363322146	10.58685071	11.98044433	15.9747136	16.13937153	19.20981348	17.94646965
106952	Arap3	ArfGAP with RhoGAP domain, ankyrin repeat and PH domain 3	697.2522831	596.8246868	797.6798794	1.33418999	0.415964123	0.004434796	0.070984566	4.261692538	5.302040387	3.845264117	6.290577668	5.912785444	6.268108572
67701	Wfdc2	WAP four-disulfide core domain 2	2310.091927	1977.786257	2642.397598	1.3341014	0.415868325	0.000763139	0.020379668	129.4815226	125.3499146	121.1755818	161.5159346	182.7051423	174.844839
13511	Dsg2	desmoglein 2	326.6152379	279.6516924	373.5787835	1.333965873	0.415721758	0.017166875	0.178577509	2.131968171	2.469158139	1.932433731	2.673345225	3.009872992	3.324387283
74770	Hhatl	hedgehog acyltransferase-like	229.5963747	196.6518289	262.5409206	1.333344284	0.415049348	0.029773899	0.251019399	3.879737121	4.486453377	4.894160377	5.694499424	6.427634139	6.180622656
218215	Rnf144b	ring finger protein 144B	72.96377055	62.40060393	83.52693718	1.333221407	0.414916388	0.167488984	0.633156754	0.581414484	0.85378678	0.364751663	0.76690191	0.827162495	0.881370748
21646	Tcte2	t-complex-associated testis expressed 2	59.9209656	51.25127094	68.59066026	1.333211368	0.414905524	0.104995943	0.506585881	1.811220387	1.644563664	1.446067825	2.125051693	2.431042074	2.218143385
272031	Plppr1	phospholipid phosphatase related 1	39.83277728	34.13060844	45.53494611	1.333197192	0.414890184	0.183047269	0.655662293	0.321102783	0.355101466	0.541218367	0.484660912	0.638262596	0.560642605
73167	Arhgap8	Rho GTPase activating protein 8	94.0780941	80.61168825	107.5444999	1.333192005	0.414884571	0.137532045	0.579437046	1.854521083	1.512523722	2.850510208	2.96063621	3.02940776	2.615289379
234889	Gucy1a2	guanylate cyclase 1, soluble, alpha 2	213.4387593	182.7992216	244.078297	1.333128224	0.41481555	0.187711396	0.66302145	0.577063094	0.869632441	0.357433656	0.964116581	0.502579804	1.007875438
76686	Clip3	CAP-GLY domain containing linker protein 3	46.76925861	40.05312134	53.48539588	1.332936578	0.414608138	0.161547249	0.623783533	0.447403211	0.715174352	0.47676418	0.722517576	0.696656833	0.835788745
14681	Gnao1	guanine nucleotide binding protein, alpha O	76.54566846	65.72319012	87.3681468	1.332694174	0.414345749	0.144545315	0.594460295	0.34718304	0.414658577	0.38302469	0.538133887	0.363405228	0.671459264
12291	Cacna1g	calcium channel, voltage-dependent, T type, alpha 1G subunit	54.36528288	46.65943906	62.0711267	1.332131307	0.413736294	0.143516581	0.593377662	0.234728977	0.223889747	0.227602762	0.373027983	0.22894468	0.341364727
94242	Tinagl1	tubulointerstitial nephritis antigen-like 1	1457.073577	1248.91192	1665.235233	1.331852805	0.413434647	0.001389315	0.031777724	23.5323804	26.79972803	26.95603397	33.08045987	34.15273375	39.29224291
18223	Numbl	numb-like	75.52730195	64.65449061	86.40011328	1.331823127	0.413402498	0.083481487	0.449010094	0.9985948	1.173121154	1.015898362	1.471129822	1.514138891	1.409890939
93888	Pcdhb17	protocadherin beta 17	29.4155484	25.17490797	33.65618882	1.331719341	0.413290067	0.213828581	0.69380936	0.328369329	0.354058966	0.353778061	0.586176339	0.421828908	0.421728266
67133	Gp2	glycoprotein 2 (zymogen granule membrane)	133.3587118	114.2584404	152.4589833	1.331656911	0.413222433	0.059816444	0.375576875	2.3523728	2.61144993	2.807330863	3.143529451	4.029198266	3.547491486
104445	Cdc42ep1	CDC42 effector protein (Rho GTPase binding) 1	574.1230023	491.972748	656.2732566	1.331576735	0.413135569	0.005949752	0.08714226	8.166604645	10.35289802	7.591002774	11.93606927	11.6968189	12.27021972
244144	Usp35	ubiquitin specific peptidase 35	35.95411242	30.86325019	41.04497465	1.33122367	0.412752991	0.179628095	0.650726589	0.359540501	0.346665354	0.337004254	0.422662215	0.461871934	0.550039717
70110	Ifi35	interferon-induced protein 35	302.3268501	259.1957967	345.4579036	1.331207411	0.412735371	0.014089691	0.15579598	8.783577752	8.709490099	8.166030068	11.27527428	11.53240257	12.52598617
71345	Ano9	anoctamin 9	153.7257062	131.7799346	175.6714779	1.330835006	0.412331721	0.045690978	0.31835128	1.945877181	2.04020647	1.905045527	2.405852016	2.86650078	2.841378132
170736	Parvb	parvin, beta	291.6437385	250.163953	333.1235241	1.330779832	0.412271908	0.043333214	0.30898641	2.330602424	3.088836443	3.659468805	4.49214706	3.750602329	4.258561612
108927	Lhfp	lipoma HMGIC fusion partner	474.195843	406.5126041	541.8790819	1.330742181	0.41223109	0.114928864	0.532064474	9.316438341	12.0863348	4.939751075	11.65980972	9.268748482	15.18342886
15064	Mr1	major histocompatibility complex, class I-related	180.4433697	154.6009745	206.285765	1.330705166	0.412190959	0.05221786	0.346804555	2.585630357	3.176891416	2.545171588	3.279473956	4.357460303	3.798995218
244885	Sh2d7	SH2 domain containing 7	10.55793421	9.07259604	12.04327238	1.330626266	0.412105417	0.415017155	0.868703548	0.113512957	0.161398057	0.167720806	0.271119317	0.129618403	0.205815406
106795	Tcf19	transcription factor 19	123.8163098	106.1048254	141.5277942	1.330456503	0.411921345	0.124118738	0.551511242	1.926527206	2.699335265	1.373522616	3.146711161	2.263940544	2.814805939
237211	Fancb	Fanconi anemia, complementation group B	25.28392377	21.69632506	28.87152248	1.329983701	0.411408566	0.260614988	0.752439727	0.267484613	0.392332368	0.262094105	0.279506484	0.450116015	0.536039685
15502	Dnaja1	DnaJ heat shock protein family (Hsp40) member A1	15433.87401	13241.5231	17626.22492	1.329797399	0.411206461	0.115624797	0.533692045	127.3930744	108.7319916	245.8472654	261.8368916	240.5007462	163.3888624
107581	Col16a1	collagen, type XVI, alpha 1	292.3717241	250.8023871	333.9410611	1.329782212	0.411189985	0.037558676	0.283673676	2.371941728	2.437758603	1.688838335	2.999400661	2.55146439	3.373535452
72388	Ripk4	receptor-interacting serine-threonine kinase 4	667.9231036	572.9510174	762.8951897	1.329675848	0.411074584	0.00210116	0.042926507	6.767761254	7.66412993	7.299587441	9.574106134	10.08811425	10.2257749
140795	P2ry14	purinergic receptor P2Y, G-protein coupled, 14	84.10094792	72.25191737	95.94997846	1.329175371	0.410531466	0.106946909	0.512207075	0.782876274	0.85289847	0.667468525	0.917556016	0.918113206	1.323557908
68354	Plekhd1os	pleckstrin homology domain containing, family D (with coiled-coil domains) member 1, opposite strand	12.22605595	10.4305044	14.0216075	1.328433373	0.409725872	0.348082006	0.832692587	0.619408067	0.379379969	0.492802667	0.69703506	0.816104916	0.561538201
68453	Gpihbp1	GPI-anchored HDL-binding protein 1	151.0236665	129.7152612	172.3320718	1.328430441	0.409722688	0.055768445	0.360223195	5.547072336	6.42603738	5.784271298	8.124435436	7.009047405	9.23324726
75641	1700029I15Rik	RIKEN cDNA 1700029I15 gene	13.80019518	11.71644618	15.88394418	1.328291059	0.409571308	0.350018618	0.83322727	1.229129702	1.712681685	1.398395259	2.054995044	2.666690075	1.33715394
214922	Slc39a2	solute carrier family 39 (zinc transporter), member 2	11.53164096	9.835172476	13.22810944	1.328269786	0.409548204	0.43489089	0.878740314	0.095844733	0.171708447	0.297391841	0.340518138	0.306441452	0.139024289
66895	Pxdc1	PX domain containing 1	85.42109455	73.35968967	97.48249944	1.328209209	0.409482407	0.093062729	0.478992895	1.505683884	1.736468931	2.026966865	2.672207097	2.183255032	2.383353087
14241	Foxl1	forkhead box L1	22.0457979	18.92976568	25.16183012	1.327661004	0.408886825	0.313306892	0.805887049	0.377874334	0.346007989	0.140698491	0.331680366	0.345190323	0.507004202
16998	Ltbp3	latent transforming growth factor beta binding protein 3	862.7000383	740.8658041	984.5342726	1.326954699	0.40811912	0.002075178	0.042623329	6.17226781	7.147063572	5.920240682	8.449434824	8.652504712	9.284331287
14714	Gnrh1	gonadotropin releasing hormone 1	31.09086609	26.61118005	35.57055214	1.326882935	0.408041093	0.266843272	0.758683715	1.334360455	2.265547352	2.679030917	2.788664327	3.674762944	2.20591302
230582	Cyb5rl	cytochrome b5 reductase-like	532.554557	457.2677709	607.8413431	1.326869731	0.408026738	0.005438913	0.081803277	3.648643029	4.187563431	3.81750961	4.865302835	5.819314473	5.310833043
27280	Phlda3	pleckstrin homology like domain, family A, member 3	97.65097187	84.04593983	111.2560039	1.326438563	0.407557855	0.116204093	0.535588865	2.409328814	2.124799364	3.154340176	3.123116189	3.203893274	4.23021911
114128	Laptm4b	lysosomal-associated protein transmembrane 4B	1756.789815	1509.422706	2004.156924	1.326276469	0.407381544	0.00310918	0.056535849	33.49038272	32.18252575	41.22474853	47.21938796	47.69485772	52.04209713
68440	Dusp23	dual specificity phosphatase 23	180.3488305	155.0514866	205.6461743	1.326248269	0.407350868	0.225327534	0.709464411	3.188971372	3.173960554	8.262078411	6.46663578	6.705998026	7.012902162
17190	Mbd1	methyl-CpG binding domain protein 1	885.8304933	761.2198884	1010.441098	1.326223287	0.407323692	0.023429067	0.21585889	10.4148502	11.03243906	16.78131404	17.37420632	17.093122	18.12464124
67647	4930523C07Rik	RIKEN cDNA 4930523C07 gene	239.3424635	205.8244063	272.8605208	1.326100665	0.407190295	0.05019865	0.337940931	1.577117072	1.767970482	1.794304566	2.419956826	1.810359933	2.814390674
11987	Slc7a1	solute carrier family 7 (cationic amino acid transporter, y+ system), member 1	337.8544294	290.5498838	385.158975	1.325795271	0.406858012	0.040671448	0.297492591	1.625459934	1.851560556	1.924095218	2.415378551	1.898427563	3.092872713
22712	Zfp54	zinc finger protein 54	104.8803984	90.06316137	119.6976354	1.325671387	0.406723198	0.085443763	0.455243893	1.42900868	1.615431621	1.733456698	1.898804076	2.538292247	2.127178514
14411	Slc6a12	solute carrier family 6 (neurotransmitter transporter, betaine/GABA), member 12	115.3283439	99.03034194	131.6263459	1.325652537	0.406702684	0.088650317	0.467284583	1.39759584	1.889035719	1.855963641	2.037361554	2.738625267	2.283767482
20201	S100a8	S100 calcium binding protein A8 (calgranulin A)	14.35064061	12.42338678	16.27789444	1.325614767	0.406661579	0.585362447	0.939420089	0.228266945	0.681577405	3.305297885	1.311894157	1.172942627	3.311047851
67847	Sncaip	synuclein, alpha interacting protein (synphilin)	97.37383676	83.59028809	111.1573854	1.325509866	0.406547408	0.106389271	0.511007852	0.898400023	1.240662486	0.696900156	1.302554276	1.243863522	1.333685753
236293	Slc22a29	solute carrier family 22. member 29	144.4842498	124.0162689	164.9522308	1.325074271	0.406073225	0.171555134	0.637740807	1.915072728	2.701499928	1.044950932	2.205985579	3.064945689	2.460687736
15366	Hmmr	hyaluronan mediated motility receptor (RHAMM)	164.857616	141.7487555	187.9664765	1.325069331	0.406067847	0.09461667	0.48305316	1.726057356	1.94547337	1.217741326	2.078359193	1.840427096	2.766890587
12628	Cfh	complement component factor h	2833.856089	2435.957741	3231.754437	1.32460165	0.40555856	0.034934185	0.275047071	22.16003993	33.83850948	19.44257239	34.41269278	27.34065518	41.28512569
171212	Galnt10	UDP-N-acetyl-alpha-D-galactosamine:polypeptide N-acetylgalactosaminyltransferase 10	376.5551368	323.8251899	429.2850836	1.324061722	0.404970376	0.035764919	0.277382053	2.683848237	3.949988264	2.667581403	4.27632185	3.597146039	4.831692886
11803	Aplp1	amyloid beta (A4) precursor-like protein 1	172.924659	148.8115265	197.0377915	1.323629956	0.404499848	0.072043507	0.418246433	3.048776064	3.015809054	2.321446675	3.557151747	3.246405309	4.663082127
101488	Slco2b1	solute carrier organic anion transporter family, member 2b1	499.1513145	429.3267114	568.9759175	1.323134279	0.403959482	0.008213399	0.108863269	3.722380367	4.374411521	3.506743466	5.698614965	4.834325417	5.326186888
12683	Cidea	cell death-inducing DNA fragmentation factor, alpha subunit-like effector A	65.70803812	56.55092137	74.86515487	1.322892418	0.403695742	0.661632359	0.961203672	0.115310106	0.765115529	5.565621868	5.70331743	2.633410709	0.557530394
170639	Olfr78	olfactory receptor 78	20.44968948	17.5774954	23.32188356	1.322814096	0.403610324	0.322722591	0.812296816	0.21755877	0.331170715	0.132363188	0.29420052	0.263039765	0.371261658
19197	Pspn	persephin	9.699145799	8.343468508	11.05482309	1.322618086	0.403396535	0.440463447	0.881593506	0.444230139	0.694790017	0.459459848	0.795764038	0.579723889	0.805453484
100503355	Zfp648	zinc finger protein 648	33.78852038	29.21029096	38.36674979	1.322093045	0.402823713	0.318524595	0.810455233	0.476721589	0.521925372	1.084743472	0.846850648	0.789321718	1.210111255
382018	Unc13a	unc-13 homolog A (C. elegans)	29.40303224	25.3754258	33.43063868	1.322010095	0.402733194	0.239566764	0.727495658	0.129274797	0.179013965	0.122080098	0.193817529	0.141198454	0.249680461
19243	Ptp4a1	protein tyrosine phosphatase 4a1	108.4529505	93.45245559	123.4534455	1.321980741	0.40270116	0.137952869	0.580251456	0.877686125	0.765708499	1.389682036	1.358715541	1.336285328	1.463669191
13601	Ecm1	extracellular matrix protein 1	1610.530578	1386.164462	1834.896695	1.321581956	0.402265895	0.068867797	0.406982894	28.55912307	46.82388784	21.31329641	44.41478469	35.45376711	51.67733713
373864	Col27a1	collagen, type XXVII, alpha 1	3478.025362	2994.130077	3961.920647	1.321362423	0.402026223	0.010189326	0.126223001	17.72265275	20.16495353	15.00849435	18.8437581	28.13396087	25.23730637
100504007	Gm15787	predicted gene 15787	13.7424871	11.73861894	15.74635527	1.321168377	0.401814343	0.336179533	0.824012497	0.384862978	0.383051388	0.364885931	0.603240481	0.58595748	0.377981627
433855	AI506816	expressed sequence AI506816	9.640787872	8.298933227	10.98264252	1.320867177	0.4014854	0.451105163	0.887948856	0.126788016	0.189286817	0.081959211	0.149047196	0.162874074	0.229885008
100038627	F630042J09Rik	RIKEN cDNA F630042J09 gene	26.77856116	23.00387029	30.55325204	1.320669941	0.401269957	0.263664678	0.756769443	0.466634196	0.323699004	0.190127754	0.458054758	0.435960976	0.448676285
208104	Mlxip	MLX interacting protein	955.8679849	823.2796007	1088.456369	1.320588274	0.401180741	0.00261547	0.049661437	4.141388415	4.351455426	4.203851199	6.046744638	5.179634375	6.114950442
24132	Zfp53	zinc finger protein 53	124.5632708	107.3007053	141.8258363	1.320216103	0.4007741	0.058480196	0.3691683	1.583856773	1.605326191	1.502896083	2.080190257	2.074056827	2.252620164
319224	6330410L21Rik	RIKEN cDNA 6330410L21 gene	48.68822606	42.0005196	55.37593253	1.320181909	0.400736734	0.156841145	0.61553814	0.555062139	0.425846415	0.478409619	0.616259498	0.620610981	0.754805946
21987	Tpd52l1	tumor protein D52-like 1	373.7154072	322.0232501	425.4075644	1.320017944	0.400557542	0.021041734	0.203270592	11.79421252	9.629948165	12.70987474	14.72273383	15.68531749	16.29456284
55932	Gbp3	guanylate binding protein 3	188.2614123	162.2872963	214.2355283	1.319957595	0.400491582	0.108274726	0.516626087	2.514008624	2.876752009	1.977395572	3.114645079	2.475335181	4.44908129
94094	Trim34a	tripartite motif-containing 34A	117.9520106	101.6794648	134.2245565	1.319903684	0.400432657	0.093355631	0.479698349	1.699438555	2.036630779	1.578343796	2.065747925	2.237582541	2.93983832
68119	Cmtm3	CKLF-like MARVEL transmembrane domain containing 3	181.8331498	156.6557427	207.010557	1.319461288	0.399949024	0.120795435	0.544832585	3.903703763	6.089770398	3.121215701	5.69924136	5.026620466	7.103078675
74166	Tmem38a	transmembrane protein 38A	363.7455419	313.4583005	414.0327832	1.319270749	0.399740674	0.012489606	0.144784808	6.958656818	6.840921311	6.336205583	8.587398778	9.042800686	9.849814463
14180	Fgf9	fibroblast growth factor 9	460.3319059	396.6558337	524.0079782	1.319171	0.399631589	0.023382012	0.21585889	3.567119105	4.895149634	4.449654461	4.834377082	6.529509723	6.252112704
210762	Ppp1r36	protein phosphatase 1, regulatory subunit 36	8.53325671	7.397288466	9.669224953	1.318809371	0.399236043	0.482356078	0.898429863	0.123166748	0.275820726	0.286625969	0.289580341	0.246123313	0.39080847
117600	Srgap1	SLIT-ROBO Rho GTPase activating protein 1	167.0326631	144.0306427	190.0346835	1.318797172	0.399222698	0.07368269	0.423550911	0.835198426	0.88250955	0.763248687	0.890668642	1.123534696	1.369125272
22004	Tpm2	tropomyosin 2, beta	310.5407307	267.8017876	353.2796738	1.318725888	0.399144715	0.026977033	0.236834515	2.456606607	2.844233816	2.779354026	3.813853419	3.09139518	4.108756601
18968	Pola1	polymerase (DNA directed), alpha 1	144.1113586	124.1994362	164.0232809	1.318180933	0.398548408	0.051683582	0.34414852	0.987349522	1.174245569	0.969273814	1.390205877	1.404518545	1.471611225
17122	Mxd4	Max dimerization protein 4	1033.961749	891.4323303	1176.491167	1.318145928	0.398510095	0.003704156	0.062839237	31.64836966	38.59998112	31.67366879	44.09437202	43.07178859	51.67228578
214663	Slc25a29	solute carrier family 25 (mitochondrial carrier, palmitoylcarnitine transporter), member 29	123.6340647	106.5060225	140.7621069	1.317841013	0.398176331	0.140567558	0.587213969	1.913537157	3.219562516	2.191190349	2.451816261	4.031907333	3.490171494
72056	1810055G02Rik	RIKEN cDNA 1810055G02 gene	149.0612424	128.6014288	169.5210559	1.317611715	0.397925288	0.063011295	0.387384022	3.01913963	2.744658854	3.417699088	4.396892291	3.881832088	4.24568875
66643	Lix1	limb and CNS expressed 1	76.87692267	66.21271285	87.54113249	1.317486944	0.397788665	0.108986058	0.517830718	0.937196543	0.918434523	1.014064965	1.41624457	1.366522051	1.137205687
105734	Tigd5	tigger transposable element derived 5	76.6797245	66.12926618	87.23018282	1.317385871	0.397677983	0.127808858	0.558780327	0.549818568	0.537955422	0.761437088	0.886139031	0.861933261	0.777244517
114249	Npnt	nephronectin	5627.74403	4853.86544	6401.622621	1.317121461	0.397388393	0.001287602	0.030144	40.32221442	48.37041249	47.45030555	58.19542605	62.13598403	65.18384026
75782	Lca5	Leber congenital amaurosis 5 (human)	43.20604983	37.19709769	49.21500197	1.316970677	0.397223224	0.167087337	0.63239437	0.415888133	0.321945948	0.296322925	0.473209197	0.496001629	0.444060694
70997	Spef1	sperm flagellar 1	189.7330639	163.6508002	215.8153276	1.316940019	0.397189639	0.042633241	0.306278804	3.023528769	3.225651372	3.474650603	4.295157485	4.535654469	4.42508968
22695	Zfp36	zinc finger protein 36	866.4456782	747.3566822	985.5346742	1.316767246	0.397000355	0.029624433	0.250587656	18.91007341	23.26141947	14.99650168	19.99836182	26.34007516	31.41415272
24066	Spry4	sprouty homolog 4 (Drosophila)	231.2312356	199.4184592	263.0440121	1.316755595	0.39698759	0.080879804	0.442906354	1.920227291	2.435067686	1.51222779	3.137113349	2.081369797	2.748205785
75317	Parpbp	PARP1 binding protein	15.7293534	13.61444434	17.84426246	1.316752631	0.396984342	0.384464456	0.851878816	0.172647325	0.233204177	0.102037862	0.206179216	0.154897973	0.324214374
20963	Syk	spleen tyrosine kinase	81.30039496	70.22067873	92.3801112	1.316569201	0.396783354	0.129426987	0.561277142	0.48372502	0.641930768	0.667078329	0.656218543	0.813999638	0.96938588
121022	Mrps6	mitochondrial ribosomal protein S6	2017.761386	1740.855407	2294.667365	1.316555695	0.396768554	0.005671119	0.083925977	86.38323542	96.19562131	117.4058759	127.3668803	143.5708509	138.2171456
100038554	Gm15348	predicted gene 15348	208.2120585	179.6963856	236.7277315	1.316550237	0.396762573	0.359425744	0.840049181	1.579070158	0.828459978	4.139987337	3.824511638	2.683701288	2.485777101
76429	Lhpp	phospholysine phosphohistidine inorganic pyrophosphate phosphatase	83.49071835	71.97886366	95.00257303	1.316342328	0.396534725	0.133307725	0.568838631	2.25511264	2.050528663	1.727722603	2.007360591	3.242683952	2.978294754
67951	Tubb6	tubulin, beta 6 class V	253.3342083	218.7869198	287.8814967	1.316275137	0.396461083	0.04384121	0.311014463	5.361655457	5.183218999	6.31493839	7.050200169	6.854719756	9.070258663
71946	Endod1	endonuclease domain containing 1	687.6495966	593.2949391	782.004254	1.316146517	0.396320102	0.004368171	0.070433877	5.775204764	6.724287153	5.39347713	7.78139734	7.89752213	8.656501278
27027	Tspan32	tetraspanin 32	8.762497629	7.647600109	9.87739515	1.316088686	0.39625671	0.554604378	0.929694424	0.230501397	0.206474763	0.095361505	0.192688871	0.078961619	0.438828985
78921	9130019O22Rik	RIKEN cDNA 9130019O22 gene	65.18106174	56.26046921	74.10165426	1.315992383	0.396151138	0.127547595	0.55859568	0.772976152	0.631545851	0.548894234	0.892105249	0.803604495	0.962235928
54720	Rcan1	regulator of calcineurin 1	2053.443478	1772.234589	2334.652367	1.315983192	0.396141063	0.093954921	0.480674756	27.35308733	23.7597381	42.6921256	47.76666353	51.51188479	28.72222858
269941	Chsy1	chondroitin sulfate synthase 1	526.7674818	454.7061011	598.8288624	1.315957867	0.396113299	0.038795126	0.289018026	4.392608158	4.265299216	5.96156697	5.127399631	7.315786475	7.517648516
15519	Hsp90aa1	heat shock protein 90, alpha (cytosolic), class A member 1	16963.90835	14641.72608	19286.09062	1.315930076	0.396082831	0.147494961	0.600736729	171.0179152	150.9948249	365.0463764	349.0423503	351.3611144	239.3771419
69480	Ttc9	tetratricopeptide repeat domain 9	24.64187925	21.30094165	27.98281684	1.315698862	0.395829322	0.304128242	0.797681942	0.234095443	0.242313273	0.125902933	0.264185999	0.203155125	0.348048092
12579	Cdkn2b	cyclin-dependent kinase inhibitor 2B (p15, inhibits CDK4)	74.89067523	64.77680613	85.00454433	1.315441627	0.39554723	0.153464868	0.609923457	1.798605875	1.85407321	2.591087789	2.382864856	2.67726938	3.435836087
12671	Chrm3	cholinergic receptor, muscarinic 3, cardiac	44.62672882	38.51686792	50.73658973	1.315270152	0.395359155	0.180517293	0.651644815	0.423677283	0.660636685	0.555056337	0.708350564	0.725684201	0.793794458
60363	Cldn15	claudin 15	316.7881728	273.4518445	360.1245011	1.315049742	0.39511737	0.028273691	0.244799334	6.163577466	7.89073442	5.874894674	9.471462165	8.031689258	9.553920353
100702	Gbp6	guanylate binding protein 6	94.55358714	81.69151667	107.4156576	1.314990808	0.395052715	0.125885889	0.55593243	0.93295387	0.876975562	0.73978632	1.321510367	0.852258591	1.287480551
14758	Gpm6b	glycoprotein m6b	217.313049	187.6734147	246.9526832	1.314939097	0.394995981	0.047468953	0.325986412	1.192667481	1.26619037	0.999496777	1.501916234	1.382837623	1.813155151
18588	Pde6g	phosphodiesterase 6G, cGMP-specific, rod, gamma	10.21721737	8.794283799	11.64015094	1.314908385	0.394962285	0.404412117	0.861482402	0.263954697	0.35028298	0.54600791	0.459696531	0.653044426	0.478588037
19698	Relb	avian reticuloendotheliosis viral (v-rel) oncogene related B	161.4470002	139.6058372	183.2881633	1.314840401	0.394887692	0.128230405	0.559621548	1.628895187	1.729309663	2.330555912	2.269472682	2.030506667	3.445659627
215632	Psd4	pleckstrin and Sec7 domain containing 4	42.32434107	36.61867999	48.03000216	1.314495087	0.39450875	0.209163134	0.690160451	0.296166977	0.370843312	0.385371054	0.359393752	0.480008409	0.588960679
66857	Plbd1	phospholipase B domain containing 1	486.0000227	419.5057484	552.494297	1.314305722	0.394300901	0.149696111	0.602968917	12.21632882	11.93324412	4.594598478	10.94175553	13.94960609	14.05434141
14809	Grik5	glutamate receptor, ionotropic, kainate 5 (gamma 2)	384.4117541	331.9543266	436.8691816	1.314238367	0.394226965	0.012130856	0.142079593	3.835217732	3.898381241	3.906417719	4.848085624	5.510813301	5.474271532
77634	Snapc3	small nuclear RNA activating complex, polypeptide 3	151.7348352	130.9944121	172.4752583	1.314027374	0.393995331	0.060842904	0.379380572	4.68400474	3.858171016	4.176369169	5.94093874	5.864995432	5.505662961
434325	Tmem221	transmembrane protein 221	57.03800978	49.28108808	64.79493147	1.31396459	0.393926397	0.283719615	0.778228199	1.075628253	0.983762579	2.225008843	2.490963778	1.82576298	1.528589667
319636	Fsd1l	fibronectin type III and SPRY domain containing 1-like	153.928045	132.8480932	175.0079969	1.313923915	0.393881737	0.100085786	0.494645805	0.755699884	0.704235546	0.467969017	0.739367098	0.950861003	0.929462249
20276	Scnn1a	sodium channel, nonvoltage-gated 1 alpha	3265.576171	2820.942742	3710.2096	1.313556703	0.393478479	0.003131792	0.056780434	33.24187954	35.84782798	39.38199121	43.71725841	51.3218472	52.52667893
74165	Fbxl22	F-box and leucine-rich repeat protein 22	41.84805469	36.1180567	47.57805267	1.313411041	0.393318488	0.266114596	0.758281537	0.216026964	0.441336526	0.576222198	0.510876468	0.675116829	0.494763948
67784	Plxnd1	plexin D1	1397.885639	1207.500204	1588.271074	1.313261425	0.393154136	0.019596852	0.193538521	7.481550733	10.19277448	5.949249067	10.09884129	10.04455361	11.8504066
269275	Acvr1c	activin A receptor, type IC	7.558738176	6.478919254	8.638557098	1.31310109	0.392977988	0.572263534	0.936621344	0.004944228	0.029525731	0.061364797	0.072330194	0.050811527	0.008964601
239096	Cdh24	cadherin-like 24	27.6851746	23.92822876	31.44212044	1.313011754	0.392879831	0.423617541	0.87159069	0.196804932	0.244848188	0.729394914	0.599812978	0.599274695	0.401440277
68106	Nt5c3b	5'-nucleotidase, cytosolic IIIB	164.8998056	142.4947547	187.3048566	1.312841573	0.39269283	0.068293763	0.404893903	2.80593619	3.210538112	3.450567767	3.624656073	4.717771541	4.526733815
380882	Gm906	predicted gene 906	48.81577516	42.12303906	55.50851125	1.312586377	0.392412365	0.180444956	0.651644815	0.62454763	0.494460766	0.675321015	0.815771748	0.923865978	0.707746983
20350	Sema3f	sema domain, immunoglobulin domain (Ig), short basic domain, secreted, (semaphorin) 3F	528.2896855	456.6580768	599.9212941	1.312355784	0.392158893	0.040174244	0.295534714	5.133714416	7.511037752	5.044229704	7.510222851	6.580202904	9.866656649
103466	Nt5dc3	5'-nucleotidase domain containing 3	395.6081511	342.0838955	449.1324066	1.312306615	0.392104839	0.030594005	0.254983366	2.397876754	2.192071418	3.125372395	3.259697909	3.476261415	3.761644081
50794	Klf13	Kruppel-like factor 13	1268.382568	1096.129331	1440.635806	1.312238287	0.39202972	0.01026529	0.126838773	8.184205086	8.890628097	6.048343722	10.86181832	9.121746025	11.34497208
76895	Bicd2	bicaudal D homolog 2 (Drosophila)	1035.88007	895.3952537	1176.364887	1.312190236	0.391976891	0.003493113	0.061017823	3.94634127	4.755455466	4.87398325	6.130260646	6.042872158	6.255165059
791383	Gm9962	predicted gene 9962	18.10518116	15.60151306	20.60884926	1.312156171	0.391939438	0.348212235	0.832692587	0.505183584	0.691357744	0.293907928	0.857819032	0.50475254	0.658354081
223453	Dap	death-associated protein	1408.136014	1217.16096	1599.111068	1.312150656	0.391933374	0.001513794	0.033915184	36.43269905	38.06524669	36.1507192	48.39263565	48.01804829	53.78831887
18971	Pold1	polymerase (DNA directed), delta 1, catalytic subunit	172.926902	149.2963742	196.5574297	1.312026841	0.391797234	0.067090856	0.401396605	1.973069069	2.301916213	1.608243655	2.771752588	2.790154022	2.416562085
269855	Ssc5d	scavenger receptor cysteine rich family, 5 domains	29.8857031	25.77606774	33.99533845	1.31199754	0.391765015	0.243431694	0.731980262	0.26256057	0.303136618	0.24983707	0.460926705	0.323798246	0.323720993
234593	Ndrg4	N-myc downstream regulated gene 4	130.3390171	112.8722991	147.8057351	1.311794216	0.391541419	0.222970894	0.707276249	1.357595719	1.291151803	2.449441925	2.332828157	1.515764923	3.090571806
224813	Lrrc73	leucine rich repeat containing 73	11.31742218	9.76827467	12.86656968	1.311776934	0.391522412	0.365339694	0.841686427	0.290941395	0.289571903	0.367786036	0.439136405	0.442960992	0.410292418
11535	Adm	adrenomedullin	175.7709789	152.0895491	199.4524086	1.31147975	0.391195532	0.074594947	0.426232964	4.891954013	4.095057874	5.796836696	6.838327099	6.14093834	7.107604167
20720	Serpine2	serine (or cysteine) peptidase inhibitor, clade E, member 2	230.0584265	199.090472	261.026381	1.311390119	0.39109693	0.090403328	0.470687896	3.352802654	4.615489622	5.066515006	6.256234911	4.450015586	6.967298623
252973	Grhl2	grainyhead-like 2 (Drosophila)	236.1144011	204.137443	268.0913591	1.31102863	0.390699192	0.033972862	0.271406096	1.818197442	1.845651715	1.889887266	2.278007294	2.726905841	2.533995932
57276	Vsig2	V-set and immunoglobulin domain containing 2	49.35083532	42.6526118	56.04905885	1.31085783	0.390511226	0.22089324	0.703968872	0.994229359	1.979098836	1.937978076	1.878037137	2.532575837	2.25335201
14396	Gabra3	gamma-aminobutyric acid (GABA) A receptor, subunit alpha 3	70.72052411	61.09871095	80.34233727	1.310727676	0.390367974	0.304015961	0.797681942	0.612223337	1.254526697	0.360061964	1.103863718	0.795039906	1.09916661
215627	Zbtb8b	zinc finger and BTB domain containing 8b	35.83455751	30.94687245	40.72224256	1.310634501	0.390265415	0.223299315	0.707680274	0.367393148	0.419836204	0.478504195	0.440780187	0.71473714	0.567449959
18035	Nfkbia	nuclear factor of kappa light polypeptide gene enhancer in B cells inhibitor, alpha	722.6793264	625.3001129	820.0585398	1.310556921	0.390180015	0.019746106	0.194311843	15.64069491	19.00762118	18.66792054	19.71897239	22.42184943	30.18264408
210104	Zfp658	zinc finger protein 658	62.82471271	54.25179705	71.39762837	1.310473683	0.390088382	0.130419502	0.563764111	0.635177585	0.829746406	0.698013218	1.064725693	0.98217418	0.887744714
230162	Zfp189	zinc finger protein 189	255.9550287	221.5594543	290.3506031	1.310463273	0.390076921	0.103787756	0.503860289	2.348323895	2.539923567	4.127611072	4.425471729	3.45651135	4.36860417
15464	Hrc	histidine rich calcium binding protein	9.326622433	7.987361853	10.66588301	1.310237017	0.389827813	0.450700598	0.887948856	0.073646619	0.23822486	0.133300079	0.211630662	0.231263311	0.166914964
15958	Ifit2	interferon-induced protein with tetratricopeptide repeats 2	369.9043561	320.0772937	419.7314184	1.310225186	0.389814787	0.064855406	0.395070629	3.761404562	4.318785571	2.859178925	4.22642593	4.126899345	6.450212995
23882	Gadd45g	growth arrest and DNA-damage-inducible 45 gamma	1511.536829	1307.58412	1715.489537	1.31017334	0.389757698	0.214803443	0.695212809	68.72610441	61.31083269	33.42023417	36.14555518	111.069461	73.90994592
56455	Dynll1	dynein light chain LC8-type 1	2163.404617	1871.553088	2455.256145	1.310168446	0.389752308	0.006675602	0.095556654	37.67839019	39.32981544	47.46479724	55.31022719	62.64051445	50.91616669
239114	Il17d	interleukin 17D	26.46859862	22.97604528	29.96115195	1.309212712	0.388699516	0.292360537	0.784171944	0.9885341	0.546600538	0.984556817	0.956447161	1.128789304	1.327670579
11568	Aebp1	AE binding protein 1	1309.13038	1132.895415	1485.365344	1.309157305	0.388638458	0.009914902	0.123952478	10.62975419	15.56221639	10.84848557	16.48574857	15.93643983	17.61314671
22761	Zfpm1	zinc finger protein, multitype 1	178.9837814	154.8454442	203.1221186	1.309009754	0.388475848	0.048035714	0.328437221	1.699707276	1.847521658	1.665453771	2.336972619	2.400543749	2.321498871
72568	Lin9	lin-9 homolog (C. elegans)	153.5652702	132.9540496	174.1764908	1.30889682	0.388351375	0.063658436	0.389952518	1.869866991	1.765974404	1.821039652	2.167837969	2.54038174	2.68504971
67865	Rgs10	regulator of G-protein signalling 10	37.86133268	32.9337514	42.78891397	1.308465982	0.387876418	0.253395085	0.743652548	1.73848105	1.577624501	1.745197283	2.083764974	1.576434891	3.152117554
230161	Acnat1	acyl-coenzyme A amino acid N-acyltransferase 1	1859.039732	1609.558245	2108.521219	1.308449912	0.387858698	0.036341687	0.279628467	9.572017993	17.06031812	16.32612866	17.5965057	18.89493051	21.63003665
56470	Rgs19	regulator of G-protein signaling 19	77.06283226	66.81989022	87.30577429	1.308408261	0.387812773	0.142154238	0.59035166	1.024153176	1.396862892	1.392736794	1.704365326	1.450999254	1.994488765
18595	Pdgfra	platelet derived growth factor receptor, alpha polypeptide	821.0930336	710.97005	931.2160172	1.307721831	0.387055694	0.104085265	0.504326872	3.35150429	5.086110638	2.369836219	4.751772148	3.545876873	6.263529003
21676	Tead1	TEA domain family member 1	2902.556489	2514.280813	3290.832164	1.307278841	0.386566899	0.013502108	0.152704545	9.534601664	10.28984383	14.06991188	15.85746765	14.83618443	15.23557297
73683	Atg16l2	autophagy related 16-like 2 (S. cerevisiae)	176.9619183	153.3429908	200.5808458	1.307112721	0.386383559	0.08266086	0.447364647	2.584353116	3.045470945	3.891820245	4.472035772	4.178653278	4.235968566
19206	Ptch1	patched 1	1304.676297	1130.443653	1478.90894	1.306854055	0.386098035	0.00407831	0.067103544	6.284047711	6.643196582	6.891384593	7.870028576	8.799812088	10.14668996
94280	Sfxn3	sideroflexin 3	420.5718203	364.461741	476.6818995	1.306838198	0.38608053	0.195984091	0.672922036	4.397966653	5.808823323	4.97787057	3.8730463	5.322013148	11.37193969
99543	Olfml3	olfactomedin-like 3	383.3352993	332.2577007	434.4128979	1.306782268	0.386018784	0.096683606	0.487303209	7.087320456	10.46551113	8.263244712	11.66085393	7.7397397	15.44376856
667754	Ces2d-ps	carboxylesterase 2D, pseudogene	9.995892716	8.677402408	11.31438302	1.306656504	0.385879933	0.455828611	0.889783222	0.182334472	0.249529782	0.165012324	0.30961018	0.182178897	0.309936344
12012	Baat	bile acid-Coenzyme A: amino acid N-acyltransferase	36.92842177	31.93798149	41.91886205	1.306519185	0.38572831	0.247576127	0.737773265	0.574772882	1.075486649	0.570698915	0.81682357	1.076369413	1.104675137
12038	Bche	butyrylcholinesterase	19.96571834	17.31007977	22.62135692	1.306501673	0.385708972	0.369845123	0.844149102	0.15852586	0.143436057	0.074527574	0.218357703	0.098736997	0.189442704
12310	Calca	calcitonin/calcitonin-related polypeptide, alpha	12.48899045	10.68119558	14.29678533	1.306453261	0.385655513	0.399115815	0.858972258	0.24271422	0.37577826	0.251035282	0.281803118	0.646685668	0.268935321
98402	Sh3bp4	SH3-domain binding protein 4	543.0177502	470.7270059	615.3084945	1.306384555	0.38557964	0.027356219	0.23906617	5.249953283	6.425470629	5.593719481	6.593272282	6.885010356	9.850209602
54648	Ccdc120	coiled-coil domain containing 120	214.4011422	185.9753225	242.8269619	1.305870243	0.385011552	0.061808898	0.381678676	2.297841267	2.11580396	2.452874179	2.619399066	2.988678861	3.6761634
14087	Fanca	Fanconi anemia, complementation group A	125.3913999	108.7918116	141.9909882	1.305756746	0.384886158	0.122642536	0.549210002	1.083777874	0.80410424	1.324739518	1.482528906	1.338800256	1.527376676
12554	Cdh13	cadherin 13	92.14186165	79.8666237	104.4170996	1.305626166	0.384741876	0.119602946	0.543086473	0.743194703	1.024195028	0.981537476	1.409822181	1.096704853	1.202401992
100503869	Mkln1os	muskelin 1, intracellular mediator containing kelch motifs, opposite strand	34.46171297	29.87837689	39.04504905	1.305470626	0.384569996	0.274065747	0.765104557	1.345922524	1.986284361	0.864040526	1.745893092	1.536884715	2.356202102
74153	Uba7	ubiquitin-like modifier activating enzyme 7	233.041032	202.1111401	263.9709239	1.305379191	0.384468947	0.089607286	0.469241048	3.197758563	3.168623611	2.253707223	3.356264439	3.279853907	4.98987058
57266	Cxcl14	chemokine (C-X-C motif) ligand 14	192.0582863	166.5230978	217.5934748	1.305217021	0.384289706	0.21480631	0.695212809	2.938608942	3.192881127	6.078708754	4.043064962	7.438124041	5.083917342
18974	Pole2	polymerase (DNA directed), epsilon 2 (p59 subunit)	49.42238917	42.7747659	56.07001244	1.304524346	0.383523869	0.174117042	0.643094129	1.003027848	1.392374845	1.010114634	1.654907513	1.507025598	1.435764112
217169	Tns4	tensin 4	12.37919856	10.75917976	13.99921737	1.304320575	0.383298498	0.414277788	0.868703548	0.056454664	0.121742673	0.126511927	0.108151947	0.139673224	0.162070744
11717	Ampd3	adenosine monophosphate deaminase 3	872.0542316	756.3000443	987.8084189	1.304217814	0.38318483	0.004681969	0.074011862	7.647022812	8.726616444	7.486642879	9.632638908	11.10040264	11.44350389
14417	Gad2	glutamic acid decarboxylase 2	11.72216401	10.1300194	13.31430862	1.304164315	0.38312565	0.380623234	0.849518192	0.079538349	0.063331163	0.09871823	0.108047073	0.127152773	0.093739444
230848	Zbtb40	zinc finger and BTB domain containing 40	597.9723005	518.5501618	677.3944393	1.304146284	0.383105703	0.019098279	0.190633967	2.699846965	3.318677971	3.680314997	4.127776995	5.000844007	3.964671348
320404	Itpkb	inositol 1,4,5-trisphosphate 3-kinase B	943.7069567	818.6114304	1068.802483	1.303812958	0.382736918	0.008256506	0.109197112	7.157048039	8.319315192	6.16867984	9.779153782	8.673270589	10.69469754
331004	Slc9a9	solute carrier family 9 (sodium/hydrogen exchanger), member 9	27.75451059	24.03950043	31.46952076	1.303723328	0.382637738	0.2261432	0.710246675	0.307493616	0.369805839	0.251778132	0.428418211	0.395011606	0.429763012
108937	Rnf169	ring finger protein 169	1277.679769	1108.62511	1446.734427	1.303536444	0.382430918	0.015745849	0.168373848	6.913901799	5.624545246	8.250082634	10.09228826	8.508746118	9.503937931
11980	Atp8a1	ATPase, aminophospholipid transporter (APLT), class I, type 8A, member 1	455.8889982	395.455997	516.3219995	1.303458806	0.38234499	0.033306315	0.268629051	2.39157353	2.396508772	1.677088115	2.459393159	2.990980003	3.259576107
12562	Cdh5	cadherin 5	871.7064447	756.2157834	987.197106	1.303308209	0.382178295	0.077021767	0.433304071	8.081543206	11.9870531	5.607231384	11.34178367	9.599858918	13.52350396
14609	Gja1	gap junction protein, alpha 1	139.4787414	121.0277497	157.929733	1.302912895	0.381740637	0.119808101	0.543086473	1.440912114	2.366313826	1.460505217	2.318735954	2.106050072	2.651770771
623781	Gm14137	predicted gene 14137	34.90015511	30.21812446	39.58218575	1.302757327	0.381568369	0.276749866	0.769828475	0.247990042	0.551721391	0.528071719	0.54875805	0.716267106	0.528990364
106581	Fam234a	family with sequence similarity 234, member A	2825.398113	2452.270903	3198.525323	1.302514803	0.381299769	0.001777056	0.038031475	38.44260915	39.28818804	37.57857008	48.25344413	52.1052916	55.05325406
100526469	Mir3064	microRNA 3064	222.9912952	193.6398227	252.3427677	1.302301308	0.381063277	0.052384632	0.347459748	123.5367076	116.9736029	147.8010815	161.8845349	179.1898421	182.8242019
56397	Morf4l2	mortality factor 4 like 2	2326.033256	2019.198844	2632.867667	1.302270816	0.381029498	0.005454251	0.081803277	34.16861622	33.36138179	41.87066062	49.93700103	49.87276376	47.7892348
18087	Nktr	natural killer tumor recognition sequence	2463.046223	2137.969925	2788.122522	1.302262997	0.381020835	0.002304274	0.045256049	12.81939351	14.01591307	14.18239007	18.54717248	19.33557882	17.36895936
80281	Cttnbp2nl	CTTNBP2 N-terminal like	722.6710126	627.4871301	817.8548951	1.302188763	0.380938594	0.006022747	0.087938995	4.982843609	5.884908598	5.698074314	7.251009718	6.921945866	8.135926257
70945	Mmrn1	multimerin 1	29.6474335	25.74806714	33.54679987	1.302175236	0.380923607	0.257286584	0.749184717	0.280444972	0.251212399	0.193373048	0.400500758	0.234839049	0.338991527
20347	Sema3b	sema domain, immunoglobulin domain (Ig), short basic domain, secreted, (semaphorin) 3B	1845.784303	1602.179464	2089.389141	1.302083777	0.380822275	0.002941779	0.054311321	14.90083392	17.29620295	13.45588725	19.51257313	20.80450111	21.09446055
72930	Ppp2r2b	protein phosphatase 2, regulatory subunit B, beta	98.7177166	85.67129218	111.764141	1.301950349	0.380674431	0.098190268	0.489575588	1.448824197	1.442004432	1.172735047	1.629131498	1.888158259	1.955919062
23876	Fbln5	fibulin 5	2821.992143	2449.681846	3194.302441	1.301697621	0.380394356	0.186594907	0.660647444	19.20804556	28.23817714	8.920322002	28.02053568	18.75168961	28.62556222
18005	Nek2	NIMA (never in mitosis gene a)-related expressed kinase 2	170.9558732	148.4948864	193.41686	1.301644531	0.380335514	0.075330981	0.428041098	2.043192645	2.381790044	1.838229477	2.851570773	2.381025022	3.184436778
19253	Ptpn18	protein tyrosine phosphatase, non-receptor type 18	272.7610866	236.9663199	308.5558534	1.301413772	0.380079726	0.053637535	0.351844836	5.716976827	6.652565223	7.883965457	7.757181704	9.483626818	10.0562817
74096	Hvcn1	hydrogen voltage-gated channel 1	44.97329375	39.00620087	50.94038664	1.301311375	0.379966208	0.184354941	0.657463668	0.617960237	0.55354629	0.639146	0.678020637	0.970251805	0.798321534
16775	Lama4	laminin, alpha 4	189.7741128	164.7269449	214.8212807	1.301265897	0.379915788	0.186487926	0.660564407	1.087798083	1.878114385	0.727099932	1.52331691	1.529434066	1.891831757
259300	Ehd2	EH-domain containing 2	496.3211202	431.1600748	561.4821656	1.300954124	0.379570089	0.030923082	0.256987521	5.223117935	7.601215118	6.189056798	9.081156155	7.066806724	9.390686074
76088	Dock8	dedicator of cytokinesis 8	2469.059377	2144.585073	2793.533681	1.300935972	0.379549958	0.003428165	0.060574801	12.49406407	11.43746811	12.98757766	15.28241401	16.37307092	18.10933319
100534273	Fer1l5	fer-1-like 5 (C. elegans)	188.0413088	163.4222534	212.6603641	1.300929278	0.379542536	0.090690559	0.47127192	1.040966636	0.972634043	1.457511856	1.531732417	1.544450782	1.604951574
208618	Etl4	enhancer trap locus 4	709.2723682	615.8585537	802.6861826	1.300901678	0.379511927	0.011790395	0.139010825	3.409038055	3.777004335	2.629400586	4.147679158	4.508312028	4.532791261
117197	Bloc1s4	biogenesis of lysosomal organelles complex-1, subunit 4, cappuccino	431.0696126	374.244392	487.8948332	1.300856819	0.379462178	0.073761139	0.423842638	12.19567712	11.93369321	14.38538528	20.26121262	19.79373115	11.80162921
15162	Hck	hemopoietic cell kinase	31.94787588	27.89110423	36.00464753	1.300134313	0.378660671	0.372664502	0.846062999	0.556046056	0.596000128	0.641467945	0.916250778	0.317469494	1.163298361
11938	Atp2a2	ATPase, Ca++ transporting, cardiac muscle, slow twitch 2	14890.4528	12938.93389	16841.97171	1.300059921	0.37857812	0.009670995	0.122093472	75.37379763	76.27444637	98.39251822	122.3451438	115.8743137	98.40198935
101497	Plekhg2	pleckstrin homology domain containing, family G (with RhoGef domain) member 2	418.4850875	363.8098102	473.1603648	1.300026778	0.37854134	0.025079721	0.225879861	2.281156074	2.755430424	2.695369988	3.217599975	3.137063498	4.040027171
213053	Slc39a14	solute carrier family 39 (zinc transporter), member 14	2028.136778	1762.580303	2293.693252	1.299552194	0.378014578	0.050781236	0.340365517	15.88418851	11.35473756	18.15248274	19.65019958	16.14652921	25.51375985
240672	Dusp5	dual specificity phosphatase 5	16.16643813	14.17105464	18.16182161	1.299292516	0.377726269	0.430716439	0.875491815	0.387362088	0.539754228	0.721155902	0.607157627	0.530786158	1.053515225
23961	Oas1b	2'-5' oligoadenylate synthetase 1B	51.46551263	44.68948851	58.24153675	1.299236571	0.377664147	0.177773443	0.647623564	0.881900561	1.241694222	0.778651906	1.146301923	1.326327432	1.423511799
67839	Gpsm1	G-protein signalling modulator 1 (AGS3-like, C. elegans)	120.9301398	105.1741887	136.686091	1.299172133	0.377592592	0.100795378	0.495939186	1.370735757	1.204502604	1.32832286	1.987213673	1.466511026	1.79123759
382571	Kcnf1	potassium voltage-gated channel, subfamily F, member 1	15.07252604	13.24685759	16.89819449	1.299147445	0.377565177	0.514790456	0.91258151	0.130792336	0.065088341	0.173926721	0.146432879	0.074674708	0.271023336
17067	Ly6c1	lymphocyte antigen 6 complex, locus C1	866.0965519	752.7647648	979.428339	1.29899203	0.377392579	0.048301945	0.329962659	14.81411204	21.92591063	11.68962154	22.10781657	18.76311394	23.94642112
223775	Pim3	proviral integration site 3	4267.827718	3710.286404	4825.369032	1.298924716	0.377317817	0.053484792	0.351405879	58.51937829	51.80100984	95.2073361	87.7042831	92.77814012	96.98263102
69047	Atp2c2	ATPase, Ca++ transporting, type 2C, member 2	17.54168165	15.26737521	19.8159881	1.298611655	0.376970063	0.396734294	0.85578818	0.194342071	0.138162345	0.30150716	0.261098502	0.31702245	0.276862363
80384	Tex21	testis expressed gene 21	29.44663693	25.65822332	33.23505055	1.298585251	0.376940729	0.476979779	0.897224273	0.835928015	0.144694472	0.413497867	0.702596295	0.352761516	0.82372738
12494	Cd38	CD38 antigen	187.0120917	162.5555277	211.4686558	1.2982562	0.376575115	0.236273989	0.722659321	2.464949654	3.635682728	1.21329554	3.429140833	2.52643113	3.809683086
215798	Adgrg6	adhesion G protein-coupled receptor G6	94.15309526	81.89786234	106.4083282	1.298145969	0.376452615	0.129644149	0.561987187	0.563982526	0.650318795	0.483726916	0.603704155	0.769660329	0.904112029
217653	Mis18bp1	MIS18 binding protein 1	27.18168598	23.57215046	30.79122149	1.298136627	0.376442233	0.305772957	0.799271914	0.233950882	0.388082752	0.172836792	0.349236583	0.343471247	0.373688356
100316932	Snora28	small nucleolar RNA, H/ACA box 28	13.92325078	12.12253642	15.72396514	1.29758553	0.375829637	0.382315892	0.850048364	5.546320802	3.312128218	4.589173923	5.795595526	5.911027674	6.368978408
207175	Cetn4	centrin 4	180.3252595	156.8415668	203.8089522	1.297436387	0.375663805	0.280740701	0.775549985	2.6193578	9.418940637	7.952690284	9.888814677	8.924750741	7.928224352
18542	Pcolce	procollagen C-endopeptidase enhancer protein	1864.274263	1621.867538	2106.680989	1.297419493	0.37564502	0.003725968	0.062999738	46.04851766	46.78659091	48.95019454	61.6361647	57.16297913	71.65922941
243905	Zfp568	zinc finger protein 568	444.7238877	386.8679454	502.5798299	1.29718827	0.375387883	0.02781187	0.242084719	2.276662421	2.236052189	2.472760448	2.57357227	3.601139644	3.213023408
63913	Fam129a	family with sequence similarity 129, member A	526.9555535	458.5879632	595.3231438	1.297097741	0.375287196	0.03293717	0.266969803	4.815916771	6.127217646	4.757816453	5.934391628	6.368187451	8.742250676
27204	Syn3	synapsin III	861.6334121	749.6471818	973.6196425	1.297013765	0.375193791	0.021753449	0.206624008	3.363649756	2.595498347	2.560363373	4.308623985	3.141762639	3.984766935
12018	Bak1	BCL2-antagonist/killer 1	489.8007201	426.3700804	553.2313597	1.296979705	0.375155905	0.014626204	0.15957206	9.117907604	9.430870578	10.10080542	12.16650475	11.73854004	14.54661407
57294	Rps27	ribosomal protein S27	8.161288306	7.107700077	9.214876535	1.296868718	0.375032443	0.475346821	0.896193393	0.510068808	0.362619901	0.678285885	0.989844925	0.49923291	0.594532615
72002	Slc39a5	solute carrier family 39 (metal ion transporter), member 5	1070.525836	931.5949499	1209.456722	1.296771785	0.374924607	0.010109961	0.12575343	15.85856663	17.57444956	21.29663524	22.53780786	26.14695998	24.83611494
100502985	Gm10814	predicted gene 10814	9.260634896	8.065156266	10.45611352	1.296668007	0.374809145	0.491370338	0.903532146	0.13654218	0.203849193	0.211834961	0.237798257	0.233872589	0.268201613
50709	Hist1h1e	histone cluster 1, H1e	13.86489285	12.07800114	15.65178456	1.29621185	0.374301528	0.391257676	0.853338791	0.91540299	0.569433808	0.591741309	0.717408756	0.979952067	1.089216189
12259	C1qa	complement component 1, q subcomponent, alpha polypeptide	252.382764	219.8404698	284.9250582	1.295823538	0.373869269	0.080412149	0.442303817	7.980482421	10.82376836	8.596218344	11.7958045	9.679366349	15.18201123
16174	Il18rap	interleukin 18 receptor accessory protein	10.35900107	9.02806076	11.68994139	1.295768767	0.373808289	0.45772495	0.890396339	0.073209771	0.100189602	0.075719649	0.095625153	0.10449615	0.132739902
278304	Zfp385c	zinc finger protein 385C	5.766329	5.009388041	6.523269959	1.295609983	0.373631489	0.547786331	0.926968723	0.054694769	0.065324778	0.045255912	0.080014171	0.062454973	0.079335621
21418	Tfap2a	transcription factor AP-2, alpha	145.9260371	127.1330645	164.7190097	1.295387862	0.373384131	0.10209405	0.499438349	1.247694049	1.670414121	1.313309377	1.684517778	1.702098383	2.272259702
382097	Gm1123	predicted gene 1123	8.991062762	7.697773463	10.28435206	1.295385735	0.373381763	0.517196049	0.914400224	0.234242519	0.29975132	0.242273143	0.244770352	0.611376727	0.212357781
320078	Olfml2b	olfactomedin-like 2B	46.15169035	40.2200005	52.0833802	1.295194051	0.373168264	0.26922856	0.76201673	0.563771413	0.805707442	0.388732934	0.785479527	0.561227045	0.995988869
380850	Gm5141	predicted gene 5141	26.01443185	22.68140231	29.34746138	1.295100969	0.373064578	0.342611709	0.829663612	0.31382354	0.380247718	0.239908782	0.24238162	0.436251509	0.569007461
170461	Stard6	StAR-related lipid transfer (START) domain containing 6	18.87612941	16.41388331	21.33837551	1.295076106	0.373036881	0.325309989	0.814329721	0.577827026	0.41079081	0.369965692	0.517540265	0.659810285	0.648566261
244152	Tsku	tsukushi, small leucine rich proteoglycan	505.1456732	439.7354668	570.5558795	1.294971716	0.372920587	0.135233489	0.573225167	9.645191963	7.603794888	3.868527229	10.06205551	8.051248067	10.11483303
72077	Gcnt3	glucosaminyl (N-acetyl) transferase 3, mucin type	35.89694297	31.23082277	40.56306316	1.294526106	0.37242406	0.237158748	0.723824438	0.270459974	0.352013627	0.355044786	0.336964719	0.522641102	0.452661273
57260	Ltb4r2	leukotriene B4 receptor 2	9.169186776	7.99825846	10.34011509	1.29404122	0.371883573	0.514250066	0.91258151	0.310912586	0.27850418	0.16078586	0.454840807	0.177512744	0.366424163
67838	Dnajb11	DnaJ heat shock protein family (Hsp40) member B11	3070.660322	2675.004198	3466.316446	1.294019545	0.371859408	0.00320528	0.05779549	31.92414707	32.27338943	34.25934475	44.52550171	46.53146661	40.77118334
109575	Tbx10	T-box 10	90.82528372	79.13594965	102.5146178	1.2939958	0.371832935	0.197649961	0.674796899	2.097202553	1.099776445	2.145778062	2.450664452	2.523508286	2.207921526
73914	Irak3	interleukin-1 receptor-associated kinase 3	35.09329957	30.65222948	39.53436967	1.293948162	0.371779821	0.327188105	0.815545264	0.346590565	0.659921808	0.389644412	0.598364168	0.39576553	0.860660552
26564	Ror2	receptor tyrosine kinase-like orphan receptor 2	85.33098816	74.46224598	96.19973033	1.293865228	0.37168735	0.218508918	0.700088666	0.698715343	1.088005846	0.745981588	0.989192828	0.823587591	1.563156533
15458	Hpx	hemopexin	6.81995153	5.933395328	7.706507733	1.293569939	0.371358058	0.605446574	0.945987607	0.18137968	0.300876512	0.062532663	0.189531637	0.207114194	0.328867591
327900	Ubtd2	ubiquitin domain containing 2	136.8099466	119.2232932	154.3966	1.29343253	0.3712048	0.0792868	0.439217145	1.623164685	1.806449878	1.861955405	2.544174685	2.207305401	2.327671008
74062	Speer8-ps1	spermatogenesis associated glutamate (E)-rich protein 8, pseudogene 1	4.693935024	4.091018829	5.29685122	1.293275628	0.371029781	0.616681047	0.94774134	0.079822161	0.119169644	0.288955569	0.166819401	0.273442468	0.217093682
83671	Sytl2	synaptotagmin-like 2	588.0859984	512.6478192	663.5241776	1.293177248	0.37092003	0.010411477	0.127759764	4.141739039	4.209277375	3.913735804	4.967516004	5.219562271	6.219539822
12311	Calcr	calcitonin receptor	25.91078231	22.48652255	29.33504207	1.292864302	0.370570858	0.282270481	0.77715458	0.254732677	0.26505788	0.263465773	0.314578046	0.436311992	0.304412461
53601	Pcdh12	protocadherin 12	306.927141	267.4370278	346.4172542	1.292728147	0.370418917	0.20190548	0.682021556	1.977959427	3.371410985	1.142981119	2.978952006	2.423190345	3.223337974
320495	Ipcef1	interaction protein for cytohesin exchange factors 1	379.3433521	330.5691909	428.1175133	1.292623327	0.370301932	0.018011628	0.183742984	1.032064416	1.167874772	1.070846582	1.466554188	1.493762178	1.412400775
667338	Gm8580	ribosomal protein L29 pseudogene	157.6783364	137.362785	177.9938878	1.292619758	0.370297949	0.531112834	0.91999392	13.54657841	16.03361578	0.984556817	17.59862777	8.946700409	13.94054108
21934	Tnfrsf11a	tumor necrosis factor receptor superfamily, member 11a, NFKB activator	76.84109808	67.14251962	86.53967655	1.292578921	0.37025237	0.268141762	0.760820554	0.418716665	0.478814235	0.893786246	0.800596934	0.620545248	0.977260191
12505	Cd44	CD44 antigen	50.41673924	44.06032814	56.77315033	1.29249663	0.370160519	0.271522566	0.763223501	0.356149735	0.417490777	0.278316256	0.363886439	0.3614942	0.674451017
100503659	Cbarp	calcium channel, voltage-dependent, beta subunit associated regulatory protein	131.2429983	114.6259988	147.8599979	1.292222981	0.369855037	0.159132132	0.619445405	1.249577882	1.487027814	1.938626446	1.845066133	1.72155028	2.684320973
58198	Sall1	sal-like 1 (Drosophila)	1698.306252	1480.98737	1915.625134	1.292061956	0.36967525	0.009531599	0.120929257	10.74891109	12.8498366	14.29508326	17.07479237	15.04365297	18.57118683
23797	Akt3	thymoma viral proto-oncogene 3	209.4240397	182.5992872	236.2487922	1.291438609	0.368979063	0.207870112	0.688938371	1.596856235	2.633225484	0.99682479	2.231416477	1.920526686	2.792538457
16319	Incenp	inner centromere protein	143.5761391	125.1563231	161.995955	1.291375831	0.368908931	0.072988187	0.421050816	1.835785636	1.882512415	1.524731757	2.354269268	2.30269951	2.345111137
22027	Hsp90b1	heat shock protein 90, beta (Grp94), member 1	17518.72621	15281.18531	19756.26711	1.291278957	0.368800702	0.003991266	0.066097779	235.2150627	248.1979314	261.761862	330.9519614	369.1717291	295.1098907
102465258	Mir6516	microRNA 6516	6.921891638	6.050276718	7.793506557	1.291271967	0.368792892	0.604998837	0.945987607	1.626920769	2.833709697	2.944719934	1.275031016	4.179940998	4.424763947
332175	Zdhhc23	zinc finger, DHHC domain containing 23	72.29946695	63.01749676	81.58143715	1.291068098	0.368565098	0.165794847	0.629414767	2.380549168	1.777007758	2.462162431	2.597285402	3.517808108	2.761149646
68087	Dcakd	dephospho-CoA kinase domain containing	409.5488093	357.1518436	461.945775	1.290779962	0.368243087	0.022074972	0.208513101	9.631959451	10.44396089	8.018336409	11.89235463	12.90617073	12.68397911
69903	Rasip1	Ras interacting protein 1	402.8405929	351.4430791	454.2381067	1.29066202	0.368111258	0.055743278	0.360212689	4.712495754	6.399735053	3.949159846	6.867314894	5.640444917	7.540722398
72281	Sh2d4a	SH2 domain containing 4A	575.7676755	502.5295744	649.0057767	1.290472394	0.367899279	0.019062473	0.190619352	7.470194566	7.885639562	9.064185164	9.292781165	11.22573401	12.1226592
64297	Gprc5b	G protein-coupled receptor, family C, group 5, member B	491.6117769	429.0719908	554.151563	1.290410536	0.367830123	0.038512771	0.287755087	2.611546183	3.478641479	3.995008768	4.019846125	4.63382717	4.820172772
69069	1810011H11Rik	RIKEN cDNA 1810011H11 gene	14.82381769	13.05218178	16.59545359	1.290255714	0.36765702	0.473943448	0.895833402	0.425230479	0.423228875	0.345564069	0.317387218	0.346830738	0.908683703
100503085	Klhl3	kelch-like 3	389.0291068	339.3702514	438.6879623	1.290085853	0.367467078	0.033799496	0.270927128	6.015505363	7.982919675	7.345106411	8.64306739	10.70895767	9.127022426
98682	Mfsd6	major facilitator superfamily domain containing 6	863.8984665	753.8764319	973.9205011	1.289847011	0.367199957	0.00981366	0.123291152	6.08882926	6.120846043	5.091656289	6.657119867	8.188377765	8.23504015
93709	Pcdhga1	protocadherin gamma subfamily A, 1	12.24361499	10.60321139	13.88401858	1.289844191	0.367196803	0.419209103	0.87031141	0.11833455	0.147221921	0.050996441	0.164870663	0.135124094	0.12515863
71877	Efhc1	EF-hand domain (C-terminal) containing 1	13.84421381	11.9778442	15.71058343	1.28980525	0.367153247	0.429544613	0.875491815	0.344468052	0.262176816	0.125745028	0.232908745	0.462755143	0.29391548
22629	Ywhah	tyrosine 3-monooxygenase/tryptophan 5-monooxygenase activation protein, eta polypeptide	2211.702124	1930.552496	2492.851752	1.289729846	0.367068902	0.006700219	0.095738277	44.58814317	46.67543046	55.84904124	63.97803022	63.07824794	69.50901149
[truncated: 13,335 more rows]
