# Supplementary material for: The critical role of the proto-oncogene c-Kit in TSC renal cystogenesis
Source: EMBO Mol Med. 2025 Dec 22;18(2):575–98. doi: 10.1038/s44321-025-00360-x (PMC12905254; doi:10.1038/s44321-025-00360-x)
Supplement: Supplementary file 4 — Dataset EV3 [file 44321_2025_360_MOESM4_ESM.zip]

Archive with 7 entries (6 files):
- Dataset EV3 /
- Dataset EV3 /.DS_Store
- __MACOSX/Dataset EV3 /._.DS_Store
- Dataset EV3 /EMM-2025-22130_DatasetEV3.csv
- __MACOSX/Dataset EV3 /._EMM-2025-22130_DatasetEV3.csv
- Dataset EV3 /Legend Dataset EV3.txt
- __MACOSX/Dataset EV3 /._Legend Dataset EV3.txt
