# Supplementary material for: The critical role of the proto-oncogene c-Kit in TSC renal cystogenesis
Source: EMBO Mol Med. 2025 Dec 22;18(2):575–98. doi: 10.1038/s44321-025-00360-x (PMC12905254; doi:10.1038/s44321-025-00360-x)
Supplement: Supplementary file 4 — Dataset EV3 [file 44321_2025_360_MOESM4_ESM.zip › Dataset EV3 /EMM-2025-22130_DatasetEV3.csv]

gene_id	T9	T10	T11	T12	WT1	WT2	WT3	WT4	Tsc1FoxidKO	Wildtype	log2FoldChange	pvalue	padj	gene_name	gene_chr	gene_start	gene_end	gene_strand	gene_length	gene_biotype	gene_description	tf_family	T9_count	T10_count	T11_count	T12_count	WT1_count	WT2_count	WT3_count	WT4_count	T9_fpkm	T10_fpkm	T11_fpkm	T12_fpkm	WT1_fpkm	WT2_fpkm	WT3_fpkm	WT4_fpkm
ENSMUSG00000081476	31.19705082	26.82589256	22.52478774	14.30973	417.4951739	541.2662224	424.4180795	467.2289173	23.71436528	462.6020983	-4.276172495	5.00E-91	8.99E-87	Itpa-ps1	2	94384502	94385098	-	597	processed_pseudogene	inosine triphosphatase (nucleoside triphosphate pyrophosphatase) pseudogene 1 [Source:MGI Symbol;Acc:MGI:3613363]	-	38	25	30	14	403	540	329	442	2.797511306	2.403719187	2.015775635	1.283110297	37.41816588	48.49461534	38.07048903	41.89593343
ENSMUSG00000110386	3.283900086	4.29214281	3.75413129	1.022123572	642.3002676	930.1760266	695.3232366	689.2155069	3.088074439	739.2537594	-7.88221632	7.00E-79	6.29E-75	Gm42031	8	85125872	85132289	-	1885	lincRNA	predicted gene, 42031 [Source:MGI Symbol;Acc:MGI:5624916]	-	4	4	5	1	620	928	539	652	0.093263395	0.121805441	0.106403011	0.029026785	18.2319078	26.39433423	19.75351104	19.57312519
ENSMUSG00000038085	152.701354	79.40464198	79.58758335	88.92475074	907.50812	966.2604414	794.6551276	765.3251948	100.1545825	858.4372209	-3.095122085	2.70E-50	1.62E-46	Cnbd2	2	156312299	156375638	+	3879	protein_coding	cyclic nucleotide binding domain containing 2 [Source:MGI Symbol;Acc:MGI:1918123]	-	186	74	106	87	876	964	616	724	2.107442575	1.095040023	1.096178686	1.22718421	12.51803344	13.32389938	10.97053535	10.56191624
ENSMUSG00000064193	190.466205	128.7642843	162.1784717	103.2344807	2425.201494	2874.725048	1359.685884	1492.595546	146.1608604	2038.051993	-3.798283746	2.24E-49	1.01E-45	Gm4735	2	80837141	80838442	+	1302	processed_pseudogene	predicted gene 4735 [Source:MGI Symbol;Acc:MGI:3645521]	-	232	120	216	101	2341	2868	1054	1412	7.831403224	5.290397622	6.654846383	4.244442702	99.66489426	118.0979212	55.92377959	61.36880196
ENSMUSG00000085566	178.9725547	191.000355	189.9590433	183.9822429	4.143872694	8.01875885	5.160098231	4.228315993	185.978549	5.387761442	5.099204902	4.41E-46	1.59E-42	A730017L22Rik	2	130873059	130906396	-	6012	processed_transcript	RIKEN cDNA A730017L22 gene [Source:MGI Symbol;Acc:MGI:3584452]	-	218	178	253	180	4	8	4	4	1.593676272	1.699491837	1.688094742	1.638188296	0.03688016	0.071341971	0.045962951	0.037649998
ENSMUSG00000011179	10161.20784	14037.45306	8682.554848	9192.979404	45875.77863	62654.57227	56975.22462	48644.66135	10518.54879	53537.55922	-2.347703305	3.11E-44	9.30E-41	Odc1	12	17544794	17551505	+	3405	protein_coding	ornithine decarboxylase, structural 1 [Source:MGI Symbol;Acc:MGI:97402]	-	12377	13082	11564	8994	44283	62508	44166	46018	159.7573543	220.5337596	136.2342279	144.5260232	720.8944792	984.2208871	896.0615469	764.776538
ENSMUSG00000036330	2981.781278	2445.448366	2388.378327	2662.631904	6862.253181	6558.342394	7029.343815	6378.414676	2619.559969	6707.088517	-1.356184982	6.00E-44	1.54E-40	Slc18a1	8	69037711	69089235	-	5401	protein_coding	solute carrier family 18 (vesicular monoamine), member 1 [Source:MGI Symbol;Acc:MGI:106684]	-	3632	2279	3181	2605	6624	6543	5449	6034	29.55522347	24.22078422	23.62570407	26.39027015	67.98262461	64.9496527	69.6962673	63.22008292
ENSMUSG00000059040	473.7025875	340.1523177	361.1474301	382.2742158	3286.091046	4261.970329	2110.480176	2071.874837	389.3191378	2932.604097	-2.912838049	1.18E-37	2.66E-34	Eno1b	18	48045335	48048378	+	1757	protein_coding	enolase 1B, retrotransposed [Source:MGI Symbol;Acc:MGI:3648653]	-	577	317	481	374	3172	4252	1636	1960	14.43333316	10.3563222	10.9816749	11.64689409	100.0721425	129.7464801	64.32479734	63.12599585
ENSMUSG00000074797	683.051218	557.9785653	670.4878484	560.1237173	116.0284354	175.4103498	129.0024558	101.4795838	617.9103372	130.4802062	2.243032108	5.60E-37	1.12E-33	Itpa	2	130667610	130681614	+	1963	protein_coding	inosine triphosphatase (nucleoside triphosphate pyrophosphatase) [Source:MGI Symbol;Acc:MGI:96622]	-	832	520	893	548	112	175	100	96	18.62797351	15.20551369	18.24846871	15.27462457	3.162638139	4.779603156	3.519221394	2.767418667
ENSMUSG00000068479	299.6558829	253.2364258	273.3007579	327.0795429	72.51777214	50.11724281	61.92117877	47.56855493	288.3181524	58.03118716	2.315389628	1.01E-36	1.82E-33	Mfap1a	2	121491911	121506665	-	4198	protein_coding	microfibrillar-associated protein 1A [Source:MGI Symbol;Acc:MGI:1914782]	-	365	236	364	320	70	50	48	45	3.821316549	3.22691571	3.47819733	4.170785257	0.924288153	0.638559926	0.78988832	0.606588276
ENSMUSG00000043424	42.69070112	22.53374975	16.51817768	35.77432501	249.6683298	307.7198709	412.8078585	288.5825665	29.37923839	314.6946564	-3.422461917	6.88E-36	1.12E-32	Eif3j2	18	43475418	43477796	-	2379	protein_coding	eukaryotic translation initiation factor 3, subunit J2 [Source:MGI Symbol;Acc:MGI:3704486]	-	52	21	22	35	241	307	320	273	0.960663934	0.506690668	0.370956945	0.804977771	5.615318332	6.918596831	9.292282938	6.493698754
ENSMUSG00000020988	2008.104903	2136.414084	2136.85153	1736.587948	5202.632167	4867.386622	4627.318089	4465.101689	2004.489616	4790.609642	-1.256785559	2.57E-35	3.85E-32	L2hgdh	12	69690433	69724873	-	3466	protein_coding	L-2-hydroxyglutarate dehydrogenase [Source:MGI Symbol;Acc:MGI:2384968]	-	2446	1991	2846	1699	5022	4856	3587	4224	31.01633503	32.97317399	32.9383322	26.82100865	80.31560421	75.11457422	71.49401829	68.9634983
ENSMUSG00000044783	623.9410164	643.8214215	572.8804349	659.2697037	233.092839	189.4431778	247.6847151	194.5025357	624.9781441	216.1808169	1.534196418	1.31E-33	1.81E-30	Hjurp	1	88262471	88277633	-	8331	protein_coding	Holliday junction recognition protein [Source:MGI Symbol;Acc:MGI:2685821]	-	760	600	763	645	225	189	192	184	4.00939683	4.134016147	3.673860582	4.236164982	1.497052961	1.216294548	1.592102349	1.249811801
ENSMUSG00000005803	2346.346612	2194.358011	2262.239515	2086.15421	1129.205309	1246.917001	1132.641562	1156.444424	2222.274587	1166.302074	0.930084966	2.00E-29	2.57E-26	Sqor	2	122765237	122809569	+	4084	protein_coding	sulfide quinone oxidoreductase [Source:MGI Symbol;Acc:MGI:1929899]	-	2858	2045	3013	2041	1090	1244	878	1094	30.75665321	28.74257224	29.59434049	27.34434702	14.7942361	16.33084802	14.85168301	15.15847533
ENSMUSG00000028989	132.1769785	156.6632126	361.8982564	433.3803944	13088.4219	14609.17628	6637.17635	7972.489805	271.0297104	10576.81608	-5.286271084	1.29E-28	1.54E-25	Angptl7	4	148495183	148500460	-	2157	protein_coding	angiopoietin-like 7 [Source:MGI Symbol;Acc:MGI:3605801]	-	161	146	482	424	12634	14575	5145	7542	3.28048696	3.885266051	8.963800064	10.75538589	324.6702597	362.2701146	164.7790986	197.8610528
ENSMUSG00000027386	198.6759552	185.6351765	217.7396148	214.6459501	573.9263681	568.3295335	464.4088408	628.962004	204.1741742	558.9066866	-1.452789658	7.90E-28	8.88E-25	Fbln7	2	128862981	128897034	+	3228	protein_coding	fibulin 7 [Source:MGI Symbol;Acc:MGI:1917620]	-	242	173	290	210	554	567	360	595	3.294916589	3.076313772	3.60379219	3.55955784	9.5132305	9.417239661	7.704347506	10.43055391
ENSMUSG00000097891	1.641950043	1.073035702	1.501652516	2.044247143	140.8916716	108.2532445	109.6520874	120.5070058	1.565221351	119.8260023	-6.255865246	6.57E-27	6.95E-24	Gm3650	18	43472816	43475169	+	747	unprocessed_pseudogene	predicted gene 3650 [Source:MGI Symbol;Acc:MGI:3781826]	-	2	1	2	2	136	108	85	114	0.117671687	0.076841786	0.107400094	0.146493947	10.09183375	7.751348155	7.860772232	8.635911481
ENSMUSG00000096979	15.59852541	16.09553554	6.757436322	12.26548286	148.1434488	156.3657976	99.33189095	101.4795838	12.67924503	126.3301803	-3.341698606	3.00E-26	2.99E-23	Gm26880	4	146509094	146511764	-	1318	lincRNA	predicted gene, 26880 [Source:MGI Symbol;Acc:MGI:5477374]	-	19	15	9	12	143	156	77	96	0.633579002	0.653271785	0.273919132	0.498168338	6.014124414	6.345754673	4.03591679	4.121732051
ENSMUSG00000059005	1100.106529	1084.839095	1016.618753	980.2165052	481.7252007	506.1841524	562.4507072	519.0257882	1045.445221	517.3464621	1.016605215	3.91E-26	3.70E-23	Hnrnpa3	2	75659261	75669407	+	5396	protein_coding	heterogeneous nuclear ribonucleoprotein A3 [Source:MGI Symbol;Acc:MGI:1917171]	-	1340	1011	1354	959	465	505	436	491	10.91428882	10.75467442	10.06565385	9.724268724	4.776753085	5.017571008	5.581892098	5.149125579
ENSMUSG00000002100	2.462925065	5.365178512	0.750826258	3.066370715	95.30907196	77.18055393	87.72166993	128.9636378	2.911325137	97.2937334	-5.159110277	5.28E-26	4.75E-23	Mybpc3	2	91118144	91136516	+	4163	protein_coding	myosin binding protein C, cardiac [Source:MGI Symbol;Acc:MGI:102844]	-	3	5	1	3	92	77	68	122	0.031672141	0.068941646	0.009635824	0.03942985	1.224991844	0.991649973	1.128416403	1.658354419
ENSMUSG00000026315	550.8742395	469.9896377	850.6861504	577.499818	163.6829714	163.3822116	152.2228978	151.1622968	612.2624614	157.6125944	1.958912005	5.95E-25	5.09E-22	Serpinb8	1	107590006	107610484	+	4795	protein_coding	serine (or cysteine) peptidase inhibitor, clade B, member 8 [Source:MGI Symbol;Acc:MGI:894657]	-	671	438	1133	565	158	163	118	143	6.150302736	5.243286052	9.478433475	6.447184846	1.826502438	1.822523274	1.700044481	1.687607157
ENSMUSG00000090165	1275.795184	350.8826747	789.1183972	237.1326686	3.10790452	5.011724281	10.32019646	5.285394992	663.232231	5.931305064	6.825846165	9.54E-23	7.80E-20	Ugt1a10	1	88055388	88219004	+	2267	protein_coding	UDP glycosyltransferase 1 family, polypeptide A10 [Source:MGI Symbol;Acc:MGI:3580642]	-	1554	327	1051	232	3	5	8	5	30.12742953	8.279693975	18.59715299	5.599467785	0.073353614	0.118247665	0.243784088	0.124807998
ENSMUSG00000073079	83.7394522	80.47767768	68.32518948	107.322975	6.215809041	2.004689712	6.450122789	3.171236995	84.9663236	4.460464634	4.280170929	1.15E-22	8.97E-20	Srp54a	12	55080262	55115367	+	5325	protein_coding	signal recognition particle 54A [Source:MGI Symbol;Acc:MGI:1346087]	-	102	75	91	105	6	2	5	3	0.841866338	0.808462172	0.685515136	1.078896968	0.062457331	0.020136523	0.064866024	0.031880533
ENSMUSG00000092212	10.67267528	6.438214215	9.009915096	22.48671858	83.91342205	114.2673136	129.0024558	115.2216108	12.15188079	110.6012006	-3.201015024	2.50E-22	1.87E-19	Slc22a13b-ps	9	119220488	119231692	-	1458	polymorphic_pseudogene	solute carrier family 22 (organic cation transporter), member 13b, pseudogene [Source:MGI Symbol;Acc:MGI:1924762]	-	13	6	12	22	81	114	100	109	0.391875772	0.236217342	0.330155845	0.825610946	3.079493387	4.192001385	4.738156102	4.230511759
ENSMUSG00000027227	25199.00731	32670.71803	35072.59617	30935.59202	15147.92663	13838.37309	14476.65559	13179.66095	30969.47838	14160.65406	1.128964831	4.91E-22	3.53E-19	Sord	2	122234749	122265340	+	2352	protein_coding	sorbitol dehydrogenase [Source:MGI Symbol;Acc:MGI:98266]	-	30694	30447	46712	30266	14622	13806	11222	12468	573.5598682	743.0623256	796.6845826	704.0897078	344.604737	314.7057238	329.6095875	299.9738581
ENSMUSG00000021720	13.13560035	56.87089223	39.04296542	38.84069572	235.1647754	272.6378009	276.0652554	249.4706436	36.97253843	258.3346188	-2.81892428	2.19E-21	1.52E-18	Rnf180	13	105130001	105294815	-	5579	protein_coding	ring finger protein 180 [Source:MGI Symbol;Acc:MGI:1919066]	-	16	53	52	38	227	272	214	236	0.126045169	0.54530259	0.373888623	0.372681231	2.255388058	2.61388594	2.649868367	2.393754315
ENSMUSG00000036151	238.9037313	194.2194621	195.9656533	200.33622	72.51777214	72.16882965	76.11144891	62.3676609	207.3562667	70.7914279	1.554341023	7.08E-21	4.72E-18	Tm6sf2	8	70072924	70080066	+	1901	protein_coding	transmembrane 6 superfamily member 2 [Source:MGI Symbol;Acc:MGI:1933210]	-	291	181	261	196	70	72	59	59	6.727805956	5.465306349	5.507489254	5.641365524	2.04111608	2.030600411	2.144059254	1.75628029
ENSMUSG00000006494	1311.097109	825.1644552	835.6696252	912.7563495	311.8264202	232.5440066	323.796164	327.6944895	971.1718848	298.9652701	1.701325566	1.52E-20	9.79E-18	Pdk1	2	71873224	71903858	+	7779	protein_coding	pyruvate dehydrogenase kinase, isoenzyme 1 [Source:MGI Symbol;Acc:MGI:1926119]	-	1597	769	1113	893	301	232	251	310	9.022849834	5.674408808	5.739402213	6.281132762	2.144838047	1.598962592	2.229034748	2.255079489
ENSMUSG00000040405	14.77755039	24.67982116	47.30205426	14.30973	174.0426531	238.5580758	194.7937082	196.6166937	25.26728895	201.0027827	-2.972808593	2.93E-20	1.82E-17	Havcr1	11	46735080	46779578	+	2311	protein_coding	hepatitis A virus cellular receptor 1 [Source:MGI Symbol;Acc:MGI:2159680]	-	18	23	63	14	168	238	151	186	0.342322263	0.571275953	1.093543018	0.331465533	4.029592385	5.521424039	4.513816405	4.55446041
ENSMUSG00000045775	671.5575677	403.4614241	406.1970056	368.9866094	124.3161808	87.20400249	125.1323821	126.8494798	462.5506517	115.8755113	2.000045884	1.81E-19	1.08E-16	Slc16a5	11	115462474	115474398	+	3699	protein_coding	solute carrier family 16 (monocarboxylic acid transporters), member 5 [Source:MGI Symbol;Acc:MGI:2443515]	-	818	376	541	361	120	87	97	120	9.719223234	5.834740778	5.866893461	5.339900395	1.798244313	1.260982361	1.811566545	1.835780901
ENSMUSG00000048222	209.3486305	261.8207114	200.4706109	157.40703	58.01421771	65.15241566	45.15085952	43.34023893	207.2617457	52.91443296	1.962894183	4.48E-19	2.60E-16	Mfap1b	2	121460235	121474067	-	3362	protein_coding	microfibrillar-associated protein 1B [Source:MGI Symbol;Acc:MGI:3694697]	-	255	244	267	154	56	65	35	41	3.333535283	4.165912749	3.185728936	2.506301404	0.923298434	1.036548763	0.719179375	0.690096906
ENSMUSG00000085651	145.3125788	81.55071338	86.34501967	55.19467287	6.215809041	3.007034569	6.450122789	7.399552988	92.10074619	5.768129847	4.012302384	6.13E-19	3.44E-16	Gm11695	11	115462045	115463454	-	407	antisense	predicted gene 11695 [Source:MGI Symbol;Acc:MGI:3649841]	-	177	76	115	54	6	3	5	7	19.11355374	10.71857955	11.33440428	7.259548921	0.817162864	0.39518544	0.8486771	0.973257061
ENSMUSG00000038541	45.15362619	81.55071338	105.1156761	77.68139145	906.4721518	382.8957351	405.0677111	408.0324934	77.37535179	525.6170228	-2.763926269	9.81E-19	5.34E-16	Srd5a2	17	74016955	74047916	-	1605	protein_coding	steroid 5 alpha-reductase 2 [Source:MGI Symbol;Acc:MGI:2150380]	-	55	76	140	76	875	382	314	386	1.506087617	2.718044784	3.499034841	2.590889203	30.21932763	12.76034499	13.5151696	13.60931294
ENSMUSG00000027287	1476.934064	1444.306055	1531.685566	1419.729641	797.6954936	917.1455435	852.7062327	902.7454646	1468.163832	867.5731836	0.759154957	1.10E-18	5.84E-16	Snap23	2	120567671	120601255	+	4293	protein_coding	synaptosomal-associated protein 23 [Source:MGI Symbol;Acc:MGI:109356]	-	1799	1346	2040	1389	770	915	661	854	18.4175925	17.99708733	19.06182802	17.70319458	9.942179907	11.42705442	10.63671345	11.25695461
ENSMUSG00000056296	2.462925065	0	0	0	519.0200549	300.7034569	277.3552799	142.7056648	0.615731266	309.9461141	-8.868199976	2.89E-18	1.48E-15	Synpr	14	13284780	13616340	+	9439	protein_coding	synaptoporin [Source:MGI Symbol;Acc:MGI:1919253]	-	3	0	0	0	501	300	215	135	0.01396876	0	0	0	2.942141261	1.703999091	1.573545708	0.809341323
ENSMUSG00000040152	1687.924644	1631.014268	1425.068238	1288.897824	770.7603211	716.6765722	808.8453977	737.8411408	1508.226243	758.530858	0.992313294	7.70E-18	3.85E-15	Thbs1	2	118111876	118127133	+	6073	protein_coding	thrombospondin 1 [Source:MGI Symbol;Acc:MGI:98737]	-	2056	1520	1898	1261	744	715	627	698	14.87929705	14.36674421	12.53684322	11.3611447	6.790807745	6.312143315	7.132325393	6.50393323
ENSMUSG00000031444	68.96190181	68.67428496	73.58097329	51.10617858	3.10790452	10.02344856	5.160098231	2.114157997	65.58083466	5.101402328	3.675503231	1.31E-17	6.36E-15	F10	8	13037308	13056676	+	2731	protein_coding	coagulation factor X [Source:MGI Symbol;Acc:MGI:103107]	-	84	64	98	50	3	10	4	2	1.351824057	1.345167378	1.439460141	1.001748244	0.060890752	0.196314505	0.101182447	0.041441191
ENSMUSG00000030703	325.9270836	284.3544611	247.0218389	470.176843	87.02132657	98.22979591	58.0511051	88.79463586	331.8700566	83.02421586	1.991688323	2.99E-17	1.42E-14	Gdpd3	7	126766334	126775649	+	2186	protein_coding	glycerophosphodiester phosphodiesterase domain containing 3 [Source:MGI Symbol;Acc:MGI:1915866]	-	397	265	329	460	84	98	45	84	7.981838459	6.958470156	6.037275691	11.51378087	2.130006405	2.403532551	1.422097081	2.174468201
ENSMUSG00000034918	1641.950043	1591.311947	1577.485968	1405.419911	827.7385706	621.4538109	846.2561099	679.7017959	1554.041967	743.7875718	1.064469073	3.29E-17	1.50E-14	Cdhr2	13	54701461	54736662	+	4129	protein_coding	cadherin-related family member 2 [Source:MGI Symbol;Acc:MGI:2687323]	-	2000	1483	2101	1375	799	620	656	643	21.2886292	20.61647068	20.41157126	18.22082768	10.72639232	8.050463713	10.9755387	8.8123152
ENSMUSG00000035459	486.8381878	278.9892826	354.3899938	272.9069936	81.8414857	83.19462307	96.75184183	117.3357688	348.2811145	94.78092985	1.880898341	3.34E-17	1.50E-14	Stab2	10	86841198	87008025	-	8757	protein_coding	stabilin 2 [Source:MGI Symbol;Acc:MGI:2178743]	-	593	260	472	267	79	83	75	111	2.97619874	1.704260785	2.162130568	1.668269452	0.500061619	0.508155737	0.591660808	0.717284691
ENSMUSG00000080845	51.72142636	97.64624892	69.826842	85.85838002	251.7402662	370.8675968	368.9470235	221.9865897	76.26322432	303.385369	-1.999169056	1.15E-16	5.05E-14	Gm9115	X	102724402	102725749	-	1348	processed_pseudogene	predicted gene 9115 [Source:MGI Symbol;Acc:MGI:3648181]	-	63	91	93	84	243	370	286	210	2.054060552	3.87498078	2.767504427	3.409570537	9.992362073	14.7158693	14.65693054	8.815629614
ENSMUSG00000055555	5.746825151	9.657321322	11.26239387	18.39822429	74.58970849	91.21338192	58.0511051	77.16676688	11.26619116	75.2552406	-2.764318156	3.97E-16	1.70E-13	4930502E18Rik	X	53724826	53738441	+	1427	protein_coding	RIKEN cDNA 4930502E18 gene [Source:MGI Symbol;Acc:MGI:1922263]	-	7	9	15	18	72	91	45	73	0.215593991	0.362023355	0.421660145	0.690174354	2.796792873	3.418940237	2.178489291	2.894828366
ENSMUSG00000027006	1185.487931	1216.822487	1190.059619	1154.999636	1779.793322	1780.164465	1706.70249	1797.034297	1186.842418	1765.923643	-0.573698642	4.19E-16	1.75E-13	Dnajc10	2	80315466	80354043	+	5004	protein_coding	DnaJ heat shock protein family (Hsp40) member C10 [Source:MGI Symbol;Acc:MGI:1914111]	-	1444	1134	1585	1130	1718	1776	1323	1700	12.68272212	13.00809818	12.70595268	12.35581588	19.03082604	19.02828951	18.26456915	19.22452212
ENSMUSG00000037902	2039.301954	1480.789269	1651.817768	1592.468525	902.3282791	790.8500916	718.5436787	654.3319	1691.094379	766.5134873	1.141566439	9.09E-16	3.71E-13	Sirpa	2	129592835	129632228	+	4911	protein_coding	signal-regulatory protein alpha [Source:MGI Symbol;Acc:MGI:108563]	-	2484	1380	2200	1558	871	789	557	619	22.23024465	16.12973398	17.96999742	17.35832458	9.831052193	8.613529773	7.835237221	7.132547088
ENSMUSG00000084349	570.57764	483.9391018	605.9167902	460.9777308	1259.737299	2328.447101	1234.553502	2161.726552	530.3528157	1746.116113	-1.718635273	3.22E-15	1.29E-12	Rpl3-ps1	X	13202571	13203780	+	1210	processed_pseudogene	ribosomal protein L3, pseudogene 1 [Source:MGI Symbol;Acc:MGI:3644217]	-	695	451	807	451	1216	2323	957	2045	25.24422365	21.39484893	26.7536741	20.39395502	55.70574483	102.9290418	54.63783172	95.63830591
ENSMUSG00000019232	142.8496538	165.2474982	121.6338538	204.4247143	726.2136896	457.0692544	478.5991109	410.1466514	158.53893	518.0071766	-1.712584491	3.42E-15	1.34E-12	Etnppl	3	130617448	130637521	+	8262	protein_coding	ethanolamine phosphate phospholyase [Source:MGI Symbol;Acc:MGI:1919010]	-	174	154	162	200	701	456	371	388	0.925607026	1.06992561	0.786547748	1.32450954	4.703104279	2.959059802	3.102098672	2.657482832
ENSMUSG00000073988	240.5456813	164.1744625	167.4342555	173.7610072	674.4152809	407.9543565	532.7801423	482.0280232	186.4788516	524.2944508	-1.489252213	6.48E-15	2.48E-12	Ttpa	4	20007938	20030785	+	3488	protein_coding	tocopherol (alpha) transfer protein [Source:MGI Symbol;Acc:MGI:1354168]	-	293	153	223	170	651	407	413	456	3.691932303	2.517868283	2.56462372	2.666752622	10.34561454	6.255932053	8.179758169	7.397965454
ENSMUSG00000051497	14674.10754	12146.76415	12098.0635	13144.50913	22296.10703	20382.68265	22383.2161	20847.71201	13015.86108	21477.42945	-0.722493576	6.78E-15	2.54E-12	Kcnj16	11	110968033	111027968	+	3936	protein_coding	potassium inwardly-rectifying channel, subfamily J, member 16 [Source:MGI Symbol;Acc:MGI:1314842]	-	17874	11320	16113	12860	21522	20335	17351	19722	199.5856206	165.085675	164.216422	178.7706275	303.0953811	276.9894176	304.5343659	283.5435662
ENSMUSG00000047730	1102.569454	450.674995	265.0416691	683.8006695	110.8485946	82.19227821	121.2623084	103.5937418	625.5216969	104.4742308	2.583384176	3.48E-14	1.27E-11	Fcgbp	7	28071236	28120862	+	10497	protein_coding	Fc fragment of IgG binding protein [Source:MGI Symbol;Acc:MGI:2444336]	-	1343	420	353	669	107	82	94	98	5.62306884	2.296688765	1.348977718	3.487154635	0.565028509	0.418815499	0.61862796	0.52830511
ENSMUSG00000030785	193.7501051	89.0619633	153.1685566	172.7388836	27.97114068	46.10786339	24.5104666	30.65529095	152.1798772	32.3111904	2.229756841	3.54E-14	1.27E-11	Cox6a2	7	128205435	128206387	-	680	protein_coding	cytochrome c oxidase subunit 6A2 [Source:MGI Symbol;Acc:MGI:104649]	-	236	83	204	169	27	46	19	29	15.25336544	7.00627585	12.03418054	13.59840832	2.200932038	3.626795007	1.930241181	2.413309474
ENSMUSG00000114203	0	0	0.750826258	0	85.9853584	61.14303623	59.34112966	68.71013489	0.187706565	68.79491479	-7.968829262	4.12E-14	1.45E-11	Gm35279	13	98994151	98997418	+	960	lincRNA	predicted gene, 35279 [Source:MGI Symbol;Acc:MGI:5594438]	-	0	0	1	0	83	61	46	65	0	0	0.041785349	0	4.792461583	3.4066906	3.310194307	3.831475529
ENSMUSG00000027327	573.8615401	505.3998158	670.4878484	484.486573	1001.781224	1252.93107	1070.720383	1197.670505	558.5589443	1130.775796	-1.015506751	7.67E-14	2.65E-11	1700037H04Rik	2	131146324	131160081	-	2286	protein_coding	RIKEN cDNA 1700037H04 gene [Source:MGI Symbol;Acc:MGI:1914576]	-	699	471	893	474	967	1250	830	1133	13.43889419	11.82667694	15.67005428	11.3452064	23.4477961	29.31621358	25.08238069	28.04643182
ENSMUSG00000103865	30.3760758	22.53374975	2.252478774	24.53096572	825.6666343	594.3904997	379.26722	455.6010483	19.92331751	563.7313506	-4.828679934	1.37E-13	4.64E-11	Gm37416	2	16023108	16023425	-	318	TEC	predicted gene, 37416 [Source:MGI Symbol;Acc:MGI:5610644]	-	37	21	3	24	797	593	294	431	5.113722876	3.790619805	0.37843335	4.129470875	138.9258243	99.97735976	63.86855627	76.69624166
ENSMUSG00000032066	177.3306047	152.3710697	214.7363098	197.2698493	353.2651472	426.9989088	394.7475147	368.9205704	185.4269584	385.9830353	-1.05358449	1.74E-13	5.80E-11	Bco2	9	50533087	50555181	-	2118	protein_coding	beta-carotene oxygenase 2 [Source:MGI Symbol;Acc:MGI:2177469]	-	216	142	286	193	341	426	306	349	4.482191217	3.848402085	5.416707011	4.985877901	8.924424178	10.78345011	9.980731202	9.324453849
ENSMUSG00000042770	695.3658433	790.8273127	826.6597101	594.8759187	1290.816344	1910.469296	1465.467898	1624.73042	726.9321962	1572.87099	-1.113229025	4.46E-13	1.46E-10	Hebp1	6	135137522	135198022	-	3711	protein_coding	heme binding protein 1 [Source:MGI Symbol;Acc:MGI:1333880]	-	847	737	1101	582	1246	1906	1136	1537	10.03124969	11.39973055	11.90122409	8.581087214	18.61139253	27.53632838	21.14726784	23.43726042
ENSMUSG00000036322	0	488.2312446	0	442.5795065	0	0	0	0	232.7026878	0	24.48334397	4.63E-13	1.47E-10	H2-Ea-ps	17	34342933	34344643	-	686	unprocessed_pseudogene	histocompatibility 2, class II antigen E alpha, pseudogene [Source:MGI Symbol;Acc:MGI:95900]	-	0	455	0	433	0	0	0	0	0	38.0719686	0	34.53616148	0	0	0	0
ENSMUSG00000027546	1346.399035	1622.429982	1499.400037	1526.030493	2492.539425	2638.171662	2231.742485	2386.884378	1498.564887	2437.334488	-0.702768603	4.65E-13	1.47E-10	Atp9a	2	168634438	168742409	-	5917	protein_coding	ATPase, class II, type 9A [Source:MGI Symbol;Acc:MGI:1330826]	-	1640	1512	1997	1493	2406	2632	1730	2258	12.18161484	14.66791128	13.53853785	13.80602082	22.5395808	23.84835379	20.19814207	21.59465653
ENSMUSG00000015090	246.2925065	286.5005325	393.4329592	387.3848337	74.58970849	122.2860725	127.7124312	117.3357688	328.402708	110.4809952	1.574332932	5.73E-13	1.78E-10	Ptgds	2	25466709	25470046	-	1649	protein_coding	prostaglandin D2 synthase (brain) [Source:MGI Symbol;Acc:MGI:99261]	-	300	267	524	379	72	122	99	111	7.995823225	9.294128193	12.74693876	12.57560362	2.420268908	3.966553033	4.147452566	3.809134043
ENSMUSG00000044026	1164.963556	737.1755276	557.1130835	992.4819881	318.0422293	275.6448355	319.9260903	302.3245935	862.9335387	303.9844371	1.505505218	7.13E-13	2.17E-10	Slc35g1	19	38395980	38405607	+	3471	protein_coding	solute carrier family 35, member G1 [Source:MGI Symbol;Acc:MGI:2444789]	-	1419	687	742	971	307	275	248	286	17.96761225	11.3610946	8.575205956	15.30646497	4.902702522	4.247683704	4.935872763	4.662677222
ENSMUSG00000038879	198.6759552	77.25857057	101.3615448	131.8539407	457.8979327	704.6484339	340.5664832	727.2703509	127.2875028	557.5958002	-2.129470236	1.18E-12	3.53E-10	Nipal2	15	34572799	34679212	-	8493	protein_coding	NIPA-like domain containing 2 [Source:MGI Symbol;Acc:MGI:1924488]	-	242	72	135	129	442	703	264	688	1.252324355	0.486619407	0.637628782	0.831072423	2.884781512	4.437805776	2.147383894	4.584070063
ENSMUSG00000073643	1273.332258	1384.216056	1627.040501	1263.344735	741.7532122	801.875885	735.3139979	849.8915147	1386.983388	782.2086524	0.826471864	1.44E-12	4.24E-10	Wdfy1	1	79702262	79776143	-	6488	protein_coding	WD repeat and FYVE domain containing 1 [Source:MGI Symbol;Acc:MGI:1916618]	-	1551	1290	2167	1236	716	800	570	804	10.50663249	11.41292391	13.3981038	10.42360427	6.117218059	6.610788089	6.069192371	7.012439706
ENSMUSG00000021456	283.2363824	318.6916036	292.0714144	308.6813186	170.9347486	163.3822116	161.2530697	169.1326397	300.6701798	166.1756674	0.852453799	1.96E-12	5.68E-10	Fbp2	13	62836877	62858422	-	1469	protein_coding	fructose bisphosphatase 2 [Source:MGI Symbol;Acc:MGI:95491]	-	345	297	389	302	165	163	125	160	10.32190563	11.60520205	10.62241033	11.24852124	6.226068998	5.948944247	5.87834547	6.163425054
ENSMUSG00000090817	1071.372403	885.2544545	1193.81375	927.0660795	438.2145374	380.8910454	443.7684479	594.0783971	1019.376672	464.2381069	1.135701895	2.01E-12	5.72E-10	Gm4450	3	98445675	98457126	-	1794	protein_coding	predicted gene 4450 [Source:MGI Symbol;Acc:MGI:3782634]	-	1305	825	1590	907	423	380	344	562	31.9705905	26.39669549	35.55248432	27.66273612	13.0698231	11.35625793	13.24655334	17.72710469
ENSMUSG00000027082	233.1569061	196.3655335	223.7462249	204.4247143	92.20116744	115.2696585	99.33189095	105.7078998	214.4233447	103.1276542	1.057288728	2.33E-12	6.53E-10	Tfpi	2	84432855	84476775	-	5463	protein_coding	tissue factor pathway inhibitor [Source:MGI Symbol;Acc:MGI:1095418]	-	284	183	298	200	89	115	77	100	2.284808072	1.92281695	2.188166332	2.003129749	0.903047484	1.128601778	0.973702788	1.03584013
ENSMUSG00000024766	249.5764066	817.6532052	678.7469373	774.7696673	2850.984413	2404.62531	2521.99801	2072.931916	630.1865541	2462.634912	-1.967206034	3.04E-12	8.41E-10	Lipo3	19	33517740	33761951	-	3431	protein_coding	lipase, member O3 [Source:MGI Symbol;Acc:MGI:2147592]	-	304	762	904	758	2752	2399	1955	1961	3.894174875	12.74830091	10.56922103	12.08812029	44.46102722	37.48725324	39.36342982	32.34303779
ENSMUSG00000082152	76.35067701	39.70232099	54.05949058	49.06193144	12.43161808	5.011724281	5.160098231	3.171236995	54.793605	6.443669397	3.082736279	3.30E-12	8.98E-10	Gm13655	2	75632638	75633382	-	745	processed_pseudogene	predicted gene 13655 [Source:MGI Symbol;Acc:MGI:3650029]	-	93	37	72	48	12	5	4	3	5.48642265	2.850778692	3.876782993	3.525293257	0.892846405	0.35982209	0.370911764	0.227870925
ENSMUSG00000056209	253.6812817	363.7591031	520.3225968	354.6768794	855.7097113	929.1736817	959.778271	1033.82326	373.1099652	944.6212311	-1.338879903	3.54E-12	9.49E-10	Npm3	19	45747734	45749591	-	1187	protein_coding	nucleoplasmin 3 [Source:MGI Symbol;Acc:MGI:894653]	-	309	339	693	347	826	927	744	978	11.44116754	16.39332436	23.41950889	15.99517668	38.57279501	41.87001393	43.30012054	46.6242725
ENSMUSG00000027801	5.746825151	24.67982116	27.02974529	21.46459501	113.9564991	123.2884173	110.942112	78.22384588	19.73024665	106.6027186	-2.440592602	4.18E-12	1.11E-09	Tm4sf4	3	57425314	57441677	+	1496	protein_coding	transmembrane 4 superfamily member 4 [Source:MGI Symbol;Acc:MGI:2385173]	-	7	23	36	21	110	123	86	74	0.20565015	0.882499149	0.9653086	0.768065021	4.075800071	4.408061125	3.971309608	2.79913638
ENSMUSG00000074923	683.051218	357.3208889	506.0568979	420.092788	152.2873215	157.3681424	207.6939538	197.6737727	491.6304482	178.7557976	1.463463742	4.85E-12	1.26E-09	Pak6	2	118663303	118698020	+	5211	protein_coding	p21 (RAC1) activated kinase 6 [Source:MGI Symbol;Acc:MGI:2679420]	-	832	333	674	411	147	157	161	187	7.017215888	3.668100389	5.188407654	4.31549914	1.56368058	1.615298052	2.134379749	2.030693908
ENSMUSG00000020014	80.45555211	57.94392793	45.04957548	53.15042573	13.46758626	9.021103706	7.740147346	12.68494798	59.14987031	10.72844632	2.452324865	6.89E-12	1.77E-09	Cfap54	10	92775619	93081618	-	14645	protein_coding	cilia and flagella associated protein 54 [Source:MGI Symbol;Acc:MGI:1922208]	-	98	54	60	52	13	9	6	12	0.294102885	0.211652029	0.164345245	0.194278282	0.049204606	0.032947861	0.028302758	0.046367727
ENSMUSG00000045392	132.1769785	26.82589256	33.78718161	25.55308929	0	0	0	0	54.58578548	0	8.091577932	7.51E-12	1.90E-09	Olfr1033	2	86020633	86045171	+	4261	protein_coding	olfactory receptor 1033 [Source:MGI Symbol;Acc:MGI:3030867]	-	161	25	45	25	0	0	0	0	1.660645476	0.336780182	0.423639306	0.32102493	0	0	0	0
ENSMUSG00000079575	6.567800173	18.24160694	8.259088838	8.176988573	75.62567666	42.09848396	110.942112	59.19642391	10.31137113	71.96567412	-2.826176903	8.94E-12	2.23E-09	Rbpj-ps3	6	46529354	46530794	-	1441	processed_pseudogene	recombination signal binding protein for immunoglobulin kappa J region, pseudogene 3 [Source:MGI Symbol;Acc:MGI:96525]	-	8	17	11	8	73	42	86	56	0.243999306	0.677178238	0.306213245	0.303763992	2.808087655	1.562641665	4.12288631	2.199115192
ENSMUSG00000013611	155.1642791	410.972674	361.8982564	346.4998908	773.8682256	1633.822116	1141.671734	1204.012979	318.6337751	1188.343763	-1.900267514	1.26E-11	3.11E-09	Snx31	15	36504062	36555573	-	2935	protein_coding	sorting nexin 31 [Source:MGI Symbol;Acc:MGI:1913946]	-	189	383	482	339	747	1630	885	1139	2.830194505	7.490463999	6.587705873	6.319778808	14.10796187	29.7751247	20.83061316	21.96036484
ENSMUSG00000027309	2523.677216	2206.161404	2046.001553	2167.924096	1418.240429	1386.242936	1449.987603	1493.652625	2235.941067	1437.030898	0.63798118	1.28E-11	3.12E-09	4930402H24Rik	2	130706200	130906406	-	10659	protein_coding	RIKEN cDNA 4930402H24 gene [Source:MGI Symbol;Acc:MGI:1923029]	-	3074	2056	2725	2121	1369	1383	1124	1413	12.67505889	11.07196491	10.25522781	10.88765854	7.119324143	6.956324103	7.284784984	7.501526231
ENSMUSG00000002885	490.1220879	291.8657111	371.6589977	368.9866094	805.983239	728.7047105	804.975324	770.6105898	380.6583515	777.5684658	-1.02769831	2.52E-11	6.03E-09	Adgre5	8	83723251	83741326	-	3757	protein_coding	adhesion G protein-coupled receptor E5 [Source:MGI Symbol;Acc:MGI:1347095]	-	597	272	495	361	778	727	624	729	6.983863154	4.155715055	5.285173781	5.257463817	11.47863332	10.37450313	11.47387947	10.98020038
ENSMUSG00000074715	165.0159793	349.809639	487.2862415	434.402518	1269.061013	2947.896222	2999.307097	2885.825665	359.1285944	2525.522499	-2.814032938	2.88E-11	6.80E-09	Ccl28	13	119623819	119654359	+	4844	protein_coding	chemokine (C-C motif) ligand 28 [Source:MGI Symbol;Acc:MGI:1861731]	-	201	326	649	425	1225	2941	2325	2730	1.82370466	3.863060575	5.374472318	4.800595141	14.0179251	32.55104835	33.15780029	31.89205065
ENSMUSG00000026833	1678.072944	687.8158853	678.7469373	1147.844771	351.1932108	314.7362849	297.9956728	300.2104355	1048.120134	316.033901	1.729618736	3.03E-11	7.07E-09	Olfm1	2	28192992	28230736	+	3553	protein_coding	olfactomedin 1 [Source:MGI Symbol;Acc:MGI:1860437]	-	2044	641	904	1123	339	314	231	284	25.2841448	10.35573372	10.20630379	17.2939753	5.288789374	4.738147003	4.491419924	4.523213269
ENSMUSG00000084277	0.820975022	0	0	0	29.00710886	40.09379425	56.76108054	27.48405396	0.205243755	38.3365094	-7.116459764	6.84E-11	1.58E-08	Gm11702	11	115657491	115657559	-	69	processed_pseudogene	predicted gene 11702 [Source:MGI Symbol;Acc:MGI:3649846]	-	1	0	0	0	28	40	44	26	0.636961956	0	0	0	22.49369083	31.08028487	44.05249134	21.32299425
ENSMUSG00000025287	692.0819432	684.5967781	632.9465355	589.7653009	954.1266878	1090.551204	1148.121856	998.9396534	649.8476394	1047.93485	-0.688501366	7.22E-11	1.64E-08	Acot9	X	155262443	155297654	+	2273	protein_coding	acyl-CoA thioesterase 9 [Source:MGI Symbol;Acc:MGI:1928939]	-	843	638	843	577	921	1088	890	945	16.30011708	16.11162317	14.87727555	13.88950163	22.46011499	25.66277107	27.04938901	23.52644489
ENSMUSG00000040264	112.473578	86.9158919	83.34171464	7.154865002	2.071936347	3.007034569	0	2.114157997	72.47151237	1.798282228	5.282267357	9.53E-11	2.14E-08	Gbp2b	3	142594847	142619179	+	2823	protein_coding	guanylate binding protein 2b [Source:MGI Symbol;Acc:MGI:95666]	-	137	81	111	7	2	3	0	2	2.13290874	1.646994669	1.577274814	0.135674256	0.039270904	0.056975017	0	0.040090646
ENSMUSG00000015568	5128.63096	12280.89361	10906.50222	10831.44349	21850.64072	27974.44259	30600.67253	29116.18393	9786.867572	27385.48494	-1.484541162	1.01E-10	2.25E-08	Lpl	8	68880491	68907448	+	10478	protein_coding	lipoprotein lipase [Source:MGI Symbol;Acc:MGI:96820]	-	6247	11445	14526	10597	21092	27909	23721	27544	26.20328236	62.69825524	55.61128286	55.33689997	111.5812313	142.8038683	156.3945044	148.7553343
ENSMUSG00000105558	4.104875108	5.365178512	7.50826258	1.022123572	61.12212224	56.13131195	21.93041748	42.28315993	4.500109943	45.3667529	-3.30325747	1.05E-10	2.29E-08	Gm5855	3	130929366	130930670	-	1305	processed_pseudogene	predicted gene 5855 [Source:MGI Symbol;Acc:MGI:3645472]	-	5	5	10	1	59	56	17	40	0.168392241	0.219926491	0.307386476	0.041927578	2.50607048	2.30065557	0.89992289	1.734496438
ENSMUSG00000049882	102.6218777	116.9608916	116.37807	124.6990757	198.9058893	276.6471803	265.7450589	216.7011947	115.1649788	239.4998308	-1.057325629	1.08E-10	2.33E-08	Vcpkmt	12	69577628	69583028	-	1027	protein_coding	valosin containing protein lysine (K) methyltransferase [Source:MGI Symbol;Acc:MGI:2684917]	-	125	109	155	122	192	276	206	205	5.349364045	6.092199364	6.054196638	6.499795199	10.36293003	14.40829954	13.85682287	11.29554916
ENSMUSG00000095597	895.6837485	1243.648379	1488.88847	1186.685467	556.3149092	669.566364	549.5504616	591.9642391	1203.726516	591.8489934	1.023798717	1.24E-10	2.65E-08	Gm6472	X	152909505	152910155	-	651	transcribed_processed_pseudogene	predicted pseudogene 6472 [Source:MGI Symbol;Acc:MGI:3648396]	-	1091	1159	1983	1161	537	668	426	560	73.65569757	102.1928474	122.1903739	97.58015796	45.72409075	55.01353649	45.20593948	48.67780325
ENSMUSG00000074639	5851.909954	1480.789269	2699.220398	1973.720617	386.4161287	489.1442898	390.877441	418.6032833	3001.410059	421.2602857	2.832868781	1.59E-10	3.36E-08	Rdh16f2	10	127866474	127877317	+	1265	protein_coding	RDH16 family member 2 [Source:MGI Symbol;Acc:MGI:3583955]	-	7128	1380	3595	1931	373	488	303	396	247.6508086	62.61907003	113.9996813	83.5222209	16.34444158	20.68251684	16.54698952	17.71448753
ENSMUSG00000110537	0.820975022	1.073035702	0	3.066370715	241.3805844	209.490075	41.28078585	43.34023893	1.24009536	133.872921	-6.827345919	1.64E-10	3.43E-08	Gm4316	8	123165255	123178765	+	3533	lincRNA	predicted gene 4316 [Source:MGI Symbol;Acc:MGI:3782497]	-	1	1	0	3	233	209	32	41	0.012439959	0.016247046	0	0.04646093	3.655645419	3.171587802	0.625710193	0.656695669
ENSMUSG00000025534	723.278994	1138.49088	999.3497494	1172.375737	2356.827595	2594.068488	2120.800373	1731.495399	1008.37384	2200.797964	-1.126888002	1.66E-10	3.43E-08	Gusb	5	129989011	130003049	-	4548	protein_coding	glucuronidase, beta [Source:MGI Symbol;Acc:MGI:95872]	-	881	1061	1331	1147	2275	2588	1644	1638	8.513694012	13.39099909	11.73958832	13.79917898	27.72762845	30.50829282	24.97170788	20.38061918
ENSMUSG00000032679	1155.111855	648.1135643	802.6332698	855.5174295	401.9556513	442.0340816	394.7475147	365.7493334	865.3440297	401.1216453	1.109841655	1.77E-10	3.61E-08	Cd59a	2	104095801	104115354	+	1811	protein_coding	CD59a antigen [Source:MGI Symbol;Acc:MGI:109177]	-	1407	604	1069	837	388	441	306	346	34.14587389	19.14416995	23.67851831	25.28816365	11.87585964	13.05552165	11.67266079	10.81139117
ENSMUSG00000005656	1674.789044	2175.043369	2641.406776	2113.751546	1118.845627	1245.914656	1118.451292	1156.444424	2151.247684	1159.914	0.891118602	2.11E-10	4.27E-08	Snx6	12	54746349	54795703	-	2998	protein_coding	sorting nexin 6 [Source:MGI Symbol;Acc:MGI:1919433]	-	2040	2027	3518	2068	1080	1243	867	1094	29.90619246	38.80968992	47.07165571	37.74237206	19.96842943	22.22867572	19.97810805	20.64950408
ENSMUSG00000032285	254.5022567	284.3544611	274.0515842	259.6193872	406.099524	464.0856684	466.9888899	414.3749674	268.1319223	437.8872624	-0.707423515	2.76E-10	5.51E-08	Dnaja4	9	54698873	54716315	+	3589	protein_coding	DnaJ heat shock protein family (Hsp40) member A4 [Source:MGI Symbol;Acc:MGI:1927638]	-	310	265	365	254	392	463	362	392	3.796215171	4.238288036	4.079572674	3.8723138	6.054306307	6.916424218	6.967901471	6.180684018
ENSMUSG00000034456	1963.772252	1185.704451	1266.643897	887.2032602	623.6528404	418.9801499	490.2093319	454.5439693	1325.830965	496.8465729	1.416537212	3.04E-10	6.00E-08	Uroc1	6	90333284	90364551	+	3472	protein_coding	urocanase domain containing 1 [Source:MGI Symbol;Acc:MGI:2385332]	-	2392	1105	1687	868	602	418	380	430	30.2791754	18.26840429	19.49084349	13.67887227	9.610999522	6.454619645	7.560852554	7.008299799
ENSMUSG00000079494	203.6018054	276.8432112	467.7647588	312.7698129	635.0484903	1142.673136	875.9266747	1012.68168	315.2448971	916.5824954	-1.538633037	4.89E-10	9.55E-08	Nat8f5	6	85817218	85820972	-	986	protein_coding	N-acetyltransferase 8 (GCN5-related) family member 5 [Source:MGI Symbol;Acc:MGI:1916299]	-	248	258	623	306	613	1140	679	958	11.05445537	15.01968566	25.34582312	16.98066903	34.46159232	61.98720101	47.57291333	54.98098635
ENSMUSG00000033808	660.8848924	814.4340981	737.3113854	751.2608252	1112.629818	1139.666102	1133.931586	1071.878104	740.9728003	1114.526403	-0.590369088	5.92E-10	1.14E-07	Tmem87a	2	120355312	120404113	-	7528	protein_coding	transmembrane protein 87A [Source:MGI Symbol;Acc:MGI:2441844]	-	805	759	982	735	1074	1137	879	1014	4.69979435	5.787356266	5.232715769	5.342173815	7.908178288	8.097574353	8.066333121	7.622233997
ENSMUSG00000026664	6284.56379	7729.076165	9205.88075	6624.382868	12781.77532	14868.7836	13461.40626	12312.85617	7460.975893	13356.20534	-0.839997993	6.60E-10	1.26E-07	Phyh	2	4919019	4938730	+	1893	protein_coding	phytanoyl-CoA hydroxylase [Source:MGI Symbol;Acc:MGI:891978]	-	7655	7203	12261	6481	12338	14834	10435	11648	177.728537	218.4141916	259.8187843	187.3275672	361.2816742	420.1281202	380.8103366	348.1967239
ENSMUSG00000058589	8.209750216	22.53374975	6.006610064	9.199112145	98.41697648	55.12896709	47.73090864	63.4247399	11.48730554	66.17539803	-2.567188691	6.72E-10	1.27E-07	Anks1b	10	89873509	90973300	+	14501	protein_coding	ankyrin repeat and sterile alpha motif domain containing 1B [Source:MGI Symbol;Acc:MGI:1924781]	-	10	21	8	9	95	55	37	60	0.030308513	0.083126481	0.0221303	0.033958996	0.363142796	0.203347495	0.176266857	0.234140871
ENSMUSG00000064427	5.746825151	15.02249983	6.757436322	7.154865002	26.93517251	79.18524364	76.11144891	50.73979192	8.670406577	58.24291425	-2.774363274	6.76E-10	1.27E-07	Gm22748	12	17546146	17546281	+	136	snoRNA	predicted gene, 22748 [Source:MGI Symbol;Acc:MGI:5452525]	-	7	14	9	7	26	79	59	48	2.262151654	5.908907344	2.654598649	2.816238409	10.59708018	31.14313104	29.96953413	19.97221633
ENSMUSG00000027395	541.0225392	577.2932079	557.1130835	523.3272687	338.7615927	378.8863557	312.185943	362.5780964	549.6890248	348.1029969	0.656535949	7.29E-10	1.35E-07	Polr1b	2	129100995	129126594	+	5805	protein_coding	polymerase (RNA) I polypeptide B [Source:MGI Symbol;Acc:MGI:108014]	-	659	538	742	512	327	378	242	343	4.989370735	5.319834287	5.12739705	4.825896712	3.122463062	3.491111068	2.879917393	3.343611641
ENSMUSG00000042978	1318.485885	1294.081057	1514.416562	1198.95095	2546.40977	2251.266547	2029.208629	1998.936386	1331.483613	2206.455333	-0.728245214	8.95E-10	1.64E-07	Sbk1	7	126272619	126295016	+	4227	protein_coding	SH3-binding kinase 1 [Source:MGI Symbol;Acc:MGI:2135937]	-	1606	1206	2017	1173	2458	2246	1573	1891	16.69843914	16.37695338	19.1411893	15.1836453	32.23305072	28.48732001	25.70770831	25.31530788
ENSMUSG00000079261	198.6759552	309.0342823	297.3271982	218.7344443	488.9769779	569.3318783	519.8798968	767.4393528	255.94297	586.4070264	-1.196858841	9.01E-10	1.64E-07	Gm15217	14	46379414	46383608	+	861	protein_coding	predicted gene 15217 [Source:MGI Symbol;Acc:MGI:3705233]	-	242	288	396	214	472	568	403	726	12.35306707	19.20027234	18.44961477	13.59943631	30.38719607	35.36871442	32.33469609	47.71527178
ENSMUSG00000096107	50.07947632	50.43267801	63.06940568	55.19467287	108.7766582	137.3212453	122.552333	116.2786898	54.69405822	121.2322316	-1.143515116	1.23E-09	2.22E-07	Gm16505	13	3358273	3363862	+	1627	transcribed_unprocessed_pseudogene	predicted gene 16505 [Source:MGI Symbol;Acc:MGI:3642261]	-	61	47	84	54	105	137	95	110	1.647801398	1.658167343	2.071032914	1.816002711	3.577284881	4.514473462	4.033693926	3.825859921
ENSMUSG00000025610	688.7980431	547.2482082	664.4812384	524.3493923	894.0405337	1217.849	1086.200678	1145.873634	606.2192205	1085.990961	-0.839350237	2.40E-09	4.27E-07	Map3k7cl	16	87553330	87595336	+	1652	protein_coding	Map3k7 C-terminal like [Source:MGI Symbol;Acc:MGI:2446584]	-	839	510	885	513	863	1215	842	1084	22.32104396	17.72059034	21.48960811	16.99094788	28.95693116	39.43123006	35.2102361	37.13155797
ENSMUSG00000074028	1822.564548	1611.699625	1677.34586	2047.313514	1026.64446	969.267476	1247.453747	1105.704632	1789.730887	1087.267579	0.719871383	2.49E-09	4.39E-07	Slc22a13	9	119192974	119209098	-	2001	protein_coding	solute carrier family 22 (organic cation transporter), member 13 [Source:MGI Symbol;Acc:MGI:2143107]	-	2220	1502	2234	2003	991	967	967	1046	48.76053597	43.08646823	44.78487312	54.77017723	27.45227538	25.90916851	33.38460747	29.58070555
ENSMUSG00000025936	73.06677692	62.23607074	90.84997722	66.43803216	153.3232897	213.4994544	148.3528241	155.3906128	73.14771426	167.6415452	-1.190223236	2.92E-09	5.10E-07	Gm4956	1	21285246	21298312	-	1365	transcribed_unprocessed_pseudogene	predicted gene 4956 [Source:MGI Symbol;Acc:MGI:3647976]	-	89	58	121	65	148	213	115	147	2.865628846	2.439008955	3.555887291	2.60549948	6.010088192	8.366061296	5.820121858	6.094086523
ENSMUSG00000070985	723.278994	281.135354	322.1044647	353.6547558	151.2513533	132.309521	145.772775	108.8791368	420.0433921	134.5531966	1.644127846	4.19E-09	7.24E-07	Acnat1	4	49447105	49473912	-	2128	protein_coding	acyl-coenzyme A amino acid N-acyltransferase 1 [Source:MGI Symbol;Acc:MGI:2140197]	-	881	262	429	346	146	132	113	103	18.19562047	7.067205507	8.086878842	8.89640941	3.803058562	3.325648903	3.668374861	2.738984242
ENSMUSG00000006469	2350.451487	1834.891051	2124.83831	2120.906411	1513.549501	1233.886518	1309.374926	1257.924008	2107.771815	1328.683738	0.666117086	4.40E-09	7.53E-07	Slc34a3	2	25228898	25234364	-	2358	protein_coding	solute carrier family 34 (sodium phosphate), member 3 [Source:MGI Symbol;Acc:MGI:2159410]	-	2863	1710	2830	2075	1461	1231	1015	1190	53.36298711	41.62654464	48.14352691	48.14870223	34.34457892	27.98906188	29.73645068	28.55795423
ENSMUSG00000031796	422.8021361	489.3042803	486.5354152	477.331708	677.5231855	715.6742274	668.2327209	720.9278769	468.9933849	695.5895026	-0.570199148	5.02E-09	8.51E-07	Cfap20	8	95420249	95434869	-	4451	protein_coding	cilia and flagella associated protein 20 [Source:MGI Symbol;Acc:MGI:107428]	-	515	456	648	467	654	714	518	682	5.08524896	5.880649578	5.839997747	5.740762392	8.144640788	8.600321919	8.03968539	8.670631176
ENSMUSG00000014077	3576.988169	3050.640502	3106.16823	3019.353031	2325.748549	2164.062545	2114.35025	2256.863661	3188.287483	2215.256251	0.525385195	5.41E-09	9.09E-07	Chp1	2	119547697	119587027	+	3499	protein_coding	calcineurin-like EF hand protein 1 [Source:MGI Symbol;Acc:MGI:1927185]	-	4357	2843	4137	2954	2245	2159	1639	2135	54.72757469	46.63918684	47.42822226	46.19307081	35.56511225	33.08131693	32.35950725	34.52851252
ENSMUSG00000075420	92.77017744	64.38214215	93.85328225	69.50440287	23.82726799	29.06800083	34.83066306	26.42697496	80.12750118	28.53822671	1.505451417	5.61E-09	9.22E-07	Smim6	11	115912017	115913920	+	978	protein_coding	small integral membrane protein 6 [Source:MGI Symbol;Acc:MGI:1915778]	-	113	60	125	68	23	29	27	25	5.078110812	3.521522343	5.1270367	3.804348935	1.303589225	1.589766105	1.907180502	1.446522144
ENSMUSG00000039693	79.63457709	85.84285619	83.34171464	74.61502073	119.13634	283.6635943	270.9051571	228.3290636	80.85854217	225.5085388	-1.478395105	5.64E-09	9.22E-07	Msantd3	4	48539935	48561919	+	1973	protein_coding	Myb/SANT-like DNA-binding domain containing 3 [Source:MGI Symbol;Acc:MGI:1913915]	-	97	80	111	73	115	283	210	216	2.160763494	2.327453186	2.256790066	2.024445364	3.230892707	7.690125731	7.352907427	6.195132487
ENSMUSG00000022426	545.9483893	641.67535	603.6643115	728.7741066	961.378465	1144.677826	954.6181727	1174.414767	630.0155394	1058.772308	-0.750866652	5.64E-09	9.22E-07	Josd1	15	79674251	79687919	-	3440	protein_coding	Josephin domain containing 1 [Source:MGI Symbol;Acc:MGI:1921408]	-	665	598	804	713	928	1142	740	1111	8.496220747	9.978397351	9.375466236	11.34073945	14.95344696	17.79843232	14.86073076	18.27593265
ENSMUSG00000053560	355.4821843	386.2928529	316.8486809	324.0131722	208.2296029	225.5275927	197.3737573	191.3312987	345.6592226	205.6155629	0.74624701	5.90E-09	9.55E-07	Ier2	8	84661331	84662852	-	1522	protein_coding	immediate early response 2 [Source:MGI Symbol;Acc:MGI:104815]	-	433	360	422	317	201	225	153	181	12.50362179	13.57706512	11.1222606	11.39606442	7.320372584	7.925778953	6.944542932	6.729578369
ENSMUSG00000022180	8304.983318	5326.549227	6154.522837	4369.578269	3027.099003	2960.926705	2679.381006	1911.198829	6038.908413	2644.651386	1.191316699	5.95E-09	9.55E-07	Slc7a8	14	54722209	54781946	-	5005	protein_coding	solute carrier family 7 (cationic amino acid transporter, y+ system), member 8 [Source:MGI Symbol;Acc:MGI:1355323]	-	10116	4964	8197	4275	2922	2954	2077	1808	88.83156712	56.93059773	65.69708818	46.73500816	32.36144539	31.64320751	28.66812593	20.44175962
ENSMUSG00000023122	2573.756693	2516.268722	1298.929426	3167.560949	1157.17645	842.9720241	864.3164537	928.1153605	2389.128947	948.145072	1.332831008	6.99E-09	1.11E-06	Sult1c2	17	53829637	53846339	-	1846	protein_coding	sulfotransferase family, cytosolic, 1C, member 2 [Source:MGI Symbol;Acc:MGI:1916333]	-	3135	2345	1730	3099	1117	841	670	878	74.63945049	72.91706895	37.59323282	91.85444241	33.54078767	24.42521466	25.07321327	26.914527
ENSMUSG00000042684	1018.009027	650.2596357	859.6960655	710.3758823	481.7252007	388.9098042	310.8959184	399.5758614	809.5851525	395.2766962	1.033960498	7.27E-09	1.15E-06	Npl	1	153503015	153550045	-	2961	protein_coding	N-acetylneuraminate pyruvate lyase [Source:MGI Symbol;Acc:MGI:1921341]	-	1240	606	1145	695	465	388	241	378	18.40542553	11.74768436	15.51180538	12.84271021	8.704950911	7.025340988	5.622707919	7.223993142
ENSMUSG00000025194	4134.430209	4126.895312	5675.495685	4126.312859	11796.56959	7285.042415	8817.317852	7992.574306	4515.783516	8972.876041	-0.990433939	7.84E-09	1.23E-06	Abcc2	19	43782192	43840740	+	8532	protein_coding	ATP-binding cassette, sub-family C (CFTR/MRP), member 2 [Source:MGI Symbol;Acc:MGI:1352447]	-	5036	3846	7559	4037	11387	7268	6835	7561	25.94164187	25.87476927	35.53929158	25.88917364	73.97930632	45.67075194	55.34196316	50.14785066
ENSMUSG00000079103	3.283900086	47.21357091	34.53800787	28.61946001	0	0	0	0	28.41373472	0	7.141853141	8.95E-09	1.39E-06	Tgm7	2	121093565	121109795	-	2151	protein_coding	transglutaminase 7 [Source:MGI Symbol;Acc:MGI:2151164]	-	4	44	46	28	0	0	0	0	0.081730126	1.174168212	0.857852634	0.712242536	0	0	0	0
ENSMUSG00000085412	172.4047545	85.84285619	105.8665024	136.9645586	58.01421771	32.0750354	32.25061394	34.88360695	125.2696679	39.3058685	1.67020631	9.15E-09	1.41E-06	Halr1	6	52102949	52113684	+	981	lincRNA	Hoxa adjacent long noncoding RNA 1 [Source:MGI Symbol;Acc:MGI:3705267]	-	210	80	141	134	56	32	25	33	9.408337154	4.681004216	5.765611473	7.473879244	3.164250085	1.748860066	1.760507543	1.903570058
ENSMUSG00000035495	282.4154074	406.6805312	406.1970056	424.1812822	739.6812759	594.3904997	734.0239734	712.4712449	379.8685566	695.1417485	-0.872852697	1.03E-08	1.56E-06	Tstd2	4	46114746	46138694	-	5570	protein_coding	thiosulfate sulfurtransferase (rhodanese)-like domain containing 2 [Source:MGI Symbol;Acc:MGI:3039624]	-	344	379	541	415	714	593	569	674	2.71434991	3.90572865	3.896164975	4.076647751	7.105502515	5.707863627	7.057062439	6.847446283
ENSMUSG00000055137	1108.316279	1064.451417	2153.369708	1018.035077	3244.652319	3463.101478	2996.727048	3146.924178	1336.04312	3212.851256	-1.265122795	1.05E-08	1.59E-06	Sugct	13	16857472	17695553	-	3429	protein_coding	succinyl-CoA glutarate-CoA transferase [Source:MGI Symbol;Acc:MGI:1923221]	-	1350	992	2868	996	3132	3455	2323	2977	17.30329724	16.60589317	33.55111286	15.89286297	50.62978104	54.02000957	46.80029746	49.1287011
ENSMUSG00000038079	269.2798071	488.2312446	521.8242493	485.5086965	1024.572524	1095.562928	860.44638	872.0901736	441.2109994	963.1680013	-1.127391008	1.13E-08	1.69E-06	Tmem237	1	59100590	59120408	-	2389	protein_coding	transmembrane protein 237 [Source:MGI Symbol;Acc:MGI:2138365]	-	328	455	695	475	989	1093	667	825	6.034208036	10.93234427	11.6698137	10.87896916	22.9473174	24.52890168	19.28752815	19.54167253
ENSMUSG00000010307	793.8828459	1261.889986	973.8216567	1268.455352	1886.498044	2242.245443	1842.155068	2204.009712	1074.51246	2043.727067	-0.928845081	1.15E-08	1.70E-06	Tmem86a	7	47050601	47054777	+	1887	protein_coding	transmembrane protein 86A [Source:MGI Symbol;Acc:MGI:1915143]	-	967	1176	1297	1241	1821	2237	1428	2085	22.52252921	35.77284446	27.57168727	35.98406039	53.49212201	63.5577002	52.27850938	62.52563222
ENSMUSG00000063796	11783.45448	9909.484712	12362.35434	11215.76195	8140.637907	7289.051795	6946.782243	7940.777436	11317.76387	7579.312345	0.578487667	1.19E-08	1.75E-06	Slc22a8	19	8591254	8611834	+	3478	protein_coding	solute carrier family 22 (organic anion transporter), member 8 [Source:MGI Symbol;Acc:MGI:1336187]	-	14353	9235	16465	10973	7858	7272	5385	7512	181.3742761	152.4141803	189.9010759	172.6259522	125.2374533	112.0981338	106.9604001	122.2221542
ENSMUSG00000024743	45.97460121	26.82589256	20.27230897	48.03980787	94.27310379	100.2344856	109.6520874	149.0481388	35.27815265	113.3019539	-1.688265943	1.23E-08	1.80E-06	Syt7	19	10389090	10453181	+	7274	protein_coding	synaptotagmin VII [Source:MGI Symbol;Acc:MGI:1859545]	-	56	25	27	47	91	100	85	141	0.338358675	0.197280775	0.148896927	0.353536979	0.693457543	0.737056522	0.807258298	1.09690685
ENSMUSG00000050052	494.226963	627.7258859	652.4680182	789.0793973	1053.579632	1246.917001	1115.871242	1135.302844	640.8750661	1137.91768	-0.829502675	1.25E-08	1.82E-06	Tdrp	8	13952008	13975032	-	4695	protein_coding	testis development related protein [Source:MGI Symbol;Acc:MGI:1919398]	-	602	585	869	772	1017	1244	865	1074	5.635383545	7.152178126	7.424709188	8.996881273	12.00707262	14.20557685	12.72762584	12.9447187
ENSMUSG00000025198	1213.401082	1362.755342	1666.083467	1233.703151	2153.777833	2369.54324	2133.700618	2160.669473	1368.98576	2204.422791	-0.686752046	1.70E-08	2.44E-06	Erlin1	19	44034944	44069785	-	4961	protein_coding	ER lipid raft associated 1 [Source:MGI Symbol;Acc:MGI:2387613]	-	1478	1270	2219	1207	2079	2364	1654	2044	13.09386298	14.69442331	17.94251604	13.31215387	23.22934923	25.54773104	23.03208035	23.31500951
ENSMUSG00000022314	3085.224131	3401.523177	3215.038037	3142.007859	4075.498794	4189.801499	4351.252833	4382.649527	3210.948301	4249.800663	-0.404509738	1.83E-08	2.62E-06	Rad21	15	51962240	51991747	-	4232	protein_coding	RAD21 cohesin complex component [Source:MGI Symbol;Acc:MGI:108016]	-	3758	3170	4282	3074	3934	4180	3373	4146	39.02776683	42.99635657	40.58787105	39.74371774	51.52766675	52.9547245	55.06017291	55.43800219
ENSMUSG00000074207	2290.52031	5867.359221	6103.466652	5963.068917	11965.4324	14372.62289	13525.90749	13433.35991	5056.103775	13324.33067	-1.398039012	1.92E-08	2.72E-06	Adh1	3	138260991	138290698	+	2233	protein_coding	alcohol dehydrogenase 1 (class I) [Source:MGI Symbol;Acc:MGI:87921]	-	2790	5468	8129	5834	11550	14339	10485	12708	54.91336598	140.5587335	146.0305324	142.9512599	286.7114533	344.274005	324.3744214	322.0419263
ENSMUSG00000040187	78.81360207	79.40464198	77.33510458	108.3450986	38.33082242	30.07034569	37.41071217	32.76944895	85.97461181	34.64533231	1.31094886	2.56E-08	3.59E-06	Arntl2	6	146796055	146833529	+	5691	protein_coding	aryl hydrocarbon receptor nuclear translocator-like 2 [Source:MGI Symbol;Acc:MGI:2684845]	bHLH	96	74	103	106	37	30	29	31	0.741387454	0.746382051	0.726012181	1.019125258	0.360383517	0.282622517	0.352027265	0.30824571
ENSMUSG00000028836	1084.508004	1673.935696	1512.164084	1371.689833	2169.317355	2816.589046	2420.08607	2566.587808	1410.574404	2493.14507	-0.822202977	2.58E-08	3.59E-06	Slc30a2	4	134343181	134354484	+	3564	protein_coding	solute carrier family 30 (zinc transporter), member 2 [Source:MGI Symbol;Acc:MGI:106637]	-	1321	1560	2014	1342	2094	2810	1876	2428	16.29024842	25.12493551	22.66820016	20.60274589	32.56797551	42.27101876	36.36319438	38.55093535
ENSMUSG00000028766	10131.65274	7138.906528	9821.558281	8429.453096	5646.026545	5438.72319	5089.14688	5763.194699	8880.392662	5484.272829	0.695430961	2.71E-08	3.72E-06	Alpl	4	137741733	137796384	-	4033	protein_coding	alkaline phosphatase, liver/bone/kidney [Source:MGI Symbol;Acc:MGI:87983]	-	12341	6653	13081	8247	5450	5426	3945	5452	134.4883654	94.69070589	130.1091955	111.8865952	74.90659589	72.13161526	67.57494086	76.49826014
ENSMUSG00000027236	602.5956658	689.9619567	687.0060261	630.6502437	407.1354922	388.9098042	481.17916	426.0028363	652.5534731	425.8068232	0.618112386	2.71E-08	3.72E-06	Eif3j1	2	122028546	122056598	+	5830	protein_coding	eukaryotic translation initiation factor 3, subunit J1 [Source:MGI Symbol;Acc:MGI:1925905]	-	734	643	915	617	393	388	373	403	5.533374827	6.330827363	6.295754829	5.790644386	3.736592833	3.568102001	4.419846288	3.91165392
ENSMUSG00000096995	132.1769785	111.5957131	143.4078153	149.2300415	236.2007436	249.5838692	211.5640275	241.0140116	134.1026371	234.590663	-0.805843964	3.00E-08	4.08E-06	2810029C07Rik	12	111572317	111574402	-	1954	bidirectional_promoter_lncRNA	RIKEN cDNA 2810029C07 gene [Source:MGI Symbol;Acc:MGI:1919920]	-	161	104	191	146	228	249	164	228	3.621294971	3.055109865	3.921065308	4.0882607	6.467881709	6.832016049	5.798106356	6.602892401
ENSMUSG00000024640	1365.281461	1177.120166	987.3365293	922.9775852	502.4445641	681.5945022	657.9125244	602.5350291	1113.178935	611.121655	0.865692721	3.04E-08	4.10E-06	Psat1	19	15904678	15947337	-	4254	protein_coding	phosphoserine aminotransferase 1 [Source:MGI Symbol;Acc:MGI:2183441]	-	1663	1097	1315	903	485	680	510	570	17.18135252	14.80223159	12.40005282	11.61450086	6.319693763	8.570092655	8.282083015	7.582305919
ENSMUSG00000083061	63.21507666	175.9778552	269.5466266	197.2698493	808.0551753	1670.908875	746.9242189	1290.693457	176.502352	1129.145432	-2.677485458	3.32E-08	4.46E-06	Gm12191	11	49678710	49679057	-	348	processed_pseudogene	predicted gene 12191 [Source:MGI Symbol;Acc:MGI:3651293]	-	77	164	359	193	780	1667	579	1221	9.724651938	27.05095841	41.38190435	30.34508447	124.2416297	256.8209488	114.9386809	198.5456391
ENSMUSG00000020674	634.6136917	839.1139193	626.9399255	558.0794701	1078.442869	1074.513686	1148.121856	1135.302844	664.6867516	1109.095314	-0.739607513	3.53E-08	4.68E-06	Pxdn	12	29937608	30017658	+	9648	protein_coding	peroxidasin [Source:MGI Symbol;Acc:MGI:1916925]	-	773	782	835	546	1041	1072	890	1074	3.521314248	4.652512096	3.47171806	3.096461136	5.980881746	5.9570546	6.37264316	6.29928009
ENSMUSG00000030934	6470.104145	3521.703175	4684.405024	4197.861509	2532.942184	2476.79414	2383.965383	2493.649357	4718.518463	2471.837766	0.93294147	3.54E-08	4.68E-06	Oat	7	132557478	132576398	-	2360	protein_coding	ornithine aminotransferase [Source:MGI Symbol;Acc:MGI:97394]	-	7881	3282	6239	4107	2445	2471	1848	2359	146.7681802	79.82604754	106.0469667	95.21886173	57.42733218	56.13514291	54.09496606	56.56396834
ENSMUSG00000055312	1111.600179	2210.453547	2319.302311	2418.344371	4383.181342	4657.896547	4322.872293	4355.165473	2014.925102	4429.778914	-1.136759913	3.89E-08	5.11E-06	Them7	2	105224320	105379796	+	1556	protein_coding	thioesterase superfamily member 7 [Source:MGI Symbol;Acc:MGI:1921338]	-	1354	2060	3089	2366	4231	4647	3351	4120	38.24473505	75.99336584	79.63492651	83.19848791	150.7249726	160.1168988	148.7756046	149.8344079
ENSMUSG00000048096	230.6939811	136.2755342	115.6272437	190.1149843	56.97824954	78.18289879	65.79125244	59.19642391	168.1779358	65.03720617	1.370088	4.60E-08	6.00E-06	Lmod1	1	135324807	135368065	+	3948	protein_coding	leiomodin 1 (smooth muscle) [Source:MGI Symbol;Acc:MGI:2135671]	-	281	127	154	186	55	78	51	56	3.128180186	1.846480092	1.564727966	2.577781401	0.772213387	1.059233113	0.892400738	0.802665905
ENSMUSG00000000958	4946.374505	4462.755486	5186.707791	4955.255075	3708.766061	2616.120075	2679.381006	3041.216278	4887.773214	3011.370855	0.698691173	4.90E-08	6.34E-06	Slc7a7	14	54369442	54417780	-	3315	protein_coding	solute carrier family 7 (cationic amino acid transporter, y+ system), member 7 [Source:MGI Symbol;Acc:MGI:1337120]	-	6025	4159	6908	4848	3580	2610	2077	2877	79.87964082	72.0150788	83.5918745	80.01830803	59.86200719	42.21152717	43.28324895	49.11116786
ENSMUSG00000028780	421.1601861	612.7033861	514.3159868	540.7033694	764.544512	868.0306455	1012.669278	954.5423355	522.2207321	899.9466927	-0.786246691	5.25E-08	6.74E-06	Sema3c	5	17574281	17730268	+	7140	protein_coding	sema domain, immunoglobulin domain (Ig), short basic domain, secreted, (semaphorin) 3C [Source:MGI Symbol;Acc:MGI:107557]	-	513	571	685	529	738	866	785	903	3.157779044	4.59045727	3.848465766	4.053850662	5.729410385	6.502700778	7.595184599	7.156710853
ENSMUSG00000010066	9.030725237	175.9778552	129.1421164	137.9866822	5.179840867	3.007034569	2.580049115	5.285394992	113.0343447	4.013079886	4.807778428	5.67E-08	7.23E-06	Cacna2d2	9	107399612	107529343	+	7947	protein_coding	calcium channel, voltage-dependent, alpha 2/delta subunit 2 [Source:MGI Symbol;Acc:MGI:1929813]	-	11	164	172	135	5	3	2	5	0.060834796	1.18456443	0.86820144	0.929481695	0.03487535	0.020239144	0.01738576	0.035603339
ENSMUSG00000082935	27.91315073	46.1405352	39.79379168	17.37610072	89.09326292	105.2462099	94.17179271	82.45216187	32.80589458	92.74085685	-1.498034118	6.43E-08	8.14E-06	Gm7658	1	21511933	21513056	-	1124	processed_pseudogene	predicted gene 7658 [Source:MGI Symbol;Acc:MGI:3648029]	-	34	43	53	17	86	105	73	78	1.329459742	2.195938621	1.891493383	0.827547433	4.241152814	5.008377756	4.48666287	3.926921539
ENSMUSG00000059857	1.641950043	3.219107107	6.006610064	6.13274143	23.82726799	32.0750354	23.22044204	27.48405396	4.250102161	26.65169985	-2.650711021	7.00E-08	8.74E-06	Ntng1	3	109780040	110144011	-	8243	protein_coding	netrin G1 [Source:MGI Symbol;Acc:MGI:1934028]	-	2	3	8	6	23	32	18	26	0.010663684	0.020890749	0.038931394	0.039826875	0.154665809	0.208131957	0.15085305	0.178489215
ENSMUSG00000022454	21.34535056	6.438214215	8.259088838	6.13274143	37.29485425	47.11020824	55.47105598	78.22384588	10.54384876	54.52499109	-2.344537475	7.00E-08	8.74E-06	Nell2	15	95075230	95528559	-	4670	protein_coding	NEL-like 2 [Source:MGI Symbol;Acc:MGI:1858510]	-	26	6	11	6	36	47	43	74	0.244691595	0.073748369	0.094486785	0.070298273	0.427304436	0.539579036	0.636089847	0.896682661
ENSMUSG00000027870	13060.07064	6634.579748	8391.985086	3702.131577	2412.769876	1722.028463	1861.505437	1922.826698	7947.191764	1979.782618	2.005138645	7.10E-08	8.80E-06	Hao2	3	98874521	98893239	-	2049	protein_coding	hydroxyacid oxidase 2 [Source:MGI Symbol;Acc:MGI:96012]	-	15908	6183	11177	3622	2329	1718	1443	1819	341.2213594	173.2109488	218.8157409	96.72010809	63.00562311	44.95264921	48.65094287	50.23595622
ENSMUSG00000026535	22.16632558	27.89892826	6.757436322	12.26548286	0	0	0	0	17.27204326	0	6.420157767	7.51E-08	9.25E-06	Ifi202b	1	173962568	173982744	-	1697	protein_coding	interferon activated gene 202B [Source:MGI Symbol;Acc:MGI:1347083]	-	27	26	9	12	0	0	0	0	0.699269372	0.87944677	0.212743321	0.386909764	0	0	0	0
ENSMUSG00000095079	58.28922653	106.2305345	108.8698074	28.61946001	411.2793649	328.7691128	183.1834872	238.8998536	75.50225712	290.5329546	-1.943143535	7.91E-08	9.67E-06	Igha	12	113254830	113260236	-	2668	IG_C_gene	immunoglobulin heavy constant alpha [Source:MGI Symbol;Acc:MGI:96444]	-	71	99	145	28	397	328	142	226	1.169593937	2.129940257	2.180105171	0.574225523	8.248148329	6.591163861	3.676794928	4.793431731
ENSMUSG00000076928	36.12290095	23.60678545	15.76735142	26.57521286	73.55374032	84.19696792	58.0511051	126.8494798	25.51806267	85.66282329	-1.752662513	9.63E-08	1.17E-05	Trac	14	54220521	54224206	+	935	TR_C_gene	T cell receptor alpha constant [Source:MGI Symbol;Acc:MGI:4439838]	-	44	22	21	26	71	84	45	120	2.068252941	1.350607393	0.900954693	1.521500231	4.209189891	4.816613131	3.324817346	7.262624122
ENSMUSG00000062210	4173.016035	3769.574423	3709.832541	2873.18936	7065.302943	5377.580154	5584.51631	6381.585913	3631.40309	6102.24633	-0.748687812	9.83E-08	1.19E-05	Tnfaip8	18	49979427	50107173	+	10328	protein_coding	tumor necrosis factor, alpha-induced protein 8 [Source:MGI Symbol;Acc:MGI:2147191]	-	5083	3513	4941	2811	6820	5365	4329	6037	21.63049536	19.52450235	19.19083593	14.89206427	36.60327345	27.85015312	28.95597849	33.07721066
ENSMUSG00000024503	3205.086484	3708.411388	3829.213916	2889.543337	4908.417206	5866.724444	5423.263241	4956.643423	3408.063781	5288.762078	-0.633838335	1.07E-07	1.29E-05	Spink1	18	43728069	43737237	-	422	protein_coding	serine peptidase inhibitor, Kazal type 1 [Source:MGI Symbol;Acc:MGI:106202]	-	3904	3456	5100	2827	4738	5853	4204	4689	406.5930426	470.0881845	484.7892635	366.5419139	622.3495592	743.6013393	688.203925	628.7698581
ENSMUSG00000047719	758.5809199	1466.839805	1398.789319	1549.539335	2631.359161	2843.652357	2697.44135	2460.879908	1293.437345	2658.333194	-1.039823958	1.10E-07	1.31E-05	Ubiad1	4	148434495	148444771	-	2992	protein_coding	UbiA prenyltransferase domain containing 1 [Source:MGI Symbol;Acc:MGI:1918957]	-	924	1367	1863	1516	2540	2837	2091	2328	13.57290992	26.22557253	24.97736002	27.72348979	47.05696445	50.83605452	48.27911855	44.02965874
ENSMUSG00000032193	918.6710491	562.2707081	744.819648	553.9909758	347.0493381	326.7644231	387.0073673	386.8909134	694.9380953	361.9280105	0.943535636	1.12E-07	1.33E-05	Ldlr	9	21723483	21749919	+	9622	protein_coding	low density lipoprotein receptor [Source:MGI Symbol;Acc:MGI:96765]	-	1119	524	992	542	335	326	300	366	5.111252298	3.125964107	4.135629148	3.082082216	1.929884132	1.816462087	2.153886384	2.152482679
ENSMUSG00000055430	198.6759552	109.4496416	174.9425181	169.6725129	64.23002676	55.12896709	72.24137523	87.73755686	163.185157	69.83448149	1.2301971	1.15E-07	1.35E-05	Nap1l5	6	58905233	58907076	-	1844	protein_coding	nucleosome assembly protein 1-like 5 [Source:MGI Symbol;Acc:MGI:1923555]	-	242	102	233	166	62	55	56	83	5.767890861	3.175099267	5.068626295	4.925580905	1.863728102	1.599100882	2.09794452	2.547071335
ENSMUSG00000021364	1169.068431	773.6587414	894.2340733	665.4024452	422.6750148	388.9098042	469.568939	520.0828672	875.5909227	450.3091563	0.960852001	1.23E-07	1.43E-05	Elovl2	13	41182381	41220405	-	3966	protein_coding	elongation of very long chain fatty acids (FEN1/Elo2, SUR4/Elo3, yeast)-like 2 [Source:MGI Symbol;Acc:MGI:1858960]	-	1424	721	1191	651	408	388	364	492	15.78046747	10.43519592	12.04631789	8.981286787	5.702420432	5.245091948	6.340384017	7.019987285
ENSMUSG00000036880	6997.170109	4841.537089	5625.190325	4635.330398	3259.155874	3575.364102	2952.866213	3308.657265	5524.80698	3274.010863	0.754926393	1.23E-07	1.43E-05	Acaa2	18	74779197	74806207	+	1515	protein_coding	acetyl-Coenzyme A acyltransferase 2 (mitochondrial 3-oxoacyl-Coenzyme A thiolase) [Source:MGI Symbol;Acc:MGI:1098623]	-	8523	4512	7492	4535	3146	3567	2289	3130	247.2534957	170.9521278	198.3720146	163.7853089	115.1059746	126.2305768	104.3758556	116.9110705
ENSMUSG00000070576	61.57312662	38.62928529	45.04957548	63.37166144	195.7979848	136.3189004	113.5221611	101.4795838	52.15591221	136.7796575	-1.391929861	1.26E-07	1.46E-05	Mn1	5	111417362	111457033	+	6940	protein_coding	meningioma 1 [Source:MGI Symbol;Acc:MGI:1261813]	-	75	36	60	62	189	136	88	96	0.474968029	0.297756385	0.346806356	0.488812727	1.509572983	1.050639025	0.87597173	0.782772744
ENSMUSG00000042766	163.3740293	121.2530344	118.6305488	123.6769522	79.76954936	39.09144939	47.73090864	44.39731793	131.7336412	52.74730633	1.319939577	1.31E-07	1.50E-05	Trim46	3	89234177	89246309	-	3792	protein_coding	tripartite motif-containing 46 [Source:MGI Symbol;Acc:MGI:2673000]	-	199	113	158	121	77	39	37	42	2.306467464	1.710520043	1.671413964	1.745932009	1.125574323	0.551404579	0.674062682	0.626765228
ENSMUSG00000026579	315.2544083	197.4385692	252.2776227	238.1547922	151.2513533	107.2508996	118.6822593	132.1348748	250.7813481	127.3298468	0.979974317	1.59E-07	1.81E-05	F5	1	164151838	164220277	+	7430	protein_coding	coagulation factor V [Source:MGI Symbol;Acc:MGI:88382]	-	384	184	336	233	146	107	92	125	2.271459488	1.421500648	1.81403529	1.71584239	1.089220541	0.772092003	0.855393414	0.952017939
ENSMUSG00000099858	101.8009027	151.298034	144.9094678	135.942435	72.51777214	65.15241566	55.47105598	64.4818189	133.4877099	64.40576567	1.044609345	1.73E-07	1.96E-05	Gm6652	1	153619604	153620673	-	1070	processed_pseudogene	predicted gene 6652 [Source:MGI Symbol;Acc:MGI:3647244]	-	124	141	193	133	70	65	43	61	5.093314485	7.564032525	7.235504189	6.801084158	3.626319315	3.256894338	2.776205221	3.226041797
ENSMUSG00000047844	291.4461327	150.2249983	201.9722634	207.4910851	102.5608492	111.260279	86.43164537	81.39508287	212.7836199	95.41196411	1.157652986	1.90E-07	2.13E-05	Bex4	X	136138996	136140443	+	837	protein_coding	brain expressed X-linked 4 [Source:MGI Symbol;Acc:MGI:3606746]	-	355	140	269	203	99	111	67	77	18.64084005	9.60109198	12.89205323	13.27030381	6.556340759	7.11003291	5.529886702	5.205820626
ENSMUSG00000028841	385.8582601	315.4724965	306.3371133	341.3892729	207.1936347	208.4877301	220.5941994	217.7582737	337.2642857	213.5084595	0.661035175	2.17E-07	2.42E-05	Cnksr1	4	134228041	134238399	-	2804	protein_coding	connector enhancer of kinase suppressor of Ras 1 [Source:MGI Symbol;Acc:MGI:2670958]	-	470	294	408	334	200	208	171	206	7.366860287	6.018487651	5.83683507	6.517465534	3.953700497	3.977035026	4.212937243	4.157317024
ENSMUSG00000073000	253.6812817	213.5341048	189.208217	234.0662979	118.1003718	119.2790379	122.552333	144.8198228	222.6224753	126.1878914	0.817978212	2.25E-07	2.50E-05	Gm10451	12	76444497	76451336	+	2494	lincRNA	predicted gene 10451 [Source:MGI Symbol;Acc:MGI:3641898]	-	309	199	252	229	114	119	95	137	5.445335153	4.580097043	4.053212372	5.023996392	2.533729122	2.558141731	2.631443471	3.108479808
ENSMUSG00000011008	96.87505255	54.72482082	72.07932077	64.39378502	33.15098155	23.05393169	23.22044204	25.36989596	72.01824479	26.19881281	1.46176776	2.28E-07	2.51E-05	Mcoln2	3	146149833	146195513	+	3288	protein_coding	mucolipin 2 [Source:MGI Symbol;Acc:MGI:1915529]	-	118	51	96	63	32	23	18	24	1.57729448	0.890341096	1.171209785	1.048380722	0.539473294	0.375033547	0.378187861	0.413050703
ENSMUSG00000020937	246.2925065	168.4666053	186.9557383	229.9778036	378.1283833	321.7526989	401.1976375	353.0643854	207.9231634	363.5357763	-0.803412814	2.29E-07	2.51E-05	Plcd3	11	103070304	103101658	-	3393	protein_coding	phospholipase C, delta 3 [Source:MGI Symbol;Acc:MGI:107451]	-	300	157	249	225	365	321	311	334	3.8859748	2.656035316	2.943816637	3.628348083	5.962944754	5.072187074	6.332036624	5.570402021
ENSMUSG00000092500	61.57312662	96.57321322	33.03635535	64.39378502	224.8050936	184.4314535	129.0024558	178.6463507	63.89412005	179.2213384	-1.500882258	2.36E-07	2.58E-05	Gm20400	6	142161493	142173796	+	665	antisense	predicted gene 20400 [Source:MGI Symbol;Acc:MGI:5141865]	-	75	90	44	63	217	184	100	169	4.95680921	7.768531244	2.654155107	5.183572651	18.08797168	14.83440965	10.38831819	14.38099687
ENSMUSG00000018387	36.94387597	87.9889276	91.60080348	106.3008515	233.092839	231.5416618	183.1834872	197.6737727	80.70861463	211.3729402	-1.394650063	2.39E-07	2.59E-05	Shroom1	11	53457205	53467766	+	4600	protein_coding	shroom family member 1 [Source:MGI Symbol;Acc:MGI:1919024]	-	45	82	122	104	225	231	142	187	0.429949321	1.023231905	1.063891323	1.23704584	2.711293091	2.692329677	2.132541058	2.300423034
ENSMUSG00000090175	9.851700259	13.94946413	15.01652516	11.24335929	0	0	0	0	12.51526221	0	5.963454783	2.57E-07	2.77E-05	Ugt1a9	1	88070800	88218997	+	2190	protein_coding	UDP glucuronosyltransferase 1 family, polypeptide A9 [Source:MGI Symbol;Acc:MGI:3576092]	-	12	13	20	11	0	0	0	0	0.240823973	0.340735427	0.366337307	0.274826658	0	0	0	0
ENSMUSG00000096842	71.42482688	21.46071405	38.29213916	37.81857215	102.5608492	121.2837276	136.7426031	151.1622968	42.24906306	127.9373692	-1.585914184	2.60E-07	2.77E-05	Gm10736	13	111593534	111593611	-	78	processed_pseudogene	predicted gene 10736 [Source:MGI Symbol;Acc:MGI:3704412]	-	87	20	51	37	99	121	106	143	49.02157211	14.71815749	26.22834221	25.95478329	70.35457968	83.16964692	93.88109606	103.7445682
ENSMUSG00000102758	40.22777606	45.0674995	30.78387658	59.28316716	157.4671624	89.20869221	109.6520874	97.25126785	43.84057982	113.3948025	-1.382327035	2.60E-07	2.77E-05	Naaladl2	3	23798102	25144261	-	10411	protein_coding	N-acetylated alpha-linked acidic dipeptidase-like 2 [Source:MGI Symbol;Acc:MGI:2685867]	-	49	42	41	58	152	89	85	92	0.206855093	0.231566055	0.157974387	0.304821666	0.809287667	0.458322998	0.564018524	0.500056772
ENSMUSG00000010651	5045.712483	9970.647747	8645.764361	6665.267811	4594.518849	3576.366447	2916.745525	2773.775292	7581.8481	3465.351528	1.129398868	2.67E-07	2.82E-05	Acaa1b	9	119148023	119157093	-	1962	protein_coding	acetyl-Coenzyme A acyltransferase 1B [Source:MGI Symbol;Acc:MGI:3605455]	-	6146	9292	11515	6521	4435	3568	2261	2624	137.6753337	271.8493198	235.4291351	181.8550991	125.2986529	97.49894869	79.61015107	75.68133081
ENSMUSG00000030483	0.820975022	0	0	5.110617858	78.73358118	35.08206997	25.80049115	7.399552988	1.48289822	36.75392382	-4.709846769	2.95E-07	3.10E-05	Cyp2b10	7	25897620	25926624	+	2112	protein_coding	cytochrome P450, family 2, subfamily b, polypeptide 10 [Source:MGI Symbol;Acc:MGI:88598]	-	1	0	0	5	76	35	20	7	0.020809837	0	0	0.129534775	1.994671853	0.888481155	0.654188598	0.187554746
ENSMUSG00000023120	801.2716211	1157.805523	1354.49057	1512.742886	2024.281811	2763.464769	2412.345923	2194.496001	1206.57765	2348.647126	-0.961194466	3.06E-07	3.20E-05	Gm853	4	130209109	130222401	-	2314	protein_coding	predicted gene 853 [Source:MGI Symbol;Acc:MGI:2685699]	-	976	1079	1804	1480	1954	2757	1870	2076	18.53740968	26.76554819	31.27292091	34.99521342	46.80723483	63.87743984	55.82710927	50.76775129
ENSMUSG00000013275	637.0766167	550.4673153	563.1196935	652.1148387	841.2061569	824.9298167	856.5763063	874.2043316	600.6946161	849.2291529	-0.499405626	3.11E-07	3.22E-05	Slc41a1	1	131827493	131848865	+	4912	protein_coding	solute carrier family 41, member 1 [Source:MGI Symbol;Acc:MGI:2444823]	-	776	513	750	638	812	823	664	827	6.943300284	5.99483259	6.124888305	7.106775659	9.163248237	8.982879362	9.338488966	9.527327275
ENSMUSG00000068551	1103.390429	982.9007034	932.5262125	1030.30056	736.5733713	757.7727113	685.0030402	708.2429289	1012.279476	721.8980129	0.486833032	3.12E-07	3.22E-05	Zfp467	6	48427697	48445825	-	4255	protein_coding	zinc finger protein 467 [Source:MGI Symbol;Acc:MGI:1916160]	zf-C2H2	1344	916	1242	1008	711	756	531	670	13.88232761	12.35702604	11.70893242	12.9619772	9.262363423	9.525687309	8.621083379	8.910440425
ENSMUSG00000055114	95.2331025	84.76982049	95.35493477	106.3008515	205.1216983	185.4337984	132.8725294	208.2445627	95.4146773	182.9181472	-0.942538466	3.43E-07	3.53E-05	Anxa13	15	58341471	58389244	-	1348	processed_transcript	annexin A13 [Source:MGI Symbol;Acc:MGI:1917037]	-	116	79	127	104	198	185	103	197	3.782079747	3.363994304	3.77928024	4.221373046	8.141924652	7.357934651	5.278544914	8.269900161
ENSMUSG00000024424	409.6665358	1003.288382	826.6597101	867.7829124	1562.240006	1872.380191	1754.433399	1658.556948	776.849385	1711.902636	-1.140768364	3.53E-07	3.60E-05	Ttc39c	18	12599926	12737050	+	5197	protein_coding	tetratricopeptide repeat domain 39C [Source:MGI Symbol;Acc:MGI:1919997]	-	499	935	1101	849	1508	1868	1360	1569	4.219980204	10.32706586	8.498257185	8.938512649	16.08423485	19.27073349	18.07811232	17.08418082
ENSMUSG00000074415	90.30725237	62.23607074	73.58097329	68.4822793	186.4742712	168.3939358	163.8331188	109.9362158	73.65164393	157.1593854	-1.087891429	3.70E-07	3.76E-05	3110039I08Rik	9	41327077	41716994	+	23898	processed_transcript	RIKEN cDNA 3110039I08 gene [Source:MGI Symbol;Acc:MGI:1920394]	-	110	58	98	67	180	168	127	104	0.202298989	0.139310705	0.164497684	0.153399354	0.417506008	0.376896249	0.367120852	0.246261043
ENSMUSG00000086119	97.69602757	83.69678479	78.83675709	85.85838002	43.51066329	43.10082882	23.22044204	39.11192294	86.52198737	37.23596427	1.202291319	3.77E-07	3.81E-05	Gm2415	9	118890075	118926455	-	3735	antisense	predicted gene 2415 [Source:MGI Symbol;Acc:MGI:3780582]	-	119	78	105	84	42	43	18	37	1.400293072	1.198731863	1.127700988	1.230549152	0.623319143	0.617236983	0.332926824	0.56057671
ENSMUSG00000044573	704.3965685	444.2367808	372.409824	375.1193508	960.3424968	1140.668446	857.8663309	931.2865975	474.040631	972.5409679	-1.036297381	4.57E-07	4.59E-05	Acp1	12	30893326	30911589	-	3634	protein_coding	acid phosphatase 1, soluble [Source:MGI Symbol;Acc:MGI:87881]	-	858	414	496	367	927	1138	665	881	10.37683592	6.539333263	5.475099568	5.525752476	14.13990827	16.78925515	12.6416456	13.71876188
ENSMUSG00000023031	2218.274508	1606.334447	2030.234202	1713.079106	1229.694222	1294.027209	912.0473623	997.8825744	1891.980566	1108.412842	0.771183588	4.75E-07	4.75E-05	Cela1	15	100674421	100687921	-	2306	protein_coding	chymotrypsin-like elastase family, member 1 [Source:MGI Symbol;Acc:MGI:95314]	-	2702	1497	2704	1676	1187	1291	707	944	51.49779411	37.26323454	47.03732898	39.76719849	28.53272147	30.01518534	21.18005091	23.16523039
ENSMUSG00000007950	527.8869389	467.8435663	466.2631062	503.9069208	335.6536882	302.7081466	367.656999	281.1830136	491.4751331	321.8004618	0.61370352	4.82E-07	4.79E-05	Abhd8	8	71456705	71463655	-	4079	protein_coding	abhydrolase domain containing 8 [Source:MGI Symbol;Acc:MGI:1918946]	-	643	436	621	493	324	302	285	266	6.928191007	6.135512378	6.107073725	6.613075784	4.402943229	3.969422506	4.826785989	3.690216649
ENSMUSG00000085787	55.82630147	25.75285686	15.01652516	13.28760643	1.035968173	1.002344856	2.580049115	3.171236995	27.47082248	1.947399785	3.8466127	5.35E-07	5.29E-05	Gm13092	4	150315177	150315436	-	260	processed_pseudogene	predicted gene 13092 [Source:MGI Symbol;Acc:MGI:3649661]	-	68	24	20	13	1	1	2	3	11.49471346	5.298536695	3.085687319	2.735774454	0.213195696	0.206205736	0.531402431	0.652937842
ENSMUSG00000043531	3.283900086	18.24160694	3.75413129	8.176988573	45.58259963	58.13600166	49.02093319	27.48405396	8.364156723	45.05589711	-2.482566804	5.40E-07	5.31E-05	Sorcs1	19	50143299	50678646	-	8441	protein_coding	sortilin-related VPS10 domain containing receptor 1 [Source:MGI Symbol;Acc:MGI:1929666]	-	4	17	5	8	44	58	38	26	0.020827094	0.115604057	0.023761364	0.051856879	0.288941922	0.368390298	0.310997276	0.174302405
ENSMUSG00000028970	507.3625633	210.3149977	180.9491282	162.5176479	77.69761301	74.17351936	83.85159625	99.36542584	265.2860843	83.77203862	1.664751632	5.94E-07	5.81E-05	Abcb1b	5	8798147	8866315	+	7990	protein_coding	ATP-binding cassette, sub-family B (MDR/TAP), member 1B [Source:MGI Symbol;Acc:MGI:97568]	-	618	196	241	159	75	74	65	94	3.399415738	1.408080048	1.209944727	1.088831385	0.520314903	0.496545477	0.561996313	0.665740544
ENSMUSG00000029003	175.6886546	241.433033	207.2280472	182.9601193	382.272256	435.0176676	304.4457956	313.9524625	201.8274636	358.9220454	-0.834215551	6.07E-07	5.90E-05	Mad2l2	4	148130384	148145699	+	2622	protein_coding	MAD2 mitotic arrest deficient-like 2 [Source:MGI Symbol;Acc:MGI:1919140]	-	214	225	276	179	369	434	236	297	3.587101544	4.925699159	4.222519488	3.735344221	7.800913453	8.874239233	6.217935381	6.409847462
ENSMUSG00000009585	310.3285582	202.8037478	187.7065645	209.5353322	103.5968173	52.12193252	127.7124312	62.3676609	227.5935507	86.4497105	1.403812154	6.16E-07	5.95E-05	Apobec3	15	79891659	79915906	+	9454	protein_coding	apolipoprotein B mRNA editing enzyme, catalytic polypeptide 3 [Source:MGI Symbol;Acc:MGI:1933111]	-	378	189	250	205	100	52	99	59	1.757271181	1.147530557	1.060766214	1.186447563	0.58632199	0.294891216	0.723413294	0.353150923
ENSMUSG00000022037	14732.39676	7493.00831	8565.425952	5537.865511	4469.1667	3782.849487	3922.96468	3614.153095	9082.174134	3947.283491	1.202257917	6.61E-07	6.36E-05	Clu	14	65968483	65981547	+	3437	protein_coding	clusterin [Source:MGI Symbol;Acc:MGI:88423]	-	17945	6983	11408	5418	4314	3774	3041	3419	229.4703169	116.6220208	133.1451184	86.25211518	69.57486775	58.87032777	61.12287543	56.29158811
ENSMUSG00000076886	0	0	0	0	10.35968173	12.02813827	3.870073673	22.19865897	0	12.11413816	-6.190781397	6.88E-07	6.58E-05	Traj44	14	54173690	54173750	+	61	TR_J_gene	T cell receptor alpha joining 44 [Source:MGI Symbol;Acc:MGI:4439850]	-	0	0	0	0	10	12	3	21	0	0	0	0	9.087029666	10.54691634	3.397490949	19.48109626
ENSMUSG00000093805	9.851700259	13.94946413	18.77065645	6.13274143	0	0	0	0	12.17614057	0	5.930397825	7.82E-07	7.44E-05	Gal3st2b	1	93918311	93942650	+	2748	protein_coding	galactose-3-O-sulfotransferase 2B [Source:MGI Symbol;Acc:MGI:3711964]	-	12	13	25	6	0	0	0	0	0.191923035	0.271546792	0.364937547	0.119466133	0	0	0	0
ENSMUSG00000028032	2021.240503	2390.723545	2238.213075	2034.025908	2802.293909	3073.189329	3209.5811	2903.796008	2171.050758	2997.215087	-0.465201714	8.11E-07	7.68E-05	Papss1	3	131564768	131643671	+	3053	protein_coding	3'-phosphoadenosine 5'-phosphosulfate synthase 1 [Source:MGI Symbol;Acc:MGI:1330587]	-	2462	2228	2981	1990	2705	3066	2488	2747	35.44245766	41.88962136	39.16791374	35.66453432	49.11252309	53.84178337	56.29767512	50.91617702
ENSMUSG00000052572	103.4428527	92.28107041	111.1222862	164.561895	67.33793128	32.0750354	38.70073673	41.22608094	117.8520261	44.83494609	1.390555803	8.23E-07	7.74E-05	Dlg2	7	90476672	92449247	+	16280	protein_coding	discs large MAGUK scaffold protein 2 [Source:MGI Symbol;Acc:MGI:1344351]	-	126	86	148	161	65	32	30	39	0.340156465	0.303222974	0.364672138	0.541105267	0.221314942	0.105382784	0.127301565	0.135560805
ENSMUSG00000029086	3121.347032	1778.020159	1950.646618	1503.543774	1140.600959	1031.412857	997.1889831	1031.709102	2088.389396	1050.227975	0.991976172	8.34E-07	7.81E-05	Prom1	5	43993620	44102032	-	7175	protein_coding	prominin 1 [Source:MGI Symbol;Acc:MGI:1100886]	-	3802	1657	2598	1471	1101	1029	773	976	23.28910463	13.25618803	14.52487854	11.21762849	8.505839713	7.688959255	7.44259655	7.697538059
ENSMUSG00000105263	0.820975022	0	0	0	18.64742712	23.05393169	7.740147346	10.57078998	0.205243755	15.00307404	-5.779239518	8.66E-07	8.07E-05	Gm42427	5	44137980	44143271	+	5292	TEC	predicted gene 42427 [Source:MGI Symbol;Acc:MGI:5662564]	-	1	0	0	0	18	23	6	10	0.00830506	0	0	0	0.188540411	0.23301404	0.078324621	0.106931115
ENSMUSG00000031505	1160.858681	1239.356236	1214.836886	1259.25624	1523.909183	1858.347363	1635.751139	1657.499869	1218.577011	1668.876889	-0.454320026	8.86E-07	8.21E-05	Naxd	8	11497506	11514960	+	4713	protein_coding	NAD(P)HX dehydratase [Source:MGI Symbol;Acc:MGI:1913353]	-	1414	1155	1618	1232	1471	1854	1268	1568	13.18604503	14.06703594	13.77134459	14.30288193	17.30083299	21.09047593	18.58611853	18.82662843
ENSMUSG00000028337	83.7394522	105.1574988	63.82023193	152.2964122	524.1998958	197.4619367	283.8054027	227.2719846	101.2533988	308.184805	-1.610622047	9.03E-07	8.32E-05	Coro2a	4	46536937	46602202	-	6459	protein_coding	coronin, actin binding protein 2A [Source:MGI Symbol;Acc:MGI:1345966]	-	102	98	85	149	506	197	220	215	0.694060729	0.870921163	0.527896654	1.262208991	4.342471864	1.635215638	2.353012775	1.883636546
ENSMUSG00000033533	4035.913206	4117.23799	4264.693146	4176.396914	2918.322345	3156.383952	3306.332941	3364.682452	4148.560314	3186.430423	0.380920886	9.21E-07	8.43E-05	Acsm1	7	119607026	119662515	+	2181	protein_coding	acyl-CoA synthetase medium-chain family member 1 [Source:MGI Symbol;Acc:MGI:2152200]	-	4916	3837	5680	4086	2817	3149	2563	3183	99.06466917	100.984376	104.4691204	102.5068723	71.59504432	77.40893371	81.18201551	82.58570977
ENSMUSG00000060036	5542.402371	5518.622618	6489.391348	5533.777017	4267.152907	4195.815568	4277.721433	3543.328802	5771.048338	4071.004678	0.503701598	9.24E-07	8.43E-05	Rpl3	15	80077791	80091868	-	3175	protein_coding	ribosomal protein L3 [Source:MGI Symbol;Acc:MGI:1351605]	-	6751	5143	8643	5414	4119	4186	3316	3352	93.45164774	92.9802795	109.1983438	93.30067966	71.91174762	70.68537796	72.15022354	59.74261289
ENSMUSG00000004356	1238.030333	1357.390164	1180.298878	1370.66771	1597.462924	2098.910129	1913.106419	1918.598382	1286.596771	1882.019463	-0.54946861	9.68E-07	8.79E-05	Utp20	10	88746607	88826804	-	10199	protein_coding	UTP20 small subunit processome component [Source:MGI Symbol;Acc:MGI:1917933]	-	1508	1265	1572	1341	1542	2094	1483	1815	6.49839842	7.119524459	6.182871462	7.194182848	8.380666579	11.00761359	10.04501172	10.07031302
ENSMUSG00000041193	243.8295814	164.1744625	180.9491282	157.40703	104.6327855	98.22979591	59.34112966	90.90879386	186.5900505	88.27812624	1.075613208	9.78E-07	8.84E-05	Pla2g5	4	138799244	138863482	-	2884	protein_coding	phospholipase A2, group V [Source:MGI Symbol;Acc:MGI:101899]	-	297	153	241	154	101	98	46	86	4.526096176	3.045188825	3.352100683	2.921700874	1.941234042	1.821817669	1.10186773	1.687435291
ENSMUSG00000027429	1415.360937	1754.413373	1935.630093	1887.862237	2405.518099	2600.082557	2676.800957	2832.971716	1748.31666	2628.843332	-0.588533536	1.07E-06	9.57E-05	Sec23b	2	144556229	144590749	+	6302	protein_coding	SEC23 homolog B, COPII coat complex component [Source:MGI Symbol;Acc:MGI:1350925]	-	1724	1635	2578	1847	2322	2594	2075	2680	12.0232381	14.8921503	16.40966753	16.03610098	20.42375525	22.06813658	22.7460815	24.06469312
ENSMUSG00000030214	411.3084858	251.0903544	295.0747194	239.1769158	170.9347486	150.3517284	99.33189095	145.8769018	299.1626188	141.6238174	1.077102449	1.07E-06	9.57E-05	Plbd1	6	136612070	136661928	-	2633	protein_coding	phospholipase B domain containing 1 [Source:MGI Symbol;Acc:MGI:1914107]	-	501	234	393	234	165	150	77	138	8.362756502	5.101325682	5.987381888	4.862675445	3.47364047	3.054319677	2.020257626	2.965870333
ENSMUSG00000010095	6833.79608	4561.474771	6244.621988	4565.825995	3169.026643	3742.755693	3245.701787	2968.277827	5551.429708	3281.440488	0.758735331	1.10E-06	9.83E-05	Slc3a2	19	8706882	8723369	-	3529	protein_coding	solute carrier family 3 (activators of dibasic and neutral amino acid transport), member 2 [Source:MGI Symbol;Acc:MGI:96955]	-	8324	4251	8317	4467	3059	3734	2516	2808	103.667589	69.14447751	94.53884913	69.25873895	48.04847403	56.72790504	49.2522264	45.02662317
ENSMUSG00000029456	1321.769785	2204.015333	1955.902402	1963.499381	2996.019958	3159.390987	3087.028767	3064.472016	1861.296725	3076.727932	-0.725576459	1.13E-06	0.000100404	Acad10	5	121621026	121660514	-	6068	protein_coding	acyl-Coenzyme A dehydrogenase family, member 10 [Source:MGI Symbol;Acc:MGI:1919235]	-	1610	2054	2605	1921	2892	3152	2393	2899	11.66119046	19.43000533	17.2209626	17.32176245	26.41827748	27.84932843	27.24356989	27.03501257
ENSMUSG00000046070	474.5235625	304.7421395	418.2102257	339.3450258	215.4813801	194.4549021	189.63361	252.6418806	384.2052384	213.0529432	0.852265725	1.16E-06	0.000102203	Igfals	17	24878770	24882008	+	2111	protein_coding	insulin-like growth factor binding protein, acid labile subunit [Source:MGI Symbol;Acc:MGI:107973]	-	578	284	557	332	208	194	147	239	12.03378339	7.722326495	10.58430217	8.605183504	5.461687939	4.927057003	4.810563926	6.406688376
ENSMUSG00000038510	221.6632558	252.1633901	254.5301015	208.5132086	348.0853063	400.9379425	371.5270726	327.6944895	234.217489	362.0612027	-0.627448887	1.17E-06	0.000102244	Rpf2	10	40223246	40247036	-	1924	protein_coding	ribosome production factor 2 homolog [Source:MGI Symbol;Acc:MGI:1914489]	-	270	235	339	204	336	400	288	310	6.167672166	7.011014208	7.067891898	5.801434394	9.680237008	11.14625601	10.34080405	9.117600492
ENSMUSG00000021185	2702.649771	3105.365323	2613.626204	2566.552288	3612.421021	3696.64783	3862.333526	3668.064124	2747.048397	3709.866625	-0.433747682	1.21E-06	0.000105437	Dglucy	12	100779057	100896981	+	4599	protein_coding	D-glutamate cyclase [Source:MGI Symbol;Acc:MGI:2444813]	-	3292	2894	3481	2511	3487	3688	2994	3470	31.46002054	36.12045146	30.36238492	29.87401459	42.02815436	42.99338036	44.97335377	42.69627606
ENSMUSG00000003849	1188.771831	1050.501953	1156.272437	845.2961938	731.3935305	619.4491212	630.8220087	459.8293643	1060.210604	610.3735062	0.797303649	1.29E-06	0.000112204	Nqo1	8	107388225	107403206	-	1553	protein_coding	NAD(P)H dehydrogenase, quinone 1 [Source:MGI Symbol;Acc:MGI:103187]	-	1448	979	1540	827	706	618	489	435	40.97884288	36.1850593	39.7781456	29.13696682	25.19909978	21.33492446	21.75225532	15.85045501
ENSMUSG00000100303	2.462925065	9.657321322	5.255783806	11.24335929	38.33082242	38.08910454	21.93041748	30.65529095	7.15484737	32.25140885	-2.22457396	1.35E-06	0.000117007	2600014E21Rik	2	75138843	75317820	+	7972	lincRNA	RIKEN cDNA 2600014E21 gene [Source:MGI Symbol;Acc:MGI:1919384]	-	3	9	7	11	37	38	17	29	0.016539278	0.064802726	0.035222974	0.075498041	0.257268263	0.255558539	0.147315526	0.205851787
ENSMUSG00000050627	1403.867287	1212.530344	1295.926121	1338.981879	1839.879476	1785.176189	1684.772072	1682.869765	1312.826408	1748.174376	-0.412934439	1.37E-06	0.000117418	Gpd1l	9	114899341	114933987	-	5077	protein_coding	glycerol-3-phosphate dehydrogenase 1-like [Source:MGI Symbol;Acc:MGI:1289257]	-	1710	1130	1726	1310	1776	1781	1306	1592	14.80306111	12.77583613	13.63731575	14.11804032	19.3904362	18.80749029	17.77063318	17.74433927
ENSMUSG00000021056	0	6.438214215	0.750826258	7.154865002	19.6833953	53.12427738	30.96058939	25.36989596	3.585976369	32.28453951	-3.26186485	1.37E-06	0.000117688	Tex21	12	76198686	76246746	-	2425	protein_coding	testis expressed gene 21 [Source:MGI Symbol;Acc:MGI:1931131]	-	0	6	1	7	19	53	24	24	0	0.142022633	0.016541829	0.157941618	0.43430381	1.171758781	0.683701271	0.560045654
ENSMUSG00000035031	575.5034901	610.5573147	490.2895465	556.035223	941.6950697	809.8946438	870.7665765	726.2132719	558.0963936	837.1423905	-0.586123737	1.43E-06	0.000121507	C8a	4	104815679	104876398	-	3636	protein_coding	complement component 8, alpha polypeptide [Source:MGI Symbol;Acc:MGI:2668347]	-	701	569	653	544	909	808	675	687	8.473380877	8.98269067	7.204180321	8.186255793	13.85772024	11.9141092	12.82468737	10.69194695
ENSMUSG00000003534	4312.581788	4123.676204	4257.935709	4236.702205	3572.018262	3283.681749	3317.943163	3179.693627	4232.723977	3338.3342	0.34253305	1.49E-06	0.000126254	Ddr1	17	35681567	35704621	-	4774	protein_coding	discoidin domain receptor family, member 1 [Source:MGI Symbol;Acc:MGI:99216]	-	5253	3843	5671	4145	3448	3276	2572	3008	48.3601424	46.20681377	47.65105282	47.50643114	40.03470414	36.7904897	37.21820626	35.65491043
ENSMUSG00000025724	974.4973506	1167.462844	1423.566585	1300.141183	1639.937619	2132.989854	1968.577475	2058.13281	1216.416991	1949.909439	-0.680637391	1.56E-06	0.000131365	Sec11a	7	80904889	80947780	-	4614	protein_coding	SEC11 homolog A, signal peptidase complex subunit [Source:MGI Symbol;Acc:MGI:1929464]	-	1187	1088	1896	1272	1583	2128	1526	1947	11.30669595	13.53534587	16.48374968	15.08411403	19.01757359	24.72681181	22.84777073	23.87878878
ENSMUSG00000033579	337.4207339	344.4444605	329.6127273	279.0397351	228.9489663	208.4877301	194.7937082	211.4157997	322.6294142	210.9115511	0.612308131	1.66E-06	0.000139395	Fa2h	8	111345135	111393824	-	3008	protein_coding	fatty acid 2-hydroxylase [Source:MGI Symbol;Acc:MGI:2443327]	-	411	321	439	273	221	208	151	200	6.00518754	6.125552313	5.854394125	4.965867195	4.072548103	3.707315895	3.467895516	3.762496428
ENSMUSG00000027452	12234.99075	6541.225642	7776.307555	7420.61713	5303.12108	4360.200125	4424.784233	4210.34565	8493.285268	4574.612772	0.892751582	1.68E-06	0.000140103	Acss1	2	150618105	150668500	-	4128	protein_coding	acyl-CoA synthetase short-chain family member 1 [Source:MGI Symbol;Acc:MGI:1915988]	-	14903	6096	10357	7260	5119	4350	3430	3983	158.6706489	84.76631864	100.6443862	96.22927587	68.73805224	56.4967751	57.40124607	54.60023983
ENSMUSG00000039246	1926.007401	762.9283844	1286.916206	848.3625645	494.1568187	551.2896709	512.1397494	547.5669211	1206.053639	526.2882901	1.197072572	1.68E-06	0.000140103	Lyplal1	1	186087731	186117310	-	1578	protein_coding	lysophospholipase-like 1 [Source:MGI Symbol;Acc:MGI:2385115]	-	2346	711	1714	830	477	550	397	518	65.34067157	25.86310449	43.57115642	28.77937639	16.75572257	18.68657812	17.38002499	18.57576437
ENSMUSG00000036892	3012.978329	1602.042304	2350.837014	1903.19409	1211.046795	1311.067072	1010.089229	1248.410297	2217.262934	1195.153348	0.891714597	1.76E-06	0.000145431	Prodh2	7	30493622	30513402	+	2459	protein_coding	proline dehydrogenase (oxidase) 2 [Source:MGI Symbol;Acc:MGI:1929093]	-	3670	1493	3131	1862	1169	1308	783	1181	65.59490696	34.85132802	51.07634442	41.43157409	26.35164695	28.51827847	21.9973377	27.17786277
ENSMUSG00000061458	230.6939811	195.2924978	229.0020087	194.2034786	296.2868976	318.7456643	336.6964096	348.8360695	212.2979916	325.1412602	-0.609671798	1.76E-06	0.000145431	Nol10	12	17348458	17430095	+	3021	protein_coding	nucleolar protein 10 [Source:MGI Symbol;Acc:MGI:2684913]	-	281	182	305	190	286	318	261	330	4.088068644	3.458109296	4.049900767	3.441225729	5.247676913	5.643525411	5.96838281	6.181404261
ENSMUSG00000073609	639.5395418	682.4507067	566.8738248	702.1988937	952.0547514	834.9532652	944.2979763	992.5971794	647.7657418	930.9757931	-0.524855077	1.79E-06	0.000147252	D2hgdh	1	93824909	93852348	+	4281	protein_coding	D-2-hydroxyglutarate dehydrogenase [Source:MGI Symbol;Acc:MGI:2138209]	-	779	636	755	687	919	833	732	939	7.997510422	8.527661254	7.074520213	8.780551508	11.89931782	10.43215098	11.81225305	12.41207231
ENSMUSG00000031283	243.0086064	245.7251759	288.3172831	287.2167236	185.4383031	149.3493836	178.023389	146.9339808	266.0669472	164.9362641	0.692587004	1.91E-06	0.000155882	Chrdl1	X	143285674	143394262	-	6758	protein_coding	chordin-like 1 [Source:MGI Symbol;Acc:MGI:1933172]	-	296	229	384	281	179	149	138	139	1.925023823	1.945070502	2.279335764	2.275089144	1.468204749	1.182067212	1.410677657	1.163913071
ENSMUSG00000044628	375.1855849	274.6971398	291.3205881	312.7698129	160.5750669	213.4994544	183.1834872	196.6166937	313.4932814	188.4686755	0.734680397	1.94E-06	0.000157588	Rnf208	2	25242255	25244262	+	1750	protein_coding	ring finger protein 208 [Source:MGI Symbol;Acc:MGI:1916096]	-	457	256	388	306	155	213	142	186	11.4773265	8.396919105	8.893832477	9.567394092	4.909592314	6.525527811	5.605536496	6.01449029
ENSMUSG00000076609	32.83900086	65.45517785	52.55783806	20.44247143	276.6035023	165.3869013	86.43164537	107.8220578	42.82362205	159.0610267	-1.895572861	2.02E-06	0.00016333	Igkc	6	70726435	70726966	+	532	IG_C_gene	immunoglobulin kappa constant [Source:MGI Symbol;Acc:MGI:96495]	-	40	61	70	20	267	165	67	102	3.304539473	6.581672304	5.278149361	2.056973274	27.81963387	16.62824451	8.700216485	10.84956865
ENSMUSG00000040606	2182.151607	2332.779617	2216.439114	2028.91529	1483.506424	1267.966243	1709.282539	1586.675577	2190.071407	1511.857696	0.535407727	2.03E-06	0.00016333	Kazn	4	142102390	142239401	-	10721	protein_coding	kazrin, periplakin interacting protein [Source:MGI Symbol;Acc:MGI:1918779]	-	2658	2174	2952	1985	1432	1265	1325	1501	10.89638063	11.63971365	11.04526971	10.13060776	7.403882244	6.326001924	8.537829368	7.922629173
ENSMUSG00000066554	62.39410164	62.23607074	45.80040174	73.59289716	16.57549078	30.07034569	16.77031925	26.42697496	61.00586782	22.46078267	1.425455054	2.13E-06	0.00017101	Gm10167	5	148182899	148184377	-	1479	processed_pseudogene	predicted pseudogene 10167 [Source:MGI Symbol;Acc:MGI:3704263]	-	76	58	61	72	16	30	13	25	2.258437119	2.251012321	1.654462504	2.663634357	0.599657941	1.087494755	0.607214407	0.956523771
ENSMUSG00000041912	51.72142636	48.28660661	45.04957548	40.88494287	19.6833953	16.0375177	16.77031925	19.02742197	46.48563783	17.87966355	1.378150368	2.15E-06	0.000171916	Tdrkh	3	94413273	94434668	+	6142	protein_coding	tudor and KH domain containing protein [Source:MGI Symbol;Acc:MGI:1919884]	-	63	45	60	40	19	16	13	18	0.450809773	0.420553018	0.391865208	0.356336627	0.17147293	0.139663931	0.146217862	0.165838983
ENSMUSG00000036899	775.0004204	449.6019593	315.3470284	522.3051451	272.4596296	162.3798667	242.5246169	209.3016417	515.5636383	221.6664387	1.218572603	2.17E-06	0.00017279	Trpv5	6	41652173	41680769	-	3243	protein_coding	transient receptor potential cation channel, subfamily V, member 5 [Source:MGI Symbol;Acc:MGI:2429764]	-	944	419	420	511	263	162	188	198	12.79344866	7.416263074	5.195144237	8.621527883	4.495319671	2.67819476	4.00477194	3.454953242
ENSMUSG00000084407	13.95657537	21.46071405	20.27230897	22.48671858	2.071936347	0	0	0	19.54407924	0.517984087	5.161295225	2.37E-06	0.000187649	Gm14018	2	121485432	121491512	+	455	unprocessed_pseudogene	predicted gene 14018 [Source:MGI Symbol;Acc:MGI:3649456]	-	17	20	27	22	2	0	0	0	1.642101923	2.523112712	2.38038736	2.645584088	0.243652224	0	0	0
ENSMUSG00000038271	757.7599449	621.2876717	711.0324664	761.4820609	519.0200549	401.9402874	518.5898722	435.5165473	712.890536	468.7666904	0.606814387	2.41E-06	0.00019015	Iffo1	6	125145241	125161782	+	5691	protein_coding	intermediate filament family orphan 1 [Source:MGI Symbol;Acc:MGI:2444516]	-	923	579	947	745	501	401	402	412	7.128131456	5.839935234	6.675082864	7.162719974	4.879787623	3.777720972	4.87982622	4.096684918
ENSMUSG00000040102	435.1167614	517.2032086	476.0238476	494.7078087	674.4152809	614.4373969	719.8337032	753.6973258	480.7629066	690.5959267	-0.523378285	2.47E-06	0.000193796	Klhl42	6	147091379	147112778	+	6449	protein_coding	kelch-like 42 [Source:MGI Symbol;Acc:MGI:2444786]	-	530	482	634	484	651	613	558	713	3.61198616	4.29015234	3.943593562	4.106419091	5.595519229	5.096149826	5.977350335	6.256350705
ENSMUSG00000034919	135.4608786	100.865356	109.6206337	102.2123572	58.01421771	60.14069137	65.79125244	54.96810791	112.0398064	59.72856736	0.914951974	2.58E-06	0.00020181	Ttc22	4	106622432	106640189	+	3318	protein_coding	tetratricopeptide repeat domain 22 [Source:MGI Symbol;Acc:MGI:3045307]	-	165	94	146	100	56	60	51	52	2.18559731	1.626183404	1.765109865	1.649050304	0.935542295	0.969502557	1.061843916	0.886851479
ENSMUSG00000024186	515.5723136	362.6860674	293.5730669	461.9998544	236.2007436	206.4830404	232.2044204	220.9295107	408.4578256	223.9544287	0.867013099	2.61E-06	0.000203427	Rgs11	17	26202951	26211324	+	4206	protein_coding	regulator of G-protein signaling 11 [Source:MGI Symbol;Acc:MGI:1354739]	-	628	338	391	452	228	206	180	209	6.562252852	4.612809129	3.729089073	5.880028785	3.004812377	2.62586287	2.956447188	2.811906984
ENSMUSG00000049969	631.3297916	796.1924912	746.3213005	768.6369259	1027.680428	1041.436306	1039.759794	985.1976265	735.6201273	1023.518538	-0.477802548	2.79E-06	0.000216411	Plekhf2	4	10988662	11007927	-	3039	protein_coding	pleckstrin homology domain containing, family F (with FYVE domain) member 2 [Source:MGI Symbol;Acc:MGI:1919051]	-	769	742	994	752	992	1039	806	932	11.12136833	14.01494048	13.12051712	13.53933787	18.09392363	18.32985112	18.32193046	17.35438168
ENSMUSG00000025207	2186.256482	2550.605865	1886.07556	2398.924023	1720.743136	1452.397697	1437.087357	1450.312386	2255.465483	1515.135144	0.573130598	2.85E-06	0.000219495	Sema4g	19	44989101	45003397	+	4872	protein_coding	sema domain, immunoglobulin domain (Ig), transmembrane domain (TM) and short cytoplasmic domain, (semaphorin) 4G [Source:MGI Symbol;Acc:MGI:1347047]	-	2663	2377	2512	2347	1661	1449	1114	1372	24.02295743	28.00528229	20.68271861	26.35822104	18.89792555	15.94539184	15.79591543	15.93568602
ENSMUSG00000040936	57.46825151	69.74732066	71.32849451	57.23892001	22.79129982	32.0750354	10.32019646	28.54113296	63.94574667	23.43191616	1.428439162	2.86E-06	0.000219495	Ulk4	9	120955351	121277197	-	8503	protein_coding	unc-51-like kinase 4 [Source:MGI Symbol;Acc:MGI:1921622]	-	70	65	95	56	22	32	8	27	0.361816565	0.438792535	0.448174037	0.360351334	0.143417545	0.201767814	0.064995711	0.179686528
ENSMUSG00000079262	2324.180286	3703.046209	3279.609095	3781.857215	5502.026969	5244.268288	5290.390711	5181.80125	3272.173201	5304.621805	-0.697333367	3.07E-06	0.000234609	Slco1a6	6	142085761	142208521	-	3808	protein_coding	solute carrier organic anion transporter family, member 1a6 [Source:MGI Symbol;Acc:MGI:1351906]	-	2831	3451	4368	3700	5311	5232	4101	4902	32.67424149	52.01948786	46.01304325	53.16368425	77.30919348	73.66223399	74.39773576	72.84509261
ENSMUSG00000063953	36.12290095	51.50571372	52.55783806	52.12830216	85.9853584	124.2907622	83.85159625	102.5366628	48.07868872	99.16609492	-1.051909342	3.74E-06	0.000285187	Amd2	10	35708675	35711892	-	3218	protein_coding	S-adenosylmethionine decarboxylase 2 [Source:MGI Symbol;Acc:MGI:1333111]	-	44	48	70	51	83	124	65	97	0.600937383	0.85619611	0.872584046	0.867150386	1.429696433	2.065902093	1.3953855	1.705727405
ENSMUSG00000056204	3386.521964	3884.389243	3772.15112	3716.441307	5548.645537	5315.434773	4764.060692	4546.496772	3689.875908	5043.659443	-0.451179127	3.78E-06	0.000286845	Pgpep1	8	70646435	70660388	-	5319	protein_coding	pyroglutamyl-peptidase I [Source:MGI Symbol;Acc:MGI:1913772]	-	4125	3620	5024	3636	5356	5303	3693	4301	34.08447017	39.06579195	37.889154	37.40280472	55.81646897	53.45221751	47.96408965	45.75761552
ENSMUSG00000030217	57.46825151	42.9214281	36.03966039	43.95131358	76.66164484	133.3118659	92.88176816	96.19418885	45.09516339	99.76236693	-1.147274061	3.89E-06	0.000292902	Art4	6	136848451	136857733	-	2517	protein_coding	ADP-ribosyltransferase 4 [Source:MGI Symbol;Acc:MGI:1202710]	-	70	40	48	43	74	133	72	91	1.222298867	0.912209999	0.764985652	0.934750112	1.629672305	2.832973523	1.976132996	2.045889198
ENSMUSG00000054999	78.81360207	24.67982116	33.78718161	25.55308929	5.179840867	8.01875885	10.32019646	9.513710985	40.70842353	8.258126791	2.318543915	3.89E-06	0.000292902	Naaladl1	19	6105782	6115792	+	2491	protein_coding	N-acetylated alpha-linked acidic dipeptidase-like 1 [Source:MGI Symbol;Acc:MGI:2685810]	-	96	23	45	25	5	8	8	9	1.693792051	0.529995474	0.724659607	0.549131765	0.111262306	0.172183031	0.221862115	0.204452636
ENSMUSG00000040007	926.8807994	998.996239	1076.684854	1018.035077	759.3646712	680.5921574	766.2745873	766.3822738	1005.149242	743.1534224	0.43647146	4.06E-06	0.000304052	Bahd1	2	118900377	118924528	+	4664	protein_coding	bromo adjacent homology domain containing 1 [Source:MGI Symbol;Acc:MGI:2139371]	-	1129	931	1434	996	733	679	594	725	10.63893082	11.45800987	12.33348692	11.68452554	8.711585709	7.805223127	8.798219487	8.79636815
ENSMUSG00000027524	64.03605168	39.70232099	57.06279561	105.2787279	150.2153852	156.3657976	130.2924803	184.9888247	66.51997404	155.4656219	-1.228103915	4.08E-06	0.000304541	Edn3	2	174760619	174784042	+	4113	protein_coding	endothelin 3 [Source:MGI Symbol;Acc:MGI:95285]	-	78	37	76	103	145	156	101	175	0.833486324	0.516370077	0.741225157	1.370215263	1.954164294	2.033480345	1.696405036	2.407704984
ENSMUSG00000025221	133.8189285	51.50571372	52.55783806	54.1725493	27.97114068	18.04220741	15.48029469	22.19865897	73.0137574	20.92307544	1.801245852	4.27E-06	0.000316462	Kcnip2	19	45791839	45816061	-	3476	protein_coding	Kv channel-interacting protein 2 [Source:MGI Symbol;Acc:MGI:2135916]	-	163	48	70	53	27	18	12	21	2.060964075	0.792646456	0.807818026	0.83426954	0.430562079	0.277630278	0.238489008	0.341871942
ENSMUSG00000037855	6.567800173	54.72482082	37.5413129	35.77432501	4.143872694	6.014069137	2.580049115	0	33.65206473	3.184497737	3.380406112	4.28E-06	0.000316462	Zfp365	10	67886103	67912662	-	5205	protein_coding	zinc finger protein 365 [Source:MGI Symbol;Acc:MGI:2143676]	-	8	51	50	35	4	6	2	0	0.067551009	0.562428727	0.385340395	0.367923558	0.042598179	0.061802296	0.026544598	0
ENSMUSG00000020672	13.95657537	5.365178512	12.01322013	15.33185358	30.04307703	49.11489796	34.83066306	39.11192294	11.6667069	38.27514025	-1.702911445	4.33E-06	0.000317978	Sntg2	12	30174482	30373375	-	3410	protein_coding	syntrophin, gamma 2 [Source:MGI Symbol;Acc:MGI:1919541]	-	17	5	16	15	29	49	27	37	0.219107441	0.084165417	0.188217877	0.24068397	0.471406319	0.770399143	0.54698608	0.614004109
ENSMUSG00000035247	2529.424041	4541.087093	3009.311642	3746.08289	7695.171593	4813.26	6637.17635	6558.118106	3456.476417	6425.931512	-0.894877457	4.33E-06	0.000317978	Hectd1	12	51743722	51829536	-	14950	protein_coding	HECT domain E3 ubiquitin protein ligase 1 [Source:MGI Symbol;Acc:MGI:2384768]	-	3081	4232	4008	3665	7428	4802	5145	6204	9.05759902	16.24884586	10.75429111	13.4135296	27.54117617	17.22086861	23.77448265	23.48305142
ENSMUSG00000049555	316.8963583	275.7701755	238.0119238	274.9512408	173.006685	179.4197293	187.0535609	173.3609557	276.4074246	178.2102327	0.633707575	4.38E-06	0.000320222	Tmie	9	110865711	110880113	-	3094	protein_coding	transmembrane inner ear [Source:MGI Symbol;Acc:MGI:2159400]	-	386	257	317	269	167	179	145	164	5.483143098	4.767940933	4.109928067	4.75709973	2.991905986	3.101750149	3.237535816	2.999490365
ENSMUSG00000048108	3361.071738	2274.835689	1973.171406	2547.131941	1520.801279	1238.898242	1551.899543	1624.73042	2539.052694	1484.082371	0.774939482	4.40E-06	0.000320523	Tmem72	6	116679063	116716913	-	17177	protein_coding	transmembrane protein 72 [Source:MGI Symbol;Acc:MGI:2442707]	-	4094	2120	2628	2492	1468	1236	1203	1537	10.47521891	7.084457478	6.137242915	7.937998417	4.737295992	3.857849181	4.838215411	5.063496154
ENSMUSG00000043300	535.2757141	303.6691038	443.7383185	353.6547558	186.4742712	232.5440066	193.5036837	258.9843546	409.084473	217.876579	0.910146119	4.47E-06	0.000323356	B3galnt1	3	69574158	69598960	-	2028	protein_coding	UDP-GalNAc:betaGlcNAc beta 1,3-galactosaminyltransferase, polypeptide 1 [Source:MGI Symbol;Acc:MGI:1349405]	-	652	283	591	346	180	232	150	245	14.13000222	8.01007417	11.69000773	9.335088375	4.919900677	6.133298819	5.109638755	6.836315009
ENSMUSG00000047502	211.8115556	304.7421395	280.0581942	266.7742522	490.0129461	405.9496668	429.5781777	378.4342814	265.8465354	425.993768	-0.682268629	4.49E-06	0.000323356	Mroh7	4	106680417	106730925	-	4800	protein_coding	maestro heat-like repeat family member 7 [Source:MGI Symbol;Acc:MGI:2685873]	-	258	284	373	261	473	405	333	358	2.362332656	3.39621484	3.117187043	2.975154719	5.462251395	4.523638337	4.79258567	4.22051766
ENSMUSG00000074280	15.59852541	17.16857124	17.26900393	6.13274143	39.36679059	37.08675968	41.28078585	60.25350291	14.0422105	44.49695976	-1.650917028	4.50E-06	0.000323356	Gm6166	9	57483963	57484371	+	409	processed_pseudogene	predicted gene 6166 [Source:MGI Symbol;Acc:MGI:3645893]	-	19	16	23	6	38	37	32	57	2.041704462	2.245508624	2.255795864	0.802672212	5.1500574	4.850120249	5.404973376	7.886339702
ENSMUSG00000026339	683.051218	821.9453481	758.3345206	749.216578	557.3508773	489.1442898	567.6108054	547.5669211	753.1369162	540.4182234	0.47880792	4.62E-06	0.000330806	Ccdc93	1	121431049	121506460	+	11445	protein_coding	coiled-coil domain containing 93 [Source:MGI Symbol;Acc:MGI:1918079]	-	832	766	1010	733	538	488	440	518	3.194994495	3.841767031	3.539980296	3.504277283	2.605663081	2.286009944	2.655851378	2.561166988
ENSMUSG00000046432	461.3879621	330.4949963	404.6953531	390.4512044	235.1647754	253.5932486	273.4852062	267.4409866	396.757379	257.4210542	0.62782426	4.65E-06	0.000331886	Bex3	X	136270253	136271978	+	973	protein_coding	brain expressed X-linked 3 [Source:MGI Symbol;Acc:MGI:1338016]	-	562	308	539	382	227	253	212	253	25.38551978	18.1700419	22.22138853	21.48131226	12.93197326	13.94060979	15.05185096	14.7140292
ENSMUSG00000111186	137.1028286	181.3430337	110.3714599	174.7831308	92.20116744	58.13600166	47.73090864	75.05260888	150.9001133	68.28017165	1.134055186	4.77E-06	0.000338818	Gm48135	9	45413473	45414090	-	618	TEC	predicted gene, 48135 [Source:MGI Symbol;Acc:MGI:6097497]	-	167	169	147	171	89	58	37	71	11.87655764	15.69698641	9.541664184	15.13972271	7.98276441	5.031686895	4.135996263	6.501204184
ENSMUSG00000021913	202.7808303	122.3260701	151.6669041	163.5397715	102.5608492	72.16882965	82.5615717	64.4818189	160.078394	80.44326735	0.995991704	4.84E-06	0.000342752	Ogdhl	14	32322019	32348151	+	4148	protein_coding	oxoglutarate dehydrogenase-like [Source:MGI Symbol;Acc:MGI:3616088]	-	247	114	202	160	99	72	64	61	2.61710285	1.577553717	1.953475144	2.110529955	1.322964613	0.930610265	1.065879513	0.832175681
ENSMUSG00000034450	51.72142636	25.75285686	15.01652516	26.57521286	1.035968173	5.011724281	7.740147346	5.285394992	29.76650531	4.768308698	2.670046594	4.97E-06	0.00034969	Gulo	14	65986786	66009207	-	2263	protein_coding	gulonolactone (L-) oxidase [Source:MGI Symbol;Acc:MGI:1353434]	-	63	24	20	26	1	5	6	5	1.223541151	0.608758082	0.354519975	0.628635756	0.024494424	0.118456676	0.183161244	0.125028604
ENSMUSG00000022324	314.4334333	230.702676	254.5301015	186.02649	142.9636079	97.22745106	152.2228978	85.62339887	246.4231752	119.5093389	1.049940501	4.98E-06	0.00034969	Matn2	15	34306677	34436273	+	6263	protein_coding	matrilin 2 [Source:MGI Symbol;Acc:MGI:109613]	-	383	215	339	182	138	97	118	81	2.687688587	1.97048939	2.171263614	1.590007826	1.221373395	0.83035425	1.301566866	0.73185752
ENSMUSG00000091383	102.6218777	108.3766059	139.653684	1.022123572	0	0	0	0	87.9185728	0	8.775579509	5.20E-06	0.000363691	Hist1h2al	13	51202727	51203065	-	339	processed_pseudogene	histone cluster 1, H2al [Source:MGI Symbol;Acc:MGI:3646032]	-	125	101	186	1	0	0	0	0	16.20589048	17.1017175	22.00941574	0.161402623	0	0	0	0
ENSMUSG00000036098	524.6030388	388.4389243	446.7416235	461.9998544	302.5027067	291.6823532	316.0560166	317.1236995	455.4458602	306.841194	0.572297582	5.22E-06	0.000363691	Myrf	19	10208272	10240748	-	8562	protein_coding	myelin regulatory factor [Source:MGI Symbol;Acc:MGI:2684944]	NDT80/PhoG	639	362	595	452	292	291	245	300	3.280108575	2.426897307	2.787642071	2.888507483	1.890424812	1.822182434	1.97677732	1.982759155
ENSMUSG00000036523	9.851700259	296.1578539	154.6702092	292.3273415	14.50355443	5.011724281	14.19027014	7.399552988	188.2517762	10.27627546	4.19893427	5.32E-06	0.000368515	Greb1	12	16670615	16800886	-	9580	protein_coding	gene regulated by estrogen in breast cancer protein [Source:MGI Symbol;Acc:MGI:2149712]	-	12	276	206	286	14	5	11	7	0.055052662	1.653718655	0.862575223	1.633468672	0.081005463	0.027981989	0.079322075	0.041348186
ENSMUSG00000072662	142.0286787	103.0114274	144.1586415	120.6105815	208.2296029	197.4619367	206.4039292	223.0436687	127.4523323	208.7847844	-0.704037759	5.33E-06	0.000368515	Mansc4	6	147075060	147087032	-	1278	protein_coding	MANSC domain containing 4 [Source:MGI Symbol;Acc:MGI:3645619]	-	173	96	192	118	201	197	160	211	5.949463907	4.311798249	6.026506688	5.051977866	8.718002405	8.264364481	8.648803251	9.342767344
ENSMUSG00000112532	18.06145047	5.365178512	15.01652516	60.30529073	112.9205309	114.2673136	103.2019646	115.2216108	24.68711122	111.402855	-2.181972578	5.40E-06	0.00037171	Gm36283	10	108417251	108453297	+	3907	lincRNA	predicted gene, 36283 [Source:MGI Symbol;Acc:MGI:5595442]	-	22	5	20	59	109	114	80	109	0.247480996	0.073458938	0.205343922	0.826264105	1.546446385	1.564355777	1.41453424	1.578726937
ENSMUSG00000026207	414.5923859	324.0567821	339.3734686	299.4822065	216.5173483	230.5393169	188.3435854	231.5003006	344.3762108	216.7251378	0.667744906	5.42E-06	0.000371812	Speg	1	75375297	75432320	+	12741	protein_coding	SPEG complex locus [Source:MGI Symbol;Acc:MGI:109282]	-	505	302	452	293	209	230	146	219	1.742009212	1.360571846	1.423082857	1.258271588	0.909273536	0.967828508	0.791619036	0.972667784
ENSMUSG00000001270	4819.123377	2518.414794	3375.714856	3106.233534	1933.116612	2206.161029	1707.992514	1875.258143	3454.87164	1930.632074	0.83964031	5.44E-06	0.000371812	Ckb	12	111669361	111672338	-	2895	protein_coding	creatine kinase, brain [Source:MGI Symbol;Acc:MGI:88407]	-	5870	2347	4496	3039	1866	2201	1324	1774	89.11526812	46.53530602	62.29784193	57.43708855	35.72850566	40.76106894	31.59412309	34.67599886
ENSMUSG00000038071	1.641950043	0	5.255783806	3.066370715	9.323713561	21.04924198	38.70073673	23.25573796	2.491026141	23.08235756	-3.139608511	5.63E-06	0.000382703	Npy6r	18	44270127	44277700	+	2567	protein_coding	neuropeptide Y receptor Y6 [Source:MGI Symbol;Acc:MGI:1098590]	-	2	0	7	3	9	21	30	22	0.034242598	0	0.109387435	0.063944865	0.194342785	0.438598878	0.80735079	0.484976556
ENSMUSG00000091866	0	0	0	1.022123572	11.39564991	11.02579342	7.740147346	13.74202698	0.255530893	10.97590441	-5.324695879	5.66E-06	0.000382703	Gm6257	9	63443166	63444075	-	910	processed_pseudogene	predicted gene 6257 [Source:MGI Symbol;Acc:MGI:3645370]	-	0	0	0	1	11	11	6	13	0	0	0	0.060126911	0.670043616	0.648075171	0.455487798	0.808399233
ENSMUSG00000021613	15.59852541	17.16857124	15.01652516	12.26548286	43.51066329	42.09848396	41.28078585	32.76944895	15.01227617	39.91484551	-1.410132024	5.66E-06	0.000382703	Hapln1	13	89539796	89611652	+	5902	protein_coding	hyaluronan and proteoglycan link protein 1 [Source:MGI Symbol;Acc:MGI:1337006]	-	19	16	20	12	42	42	32	31	0.141487144	0.155610476	0.135933362	0.111248029	0.394458997	0.381526032	0.374556779	0.297225743
ENSMUSG00000085998	21.34535056	57.94392793	36.79048664	110.3893457	181.2944304	174.408005	178.023389	188.1600617	56.61727772	180.4714715	-1.682860557	5.89E-06	0.000396325	AW822252	X	53695855	53716773	-	4066	transcribed_unprocessed_pseudogene	expressed sequence AW822252 [Source:MGI Symbol;Acc:MGI:2148030]	-	26	54	49	108	175	174	138	178	0.281040273	0.762332505	0.483419287	1.453338126	2.385736392	2.294330424	2.344653124	2.477288352
ENSMUSG00000032537	72.2458019	86.9158919	80.33840961	77.68139145	34.18694972	43.10082882	37.41071217	45.45439693	79.29537371	40.03822191	0.980963485	5.93E-06	0.000397764	Ephb1	9	101922128	102354693	-	7002	protein_coding	Eph receptor B1 [Source:MGI Symbol;Acc:MGI:1096337]	-	88	81	107	76	33	43	29	43	0.552361182	0.664019701	0.61299501	0.5938842	0.26124237	0.329245948	0.286116419	0.347512381
ENSMUSG00000047515	59.93117658	36.48321388	36.79048664	59.28316716	10.35968173	12.02813827	21.93041748	19.02742197	48.12201106	15.83641487	1.619544417	6.26E-06	0.000418459	BC049715	6	136827626	136840662	+	6462	protein_coding	cDNA sequence BC049715 [Source:MGI Symbol;Acc:MGI:3605234]	-	73	34	49	58	10	12	17	18	0.496499129	0.302016045	0.304175615	0.491101573	0.08577976	0.099560801	0.181739302	0.157626591
ENSMUSG00000037095	56.64727649	99.79232033	85.59419342	82.79200931	147.1074806	173.4056601	129.0024558	160.6760077	81.20644988	152.5479011	-0.918223042	6.52E-06	0.000434107	Lrg1	17	56119678	56122001	-	1408	protein_coding	leucine-rich alpha-2-glycoprotein 1 [Source:MGI Symbol;Acc:MGI:1924155]	-	69	93	114	81	142	173	100	152	2.153818093	3.791389006	3.247861226	3.14769504	5.590330324	6.587453134	4.906414486	6.108926019
ENSMUSG00000091952	34.48095091	69.74732066	54.81031684	48.03980787	109.8126264	119.2790379	105.7820137	91.96587286	51.76959907	106.7098877	-1.052467722	6.83E-06	0.00045324	Gm17709	8	121972727	121973822	-	1096	processed_pseudogene	predicted gene, 17709 [Source:MGI Symbol;Acc:MGI:4937343]	-	42	65	73	47	106	119	82	87	1.684229699	3.404245367	2.671822322	2.346375901	5.361015859	5.821172881	5.168567436	4.491926393
ENSMUSG00000020838	206.8857054	134.1294628	156.9226879	132.8760643	101.524881	74.17351936	79.98152258	72.93845089	157.7034801	82.15459346	0.94431181	7.01E-06	0.00046358	Slc6a4	11	76998603	77032340	+	4531	protein_coding	solute carrier family 6 (neurotransmitter transporter, serotonin), member 4 [Source:MGI Symbol;Acc:MGI:96285]	-	252	125	209	130	98	74	62	69	2.444381924	1.583558105	1.850322764	1.569855127	1.198902303	0.875612086	0.945288808	0.861745375
ENSMUSG00000000325	1560.673516	1118.103202	1391.281056	1412.574776	960.3424968	989.3143731	944.2979763	892.1746746	1370.658138	946.5323802	0.534862433	7.08E-06	0.000466394	Arvcf	16	18348182	18407076	+	6715	protein_coding	armadillo repeat gene deleted in velocardiofacial syndrome [Source:MGI Symbol;Acc:MGI:109620]	-	1901	1042	1853	1382	927	987	732	844	12.44224317	8.907170274	11.06941501	11.26087951	7.652185652	7.880344902	7.530641145	7.112468602
ENSMUSG00000052949	91.94920242	77.25857057	54.81031684	62.34953787	25.89920434	35.08206997	33.5406385	30.65529095	71.59190693	31.29430094	1.194721514	7.30E-06	0.000478696	Rnf157	11	116336353	116413032	-	9537	protein_coding	ring finger protein 157 [Source:MGI Symbol;Acc:MGI:2442484]	-	112	72	73	61	25	35	26	29	0.516141554	0.433349966	0.307048051	0.349968002	0.145304815	0.196757072	0.18833388	0.172071977
ENSMUSG00000098702	245.4715315	138.4216056	210.9821785	179.8937486	80.80551753	130.3048313	83.85159625	73.99552988	193.692266	92.23936874	1.070906739	7.46E-06	0.000487459	1500015A07Rik	18	61726390	61735917	+	2296	antisense	RIKEN cDNA 1500015A07 gene [Source:MGI Symbol;Acc:MGI:1916232]	-	299	129	281	176	78	130	65	70	5.723502667	3.225045745	4.909414536	4.194218676	1.883104841	3.035607092	1.955727586	1.725242265
ENSMUSG00000041654	674.8414677	828.3835623	748.5737793	782.9466559	976.9179876	1095.562928	999.7690322	1070.821025	758.6863663	1035.767743	-0.450949067	7.81E-06	0.000508606	Slc39a11	11	113244853	113650079	-	3359	protein_coding	solute carrier family 39 (metal ion transporter), member 11 [Source:MGI Symbol;Acc:MGI:1917056]	-	822	772	997	766	943	1093	775	1013	10.75534631	13.19244673	11.90639873	12.47754232	15.56157212	17.44553323	15.93890886	17.06567121
ENSMUSG00000060224	2026.987328	2792.038898	2956.002978	2621.746961	4077.570731	3721.706451	3769.451758	3779.057419	2599.194041	3836.94659	-0.56201515	8.08E-06	0.000524575	Pyroxd2	19	42725858	42752775	-	3119	protein_coding	pyridine nucleotide-disulphide oxidoreductase domain 2 [Source:MGI Symbol;Acc:MGI:1921830]	-	2469	2602	3937	2565	3936	3713	2922	3575	34.79111121	47.88615535	50.63435801	44.99686743	69.95060836	63.82394793	64.71898918	64.86114394
ENSMUSG00000040808	8504.480249	5397.369583	5761.089878	6428.135142	4203.958848	4400.293919	4150.009002	3523.244301	6522.768713	4069.376518	0.680768928	8.21E-06	0.000529951	S100g	X	162961992	162964599	-	480	protein_coding	S100 calcium binding protein G [Source:MGI Symbol;Acc:MGI:104528]	-	10359	5030	7673	6289	4058	4390	3217	3333	948.5040303	601.5126987	641.2379674	716.8868977	468.6219061	490.3400568	462.9954385	392.932552
ENSMUSG00000046480	1644.412968	1224.333736	1336.470739	1249.035005	991.421542	873.0423698	962.3583201	932.3436765	1363.563112	939.7914771	0.537983387	8.22E-06	0.000529951	Scn4b	9	45138395	45154152	+	4982	protein_coding	sodium channel, type IV, beta [Source:MGI Symbol;Acc:MGI:2687406]	-	2003	1141	1780	1222	957	871	746	882	17.6701327	13.14619209	14.33215667	13.42078034	10.64780271	9.373213772	10.3443211	10.01817917
ENSMUSG00000046598	2412.024613	3178.331751	3137.702932	3140.985736	4472.274605	4622.814477	4229.990525	3827.683053	2967.261258	4288.190665	-0.531516119	8.31E-06	0.000533467	Bdh1	16	31422280	31458901	+	3888	protein_coding	3-hydroxybutyrate dehydrogenase, type 1 [Source:MGI Symbol;Acc:MGI:1919161]	-	2938	2962	4179	3073	4317	4612	3279	3621	33.21147164	43.72973551	43.11628985	43.24606429	61.54709699	63.59707365	58.26155197	52.70189133
ENSMUSG00000041219	166.6579294	92.28107041	91.60080348	95.05749217	45.58259963	37.08675968	51.60098231	59.19642391	111.3993239	48.36669138	1.209486103	8.38E-06	0.000536238	Arhgap11a	2	113831492	113848661	-	5332	protein_coding	Rho GTPase activating protein 11A [Source:MGI Symbol;Acc:MGI:2444300]	-	203	86	122	93	44	37	40	56	1.673279468	0.925819584	0.917835725	0.954339926	0.457419123	0.372036606	0.518246931	0.594322016
ENSMUSG00000055827	91.1282274	94.42714181	69.07601574	56.21679644	43.51066329	29.06800083	30.96058939	32.76944895	77.71204535	34.07717561	1.186444903	8.43E-06	0.000537143	Gsdmc3	15	63857724	63878558	-	2328	protein_coding	gasdermin C3 [Source:MGI Symbol;Acc:MGI:3580656]	-	111	88	92	55	42	29	24	31	2.095572003	2.169790227	1.585258605	1.292676933	1.000041667	0.667865658	0.712188824	0.753533649
ENSMUSG00000020593	1978.549802	1390.65427	1256.13233	1325.694272	2434.525208	2003.687368	2841.924101	2988.362328	1487.757669	2567.124751	-0.7866149	8.47E-06	0.000537859	Lpin1	12	16535669	16610966	-	9665	protein_coding	lipin 1 [Source:MGI Symbol;Acc:MGI:1891340]	-	2410	1296	1673	1297	2350	1999	2203	2827	10.95917266	7.696994847	6.943674443	7.342575204	13.47776205	11.08881214	15.74633648	16.5519011
ENSMUSG00000034813	206.0647304	173.8317838	159.925993	169.6725129	77.69761301	91.21338192	121.2623084	113.1074528	177.373755	100.820189	0.821069557	8.56E-06	0.00054209	Grip1	10	119453830	120087261	+	8064	protein_coding	glutamate receptor interacting protein 1 [Source:MGI Symbol;Acc:MGI:1921303]	-	251	162	213	166	75	91	94	107	1.367999023	1.153141357	1.059557067	1.126335713	0.515540188	0.605013358	0.805275013	0.750856926
ENSMUSG00000039092	64.03605168	56.87089223	54.81031684	44.97343715	17.61145895	26.06096626	29.67056483	20.08450097	55.17267448	23.35687275	1.252944458	8.64E-06	0.000543348	Sptlc3	2	139493913	139637674	+	2845	protein_coding	serine palmitoyltransferase, long chain base subunit 3 [Source:MGI Symbol;Acc:MGI:2444678]	-	78	53	73	44	17	26	23	19	1.204966344	1.069329755	1.029285506	0.846214946	0.331221433	0.489965124	0.55848621	0.377915986
ENSMUSG00000022445	10294.2058	3962.720849	4402.094351	4034.321737	2486.323616	2479.801174	2576.179042	2376.313588	5673.335683	2479.654355	1.194185411	8.64E-06	0.000543348	Cyp2d26	15	82790101	82794294	-	1792	protein_coding	cytochrome P450, family 2, subfamily d, polypeptide 26 [Source:MGI Symbol;Acc:MGI:1923529]	-	12539	3693	5863	3947	2400	2474	1997	2248	307.5299955	118.2930842	131.2433045	120.5145287	74.237787	74.01773311	76.98514787	70.98755761
ENSMUSG00000041426	751.1921447	876.6701689	834.9187989	815.6546102	1082.586741	1098.569962	1095.23085	1023.25247	819.6089307	1074.910006	-0.391951047	9.40E-06	0.000589104	Hibch	1	52844929	52920986	+	6059	protein_coding	3-hydroxyisobutyryl-Coenzyme A hydrolase [Source:MGI Symbol;Acc:MGI:1923792]	-	915	817	1112	798	1045	1096	849	968	6.637166714	7.739967849	7.362055764	7.206298117	9.560203104	9.698033764	9.679961422	9.040622545
ENSMUSG00000075705	1811.070898	2663.274613	2966.514546	2414.255876	3304.738473	5092.914215	4175.809493	4223.030598	2463.778983	4199.123195	-0.769250416	9.75E-06	0.000607888	Msrb1	17	24736642	24742778	+	1258	protein_coding	methionine sulfoxide reductase B1 [Source:MGI Symbol;Acc:MGI:1351642]	-	2206	2482	3951	2362	3190	5081	3237	3995	77.07037141	113.250255	125.985817	102.7328976	140.5600241	216.5422495	177.7579148	179.7049645
ENSMUSG00000068220	881.7271732	828.3835623	977.575788	882.0926424	673.3793128	700.6390545	661.7825981	639.532794	892.4447914	668.8334398	0.417131016	9.77E-06	0.000607888	Lgals1	15	78926725	78930465	+	903	protein_coding	lectin, galactose binding, soluble 1 [Source:MGI Symbol;Acc:MGI:96777]	-	1074	772	1302	863	650	699	513	605	52.27320348	49.07356429	57.83869718	52.29176864	39.90041265	41.50147341	39.24609977	37.91329734
ENSMUSG00000022090	345.6304841	415.2648168	371.6589977	359.7874972	464.1137417	626.4655351	537.9402406	590.9071601	373.085449	554.8566694	-0.574297626	9.81E-06	0.000607891	Pdlim2	14	70164218	70177681	-	4486	protein_coding	PDZ and LIM domain 2 [Source:MGI Symbol;Acc:MGI:2384850]	-	421	387	495	352	448	625	417	559	4.124633944	4.951875857	4.426303588	4.293324155	5.535674247	7.469556872	6.421606277	7.051418184
ENSMUSG00000020140	2.462925065	2.146071405	0.750826258	1.022123572	18.64742712	9.021103706	15.48029469	15.85618498	1.595486575	14.75125262	-3.223375712	1.01E-05	0.000623734	Lgr5	10	115450311	115587780	-	10264	protein_coding	leucine rich repeat containing G protein coupled receptor 5 [Source:MGI Symbol;Acc:MGI:1341817]	-	3	2	1	1	18	9	12	15	0.012845979	0.011184882	0.003908217	0.005330815	0.097209261	0.047011051	0.080766542	0.082698674
ENSMUSG00000011034	2485.09139	1994.773371	2020.47346	1871.50826	1472.110775	1417.315627	1564.799789	1512.680047	2092.96162	1491.726559	0.489302749	1.05E-05	0.000644821	Slc5a1	5	33104219	33162870	+	4104	protein_coding	solute carrier family 5 (sodium/glucose cotransporter), member 1 [Source:MGI Symbol;Acc:MGI:107678]	-	3027	1859	2691	1831	1421	1414	1213	1431	32.4166143	26.00100234	26.30277765	24.41132079	19.19280747	18.47209475	20.41833559	19.73132337
ENSMUSG00000025403	3544.149168	5326.549227	5117.631775	4879.617931	6438.542198	7984.679125	7167.376443	7400.610067	4716.987025	7247.801958	-0.619827555	1.07E-05	0.000655974	Shmt2	10	127517123	127522444	-	3109	protein_coding	serine hydroxymethyltransferase 2 (mitochondrial) [Source:MGI Symbol;Acc:MGI:1277989]	-	4317	4964	6816	4774	6215	7966	5556	7001	61.02726563	91.64928969	87.94357733	84.01793018	110.8082744	137.3705605	123.4549204	127.4275368
ENSMUSG00000026669	53.3633764	118.0339273	102.8631974	102.2123572	207.1936347	211.4947647	152.2228978	200.8450097	94.11821455	192.9390767	-1.042656971	1.08E-05	0.000660875	Mcm10	2	4989714	5012791	-	7692	protein_coding	minichromosome maintenance 10 replication initiation factor [Source:MGI Symbol;Acc:MGI:1917274]	-	65	110	137	100	200	211	118	190	0.371395524	0.820864478	0.714457763	0.711329811	1.441260555	1.470676896	1.059765118	1.397778184
ENSMUSG00000028392	1059.878753	895.9848115	870.9584593	864.7165416	635.0484903	633.4819491	735.3139979	607.820424	922.8846413	652.9162154	0.501102821	1.12E-05	0.000682908	Bspry	4	62480053	62497298	+	2352	protein_coding	B-box and SPRY domain containing [Source:MGI Symbol;Acc:MGI:2177191]	-	1291	835	1160	846	613	632	570	575	24.12412165	20.37826524	19.78408366	19.68082643	14.44690903	14.40634633	16.7418878	13.83421306
ENSMUSG00000030245	317.7173334	272.5510684	290.5697619	292.3273415	376.056447	497.1630487	447.6385215	409.0895724	293.2913763	432.4868974	-0.558839665	1.20E-05	0.000731606	Golt1b	6	142387221	142403858	+	2818	protein_coding	golgi transport 1B [Source:MGI Symbol;Acc:MGI:1914214]	-	387	254	387	286	363	496	347	387	6.035768319	5.173813629	5.508904507	5.553097899	7.140315752	9.436583299	8.506587523	7.771304191
ENSMUSG00000060427	161.7320793	422.7760668	432.4759246	417.0264172	149.179417	166.3892461	172.8632907	140.5915068	358.502622	157.2558652	1.188591473	1.21E-05	0.000733952	Zfp868	8	69610857	69625548	-	2893	protein_coding	zinc finger protein 868 [Source:MGI Symbol;Acc:MGI:2142546]	zf-C2H2	197	394	576	408	144	166	134	133	2.992818484	7.817463115	7.98673579	7.716529398	2.759089823	3.076335836	3.19980309	2.601519826
ENSMUSG00000029811	171.5837795	108.3766059	97.60741355	143.0973	52.83437685	49.11489796	83.85159625	57.08226591	130.1662748	60.72078424	1.109088322	1.22E-05	0.000738014	Aoc1	6	48872896	48909188	+	3256	protein_coding	amine oxidase, copper-containing 1 [Source:MGI Symbol;Acc:MGI:1923757]	-	209	101	130	140	51	49	65	54	2.821138935	1.780553512	1.601600605	2.352631595	0.868235543	0.806836941	1.379100288	0.938497881
ENSMUSG00000010663	2987.528104	3092.488894	2928.222406	2146.459501	1930.008707	1979.631091	1839.575019	1843.545773	2788.674726	1898.190148	0.555023537	1.25E-05	0.000752064	Fads1	19	10182888	10196870	+	3456	protein_coding	fatty acid desaturase 1 [Source:MGI Symbol;Acc:MGI:1923517]	-	3639	2882	3900	2100	1863	1975	1426	1744	46.27760839	47.86722989	45.26746153	33.247259	29.88070927	30.63849697	28.50445098	28.55595437
ENSMUSG00000028357	5379.849316	3866.147636	4854.091758	4766.162215	3149.343247	3563.335964	3326.973334	3265.317026	4716.562731	3326.242393	0.504091649	1.25E-05	0.000752064	Kif12	4	63165630	63172131	-	3402	protein_coding	kinesin family member 12 [Source:MGI Symbol;Acc:MGI:1098232]	-	6553	3603	6465	4663	3040	3555	2579	3089	84.65808563	60.79222032	76.2306263	74.99656838	49.53259204	56.02468017	52.37016252	51.38158908
ENSMUSG00000079263	18.8824255	30.04499967	21.02313523	26.57521286	72.51777214	52.12193252	43.86083496	57.08226591	24.13144331	56.39570139	-1.245013382	1.32E-05	0.000786915	Gm6614	6	141971845	142011414	-	2450	protein_coding	predicted gene 6614 [Source:MGI Symbol;Acc:MGI:3647159]	-	23	28	28	26	70	52	34	54	0.412595357	0.656009305	0.458444973	0.58065417	1.583739456	1.137919001	0.958693364	1.24724453
ENSMUSG00000055301	47.61655125	64.38214215	27.78057155	66.43803216	72.51777214	124.2907622	220.5941994	181.8175877	51.55432428	149.8050804	-1.544813883	1.35E-05	0.000801027	Adh7	3	138217760	138233382	+	3787	protein_coding	alcohol dehydrogenase 7 (class IV), mu or sigma polypeptide [Source:MGI Symbol;Acc:MGI:87926]	-	58	60	37	65	70	124	171	172	0.673124307	0.909439887	0.391923845	0.939135672	1.024600387	1.75549853	3.119375767	2.570141738
ENSMUSG00000032431	758.5809199	1164.243737	1162.279047	1033.366931	1661.69295	1939.537297	1474.498069	1538.049943	1029.617659	1653.444565	-0.684045724	1.36E-05	0.000804478	Crtap	9	114375134	114390675	-	1772	protein_coding	cartilage associated protein [Source:MGI Symbol;Acc:MGI:1891221]	-	924	1085	1548	1011	1604	1935	1143	1455	22.91768989	35.14666106	35.0430991	31.21747148	50.17558299	58.54520647	44.56043293	46.46470758
ENSMUSG00000037736	1040.175352	957.1478466	915.2572085	1059.942144	756.2567666	561.3131195	678.5529174	746.2977728	993.1306378	685.6051441	0.534543149	1.37E-05	0.000812061	Limch1	5	66745827	67057158	+	10263	protein_coding	LIM and calponin homology domains 1 [Source:MGI Symbol;Acc:MGI:1924819]	-	1267	892	1219	1037	730	560	526	706	5.425813613	4.988943414	4.764580234	5.528594191	3.942759729	2.92541705	3.540611731	3.892730203
ENSMUSG00000025232	1372.670236	877.7432046	1066.173286	1080.384615	730.3575623	778.8219533	617.9217632	671.2451639	1099.242836	699.5866107	0.651937944	1.40E-05	0.000820826	Hexa	9	59539540	59565109	+	1996	protein_coding	hexosaminidase A [Source:MGI Symbol;Acc:MGI:96073]	-	1672	818	1420	1057	705	777	479	635	36.81614578	23.52398097	28.53796989	28.97508616	19.57854262	20.87058258	16.57837142	18.0026783
ENSMUSG00000027510	137.1028286	143.7867841	120.8830275	140.0309293	180.2584622	275.6448355	273.4852062	201.9020887	135.4508924	232.8226481	-0.782185864	1.40E-05	0.000820826	Rbm38	2	173020498	173034734	+	2869	protein_coding	RNA binding motif protein 38 [Source:MGI Symbol;Acc:MGI:1889294]	-	167	134	161	137	174	275	212	191	2.558282546	2.680972151	2.25107827	2.612764728	3.361789225	5.138971815	5.104723243	3.767270038
ENSMUSG00000013033	784.8521206	598.753922	627.6907517	644.9599737	1045.291887	865.0236109	940.4279026	968.2843625	664.064192	954.7569408	-0.522795847	1.40E-05	0.000820826	Adgrl1	8	83900105	83941954	+	8587	protein_coding	adhesion G protein-coupled receptor L1 [Source:MGI Symbol;Acc:MGI:1929461]	-	956	558	836	631	1009	863	729	916	4.893042796	3.730016807	3.905351086	4.020667709	6.513306031	5.388196469	5.864796593	6.036399068
ENSMUSG00000107658	12.31462532	2.146071405	15.01652516	9.199112145	0	0	0	0	9.669083509	0	5.604462083	1.42E-05	0.000826286	Gm44958	6	131291603	131292338	-	736	processed_pseudogene	predicted gene 44958 [Source:MGI Symbol;Acc:MGI:5753534]	-	15	2	20	9	0	0	0	0	0.895727751	0.155980473	1.090052585	0.669075274	0	0	0	0
ENSMUSG00000087150	156.8062291	96.57321322	118.6305488	124.6990757	79.76954936	67.15710537	50.31095775	53.91102892	124.1772667	62.78716035	0.981525348	1.48E-05	0.000862052	BC064078	6	128992952	129008040	+	2547	transcribed_unprocessed_pseudogene	cDNA sequence BC064078 [Source:MGI Symbol;Acc:MGI:3040692]	-	191	90	158	122	77	67	39	51	3.295846731	2.028297321	2.488418434	2.620844	1.675766719	1.410327414	1.057797535	1.133091975
ENSMUSG00000101316	85.38140224	78.33160628	69.826842	68.4822793	155.395226	125.293107	141.9027014	107.8220578	75.50553246	132.6032731	-0.810686869	1.51E-05	0.000875577	Gm12663	11	16635109	16636066	-	958	processed_pseudogene	predicted gene 12663 [Source:MGI Symbol;Acc:MGI:3652168]	-	104	73	93	67	150	125	110	102	4.771230688	4.373966009	3.89415028	3.826657379	8.679156727	6.995497313	7.93220747	6.02502142
ENSMUSG00000018459	15821.83062	13723.0536	14026.18533	12671.26592	17639.43009	19858.45629	18261.58764	18769.49469	14060.58386	18632.24218	-0.406083194	1.53E-05	0.000885879	Slc13a3	2	165405028	165473230	-	5215	protein_coding	solute carrier family 13 (sodium-dependent dicarboxylate transporter), member 3 [Source:MGI Symbol;Acc:MGI:2149635]	-	19272	12789	18681	12397	17027	19812	14156	17756	162.4183369	140.7668289	143.6948077	130.0686325	180.9820921	203.6798642	187.5223902	192.6702923
ENSMUSG00000083283	21.34535056	54.72482082	55.56114309	16.35397715	7.251777214	5.011724281	6.450122789	11.62786898	36.99632291	7.585373316	2.285645753	1.63E-05	0.000937332	Gm15361	X	74494379	74494822	-	444	processed_pseudogene	predicted pseudogene 15361 [Source:MGI Symbol;Acc:MGI:3642247]	-	26	51	74	16	7	5	5	11	2.573670608	6.593336766	6.685655857	1.971729337	0.873910285	0.603755534	0.777954009	1.401953624
ENSMUSG00000045282	420.339211	278.9892826	343.1275999	263.7078815	202.0137938	211.4947647	187.0535609	157.5047708	326.5409938	189.5167225	0.787157397	1.67E-05	0.000957368	Tmem86b	7	4628040	4631422	-	1917	protein_coding	transmembrane protein 86B [Source:MGI Symbol;Acc:MGI:1915505]	-	512	260	457	258	195	211	145	149	11.73844131	7.785191284	9.562894293	7.36389994	5.638509018	5.901119815	5.225318631	4.39833281
ENSMUSG00000040283	227.410081	302.5960681	251.5267964	253.4866458	349.1212745	469.0973927	359.9168516	432.3453103	258.7548978	402.6202073	-0.641721256	1.67E-05	0.000957368	Btnl9	11	49165585	49187159	-	6054	protein_coding	butyrophilin-like 9 [Source:MGI Symbol;Acc:MGI:2442439]	-	277	282	335	248	337	468	279	409	2.010943818	2.673774298	2.219717257	2.241400941	3.085597437	4.144551367	3.183674621	3.82300463
ENSMUSG00000108518	0.820975022	3.219107107	1.501652516	5.110617858	18.64742712	5.011724281	28.38054027	46.51147593	2.663088126	24.6377919	-3.260993579	1.69E-05	0.000961774	Gm5587	7	25419153	25419826	-	674	processed_pseudogene	predicted gene 5587 [Source:MGI Symbol;Acc:MGI:3645641]	-	1	3	2	5	18	5	22	44	0.065208272	0.255493238	0.119032448	0.405901254	1.480349937	0.397726197	2.254912391	3.6941686
ENSMUSG00000031848	974.4973506	802.6307054	880.7192007	790.1015209	1140.600959	1713.007359	1257.773944	1243.124902	861.9871944	1338.626791	-0.634647845	1.70E-05	0.000968604	Lsm4	8	70673248	70678752	+	1038	protein_coding	LSM4 homolog, U6 small nuclear RNA and mRNA degradation associated [Source:MGI Symbol;Acc:MGI:1354692]	-	1187	748	1173	773	1101	1709	975	1176	50.25924385	41.36397786	45.33106543	40.74669852	58.79518299	88.271153	64.88945864	64.11119926
ENSMUSG00000062006	1001.589526	764.0014201	1072.179896	1604.734008	1855.418999	2599.080212	1904.076247	1928.112093	1110.626213	2071.671888	-0.899650996	1.78E-05	0.001009329	Rpl34	3	130726831	130730398	-	2643	protein_coding	ribosomal protein L34 [Source:MGI Symbol;Acc:MGI:1915686]	-	1220	712	1428	1570	1791	2593	1476	1824	20.28734676	15.46325377	21.67336337	32.50220124	37.56212932	52.59923693	38.57945455	39.0527484
ENSMUSG00000026193	1387.447786	1004.361417	960.306784	855.5174295	461.0058372	586.3717409	523.7499704	781.1813798	1051.908354	588.0772321	0.838997005	1.82E-05	0.001027198	Fn1	1	71585520	71653200	-	11685	protein_coding	fibronectin 1 [Source:MGI Symbol;Acc:MGI:95566]	-	1690	936	1279	837	445	585	406	739	6.356536905	4.597959956	4.390733679	3.919286638	2.110974928	2.684115744	2.400292707	3.57881834
ENSMUSG00000069372	2.462925065	81.55071338	7.50826258	28.61946001	384.3441924	495.158359	476.0190618	432.3453103	30.03534026	446.9667309	-3.902492698	1.86E-05	0.001046141	Ctxn3	18	57468516	57478133	+	1605	protein_coding	cortexin 3 [Source:MGI Symbol;Acc:MGI:3642816]	-	3	76	10	28	371	494	369	409	0.082150234	2.718044784	0.24993106	0.954538127	12.81299491	16.50159798	15.88247638	14.42023055
ENSMUSG00000041559	92.77017744	126.6182129	153.9193829	62.34953787	221.6971891	226.5299375	193.5036837	285.4113296	108.9143278	231.785535	-1.086641737	1.95E-05	0.001096417	Fmod	1	134037254	134048277	+	3306	protein_coding	fibromodulin [Source:MGI Symbol;Acc:MGI:1328364]	-	113	118	205	61	214	226	150	270	1.502236048	2.048788891	2.487403722	1.00957194	3.588084854	3.665048112	3.134406351	4.621520114
ENSMUSG00000110928	3.283900086	1.073035702	0	1.022123572	13.46758626	27.06331112	15.48029469	7.399552988	1.34476484	15.85268626	-3.558941353	2.03E-05	0.001138109	Gm48114	9	40363217	40366902	-	3686	TEC	predicted gene, 48114 [Source:MGI Symbol;Acc:MGI:6097467]	-	4	1	0	1	13	27	12	7	0.047694384	0.015572657	0	0.014844137	0.195496867	0.392719552	0.224901734	0.107464901
ENSMUSG00000079018	1546.716941	854.1364191	964.8117416	967.9510224	666.1275355	581.3600166	687.5830893	476.7426283	1083.404031	602.9533174	0.846547777	2.08E-05	0.001158098	Ly6c1	15	75044018	75048830	-	1677	protein_coding	lymphocyte antigen 6 complex, locus C1 [Source:MGI Symbol;Acc:MGI:96882]	-	1884	796	1285	947	643	580	533	451	49.37537656	27.24570549	30.7372729	30.8977747	21.25346241	18.54253131	21.956395	15.21834453
ENSMUSG00000052776	79.63457709	71.89339206	51.8070118	80.74776216	37.29485425	30.07034569	30.96058939	35.94068594	71.02068578	33.56661882	1.074146628	2.08E-05	0.001158098	Oas1a	5	120896256	120907521	-	1885	protein_coding	2'-5' oligoadenylate synthetase 1A [Source:MGI Symbol;Acc:MGI:2180860]	-	97	67	69	79	36	30	24	34	2.261637334	2.040241141	1.468361552	2.293115988	1.058626904	0.853265115	0.879562644	1.020684442
ENSMUSG00000058881	371.0807098	258.6016043	258.2842328	364.8981151	198.9058893	194.4549021	184.4735118	188.1600617	313.2161655	191.4985912	0.709052344	2.09E-05	0.001161066	Zfp516	18	82910879	83005314	+	7817	protein_coding	zinc finger protein 516 [Source:MGI Symbol;Acc:MGI:2443957]	zf-C2H2	452	241	344	357	192	194	143	178	2.54132909	1.76968098	1.765279991	2.498839658	1.361485115	1.330563814	1.263754789	1.288557559
ENSMUSG00000054662	177.3306047	124.4721415	162.1784717	142.0751765	85.9853584	88.20634735	78.69149802	102.5366628	151.5140986	88.85496665	0.772258317	2.11E-05	0.001166704	Ano9	7	141101212	141117806	-	4410	protein_coding	anoctamin 9 [Source:MGI Symbol;Acc:MGI:1918595]	-	216	116	216	139	83	88	61	97	2.152671428	1.509862686	1.96476417	1.724592513	1.043256943	1.069838377	0.95556038	1.244678184
ENSMUSG00000052305	1845.551849	1627.795161	1866.554077	1933.857798	2732.884042	2949.900912	2368.485088	4546.496772	1818.439721	3149.441703	-0.792480003	2.13E-05	0.001175705	Hbb-bs	7	103826534	103828096	-	768	protein_coding	hemoglobin, beta adult s chain [Source:MGI Symbol;Acc:MGI:5474852]	-	2248	1517	2486	1892	2638	2943	1836	4301	128.6464101	113.3815562	129.8479723	134.7938872	190.3993021	205.4485745	165.1499116	316.9072356
ENSMUSG00000050029	418.697261	421.7030311	429.4726196	454.8449894	574.9623363	592.38581	592.121272	529.5965782	431.1794753	572.2664991	-0.408528912	2.22E-05	0.001220235	Rap2c	X	51003912	51018018	-	3545	protein_coding	RAP2C, member of RAS oncogene family [Source:MGI Symbol;Acc:MGI:1919315]	-	510	393	572	445	555	591	459	501	6.322903031	6.363475311	6.472544683	6.868375922	8.678177414	8.938102516	8.944649656	7.997337401
ENSMUSG00000075044	473.7025875	79.40464198	153.9193829	110.3893457	26.93517251	39.09144939	42.57081041	23.25573796	204.3539895	32.96329257	2.634992345	2.24E-05	0.001226508	Slc22a29	19	8160165	8218900	-	2272	protein_coding	solute carrier family 22. member 29 [Source:MGI Symbol;Acc:MGI:3605624]	-	577	74	205	108	26	39	33	22	11.16169294	1.869568772	3.619435169	2.600912334	0.634332265	0.920302009	1.003396315	0.547946663
ENSMUSG00000021840	922.7759243	946.4174895	973.8216567	872.8935302	1116.773691	1235.891208	1184.242544	1266.38064	928.9771502	1200.822021	-0.369865122	2.24E-05	0.001226508	Mapk1ip1l	14	47298266	47323204	+	8310	protein_coding	mitogen-activated protein kinase 1 interacting protein 1-like [Source:MGI Symbol;Acc:MGI:2444022]	-	1124	882	1297	854	1078	1233	918	1198	5.944671659	6.092360785	6.260863282	5.622987687	7.190672645	7.954925981	7.63147606	8.157925348
ENSMUSG00000040569	23.80827563	23.60678545	16.51817768	25.55308929	67.33793128	30.07034569	69.66132612	70.82429289	22.37158201	59.47347399	-1.415056726	2.40E-05	0.001308931	Slc26a7	4	14502430	14621805	-	5431	protein_coding	solute carrier family 26, member 7 [Source:MGI Symbol;Acc:MGI:2384791]	-	29	22	22	25	65	30	54	67	0.23468254	0.23252033	0.162494305	0.251866549	0.663415073	0.296152595	0.68687996	0.698102081
ENSMUSG00000025784	12.31462532	25.75285686	41.29544419	26.57521286	71.48180397	86.20165764	46.44088408	107.8220578	26.48453481	77.98660088	-1.557139217	2.41E-05	0.001310421	Clec3b	9	123150946	123157432	+	992	protein_coding	C-type lectin domain family 3, member b [Source:MGI Symbol;Acc:MGI:104540]	-	15	24	55	26	69	86	36	102	0.664572202	1.388729376	2.224058904	1.434075319	3.855575389	4.647943811	2.507019531	5.81851867
ENSMUSG00000094689	0	0	0	1.022123572	16.57549078	8.01875885	7.740147346	6.34247399	0.255530893	9.669217741	-5.139824354	2.48E-05	0.001341543	Ighv1-81	12	115920279	115920712	-	351	IG_V_gene	immunoglobulin heavy variable 1-81 [Source:MGI Symbol;Acc:MGI:4439635]	-	0	0	0	1	16	8	6	6	0	0	0	0.155884584	2.526763805	1.221959918	1.18089429	0.967315321
ENSMUSG00000062054	2477.702615	2340.290867	2784.063765	2400.96827	3321.313964	4052.480254	3107.66916	3395.337743	2500.756379	3469.20028	-0.472135676	2.52E-05	0.00136241	Iah1	12	21316389	21323819	+	2631	protein_coding	isoamyl acetate-hydrolyzing esterase 1 homolog [Source:MGI Symbol;Acc:MGI:1914982]	-	3018	2181	3708	2349	3206	4043	2409	3212	50.41513939	47.58311507	56.53457678	48.85088707	67.5451936	82.38667645	63.2532494	69.08418223
ENSMUSG00000114945	0	0	2.252478774	0	12.43161808	19.04455227	12.90024558	8.456631987	0.563119694	13.20826198	-4.341075508	2.53E-05	0.00136241	Gm48265	13	119609765	119613472	-	510	lincRNA	predicted gene, 48265 [Source:MGI Symbol;Acc:MGI:6097686]	-	0	0	3	0	12	19	10	8	0	0	0.235964324	0	1.304256023	1.997365366	1.354555215	0.887654059
ENSMUSG00000084131	18.06145047	12.87642843	10.51156761	16.35397715	33.15098155	56.13131195	29.67056483	42.28315993	14.45085592	40.30900457	-1.490539101	2.56E-05	0.001369786	Rpl3-ps2	X	74170653	74171866	+	1214	processed_pseudogene	ribosomal protein L3, pseudogene 2 [Source:MGI Symbol;Acc:MGI:3645345]	-	22	12	14	16	32	56	23	40	0.796464786	0.567388608	0.462598923	0.72112671	1.461110536	2.473109982	1.308808293	1.864512233
ENSMUSG00000026670	1234.746432	1419.626234	1539.193829	1562.826941	1751.822181	2081.870266	2069.199391	2321.34548	1439.098359	2056.05933	-0.514824103	2.56E-05	0.001369786	Uap1	1	170141938	170174957	-	4011	protein_coding	UDP-N-acetylglucosamine pyrophosphorylase 1 [Source:MGI Symbol;Acc:MGI:1334459]	-	1504	1323	2050	1529	1691	2077	1604	2196	16.48002094	18.93325285	20.50201123	20.8576372	23.36913979	27.76245865	27.6260371	30.98158315
ENSMUSG00000091900	4.104875108	3.219107107	3.75413129	5.110617858	38.33082242	11.02579342	47.73090864	9.513710985	4.047182841	26.65030886	-2.711591046	2.57E-05	0.001370397	Gm4353	7	116082863	116084635	-	1559	protein_coding	predicted gene 4353 [Source:MGI Symbol;Acc:MGI:3782538]	-	5	3	5	5	37	11	37	9	0.140956944	0.110456987	0.128652775	0.175482646	1.315550093	0.378286341	1.639541816	0.32667833
ENSMUSG00000026542	0	3.219107107	9.009915096	6.13274143	35.2229179	26.06096626	16.77031925	27.48405396	4.590440908	26.38456434	-2.512357329	2.64E-05	0.001401934	Apcs	1	172893961	172895041	-	971	protein_coding	serum amyloid P-component [Source:MGI Symbol;Acc:MGI:98229]	-	0	3	12	6	34	26	13	26	0	0.177345461	0.495743792	0.33809777	1.940937129	1.435582674	0.924891975	1.515228222
ENSMUSG00000055932	1393.194612	1474.351055	1576.735142	1560.782694	1803.62059	1940.539642	1991.797917	1910.14175	1501.265876	1911.524975	-0.348251829	2.64E-05	0.00140244	Fto	8	91313525	91668439	+	13031	protein_coding	fat mass and obesity associated [Source:MGI Symbol;Acc:MGI:1347093]	-	1697	1374	2100	1527	1741	1936	1544	1807	5.723565832	6.052391889	6.464527956	6.411676145	7.405814117	7.965291947	8.185334652	7.847012427
ENSMUSG00000086387	0	6.438214215	4.504957548	13.28760643	36.25888607	24.05627655	29.67056483	35.94068594	6.057694549	31.48160335	-2.422724101	2.66E-05	0.001405462	Gm15563	9	66572001	66582059	+	410	antisense	predicted gene 15563 [Source:MGI Symbol;Acc:MGI:3783012]	-	0	6	6	13	35	24	23	34	0	0.840011915	0.587033197	1.734881361	4.731904472	3.138350716	3.875349432	4.69265896
ENSMUSG00000046634	0.820975022	2.146071405	2.252478774	5.110617858	33.15098155	17.03986256	14.19027014	9.513710985	2.582535765	18.47370631	-2.882240644	2.67E-05	0.001409106	Pkd1l1	11	8826708	8973266	-	7640	protein_coding	polycystic kidney disease 1 like 1 [Source:MGI Symbol;Acc:MGI:2156538]	-	1	2	3	5	32	17	11	9	0.005752667	0.015026391	0.015751545	0.035808566	0.232171229	0.119297036	0.099464067	0.066661193
ENSMUSG00000026798	564.8308148	554.7594582	559.3655622	564.2122116	422.6750148	454.0622199	384.4273182	428.1169943	560.7920117	422.3203868	0.407042659	2.73E-05	0.001436355	Coq4	2	29787493	29797935	+	3399	protein_coding	coenzyme Q4 [Source:MGI Symbol;Acc:MGI:1098826]	-	688	517	745	552	408	453	298	405	8.896104147	8.730868178	8.79225704	8.885834062	6.653662675	7.145310858	6.056643177	6.742606132
ENSMUSG00000043487	252.0393316	237.1408902	236.5102713	287.2167236	397.8117786	369.865252	368.9470235	323.4661735	253.2268042	365.0225569	-0.529042225	2.75E-05	0.001439068	Acot6	12	84100654	84111349	+	6413	protein_coding	acyl-CoA thioesterase 6 [Source:MGI Symbol;Acc:MGI:1921287]	-	307	221	315	281	384	369	286	306	2.10397086	1.978103842	1.970355461	2.397482057	3.319110914	3.084886688	3.080858002	2.70012655
ENSMUSG00000002985	7807.472455	3525.995318	4518.472421	3695.998835	2608.567861	2893.7696	2140.150741	2373.142351	4886.984757	2503.907638	0.96480623	2.89E-05	0.001508389	Apoe	7	19696109	19699188	-	2138	protein_coding	apolipoprotein E [Source:MGI Symbol;Acc:MGI:88057]	-	9510	3286	6018	3616	2518	2887	1659	2245	195.494886	88.22220554	112.9119091	92.54032205	65.28295522	72.39576692	53.60503377	59.41999037
ENSMUSG00000025950	11439.46595	8620.768833	9931.178915	7676.148023	6617.764692	6644.544052	6481.083378	6172.284271	9416.890431	6478.919098	0.539640719	2.90E-05	0.00151367	Idh1	1	65158616	65186500	-	2771	protein_coding	isocitrate dehydrogenase 1 (NADP+), soluble [Source:MGI Symbol;Acc:MGI:96413]	-	13934	8034	13227	7510	6388	6629	5024	5839	221.004881	166.423003	191.4785349	148.2906254	127.7850839	128.2583308	125.2506515	119.2410748
ENSMUSG00000028544	878.4432731	853.0633834	917.5096873	995.5483588	750.0409576	547.2802915	645.0122789	626.847846	911.1411757	642.2953435	0.504594696	3.01E-05	0.001562163	Slc5a9	4	111875375	111902918	-	5184	protein_coding	solute carrier family 5 (sodium/glucose cotransporter), member 9 [Source:MGI Symbol;Acc:MGI:2140201]	-	1070	795	1222	974	724	546	500	593	9.071547307	8.802786899	9.455869742	10.28026358	7.741504208	5.64679134	6.663032019	6.473119627
ENSMUSG00000030237	29.55510078	30.04499967	32.2855291	48.03980787	100.4889128	74.17351936	72.24137523	57.08226591	34.98135935	75.99651833	-1.126836982	3.04E-05	0.001573569	Slco1a4	6	141805440	141856199	-	6414	protein_coding	solute carrier organic anion transporter family, member 1a4 [Source:MGI Symbol;Acc:MGI:1351896]	-	36	28	43	47	97	74	56	54	0.246681244	0.250580417	0.268927223	0.400939817	0.838290529	0.61855291	0.603150872	0.476418631
ENSMUSG00000036242	385.8582601	452.8210664	403.1937006	388.4069572	293.1789931	237.5557309	268.325108	155.3906128	407.5699961	238.6126112	0.772897645	3.11E-05	0.001608966	Armh4	14	49675952	49783383	-	9271	protein_coding	armadillo-like helical domain containing 4 [Source:MGI Symbol;Acc:MGI:1914669]	-	470	422	537	380	283	237	208	147	2.228095809	2.612786494	2.323501582	2.242679954	1.692043934	1.370553065	1.549899873	0.897252519
ENSMUSG00000073600	660.0639173	850.917312	1095.45551	955.6855395	1301.176026	1446.383628	1297.764705	1576.104787	890.5305698	1405.357286	-0.658176175	3.14E-05	0.001618355	Prob1	18	35650351	35655238	-	4888	protein_coding	proline rich basic protein 1 [Source:MGI Symbol;Acc:MGI:2686460]	-	804	793	1459	935	1256	1443	1006	1491	7.229153333	9.312366133	11.97345159	10.46624024	14.24328692	15.82738709	14.21784163	17.26117592
ENSMUSG00000031698	37.76485099	46.1405352	40.54461793	38.84069572	71.48180397	80.1875885	68.37130156	79.28092488	40.82267496	74.83040473	-0.881221645	3.21E-05	0.001648853	Mylk3	8	85324303	85386345	-	4283	protein_coding	myosin light chain kinase 3 [Source:MGI Symbol;Acc:MGI:2443063]	-	46	43	54	38	69	80	53	75	0.472032979	0.576286484	0.505755895	0.485451456	0.893002752	1.001419405	0.854859385	0.99091664
ENSMUSG00000030042	500.7947632	534.3717798	652.4680182	522.3051451	721.0338487	1056.471478	966.2283937	744.1836148	552.4849266	871.9793339	-0.657198064	3.24E-05	0.001653628	Pole4	6	82618992	82705365	-	2509	protein_coding	polymerase (DNA-directed), epsilon 4 (p12 subunit) [Source:MGI Symbol;Acc:MGI:1914229]	-	610	498	869	511	696	1054	749	704	10.68542397	11.39322657	13.89358694	11.14372855	15.37660149	22.52236745	20.62281971	15.87800486
ENSMUSG00000038486	1249.523983	679.2315996	698.26842	736.9510952	528.3437685	457.0692544	470.8589636	439.7448633	840.9937744	474.0042125	0.827855636	3.24E-05	0.001653628	Sv2a	3	96181151	96195521	+	4636	protein_coding	synaptic vesicle glycoprotein 2 a [Source:MGI Symbol;Acc:MGI:1927139]	-	1522	633	930	721	510	456	365	416	14.42891949	7.837514104	8.047014599	8.509462389	6.097875171	5.273458171	5.438965774	5.077779476
ENSMUSG00000054850	20.52437554	72.96642776	52.55783806	58.26104359	165.7549078	136.3189004	123.8423575	94.08003085	51.07742124	129.9990492	-1.357113455	3.27E-05	0.001664147	Smim10l2a	X	56374586	56377799	+	2393	protein_coding	small integral membrane protein 10 like 2A [Source:MGI Symbol;Acc:MGI:2443645]	-	25	68	70	57	160	136	96	89	0.45915561	1.631113817	1.173412227	1.30329414	3.706201819	3.046984885	2.771375818	2.104608115
ENSMUSG00000034829	22.9873006	21.46071405	51.8070118	47.0176843	12.43161808	12.02813827	6.450122789	7.399552988	35.81817769	9.577358033	1.893387858	3.29E-05	0.001665847	Nxnl1	8	71560555	71566601	-	2730	protein_coding	nucleoredoxin-like 1 [Source:MGI Symbol;Acc:MGI:1924446]	-	28	20	69	46	12	12	5	7	0.450773077	0.420518785	1.01386869	0.92194597	0.243652224	0.235663698	0.126524388	0.145097298
ENSMUSG00000042306	158.4481792	48.28660661	9.009915096	74.61502073	13.46758626	16.0375177	9.030171904	9.513710985	72.5899304	12.01224671	2.589903323	3.29E-05	0.001665847	S100a14	3	90526856	90528837	+	1727	protein_coding	S100 calcium binding protein A14 [Source:MGI Symbol;Acc:MGI:1913416]	-	193	45	12	73	13	16	7	9	4.911651635	1.495678424	0.278730296	2.312814536	0.417256197	0.496708664	0.280009387	0.294899546
ENSMUSG00000025854	1907.94595	1293.008021	1456.602941	1555.672076	1120.917564	999.3378217	1056.530113	1088.791368	1553.307247	1066.394217	0.543141088	3.37E-05	0.001702476	Fam20c	5	138754514	138810077	+	6590	protein_coding	family with sequence similarity 20, member C [Source:MGI Symbol;Acc:MGI:2136853]	-	2324	1205	1940	1522	1082	997	819	1030	15.49934317	10.49590002	11.80895814	12.63687017	9.101094568	8.111176165	8.585495717	8.844550026
ENSMUSG00000079502	13.95657537	13.94946413	15.76735142	20.44247143	4.143872694	3.007034569	0	2.114157997	16.02896559	2.316266315	2.729874621	3.38E-05	0.001704326	Cfap77	2	28926949	29055066	-	2624	protein_coding	cilia and flagella associated protein 77 [Source:MGI Symbol;Acc:MGI:2685669]	-	17	13	21	20	4	3	0	2	0.284739472	0.284379034	0.32103378	0.417038789	0.084498294	0.061295912	0	0.043131057
ENSMUSG00000013698	1580.376917	1363.828378	1271.899681	1110.026199	702.3864216	984.3026488	841.0960116	948.1998615	1331.532794	868.9962359	0.615773085	3.40E-05	0.001706709	Pea15a	1	172196728	172206804	-	3861	protein_coding	phosphoprotein enriched in astrocytes 15A [Source:MGI Symbol;Acc:MGI:104799]	-	1925	1271	1694	1086	678	982	652	897	21.91258012	18.89573552	17.59984619	15.39005987	9.733783292	13.63596181	11.6658042	13.14669459
ENSMUSG00000032875	1734.720221	1407.822842	1355.992222	1492.300415	1096.054328	863.0189212	1052.660039	1146.930713	1497.708925	1039.666	0.527024	3.46E-05	0.001731935	Arhgef17	7	100869752	100932107	-	10795	protein_coding	Rho guanine nucleotide exchange factor (GEF) 17 [Source:MGI Symbol;Acc:MGI:2673002]	-	2113	1312	1806	1460	1058	861	816	1085	8.602792252	6.976365746	6.711048343	7.40014952	5.432688472	4.276166382	5.221970341	5.687625912
ENSMUSG00000027709	3078.656331	3578.574068	3386.97725	3822.742158	4647.353226	4404.303298	4587.327327	4360.450868	3466.737452	4499.85868	-0.376646754	3.60E-05	0.001795592	Mccc1	3	35959312	36000678	-	10952	protein_coding	methylcrotonoyl-Coenzyme A carboxylase 1 (alpha) [Source:MGI Symbol;Acc:MGI:1919289]	-	3750	3335	4511	3740	4486	4394	3556	4125	15.04874965	17.47915589	16.52245813	18.68479996	22.70479657	21.51001472	22.43030639	21.31348415
ENSMUSG00000028167	2338.136861	2407.892116	2911.704229	3252.397205	3906.635982	4411.319712	3729.460996	3760.029997	2727.532603	3951.861672	-0.535081265	3.63E-05	0.001809146	Bdh2	3	135281221	135304426	+	4250	protein_coding	3-hydroxybutyrate dehydrogenase, type 2 [Source:MGI Symbol;Acc:MGI:1917022]	-	2848	2244	3878	3182	3771	4401	2891	3557	29.45192188	30.30762989	36.60278599	40.96580854	49.18349461	55.51834722	46.99222952	47.36078233
ENSMUSG00000094685	37.76485099	47.21357091	58.56444813	3.066370715	3.10790452	8.01875885	3.870073673	4.228315993	36.65231019	4.806263259	2.925514429	3.70E-05	0.001836156	Gm5900	7	104949915	104950289	-	375	processed_pseudogene	predicted pseudogene 5900 [Source:MGI Symbol;Acc:MGI:3643907]	-	46	44	78	3	3	8	3	4	5.391245999	6.735028865	8.343698509	0.437723913	0.443447048	1.143754483	0.552658528	0.60360476
ENSMUSG00000112858	51.72142636	112.6687488	122.3846801	77.68139145	48.69050415	38.08910454	32.25061394	23.25573796	91.11406166	35.57149015	1.35384472	3.91E-05	0.001935575	Rnf212b	14	54814141	54854108	+	2238	protein_coding	ring finger protein 212B [Source:MGI Symbol;Acc:MGI:5589964]	-	63	105	163	76	47	38	25	22	1.237208947	2.69306769	2.921613685	1.858077377	1.164098036	0.910327379	0.771697006	0.556271143
ENSMUSG00000024044	1065.625578	743.6137418	866.4535018	855.5174295	655.7678538	439.027047	602.4414685	556.0235531	882.8025628	563.3149806	0.649569016	3.93E-05	0.001938923	Epb41l3	17	69075683	69289989	+	11919	protein_coding	erythrocyte membrane protein band 4.1 like 3 [Source:MGI Symbol;Acc:MGI:103008]	-	1298	693	1154	837	633	438	467	526	4.786272904	3.337424636	3.883839345	3.842341167	2.943849958	1.970191227	2.706723849	2.497295054
ENSMUSG00000038305	206.8857054	303.6691038	340.1242949	301.5264536	378.1283833	526.2310495	545.6803879	477.7997073	288.0513894	481.959882	-0.742251916	4.05E-05	0.001994119	Spats2l	1	57774162	57948394	+	8041	protein_coding	spermatogenesis associated, serine-rich 2-like [Source:MGI Symbol;Acc:MGI:1914448]	-	252	283	453	295	365	525	423	452	1.377377751	2.020200276	2.259869745	2.007346012	2.516138733	3.50044559	3.634102681	3.180916766
ENSMUSG00000109718	27.91315073	33.26410678	41.29544419	40.88494287	9.323713561	13.03048313	18.06034381	12.68494798	35.83941114	13.27487212	1.448784278	4.11E-05	0.002020639	Trim61	8	65012987	65018523	-	1980	protein_coding	tripartite motif-containing 61 [Source:MGI Symbol;Acc:MGI:2387432]	-	34	31	55	40	9	13	14	12	0.754703409	0.898699616	1.114275976	1.105363416	0.25195855	0.352007772	0.48846082	0.34295725
ENSMUSG00000028064	3797.009475	3665.489959	3513.866888	3339.277709	3069.573698	2699.314698	2425.246169	2511.6197	3578.911008	2676.438566	0.418930633	4.17E-05	0.002042416	Sema4a	3	88435959	88461182	-	5406	protein_coding	sema domain, immunoglobulin domain (Ig), transmembrane domain (TM) and short cytoplasmic domain, (semaphorin) 4A [Source:MGI Symbol;Acc:MGI:107560]	-	4625	3416	4680	3267	2963	2693	1880	2376	37.6009035	36.27102873	34.72682509	33.06613075	30.3813726	26.70757165	24.02418683	24.87106185
ENSMUSG00000041046	298.8349079	236.0678545	269.5466266	297.4379594	362.5888607	500.1700833	385.7173428	415.4320463	275.4718371	415.9770833	-0.594545376	4.18E-05	0.002042416	Ramp3	11	6658521	6677475	+	1380	protein_coding	receptor (calcitonin) activity modifying protein 3 [Source:MGI Symbol;Acc:MGI:1860292]	-	364	220	359	291	350	499	299	393	11.59270761	9.150854437	10.43543675	11.5378314	14.05855677	19.38632769	14.96783513	16.11526296
ENSMUSG00000066170	22.16632558	32.19107107	21.77396148	23.50884215	43.51066329	51.11958767	58.0511051	61.3105819	24.91005007	53.49798449	-1.112985114	4.21E-05	0.002049905	E230001N04Rik	17	28522720	28525398	+	2679	lincRNA	RIKEN cDNA E230001N04 gene [Source:MGI Symbol;Acc:MGI:2443549]	-	27	30	29	23	42	51	45	58	0.442948908	0.642786273	0.434230728	0.469748507	0.869017171	1.020637574	1.160397245	1.225121644
ENSMUSG00000048782	82.91847718	36.48321388	59.31527439	45.99556073	16.57549078	28.06565597	23.22044204	16.91326397	56.17813154	21.19371319	1.415657153	4.30E-05	0.002089446	Insc	7	114743694	114850383	+	3722	protein_coding	INSC spindle orientation adaptor protein [Source:MGI Symbol;Acc:MGI:1917942]	-	101	34	79	45	16	28	18	16	1.192635109	0.524349189	0.851424201	0.661525258	0.238284281	0.403325567	0.334089653	0.243258232
ENSMUSG00000001056	504.0786632	1068.74356	994.0939656	977.1501345	1351.938466	2023.734265	1638.331188	1576.104787	886.0165808	1647.527176	-0.895508128	4.31E-05	0.002090583	Nhp2	11	51619735	51623714	+	1146	protein_coding	NHP2 ribonucleoprotein [Source:MGI Symbol;Acc:MGI:1098547]	-	614	996	1324	956	1305	2019	1270	1491	23.54758311	49.88761862	46.34454636	45.64398566	63.12155293	94.4551825	76.55719134	73.62358456
ENSMUSG00000075591	2.462925065	15.02249983	9.760741355	6.13274143	0	0	0	0	8.344726921	0	5.369917225	4.38E-05	1	Gm10874	5	138363719	138388287	+	2355	lincRNA	predicted gene 10874 [Source:MGI Symbol;Acc:MGI:3704261]	-	3	14	13	6	0	0	0	0	0.055987739	0.341236263	0.221435735	0.13940252	0	0	0	0
ENSMUSG00000023994	457.283087	526.8605299	557.1130835	680.7342987	712.7461034	848.9860932	866.8965028	930.2295185	555.4977498	839.7145545	-0.596915074	4.45E-05	0.002148964	Nfya	17	48386885	48409906	-	7315	protein_coding	nuclear transcription factor-Y alpha [Source:MGI Symbol;Acc:MGI:97316]	NF-YA	557	491	742	666	688	847	672	880	3.346597248	3.852877617	4.068973325	4.981615275	5.213458114	6.207877952	6.346318022	6.807572485
ENSMUSG00000026587	13.13560035	19.31464264	7.50826258	21.46459501	55.94228137	39.09144939	28.38054027	57.08226591	15.35577514	45.12413424	-1.587139642	4.53E-05	0.002183855	Astn1	1	158362273	158691781	+	9839	protein_coding	astrotactin 1 [Source:MGI Symbol;Acc:MGI:1098567]	-	16	18	10	21	54	39	22	54	0.071471288	0.105012161	0.040770338	0.116782729	0.304224776	0.212514093	0.15446803	0.31057517
ENSMUSG00000031891	5790.336827	4302.873167	4201.62374	3869.759842	2757.747278	3176.430849	3083.158693	3268.488263	4541.148394	3071.456271	0.564304867	4.57E-05	0.002196115	Hsd11b2	8	105518755	105523988	+	1840	protein_coding	hydroxysteroid 11-beta dehydrogenase 2 [Source:MGI Symbol;Acc:MGI:104720]	-	7053	4010	5596	3786	2662	3169	2390	3092	168.4684754	125.0963396	121.9986854	112.5830661	80.19402452	92.33758384	89.73192128	95.09235321
ENSMUSG00000021850	1632.098343	1182.485344	1629.29298	1091.627975	935.4792607	931.1783714	901.7271659	731.4986669	1383.87616	874.9708662	0.662392144	4.58E-05	0.002196115	ccdc198	14	49219588	49245474	-	3921	protein_coding	coiled-coil domain containing 198 [Source:MGI Symbol;Acc:MGI:1914332]	-	1988	1102	2170	1068	903	929	699	692	22.2834342	16.13254202	22.20026505	14.90337729	12.76564282	12.70260992	12.31536314	9.98695711
ENSMUSG00000003309	686.335118	343.3714248	401.6920481	434.402518	231.0209027	230.5393169	212.854052	317.1236995	466.4502772	247.8844928	0.912410564	4.66E-05	0.002226042	Ap1m2	9	21294275	21312337	-	3140	protein_coding	adaptor protein complex AP-1, mu 2 subunit [Source:MGI Symbol;Acc:MGI:1336974]	-	836	320	535	425	223	230	165	300	11.70143742	5.849764504	6.83469914	7.405758874	3.936651737	3.927102874	3.630121699	5.406491683
ENSMUSG00000028715	4781.358526	2495.881044	1259.886461	347.5220144	99.45294465	257.6026281	340.5664832	304.4387515	2221.162011	250.5152019	3.148606588	4.71E-05	0.002247958	Cyp4a14	4	115486200	115496142	-	2601	protein_coding	cytochrome P450, family 4, subfamily a, polypeptide 14 [Source:MGI Symbol;Acc:MGI:1096550]	-	5824	2326	1678	340	96	257	264	288	98.4109896	51.33190843	25.87896315	7.152351515	2.0458918	5.297449939	7.011815231	6.26579336
ENSMUSG00000046402	100.1589526	353.0287461	388.9280017	458.9334837	100.4889128	151.3540733	125.1323821	98.30834685	325.262296	118.8209288	1.451985462	4.86E-05	0.002310198	Rbp1	9	98422961	98446575	+	2652	protein_coding	retinol binding protein 1, cellular [Source:MGI Symbol;Acc:MGI:97876]	-	122	329	518	449	97	151	97	93	2.02184983	7.120990901	7.835225642	9.263670664	2.027449266	3.052653545	2.526766459	1.984418931
ENSMUSG00000035681	137.9238036	69.74732066	76.58427832	79.72563859	44.54663146	44.10317367	39.99076129	41.22608094	90.9952603	42.46666184	1.102179305	5.02E-05	0.002382098	Kcnc2	10	112271121	112467024	+	7138	protein_coding	potassium voltage gated channel, Shaw-related subfamily, member 2 [Source:MGI Symbol;Acc:MGI:96668]	-	168	65	102	78	43	44	31	39	1.034416223	0.522702847	0.573216781	0.597899713	0.33392097	0.330483836	0.300021266	0.309180429
ENSMUSG00000024867	183.0774298	135.2024985	114.1255912	144.1194236	83.91342205	76.17820907	89.01169448	84.56631987	144.1312358	83.41741137	0.791095177	5.14E-05	0.002433615	Pip5k1b	19	24294794	24555872	-	4035	protein_coding	phosphatidylinositol-4-phosphate 5-kinase, type 1 beta [Source:MGI Symbol;Acc:MGI:107930]	-	223	126	152	141	81	76	69	80	2.428979832	1.792441782	1.511107346	1.911991069	1.112738874	1.009820408	1.181333284	1.121941934
ENSMUSG00000024069	366.9758346	424.9221382	396.4362642	409.8715522	248.6323616	315.7386297	199.9538064	278.0117766	399.5514473	260.5841436	0.611873683	5.21E-05	0.002459464	Slc30a6	17	74395621	74424221	+	3062	protein_coding	solute carrier family 30 (zinc transporter), member 6 [Source:MGI Symbol;Acc:MGI:2386741]	-	447	396	528	401	240	315	155	263	6.416008367	7.423488707	6.917099201	7.165549028	4.344680415	5.515431023	3.49698203	4.860427783
ENSMUSG00000028699	1129.66163	658.8439213	614.9267053	793.1678916	406.099524	518.2122907	494.0794056	436.5736263	799.150037	463.7412117	0.78575509	5.24E-05	0.002467285	Tspan1	4	116161869	116167601	-	2329	protein_coding	tetraspanin 1 [Source:MGI Symbol;Acc:MGI:1914055]	-	1376	614	819	776	392	517	383	413	25.96638729	15.13271787	14.10618844	18.23066532	9.329714614	11.90132033	11.36046673	10.03470237
ENSMUSG00000015202	625.5829664	450.674995	464.0106275	461.9998544	377.0924151	328.7691128	267.0350835	311.8383045	500.5671108	321.183729	0.639288731	5.26E-05	0.002469688	Cnksr3	10	7119063	7212237	-	3837	protein_coding	Cnksr family member 3 [Source:MGI Symbol;Acc:MGI:2674130]	-	762	420	618	452	364	328	207	295	8.72822146	6.283122742	6.460884002	6.445504579	5.258493789	4.583066245	3.72688022	4.350650027
ENSMUSG00000032202	777.4633454	433.5064238	410.7019631	540.7033694	327.3659428	303.7104914	300.575722	307.6099885	540.5937754	309.8155362	0.803514448	5.28E-05	0.002471489	Rab27a	9	73044854	73097629	+	3879	protein_coding	RAB27A, member RAS oncogene family [Source:MGI Symbol;Acc:MGI:1861441]	-	947	404	547	529	316	303	233	291	10.72982859	5.978326614	5.656695675	7.46184422	4.515637634	4.187906134	4.149569379	4.245190092
ENSMUSG00000051041	146.9545289	123.3991058	187.7065645	150.252165	88.05729475	86.20165764	73.53139979	105.7078998	152.078091	88.374563	0.784160004	5.34E-05	0.002493139	Olfml1	7	107567446	107591094	+	1685	protein_coding	olfactomedin-like 1 [Source:MGI Symbol;Acc:MGI:2679264]	-	179	115	250	147	85	86	57	100	4.668912239	3.917562987	5.951622424	4.773398751	2.796216547	2.736356238	2.336909205	3.358335091
ENSMUSG00000006412	617.3732162	615.9224932	717.0390764	708.3316352	869.1772975	1181.764586	979.1286393	846.7202777	664.6666053	969.1977	-0.543987831	5.48E-05	0.002552836	Pfdn2	1	171345670	171359254	+	1937	protein_coding	prefoldin 2 [Source:MGI Symbol;Acc:MGI:1276111]	-	752	574	955	693	839	1179	759	801	17.06281982	17.00984375	19.77739187	19.57554669	24.00955556	32.6330957	27.06942582	23.40059111
ENSMUSG00000026976	967.9295504	1094.496416	1099.960468	1083.450986	1293.924249	1313.071762	1397.096596	1410.143384	1061.459355	1353.558998	-0.350775448	5.52E-05	0.002565333	Pax8	2	24420560	24475599	-	6061	protein_coding	paired box 8 [Source:MGI Symbol;Acc:MGI:97492]	PAX	1179	1020	1465	1060	1249	1310	1083	1334	8.549330492	9.659929134	9.695910738	9.569117049	11.42273063	11.58780296	12.3438621	12.4547633
ENSMUSG00000023262	3785.515824	4105.434597	5317.351559	4630.21978	2718.380487	3626.48369	2918.03555	2678.638182	4459.63044	2985.384477	0.579021312	5.54E-05	0.002567762	Acy1	9	106432981	106438319	-	2966	protein_coding	aminoacylase 1 [Source:MGI Symbol;Acc:MGI:87913]	-	4611	3826	7082	4530	2624	3618	2262	2534	68.3260887	74.0443409	95.78114925	83.56748671	49.03932287	65.39905998	52.68516477	48.34587184
ENSMUSG00000034656	77.17165203	68.67428496	90.84997722	106.3008515	45.58259963	42.09848396	33.5406385	53.91102892	85.74919142	43.78318775	0.963647158	5.62E-05	0.002595429	Cacna1a	8	84388440	84640246	+	11418	protein_coding	calcium channel, voltage-dependent, P/Q type, alpha 1A subunit [Source:MGI Symbol;Acc:MGI:109482]	-	94	64	121	104	44	42	26	51	0.361826524	0.321742171	0.425099505	0.498371945	0.213606478	0.197212002	0.157307779	0.252757511
ENSMUSG00000050071	32.83900086	34.33714248	36.03966039	38.84069572	11.39564991	11.02579342	21.93041748	9.513710985	35.51412486	13.46639295	1.425583442	5.70E-05	0.002627916	Bex1	X	136213972	136215513	-	1186	protein_coding	brain expressed X-linked 1 [Source:MGI Symbol;Acc:MGI:1328321]	-	40	32	48	38	11	11	17	9	1.482306071	1.548757213	1.623498218	1.753110106	0.51411441	0.497258352	0.990218694	0.429419491
ENSMUSG00000103749	29.55510078	54.72482082	42.79709671	30.66370715	13.46758626	12.02813827	12.90024558	19.02742197	39.43518136	14.35584802	1.4517973	5.81E-05	0.00267362	Pcdhgb5	18	37731009	37841873	+	6733	protein_coding	protocadherin gamma subfamily B, 5 [Source:MGI Symbol;Acc:MGI:1935196]	-	36	51	57	30	13	12	10	18	0.234993836	0.434790067	0.339595173	0.243793951	0.107025316	0.095553527	0.102602578	0.151282197
ENSMUSG00000025199	2531.065992	3472.343533	3633.999089	3257.507823	4352.102297	4413.324402	4987.23494	4573.980826	3223.729109	4581.660616	-0.507109948	5.91E-05	0.002711953	Chuk	19	44073335	44107480	-	5087	protein_coding	conserved helix-loop-helix ubiquitous kinase [Source:MGI Symbol;Acc:MGI:99484]	-	3083	3236	4840	3187	4201	4403	3866	4327	26.63632909	36.51445542	38.16619738	34.27919476	45.77651483	46.40460048	52.50093052	48.13368263
ENSMUSG00000022305	229.873006	265.0398185	225.9987037	282.1061058	352.229179	382.8957351	323.796164	366.8064124	250.7544085	356.4318726	-0.513175372	5.93E-05	0.002713718	Lrp12	15	39870589	39943994	-	4588	protein_coding	low density lipoprotein-related protein 12 [Source:MGI Symbol;Acc:MGI:2443132]	-	280	247	301	276	340	382	251	347	2.682237358	3.090235638	2.631711961	3.291515909	4.107781065	4.463895753	3.779350765	4.279864289
ENSMUSG00000063524	23525.03924	15143.75287	17232.21345	16019.74274	7980.06284	9342.856405	12748.02268	12620.46616	17980.18707	10672.85202	0.752554282	6.01E-05	0.002734069	Eno1	4	150236721	150248879	+	5379	protein_coding	enolase 1, alpha non-neuron [Source:MGI Symbol;Acc:MGI:95393]	-	28655	14113	22951	15673	7703	9321	9882	11939	234.1323658	150.6037722	171.1572644	159.4266333	79.37982451	92.90413708	126.9141934	125.6002028
ENSMUSG00000017718	467.1347873	557.9785653	494.0436778	573.4113237	634.0125222	712.6671928	820.4556187	822.4074607	523.1420885	747.3856986	-0.515506822	6.02E-05	0.002734069	Afmid	11	117825924	117839908	+	3539	protein_coding	arylformamidase [Source:MGI Symbol;Acc:MGI:2448704]	-	569	520	658	561	612	711	636	778	7.066336075	8.434140543	7.458312891	8.67346408	9.585673679	10.77117615	12.41490618	12.44007409
ENSMUSG00000038179	7.388775194	9.657321322	3.003305032	13.28760643	29.00710886	29.06800083	25.80049115	25.36989596	8.334251995	27.3113742	-1.756641672	6.04E-05	0.002734069	Slamf7	1	171632403	171653035	-	4577	protein_coding	SLAM family member 7 [Source:MGI Symbol;Acc:MGI:1922595]	-	9	9	4	13	28	29	20	24	0.086421974	0.112870292	0.035056968	0.155407769	0.339100867	0.339696581	0.301867232	0.296725084
ENSMUSG00000027296	6.567800173	3.219107107	12.76404639	7.154865002	32.11501338	30.07034569	21.93041748	22.19865897	7.426454667	26.57860888	-1.803512168	6.04E-05	0.002734069	Itpka	2	119742337	119751263	+	1818	protein_coding	inositol 1,4,5-trisphosphate 3-kinase A [Source:MGI Symbol;Acc:MGI:1333822]	-	8	3	17	7	31	30	17	21	0.19340099	0.094720816	0.375102804	0.210675701	0.94519104	0.884711079	0.645984253	0.653656145
ENSMUSG00000066553	363.6919346	329.4219606	4.504957548	308.6813186	20.71936347	14.03282799	16.77031925	11.62786898	251.5750428	15.78759492	3.994138694	6.07E-05	0.00274355	Gm6969	12	24638669	24639010	-	342	processed_pseudogene	predicted pseudogene 6969 [Source:MGI Symbol;Acc:MGI:3645320]	-	443	307	6	302	20	14	13	11	56.9298717	51.52646186	0.703753248	48.31601668	3.241571986	2.194704326	2.625935987	1.820080144
ENSMUSG00000074968	83.7394522	226.4105332	147.9127728	357.7432501	64.23002676	48.1125531	85.14162081	89.85171486	203.9515021	71.83397888	1.505031377	6.17E-05	0.002779855	Ano3	2	110655201	110950923	-	7218	protein_coding	anoctamin 3 [Source:MGI Symbol;Acc:MGI:3613666]	-	102	211	197	350	62	48	66	85	0.621077618	1.67796783	1.094824775	2.65314785	0.476131147	0.356531946	0.631675375	0.666386178
ENSMUSG00000039714	33.65997588	8.584285619	17.26900393	17.37610072	4.143872694	1.002344856	5.160098231	1.057078998	19.22234154	2.840848695	2.809056867	6.24E-05	0.002805912	Cplx3	9	57599992	57606281	-	2953	protein_coding	complexin 3 [Source:MGI Symbol;Acc:MGI:2384571]	-	41	8	23	17	4	1	4	1	0.610215162	0.155505084	0.312434984	0.31498927	0.07508416	0.018155602	0.093575775	0.019162867
ENSMUSG00000025092	733.1306943	713.5687421	662.9795858	677.667928	516.9481186	410.9613911	536.650216	544.3956841	696.8367376	502.2388524	0.473582195	6.60E-05	0.002959686	Hspa12a	19	58795751	58860984	-	5733	protein_coding	heat shock protein 12A [Source:MGI Symbol;Acc:MGI:1920692]	-	893	665	883	663	499	410	416	515	6.845924449	6.658214101	6.17837166	6.327641595	4.824700785	3.834210967	5.012775762	5.083340718
ENSMUSG00000060733	2498.226991	2382.139259	1880.06895	2040.158649	1759.073959	1467.43287	1541.579346	1528.536232	2200.148462	1574.155602	0.482772039	6.73E-05	0.003008051	Ipmk	10	71347763	71433327	+	7093	protein_coding	inositol polyphosphate multikinase [Source:MGI Symbol;Acc:MGI:1916968]	-	3043	2220	2504	1996	1698	1464	1195	1446	18.85534909	17.96557275	14.16118618	15.39716851	13.26965119	11.06586091	11.63870965	11.53618643
ENSMUSG00000037062	1829.953323	1938.975514	2044.499901	1962.477258	2345.431945	2349.496343	2405.8958	2391.112694	1943.976499	2372.984196	-0.287479414	6.74E-05	0.003008051	Sh3glb1	3	144683678	144720335	-	7467	protein_coding	SH3-domain GRB2-like B1 (endophilin) [Source:MGI Symbol;Acc:MGI:1859730]	-	2229	1807	2723	1920	2264	2344	1865	2262	13.11977847	13.89088941	14.62839767	14.06906911	16.80668468	16.83005542	17.25438855	17.14235094
ENSMUSG00000102091	11.4936503	5.365178512	9.009915096	3.066370715	0	0	0	0	7.233778656	0	5.186053752	6.78E-05	1	Olfr1034	2	86045861	86050742	+	4882	protein_coding	olfactory receptor 1034 [Source:MGI Symbol;Acc:MGI:3030868]	-	14	5	12	3	0	0	0	0	0.126035487	0.058788216	0.098600414	0.033622791	0	0	0	0
ENSMUSG00000096957	187.1823049	250.0173187	242.5168813	256.5530165	167.8268441	160.375177	117.3922348	109.9362158	234.0673804	138.8826179	0.747957358	6.83E-05	0.003037199	E230013L22Rik	8	11477929	11480241	+	1856	bidirectional_promoter_lncRNA	RIKEN cDNA E230013L22 gene [Source:MGI Symbol;Acc:MGI:2142601]	-	228	233	323	251	162	160	91	104	5.399076238	7.206028937	6.981035049	7.399562372	4.838255774	4.621852707	3.387117863	3.1708763
ENSMUSG00000085541	1304.529309	222.1183904	279.307368	318.9025544	128.4600535	92.21572677	76.11144891	62.3676609	531.2144055	89.78872252	2.564562853	6.90E-05	0.003063609	Gm16010	9	97015966	97022043	+	4720	antisense	predicted gene 16010 [Source:MGI Symbol;Acc:MGI:3802126]	-	1589	207	372	312	124	92	59	59	14.79600548	2.517366216	3.161522007	3.616786567	1.456235008	1.045008731	0.86352895	0.707349329
ENSMUSG00000069456	3388.984889	2969.089789	3260.838439	2729.069936	2476.999903	2294.367376	2408.475849	2299.146821	3086.995763	2369.747487	0.382038584	6.97E-05	0.003086206	Rdh16	10	127801152	127846565	+	6217	protein_coding	retinol dehydrogenase 16 [Source:MGI Symbol;Acc:MGI:1201375]	-	4128	2767	4343	2670	2391	2289	1867	2175	29.18242689	25.54737862	28.02232915	23.49852917	21.31819791	19.73963034	20.74580729	19.79713417
ENSMUSG00000074272	792.2408958	717.8608849	491.0403728	707.3095116	487.9410097	318.7456643	405.0677111	434.4594683	677.1129163	411.5534634	0.717693081	7.09E-05	0.003133412	Ceacam1	7	25461707	25477603	-	5806	protein_coding	carcinoembryonic antigen-related cell adhesion molecule 1 [Source:MGI Symbol;Acc:MGI:1347245]	-	965	669	654	692	471	318	314	411	7.304876312	6.614044901	4.518517668	6.521377618	4.496718039	2.936460604	3.736108718	4.005795026
ENSMUSG00000073940	252.8603066	228.5566046	240.2644026	253.4866458	381.2362878	432.010633	291.54555	618.391214	243.7919899	430.7959212	-0.822607865	7.18E-05	0.003163557	Hbb-bt	7	103812524	103813996	-	703	protein_coding	hemoglobin, beta adult t chain [Source:MGI Symbol;Acc:MGI:5474850]	-	308	213	320	248	368	431	226	585	19.25564082	17.39171184	18.25954373	19.30219245	29.01644978	32.86972233	22.2085397	47.08954278
ENSMUSG00000046699	11.4936503	30.04499967	22.52478774	20.44247143	6.215809041	6.014069137	3.870073673	2.114157997	21.12647729	4.553527462	2.194101751	7.45E-05	0.003272743	Slitrk4	X	64264885	64276996	-	8743	protein_coding	SLIT and NTRK-like family, member 4 [Source:MGI Symbol;Acc:MGI:2442509]	-	14	28	30	20	6	6	3	2	0.070376902	0.183829669	0.137643607	0.125164106	0.038040179	0.036792971	0.023704329	0.012944744
ENSMUSG00000073433	156.8062291	76.18553487	29.28222406	74.61502073	22.79129982	26.06096626	27.09051571	28.54113296	84.2222522	26.12097869	1.689813086	7.55E-05	0.003309048	Arhgdig	17	26196226	26207786	-	3252	protein_coding	Rho GDP dissociation inhibitor (GDI) gamma [Source:MGI Symbol;Acc:MGI:108430]	-	191	71	39	73	22	26	21	27	2.581341213	1.253215808	0.481071178	1.228238224	0.37499366	0.42864415	0.446103516	0.469826122
ENSMUSG00000039095	1.641950043	2.146071405	0	2.044247143	15.5395226	14.03282799	14.19027014	6.34247399	1.458067148	12.52627368	-3.183410729	7.65E-05	0.003345148	En2	5	28165694	28172166	+	3539	protein_coding	engrailed 2 [Source:MGI Symbol;Acc:MGI:95390]	Homeobox	2	2	0	2	15	14	11	6	0.024837737	0.032439002	0	0.030921441	0.234942982	0.21209067	0.21472322	0.095938875
ENSMUSG00000002808	350.5563342	211.3880334	446.7416235	174.7831308	81.8414857	164.3845564	156.0929715	103.5937418	295.8672805	126.4781889	1.229959466	7.70E-05	0.003360113	Epdr1	13	19591706	19619927	-	2745	protein_coding	ependymin related protein 1 (zebrafish) [Source:MGI Symbol;Acc:MGI:2145369]	-	427	197	595	171	79	164	121	98	6.836724999	4.119475554	8.695005978	3.408505878	1.595278541	3.203137556	3.045158555	2.020261834
ENSMUSG00000039878	1898.09425	1120.249273	1051.907588	983.282876	594.6457316	869.0329904	704.3534085	637.418636	1263.383497	701.3626916	0.849354846	7.84E-05	0.003412213	Slc39a5	10	128395931	128401229	-	2225	protein_coding	solute carrier family 39 (metal ion transporter), member 5 [Source:MGI Symbol;Acc:MGI:1919336]	-	2312	1044	1401	962	574	867	546	603	45.66888404	26.93323596	25.25825759	23.65676427	14.29992165	20.89118968	16.95233462	15.33596926
ENSMUSG00000106107	160.0901292	191.000355	156.9226879	124.6990757	52.83437685	39.09144939	101.9119401	95.13710985	158.178062	72.24371904	1.137722755	7.86E-05	0.003412213	Gm43190	3	98447198	98448976	-	1779	sense_intronic	predicted gene 43190 [Source:MGI Symbol;Acc:MGI:5663327]	-	195	178	209	122	51	39	79	90	4.817494729	5.743307997	4.71265455	3.752270753	1.589080904	1.175337923	3.067736347	2.862796608
ENSMUSG00000109305	1.641950043	0	8.259088838	1.022123572	20.71936347	24.05627655	16.77031925	16.91326397	2.730790613	19.61480581	-2.740912565	7.99E-05	0.003460035	1810010D01Rik	7	145205825	145208119	-	1278	protein_coding	RIKEN cDNA 1810010D01 gene [Source:MGI Symbol;Acc:MGI:1916283]	-	2	0	11	1	20	24	13	16	0.06877993	0	0.345268612	0.042813372	0.867462926	1.00682613	0.702715264	0.708456291
ENSMUSG00000024048	1327.51661	909.9342757	1039.143541	953.6412924	569.7824954	814.9063681	571.4808791	724.0991139	1057.55893	670.0672141	0.65820672	8.02E-05	0.003464448	Myl12a	17	70993656	71002878	-	3360	protein_coding	myosin, light chain 12A, regulatory, non-sarcomeric [Source:MGI Symbol;Acc:MGI:1914518]	-	1617	848	1384	933	550	813	443	685	21.15111796	14.48687215	16.5231209	15.19331885	9.0735073	12.97255015	9.108174397	11.53653072
ENSMUSG00000032883	578.7873902	630.944993	584.893655	545.8139873	488.9769779	434.0153228	392.1674656	384.7767554	585.1100064	424.9841304	0.459628934	8.09E-05	0.003488742	Acsl3	1	78657825	78707743	+	4357	protein_coding	acyl-CoA synthetase long-chain family member 3 [Source:MGI Symbol;Acc:MGI:1921455]	-	705	588	779	534	472	433	304	364	7.111547939	7.74654091	7.172080669	6.706006696	6.004906085	5.328125265	4.820065195	4.727567695
ENSMUSG00000051278	30.3760758	41.84839239	45.04957548	32.70795429	18.64742712	9.021103706	18.06034381	11.62786898	37.49549949	14.3391859	1.400193497	8.35E-05	0.003591676	Zgrf1	3	127553489	127618023	+	10553	protein_coding	zinc finger, GRF-type containing 1 [Source:MGI Symbol;Acc:MGI:1918893]	-	37	39	60	32	18	9	14	11	0.154094937	0.212132261	0.22807127	0.165914494	0.094547129	0.045723626	0.091647155	0.058984877
ENSMUSG00000026295	6247.619914	3341.433177	4407.350135	3459.88829	2728.740169	2798.546839	2545.218452	2374.19943	4364.072879	2611.676223	0.74090141	8.53E-05	0.003661078	Spp2	1	88406961	88426438	+	992	protein_coding	secreted phosphoprotein 2 [Source:MGI Symbol;Acc:MGI:1922646]	-	7610	3114	5870	3385	2634	2792	1973	2246	337.1596307	180.1876365	237.3677412	186.7055752	147.1823997	150.8960363	137.3985982	128.1214993
ENSMUSG00000074206	0.820975022	6.438214215	2.252478774	0	5.179840867	19.04455227	20.64039292	41.22608094	2.377917003	21.52271675	-3.220311825	8.64E-05	0.003697523	Adh6b	3	138341775	138358861	+	4669	protein_coding	alcohol dehydrogenase 6B (class V) [Source:MGI Symbol;Acc:MGI:2446626]	-	1	6	3	0	5	19	16	39	0.009413231	0.073764165	0.025774642	0	0.059360549	0.218174414	0.236735287	0.472677212
ENSMUSG00000086706	155.9852541	307.9612466	274.8024104	285.1724765	438.2145374	476.1138067	401.1976375	429.1740733	255.9803469	436.1750137	-0.771962344	8.92E-05	0.003807234	Gm15848	1	130809977	130824084	-	1066	antisense	predicted gene 15848 [Source:MGI Symbol;Acc:MGI:3802054]	-	190	287	366	279	423	475	311	406	7.833556518	15.45406536	13.77270193	14.32047041	21.99555595	23.88968895	20.15440926	21.55225721
ENSMUSG00000073555	4.104875108	5.365178512	0.750826258	2.044247143	29.00710886	5.011724281	32.25061394	17.97034297	3.066281755	21.05994751	-2.807394148	8.94E-05	0.003807234	Gm4951	18	60212080	60247820	+	2645	protein_coding	predicted gene 4951 [Source:MGI Symbol;Acc:MGI:3644953]	-	5	5	1	2	28	5	25	17	0.083081994	0.108508155	0.015165949	0.041372771	0.586791935	0.101348755	0.652951947	0.363703246
ENSMUSG00000019877	3606.54327	4393.008166	3866.004403	4404.33047	5994.111852	4884.426484	5692.878373	5266.36757	4067.471577	5459.44607	-0.424857917	9.12E-05	0.003874666	Serinc1	10	57515774	57532530	-	5150	protein_coding	serine incorporator 1 [Source:MGI Symbol;Acc:MGI:1926228]	-	4393	4094	5149	4309	5786	4873	4413	4982	37.49009657	45.63086084	40.10614603	45.7803966	62.27632568	50.72981429	59.19616706	54.74197056
ENSMUSG00000020737	444.9684617	307.9612466	409.9511369	335.2565315	197.8699211	270.6331112	255.4248624	238.8998536	374.5343442	240.7069371	0.641217812	9.39E-05	0.003979929	Jpt1	11	115497353	115514387	-	2149	protein_coding	Jupiter microtubule associated homolog 1 [Source:MGI Symbol;Acc:MGI:1096361]	-	542	287	546	328	191	270	198	226	11.0847386	7.665906782	10.19181414	8.351177488	4.926616223	6.735990079	6.364959777	5.951082299
ENSMUSG00000089662	16.41950043	2.146071405	4.504957548	8.176988573	0	0	0	0	7.81187949	0	5.290630479	9.92E-05	1	Gm14057	2	130803501	130803982	-	482	transcribed_processed_pseudogene	predicted gene 14057 [Source:MGI Symbol;Acc:MGI:3705433]	-	20	2	6	8	0	0	0	0	1.823667012	0.238177652	0.499343591	0.908140898	0	0	0	0
ENSMUSG00000051832	68.96190181	81.55071338	68.32518948	73.59289716	49.72647233	32.0750354	20.64039292	39.11192294	73.10767546	35.3884559	1.031297014	0.000100529	0.004252507	E230016K23Rik	11	83582056	83623693	+	2816	processed_transcript	RIKEN cDNA E230016K23 gene [Source:MGI Symbol;Acc:MGI:3041204]	-	84	76	91	72	48	32	16	37	1.311019709	1.549169701	1.296295489	1.398975573	0.944844562	0.60924422	0.392513159	0.743520601
ENSMUSG00000060032	1248.703008	1917.5148	2112.82509	1861.287024	2565.057198	3501.190583	2471.687053	2924.937588	1785.082481	2865.718105	-0.683181312	0.000101871	0.004289744	H2afj	6	136808244	136810074	+	1831	protein_coding	H2A histone family, member J [Source:MGI Symbol;Acc:MGI:3606192]	-	1521	1787	2814	1821	2476	3493	1916	2767	36.50929566	56.02143909	61.64970698	54.41666064	74.95732456	102.2784956	72.28930497	85.5154819
ENSMUSG00000022477	16327.55123	16978.64392	16080.44597	16542.04788	18961.32548	19703.09284	19569.67254	21406.9068	16482.17225	19910.24941	-0.272660536	0.000101887	0.004289744	Aco2	15	81872309	81915133	+	4302	protein_coding	aconitase 2, mitochondrial [Source:MGI Symbol;Acc:MGI:87880]	-	19888	15823	21417	16184	18303	19657	15170	20251	203.181092	211.1234503	199.7024986	205.8380928	235.8324998	244.9745236	243.6026809	266.3790098
ENSMUSG00000036825	493.405988	857.3555262	739.5638642	738.9953423	969.6662104	1120.621549	1193.272716	1126.846212	707.3301802	1102.601672	-0.641338979	0.000103595	0.004351455	Ssx2ip	3	146404642	146440144	+	4200	protein_coding	synovial sarcoma, X 2 interacting protein [Source:MGI Symbol;Acc:MGI:2139150]	-	601	799	985	723	936	1118	925	1066	6.289089374	10.91982156	9.407672884	9.418880622	12.35316776	14.27140081	15.21455768	14.3625597
ENSMUSG00000029095	101.8009027	90.134999	90.09915096	117.5442107	72.51777214	47.11020824	55.47105598	47.56855493	99.89481585	55.66689782	0.842100877	0.000104749	0.004389672	Ablim2	5	35757880	35884973	+	7047	protein_coding	actin-binding LIM protein 2 [Source:MGI Symbol;Acc:MGI:2385758]	-	124	84	120	115	70	47	43	45	0.77335696	0.68421575	0.683081058	0.892902121	0.550611844	0.357575436	0.421532508	0.361353425
ENSMUSG00000029153	85.38140224	49.35964231	30.78387658	163.5397715	476.5453598	376.8816659	304.4457956	236.7856956	82.26617315	348.6646293	-2.085844279	0.000105968	0.004429027	Ociad2	5	73322199	73341028	-	2722	protein_coding	OCIA domain containing 2 [Source:MGI Symbol;Acc:MGI:1916377]	-	104	46	41	160	460	376	236	224	1.679220793	0.970035802	0.604214306	3.216193334	9.36745233	7.405831289	5.98950278	4.656759723
ENSMUSG00000022075	606.7005409	540.809994	516.5684655	607.1414016	462.0418054	418.9801499	406.3577357	397.4617034	567.8051005	421.2103486	0.429691448	0.00010618	0.004429027	Rhobtb2	14	69784990	69805636	-	10124	protein_coding	Rho-related BTB domain containing 2 [Source:MGI Symbol;Acc:MGI:2180557]	-	739	504	688	594	446	418	315	376	3.208151632	2.857567202	2.726035893	3.210292426	2.441937269	2.213595358	2.149439898	2.101646365
ENSMUSG00000007458	3527.729668	4072.170491	4076.986581	3977.082817	4644.245322	5244.268288	5062.056365	4798.081573	3913.492389	4937.162887	-0.335322266	0.000108486	0.004514716	M6pr	6	122308720	122317680	+	4170	protein_coding	mannose-6-phosphate receptor, cation dependent [Source:MGI Symbol;Acc:MGI:96904]	-	4297	3795	5430	3891	4483	5232	3924	4539	45.28891159	52.23887047	52.23469252	51.0546686	59.59152023	67.26757483	65.00695632	61.59536887
ENSMUSG00000036655	6.567800173	11.80339273	13.51487264	6.13274143	23.82726799	32.0750354	25.80049115	29.59821195	9.504701744	27.82525162	-1.542385189	0.0001156	0.004799655	Colec11	12	28594173	28623377	-	1621	protein_coding	collectin sub-family member 11 [Source:MGI Symbol;Acc:MGI:1918943]	-	8	11	18	6	23	32	20	28	0.216904997	0.389518172	0.44543543	0.202524944	0.786496152	1.058378609	0.852341961	0.977459899
ENSMUSG00000066364	0	0	0	0	24.86323616	0	9.030171904	6.34247399	0	10.05897051	-5.914268552	0.000116532	0.004827203	Serpina3b	12	104127996	104139545	+	2070	protein_coding	serine (or cysteine) peptidase inhibitor, clade A, member 3B [Source:MGI Symbol;Acc:MGI:2182835]	-	0	0	0	0	24	0	7	6	0	0	0	0	0.642676881	0	0.233611697	0.164023033
ENSMUSG00000039168	2068.036079	1228.625879	1207.328623	1395.198675	819.4508252	1043.440995	881.0867729	904.8596226	1474.797314	912.209554	0.693224973	0.000118382	0.004892576	Dap	15	31224314	31274341	+	1925	protein_coding	death-associated protein [Source:MGI Symbol;Acc:MGI:1918190]	-	2519	1145	1608	1365	791	1041	683	856	57.51220499	34.14230247	33.50815985	38.7982559	22.7770529	28.9930621	24.51076457	25.16326339
ENSMUSG00000027316	16.41950043	13.94946413	13.51487264	33.73007787	2.071936347	6.014069137	5.160098231	1.057078998	19.40347877	3.575795678	2.445337138	0.000120448	0.00496656	Gfra4	2	131039632	131043088	-	2165	protein_coding	glial cell line derived neurotrophic factor family receptor alpha 4 [Source:MGI Symbol;Acc:MGI:1341873]	-	20	13	18	33	2	6	4	1	0.406008083	0.344670016	0.333510777	0.834000527	0.051206357	0.148582424	0.127634764	0.02613762
ENSMUSG00000043243	25.45022567	42.9214281	59.31527439	70.52652645	18.64742712	11.02579342	23.22044204	17.97034297	49.55336365	17.71600139	1.492677379	0.000128316	0.005278871	Fam129c	8	71597648	71607936	+	3560	protein_coding	family with sequence similarity 129, member C [Source:MGI Symbol;Acc:MGI:3686743]	-	31	40	79	69	18	11	18	17	0.38271394	0.644952968	0.890168785	1.060496839	0.280268499	0.165659664	0.349292609	0.270223339
ENSMUSG00000031445	214.2744806	493.5964231	429.4726196	466.0883487	283.8552795	128.3001416	168.9932171	169.1326397	400.857968	187.5703195	1.094260513	0.000128635	0.005279908	Proz	8	13060914	13076026	+	5549	protein_coding	protein Z, vitamin K-dependent plasma glycoprotein [Source:MGI Symbol;Acc:MGI:1860488]	-	261	460	572	456	274	128	131	160	2.067227946	4.75840233	4.135010074	4.496353041	2.737080804	1.236714165	1.630885455	1.63165821
ENSMUSG00000031750	151.880379	423.8491025	355.1408201	352.6326322	578.0702408	639.4960183	619.2117877	639.532794	320.8757334	619.0777102	-0.949862266	0.0001292	0.005291034	Il34	8	110741829	110805924	-	1959	protein_coding	interleukin 34 [Source:MGI Symbol;Acc:MGI:1923777]	-	185	395	473	345	558	638	480	605	4.150494831	11.57392629	9.685498377	9.635959028	15.78888799	17.46064702	16.9267543	17.47611409
ENSMUSG00000071551	857.0979225	622.3607074	457.2531911	606.119278	407.1354922	341.799596	423.1280549	386.8909134	635.7077748	389.7385141	0.70647145	0.000129686	0.005298838	Akr1c19	13	4228700	4252843	+	5892	protein_coding	aldo-keto reductase family 1, member C19 [Source:MGI Symbol;Acc:MGI:2653678]	-	1044	580	609	593	393	341	328	366	7.787540986	5.650453536	4.146195944	5.506837242	3.697273628	3.102885365	3.845722953	3.515137193
ENSMUSG00000083478	9.030725237	9.657321322	4.504957548	3.066370715	0	0	0	0	6.564843706	0	5.029465425	0.000131696	1	Gm15375	1	88025211	88026059	+	849	unprocessed_pseudogene	predicted gene 15375 [Source:MGI Symbol;Acc:MGI:3705815]	-	11	9	6	3	0	0	0	0	0.569439488	0.608489196	0.283490708	0.193340951	0	0	0	0
ENSMUSG00000032688	311.9705082	607.3382076	403.1937006	472.2210901	794.5875891	648.517122	706.9334576	822.4074607	448.6808766	743.1114073	-0.730397243	0.000132001	0.005381222	Malt1	18	65430962	65478823	+	11735	protein_coding	MALT1 paracaspase [Source:MGI Symbol;Acc:MGI:2445027]	-	380	566	537	462	767	647	548	778	1.423190669	2.768543744	1.835635549	2.1541164	3.622964269	2.955937702	3.225999928	3.751633763
ENSMUSG00000083116	2.462925065	1.073035702	0.750826258	3.066370715	13.46758626	12.02813827	36.12068762	4.228315993	1.838289435	16.46118204	-3.166426256	0.000132532	0.005390649	Gm13410	2	24178834	24180317	+	1415	processed_pseudogene	predicted gene 13410 [Source:MGI Symbol;Acc:MGI:3650681]	-	3	1	1	3	13	12	28	4	0.093181007	0.040565946	0.028349071	0.116004571	0.509258977	0.454672719	1.366999892	0.159965926
ENSMUSG00000059751	848.8881723	689.9619567	29.28222406	29.64158358	30.04307703	23.05393169	11.61022102	22.19865897	399.4434842	21.72647218	4.198736873	0.000132914	0.005393966	Rps3a3	13	108670603	108671397	+	795	processed_pseudogene	ribosomal protein S3A3 [Source:MGI Symbol;Acc:MGI:3643406]	-	1034	643	39	29	29	23	9	21	57.16312923	46.42606733	1.967853422	1.995910923	2.022006978	1.551082141	0.782063954	1.49477594
ENSMUSG00000067017	302.939783	284.3544611	277.0548892	70.52652645	102.5608492	74.17351936	103.2019646	84.56631987	233.7189149	91.12566326	1.361330211	0.000135522	0.00548741	Gm3608	1	105455971	105458829	+	2858	pseudogene	predicted gene 3608 [Source:MGI Symbol;Acc:MGI:3804932]	-	369	265	369	69	99	74	80	80	5.674488584	5.322328818	5.179160975	1.320982767	1.920103994	1.388172975	1.93372473	1.5839873
ENSMUSG00000044249	165.0159793	389.51196	542.8473846	412.937923	719.9978806	934.185406	709.5135068	765.3251948	377.5783117	782.255497	-1.051003884	0.000137367	0.005547867	Defb29	2	152538714	152540098	-	462	protein_coding	defensin beta 29 [Source:MGI Symbol;Acc:MGI:1922650]	-	201	363	723	404	695	932	550	724	19.12126704	45.10063972	62.77570369	47.84644501	83.38628197	108.155355	82.24085234	88.67894612
ENSMUSG00000028613	100.9799277	33.26410678	62.31857942	50.08405501	17.61145895	27.06331112	27.09051571	22.19865897	61.66166721	23.49098619	1.403319048	0.000137632	0.005547867	Lrp8	4	107802261	107876840	+	10514	protein_coding	low density lipoprotein receptor-related protein 8, apolipoprotein e receptor [Source:MGI Symbol;Acc:MGI:1340044]	-	123	31	83	49	17	27	21	21	0.514161701	0.169243413	0.316668881	0.25499895	0.089625735	0.137679691	0.137980658	0.113025192
ENSMUSG00000095300	215.9164307	77.25857057	88.59749845	152.2964122	38.33082242	40.09379425	64.50122789	70.82429289	133.517228	53.43753436	1.326091531	0.000142006	0.005711378	Gm906	13	50245181	50250308	-	3152	protein_coding	predicted gene 906 [Source:MGI Symbol;Acc:MGI:2685752]	-	263	72	118	149	37	40	50	67	3.667179132	1.311186111	1.501727267	2.58648727	0.650679757	0.680374256	1.095848921	1.202852919
ENSMUSG00000083596	439.2216365	399.1692813	506.0568979	410.8936758	599.8255724	662.54995	543.1003388	608.877503	438.8353729	603.5883411	-0.458397058	0.000143082	0.005729068	Rpl21-ps15	X	151215167	151215649	-	483	processed_pseudogene	ribosomal protein L21, pseudogene 15 [Source:MGI Symbol;Acc:MGI:3705426]	-	535	372	674	402	579	661	421	576	48.68209238	44.20932273	55.97679562	45.53959962	66.44819892	73.3716725	60.21460667	67.48376202
ENSMUSG00000024871	36.94387597	40.77535669	36.79048664	42.92919001	66.3019631	83.19462307	58.0511051	76.10968788	39.35972733	70.91434479	-0.860349951	0.000143083	0.005729068	Doc2g	19	4003321	4007005	+	3027	protein_coding	double C2, gamma [Source:MGI Symbol;Acc:MGI:1926250]	-	45	38	49	42	64	83	45	72	0.653375248	0.720591655	0.649350123	0.75918419	1.171977662	1.470075912	1.026991813	1.34599674
ENSMUSG00000086670	6.567800173	10.73035702	8.259088838	5.110617858	32.11501338	21.04924198	15.48029469	29.59821195	7.666965973	24.5606905	-1.692373841	0.00014467	0.005777165	Gm13194	2	4942174	4942484	+	311	processed_pseudogene	predicted gene 13194 [Source:MGI Symbol;Acc:MGI:3651272]	-	8	10	11	5	31	21	12	28	1.13055627	1.845685344	1.418820857	0.879670243	5.525264662	3.6202036	2.6655556	5.094734713
ENSMUSG00000028756	4801.882901	5989.685291	6342.229402	5754.555709	8334.363956	9343.85875	7336.36966	7061.287709	5722.088326	8018.970019	-0.486981058	0.000144927	0.005777165	Pink1	4	138313409	138326307	-	2673	protein_coding	PTEN induced putative kinase 1 [Source:MGI Symbol;Acc:MGI:1916193]	-	5849	5582	8447	5630	8045	9322	5687	6680	96.17124704	119.8695641	126.7648373	115.244371	166.8318134	186.9752962	146.9776023	141.4169402
ENSMUSG00000030562	8168.701465	6263.309395	7804.088126	7202.90481	6062.485751	3806.905764	4835.012042	5102.520325	7359.750949	4951.730971	0.571835772	0.000146904	0.005843	Nox4	7	87246096	87398710	+	8471	protein_coding	NADPH oxidase 4 [Source:MGI Symbol;Acc:MGI:1354184]	-	9950	5837	10394	7047	5852	3798	3748	4827	51.62392057	39.55242031	49.22019146	45.51765454	38.29317854	24.0377807	30.56552004	32.24530949
ENSMUSG00000072476	0	0	0.750826258	0	49.72647233	117.2743482	125.1323821	0	0.187706565	73.03330065	-8.052774642	0.000148202	0.005881606	Gm9008	6	76495432	76497784	-	2353	protein_coding	predicted pseudogene 9008 [Source:MGI Symbol;Acc:MGI:3644000]	-	0	0	1	0	48	117	97	0	0	0	0.017047996	0	1.130761703	2.665864213	2.84784728	0
ENSMUSG00000029254	17.24047545	13.94946413	17.26900393	21.46459501	46.61856781	27.06331112	45.15085952	44.39731793	17.48088463	40.80751409	-1.218480147	0.000153708	0.00606976	Stap1	5	86071746	86106125	+	6215	protein_coding	signal transducing adaptor family member 1 [Source:MGI Symbol;Acc:MGI:1926193]	-	21	13	23	21	45	27	35	42	0.148504887	0.120066063	0.148450605	0.184879368	0.401349902	0.232914605	0.389039591	0.382412509
ENSMUSG00000006235	389.1421602	171.6857124	120.1322013	204.4247143	128.4600535	83.19462307	89.01169448	70.82429289	221.3461971	92.87266599	1.253184622	0.000153879	0.00606976	Epor	9	21958897	21963506	-	1989	protein_coding	erythropoietin receptor [Source:MGI Symbol;Acc:MGI:95408]	-	474	160	160	200	124	83	69	67	10.47384502	4.617461172	3.226862555	5.501808858	3.455721086	2.23726485	2.396520765	1.906180191
ENSMUSG00000087303	0	18.24160694	14.2656989	16.35397715	112.9205309	114.2673136	79.98152258	81.39508287	12.21532075	97.14111249	-3.000133726	0.000153955	0.00606976	Lipo2	19	33719670	33769142	-	3562	protein_coding	lipase, member O2 [Source:MGI Symbol;Acc:MGI:3644466]	-	0	17	19	16	109	114	62	77	0	0.273951106	0.213971018	0.245774235	1.69622853	1.715872549	1.202443456	1.223265543
ENSMUSG00000035944	1527.834515	1597.750161	1348.483959	1403.375664	1250.413585	877.0517492	950.7480991	686.0442699	1469.361075	941.0644259	0.642644145	0.000155362	0.006111803	Ttc38	15	85832306	85858822	+	3842	protein_coding	tetratricopeptide repeat domain 38 [Source:MGI Symbol;Acc:MGI:2146198]	-	1861	1489	1796	1373	1207	875	737	649	21.28882037	22.24617708	18.75185516	19.55345302	17.41412632	12.21025637	13.2518654	9.558973747
ENSMUSG00000039648	1020.471952	2367.11676	1837.271853	2141.348883	3277.803301	3295.709887	3108.959184	3141.638783	1841.552362	3206.027789	-0.800363078	0.000159443	0.00625865	Kyat1	2	30185124	30205847	-	2923	protein_coding	kynurenine aminotransferase 1 [Source:MGI Symbol;Acc:MGI:1917516]	-	1243	2206	2447	2095	3164	3288	2410	2972	18.68981051	43.32062816	33.58152559	39.21619899	60.0011315	60.3082996	56.95805046	57.53656392
ENSMUSG00000031382	64.03605168	43.9944638	36.03966039	76.65926788	65.26599493	173.4056601	122.552333	158.5618498	55.18236094	129.9464594	-1.239446399	0.000161118	0.006310647	Asb11	X	164436994	164459170	+	2847	protein_coding	ankyrin repeat and SOCS box-containing 11 [Source:MGI Symbol;Acc:MGI:1916104]	-	78	41	48	75	63	173	95	150	1.204119863	0.826636242	0.676315029	1.441398553	1.226605374	3.257862316	2.305170361	2.981451332
ENSMUSG00000091358	0	0	0	0	0	9.021103706	16.77031925	8.456631987	0	8.562013736	-5.673646352	0.000162254	0.006328419	Speer5-ps1	10	44169911	44219583	+	8634	transcribed_processed_pseudogene	spermatogenesis associated glutamate (E)-rich protein 5, pseudogene 1 [Source:MGI Symbol;Acc:MGI:1917615]	-	0	0	0	0	0	9	13	8	0	0	0	0	0	0.055886197	0.104015532	0.052432658
ENSMUSG00000061684	23.80827563	28.97196397	40.54461793	39.8628193	72.51777214	58.13600166	59.34112966	70.82429289	33.29691921	65.20479909	-0.969647006	0.000162276	0.006328419	Rpl21-ps8	18	82523544	82524021	-	478	processed_pseudogene	ribosomal protein L21, pseudogene 8 [Source:MGI Symbol;Acc:MGI:3648345]	-	29	27	54	39	70	58	46	67	2.666445345	3.242305404	4.531699786	4.464234466	8.117493028	6.505402723	6.648088984	7.931783265
ENSMUSG00000022040	3254.344986	7358.878847	7075.03583	6346.365257	10556.51569	11373.60708	10841.36638	9394.261058	6008.65623	10541.43755	-0.811030693	0.000162967	0.006341599	Ephx2	14	66084374	66124500	-	2484	protein_coding	epoxide hydrolase 2, cytoplasmic [Source:MGI Symbol;Acc:MGI:99500]	-	3964	6858	9423	6209	10190	11347	8404	8887	70.13658875	158.4761609	152.1713409	136.7666956	227.3915769	244.9083281	233.7229402	202.4545405
ENSMUSG00000034785	1707.628045	575.1471365	624.6874467	806.4554981	185.4383031	292.684698	381.8472691	348.8360695	928.4795315	302.2015849	1.620050658	0.000165209	0.006414968	Dio1	4	107291465	107307169	-	1970	protein_coding	deiodinase, iodothyronine, type I [Source:MGI Symbol;Acc:MGI:94896]	-	2080	536	832	789	179	292	296	330	46.40445684	15.61768346	16.94151982	21.91397	5.036613042	7.946771315	10.37988098	9.479199123
ENSMUSG00000030492	3652.517871	3345.72532	3317.150408	3155.295466	2940.077676	2383.576068	2220.132264	2557.074097	3367.672266	2525.215026	0.415123068	0.000165713	0.006420658	Slc7a9	7	35448796	35466036	+	2676	protein_coding	solute carrier family 7 (cationic amino acid transporter, y+ system), member 9 [Source:MGI Symbol;Acc:MGI:1353656]	-	4449	3118	4418	3087	2838	2378	1721	2419	73.06996201	66.88181564	66.22696766	63.1191012	58.7865621	47.64308018	44.42849992	51.15330421
ENSMUSG00000032328	3852.014801	5297.577263	4456.904668	4635.330398	6112.212224	5808.588442	6381.751487	6008.437027	4560.456782	6077.747295	-0.414596772	0.000166137	0.006423247	Tmem30a	9	79768943	79793507	-	5646	protein_coding	transmembrane protein 30A [Source:MGI Symbol;Acc:MGI:106402]	-	4692	4937	5936	4535	5900	5795	4947	5684	36.52411609	50.19267086	42.17433918	43.9487678	57.92458336	55.028371	60.52961691	56.96880741
ENSMUSG00000039983	394.8889854	374.4894601	405.4461793	357.7432501	278.6754387	305.7151812	267.0350835	295.9821195	383.1419687	286.8519557	0.417682111	0.000168227	0.006490083	Ccdc32	2	119017779	119029393	-	2214	protein_coding	coiled-coil domain containing 32 [Source:MGI Symbol;Acc:MGI:2685477]	-	481	349	540	350	269	305	207	280	9.548387701	9.048276492	9.78388662	8.649693397	6.734827	7.385779078	6.458915721	7.156560505
ENSMUSG00000038260	365.3338846	292.9387468	262.0383641	303.5707008	222.7331573	162.3798667	192.2136591	224.1007476	305.9704241	200.3568577	0.61084213	0.000169623	0.006529935	Trpm4	7	45302632	45333780	-	10826	protein_coding	transient receptor potential cation channel, subfamily M, member 4 [Source:MGI Symbol;Acc:MGI:1915917]	-	445	273	349	297	215	162	149	212	1.806569081	1.447480351	1.29316122	1.501062282	1.100834972	0.802270978	0.950791158	1.1081327
ENSMUSG00000024222	2031.913178	1544.098376	1409.300886	1647.663198	1793.260908	2821.60077	2897.395157	3398.50898	1658.24391	2727.691454	-0.717899687	0.000170611	0.006553944	Fkbp5	17	28399094	28517527	-	9468	protein_coding	FK506 binding protein 5 [Source:MGI Symbol;Acc:MGI:104670]	-	2475	1439	1877	1612	1731	2815	2246	3215	11.48892882	8.724099242	7.952456301	9.315733884	10.13422634	15.9402174	16.38771458	19.21527749
ENSMUSG00000022351	1089.433854	1472.204984	1618.030586	1250.057128	995.5654147	617.4444314	979.1286393	561.3089481	1357.431638	788.3618584	0.784677198	0.000173185	0.006638635	Sqle	15	59315077	59331192	+	5546	protein_coding	squalene epoxidase [Source:MGI Symbol;Acc:MGI:109296]	-	1327	1372	2155	1223	961	616	759	531	10.51607422	14.2001293	15.58700509	12.06582098	9.60495431	5.954906366	9.454287382	5.417994857
ENSMUSG00000032114	5220.580162	5448.875297	6030.636505	5546.0425	6632.268247	8743.454181	7159.636295	7060.23063	5561.533616	7398.897338	-0.41182707	0.000174586	0.006665946	Slc37a4	9	44396852	44402968	+	2857	protein_coding	solute carrier family 37 (glucose-6-phosphate transporter), member 4 [Source:MGI Symbol;Acc:MGI:1316650]	-	6359	5078	8032	5426	6402	8723	5550	6679	97.82304325	102.0235682	112.7739332	103.9153811	124.2101855	163.6928546	134.1991087	132.2894271
ENSMUSG00000014353	1253.628858	1605.261411	1368.005442	1239.835892	1821.232049	1718.019084	1813.774528	1881.600617	1366.682901	1808.656569	-0.404772841	0.000174639	0.006665946	Tmem87b	2	128818118	128854261	+	8395	protein_coding	transmembrane protein 87B [Source:MGI Symbol;Acc:MGI:1919727]	-	1527	1496	1822	1213	1758	1714	1406	1780	7.994308828	10.2289003	8.706085745	7.905883057	11.60780092	10.94622088	11.56995071	11.99839719
ENSMUSG00000019818	7200.771914	7616.407416	7897.190582	7247.878247	9605.496904	9082.246742	10825.88609	8730.415447	7490.56204	9561.011296	-0.351905521	0.000176637	0.006718073	Cd164	10	41519414	41531048	+	4449	protein_coding	CD164 antigen [Source:MGI Symbol;Acc:MGI:1859568]	-	8771	7098	10518	7091	9272	9061	8392	8259	86.64615398	91.57810275	94.83442792	87.20780695	115.5214943	109.1912442	130.3076637	105.0482914
ENSMUSG00000022132	2315.149561	2790.965862	2736.761711	2382.570046	3122.408075	3854.015972	3595.298442	3145.867099	2556.361795	3429.397397	-0.423859649	0.000176752	0.006718073	Cldn10	14	118787908	118875489	+	2591	protein_coding	claudin 10 [Source:MGI Symbol;Acc:MGI:1913101]	-	2820	2601	3645	2331	3014	3845	2787	2976	47.834835	57.62235342	56.43199289	49.22493441	64.48038411	79.56151079	74.30814921	64.99642151
ENSMUSG00000020325	210.9905805	71.89339206	105.8665024	116.5220872	77.69761301	45.10551853	45.15085952	43.34023893	126.3181405	52.8235575	1.258876242	0.000180821	0.006858217	Fstl3	10	79777272	79782630	+	2445	protein_coding	follistatin-like 3 [Source:MGI Symbol;Acc:MGI:1890391]	-	257	67	141	114	75	45	35	41	4.619732668	1.572946647	2.313318959	2.551151639	1.700333772	0.986751376	0.988908409	0.948918527
ENSMUSG00000101660	45.15362619	15.02249983	56.31196935	35.77432501	17.61145895	9.021103706	11.61022102	6.34247399	38.0656051	11.14631442	1.783119986	0.000182966	0.00692499	Gm18666	1	93906244	93916768	+	958	unprocessed_pseudogene	predicted gene, 18666 [Source:MGI Symbol;Acc:MGI:5010851]	-	55	14	75	35	17	9	9	6	2.523246998	0.838842796	3.140443774	1.999000123	0.983637762	0.503675807	0.648998793	0.354413025
ENSMUSG00000069919	1796.293347	1734.025695	1931.875962	2255.826723	2860.308127	2981.975947	2324.624253	4603.579038	1929.505432	3192.621841	-0.726733025	0.000184742	0.00697749	Hba-a1	11	32283511	32284465	+	812	protein_coding	hemoglobin alpha, adult chain 1 [Source:MGI Symbol;Acc:MGI:96015]	-	2188	1616	2573	2207	2761	2975	1802	4355	118.4278577	114.2361031	127.1097969	148.7156212	188.4786482	196.4287401	153.3082923	303.4981602
ENSMUSG00000005981	4478.418743	4941.32941	4946.443388	4930.72411	5776.558535	5849.684581	5678.688103	5764.251778	4824.228913	5767.295749	-0.257799507	0.000185961	0.007008814	Trap1	16	4039971	4077827	-	2573	protein_coding	TNF receptor-associated protein 1 [Source:MGI Symbol;Acc:MGI:1915265]	-	5455	4605	6588	4824	5576	5836	4402	5453	93.17889451	102.7325104	102.7091351	102.5835676	120.1253759	121.6044834	118.1890225	119.9277385
ENSMUSG00000109992	11.4936503	38.62928529	50.30535929	80.74776216	10.35968173	16.0375177	2.580049115	10.57078998	45.29401426	9.887009633	2.173033197	0.000187063	0.007030466	Gm45650	8	60719291	60725806	+	2169	lincRNA	predicted gene 45650 [Source:MGI Symbol;Acc:MGI:5791486]	-	14	36	67	79	10	16	2	10	0.283681535	0.952710609	1.239111874	1.992864748	0.255559617	0.395489102	0.063699692	0.260894174
ENSMUSG00000028222	15172.43937	5879.162614	7509.013407	6326.944909	5165.337313	4512.556543	4259.66109	3831.911369	8721.890076	4442.366579	0.973375536	0.00018803	0.007030466	Calb1	4	15881264	15908064	+	4846	protein_coding	calbindin 1 [Source:MGI Symbol;Acc:MGI:88248]	-	18481	5479	10001	6190	4986	4502	3302	3625	167.6118201	64.8986919	82.78569239	69.89039981	57.03226836	49.8076637	47.07177204	42.33002585
ENSMUSG00000103953	0.820975022	4.29214281	3.003305032	0	19.6833953	42.09848396	18.06034381	2.114157997	2.029105716	20.48909527	-3.344828394	0.000188314	0.007030466	Gm29718	1	136793034	136793510	+	477	processed_pseudogene	predicted gene, 29718 [Source:MGI Symbol;Acc:MGI:5588877]	-	1	4	4	0	19	42	14	2	0.092139151	0.481348547	0.3363852	0	2.207938655	4.720684778	2.027573215	0.237266022
ENSMUSG00000026866	715.0692438	82.62374909	271.7991054	169.6725129	63.19405858	47.11020824	50.31095775	70.82429289	309.7911528	57.85987937	2.421111019	0.000188434	0.007030466	Kynu	2	43555329	43682715	+	6149	protein_coding	kynureninase (L-kynurenine hydrolase) [Source:MGI Symbol;Acc:MGI:1918039]	-	871	77	362	166	61	47	39	67	6.225528804	0.718793738	2.361561965	1.477113545	0.549891647	0.409795755	0.438154224	0.616586827
ENSMUSG00000009376	2508.078691	3549.602104	3045.351303	3787.989957	4806.892325	4083.552944	4818.241723	4789.624941	3222.755513	4624.577983	-0.521349331	0.000188491	0.007030466	Met	6	17463800	17573980	+	7679	protein_coding	met proto-oncogene [Source:MGI Symbol;Acc:MGI:96969]	-	3055	3308	4056	3706	4640	4074	3735	4531	17.48514072	24.72742458	21.18793084	26.4065116	33.49385176	28.44398541	33.60104833	33.38976229
ENSMUSG00000025176	1644.412968	2630.010507	3145.962021	2547.131941	4395.61296	4131.665497	3511.446846	3808.655631	2491.879359	3961.845234	-0.669030085	0.000189339	0.007045401	Hoga1	19	42045610	42070953	+	2259	protein_coding	4-hydroxy-2-oxoglutarate aldolase 1 [Source:MGI Symbol;Acc:MGI:1914682]	-	2003	2451	4190	2492	4243	4122	2722	3603	38.96972161	62.27950225	74.40344765	60.35900789	104.113868	97.82860184	83.24128555	90.25514407
ENSMUSG00000025059	9588.988252	12292.69701	11733.91276	11902.62899	14341.94339	13909.53957	16696.78785	15617.28512	11379.55675	15141.38898	-0.412067073	0.000189675	0.007045401	Gk	X	85701937	85776819	-	7743	protein_coding	glycerol kinase [Source:MGI Symbol;Acc:MGI:106594]	-	11680	11456	15628	11645	13844	13877	12943	14774	66.29734985	84.92622077	80.96352556	82.28876023	99.10695028	96.08606744	115.4762257	107.9724032
ENSMUSG00000009281	241.3666563	209.241962	302.582982	135.942435	524.1998958	453.059875	327.6662377	346.7219115	222.2835088	412.91198	-0.890933705	0.000194114	0.00718867	Rarres2	6	48569696	48572789	-	2656	protein_coding	retinoic acid receptor responder (tazarotene induced) 2 [Source:MGI Symbol;Acc:MGI:1918910]	-	294	195	403	133	506	452	254	328	4.864988798	4.214291705	6.086564707	2.739894597	10.56025067	9.123982724	6.606516663	6.988270474
ENSMUSG00000040018	1452.304813	1617.064804	1809.491282	1824.490575	2167.245419	2095.903094	2216.26219	2191.324764	1675.837869	2167.683867	-0.371224432	0.000194332	0.00718867	Cox15	19	43733254	43753000	-	4909	protein_coding	cytochrome c oxidase assembly protein 15 [Source:MGI Symbol;Acc:MGI:1920112]	-	1769	1507	2410	1785	2092	2091	1718	2073	15.83789231	17.6213133	19.69333544	19.89552822	23.62220472	22.83679171	24.1766997	23.89627473
ENSMUSG00000004996	451.5362619	242.5060687	247.7726652	291.3052179	488.9769779	558.3060849	497.9494793	508.4549982	308.2800534	513.4218851	-0.734547293	0.000195091	0.007197639	Mri1	8	84249906	84257326	-	3273	protein_coding	methylthioribose-1-phosphate isomerase 1 [Source:MGI Symbol;Acc:MGI:1915123]	-	550	226	330	285	472	557	386	481	7.385489229	3.963514821	4.044484753	4.764410141	7.993698691	9.123958054	8.147196445	8.316163202
ENSMUSG00000028698	817.6911215	353.0287461	335.6193373	468.1325958	244.4884889	243.5698001	256.714887	274.8405396	493.6179502	254.9034289	0.954254039	0.000195375	0.007197639	Pik3r3	4	116221618	116303056	+	5300	protein_coding	phosphoinositide-3-kinase regulatory subunit 3 [Source:MGI Symbol;Acc:MGI:109277]	-	996	329	447	458	236	243	199	260	8.259353489	3.563182617	3.383194152	4.728244152	2.468243001	2.458128002	2.593845449	2.776012459
ENSMUSG00000034771	900.6095987	542.9560654	542.0965583	612.2520194	409.2074285	359.8418034	408.9377848	454.5439693	649.4785605	408.1327465	0.67117746	0.000199517	0.0073352	Tle2	10	81574561	81590845	+	6221	protein_coding	transducin-like enhancer of split 2 [Source:MGI Symbol;Acc:MGI:104635]	-	1097	506	722	599	395	359	317	430	7.750130424	4.668833304	4.655563603	5.268377747	3.519562447	3.09391471	3.520188742	3.911399598
ENSMUSG00000029925	460.5669871	423.8491025	409.2003106	455.867113	372.9485425	266.6237318	194.7937082	260.0414336	437.3708783	273.601854	0.673712291	0.000200784	0.007358305	Tbxas1	6	38875404	39084585	+	9094	protein_coding	thromboxane A synthase 1, platelet [Source:MGI Symbol;Acc:MGI:98497]	-	561	395	545	446	360	266	151	246	2.711255814	2.493217683	2.404013047	2.683429529	2.194316818	1.568197571	1.147067265	1.530749372
ENSMUSG00000005268	2700.186846	144.8598198	535.339122	158.4291536	54.90631319	57.13365681	77.40147346	110.9932948	884.7037353	75.10868457	3.558437804	0.000200964	0.007358305	Prlr	15	10177238	10349180	+	15339	protein_coding	prolactin receptor [Source:MGI Symbol;Acc:MGI:97763]	-	3289	135	713	155	53	57	60	105	9.4238727	0.505190033	1.864608889	0.552897895	0.191527263	0.199228699	0.270222241	0.38736126
ENSMUSG00000018983	161.7320793	123.3991058	122.3846801	115.4999636	81.8414857	89.20869221	54.18103143	80.33800387	130.7539572	76.3923033	0.769832515	0.000202395	0.007395644	E2f2	4	136172394	136196057	+	4882	protein_coding	E2F transcription factor 2 [Source:MGI Symbol;Acc:MGI:1096341]	E2F	197	115	163	113	79	89	42	76	1.77349936	1.35212897	1.339322292	1.266458473	0.896976566	0.977386468	0.594317343	0.880926652
ENSMUSG00000022092	230.6939811	342.2983891	338.6226424	307.6591951	394.7038741	505.1818075	490.2093319	436.5736263	304.8185519	456.66716	-0.583933463	0.000204404	0.007453898	Ppp3cc	14	70217865	70289471	-	2985	protein_coding	protein phosphatase 3, catalytic subunit, gamma isoform [Source:MGI Symbol;Acc:MGI:107162]	-	281	319	451	301	381	504	380	413	4.137371984	6.134291366	6.06076541	5.517374277	7.075097369	9.052328197	8.794398683	7.829421043
ENSMUSG00000027474	264.3539569	241.433033	260.5367115	288.2388472	181.2944304	190.4455227	197.3737573	197.6737727	263.6406372	191.6968708	0.460832553	0.000205302	0.007471513	Ccm2l	2	153065955	153081735	+	2407	protein_coding	cerebral cavernous malformation 2-like [Source:MGI Symbol;Acc:MGI:2385159]	-	322	225	347	282	175	190	153	187	5.879526692	5.365676441	5.782939549	6.410373047	4.030080668	4.232057901	4.391190005	4.396321543
ENSMUSG00000098370	84.56042722	49.35964231	65.32188445	70.52652645	34.18694972	38.08910454	38.70073673	29.59821195	67.44212011	35.14375074	0.948341431	0.00021134	0.007675685	Gm19541	9	77046682	77051953	+	2868	lincRNA	predicted gene, 19541 [Source:MGI Symbol;Acc:MGI:5011726]	-	103	46	87	69	33	38	30	28	1.578413049	0.920654621	1.216845313	1.31637683	0.637803024	0.710360067	0.722618368	0.552462516
ENSMUSG00000026393	1563.957416	2150.363548	1885.324734	1830.623317	2377.546958	2554.977039	2545.218452	2402.740563	1857.567254	2470.120753	-0.411674992	0.000215374	0.007806431	Nek7	1	138482875	138620141	-	7376	protein_coding	NIMA (never in mitosis gene a)-related expressed kinase 7 [Source:MGI Symbol;Acc:MGI:1890645]	-	1905	2004	2511	1791	2295	2549	1973	2273	11.35106621	15.59534052	13.65592342	13.28571597	17.24699997	18.52776432	18.47877026	17.43823236
ENSMUSG00000029359	724.099969	345.5174962	335.6193373	417.0264172	243.4525208	299.701112	203.8238801	217.7582737	455.5658049	241.1839466	0.917114391	0.000219933	0.007955646	Tesc	5	118027743	118061878	+	1591	protein_coding	tescalcin [Source:MGI Symbol;Acc:MGI:1930803]	-	882	322	447	408	235	299	158	206	24.36469563	11.61726095	11.27022565	14.03137621	8.187465133	10.075697	6.860468839	7.326911964
ENSMUSG00000025903	2717.427321	4012.080491	4480.180282	3466.021032	5144.617949	5476.812294	5552.265697	5249.454306	3668.927282	5355.787562	-0.545699767	0.000221292	0.007988715	Lypla1	1	4807788	4848410	+	7145	protein_coding	lysophospholipase 1 [Source:MGI Symbol;Acc:MGI:1344588]	-	3310	3739	5967	3391	4966	5464	4304	4966	20.36049562	30.03801879	33.50032904	25.96784094	38.52620782	40.99987642	41.61375618	39.33040465
ENSMUSG00000048440	293.0880827	206.0228549	169.6867343	195.2256022	121.2082763	155.3634527	122.552333	109.9362158	216.0058185	127.2650695	0.762600241	0.000222104	0.007998697	Cyp4f16	17	32536558	32551798	+	3017	protein_coding	cytochrome P450, family 4, subfamily f, polypeptide 16 [Source:MGI Symbol;Acc:MGI:1917351]	-	357	192	226	191	117	155	95	104	5.200624419	3.652952047	3.004888744	3.463923903	2.14962316	2.754421998	2.175280085	1.950661721
ENSMUSG00000027202	31406.39945	23364.27938	25682.76298	24208.9968	20798.09705	16735.14972	20375.93789	18195.5008	26165.60965	19026.17136	0.45975106	0.000222458	0.007998697	Slc12a1	2	125152505	125230002	+	5763	protein_coding	solute carrier family 12, member 1 [Source:MGI Symbol;Acc:MGI:103150]	-	38255	21774	34206	23685	20076	16696	15795	17213	291.7441602	216.8740809	238.0942678	224.8718305	193.0991439	155.3237641	189.3380498	169.017581
ENSMUSG00000048503	373.5436348	327.2758892	291.3205881	360.8096208	250.704298	238.5580758	247.6847151	241.0140116	338.2374332	244.4902751	0.467454274	0.000223912	0.008034095	Tmem136	9	43108650	43116570	-	3578	protein_coding	transmembrane protein 136 [Source:MGI Symbol;Acc:MGI:2685030]	-	455	305	388	353	242	238	192	228	5.588994025	4.893026364	4.349973962	5.398146352	3.749098153	3.566241183	3.707044345	3.605939562
ENSMUSG00000015653	3085.224131	2498.027115	2515.267964	2464.339931	2004.598416	1631.817426	1967.287451	2134.242498	2640.714786	1934.486447	0.449359132	0.000224336	0.008034095	Steap2	5	5664829	5694578	-	12144	protein_coding	six transmembrane epithelial antigen of prostate 2 [Source:MGI Symbol;Acc:MGI:1921301]	-	3758	2328	3350	2411	1935	1628	1525	2019	13.60058541	11.00371339	11.06568534	10.8628989	8.832242643	7.187315877	8.675109672	9.408025654
ENSMUSG00000053398	617.3732162	376.6355316	514.3159868	343.4335201	312.8623884	276.6471803	254.1348379	287.5254875	462.9395637	282.7924735	0.712610078	0.000226562	0.008085585	Phgdh	3	98313170	98339990	-	2486	protein_coding	3-phosphoglycerate dehydrogenase [Source:MGI Symbol;Acc:MGI:1355330]	-	752	351	685	336	302	276	197	272	13.29472325	8.104459285	11.05311568	7.395174712	6.733759473	5.952262119	5.474342818	6.191440623
ENSMUSG00000028085	1174.815256	1321.979985	1291.421164	1204.061567	1490.758202	1555.639217	1549.319494	1525.364995	1248.069493	1530.270477	-0.294238121	0.000226673	0.008085585	Gatb	3	85574119	85655622	+	4299	protein_coding	glutamyl-tRNA(Gln) amidotransferase, subunit B [Source:MGI Symbol;Acc:MGI:2442496]	-	1431	1232	1720	1178	1439	1552	1201	1443	14.62967821	16.44982626	16.04930645	14.99298585	18.55432373	19.35523114	19.29933973	18.99427925
ENSMUSG00000062198	242.1876314	267.1858899	257.5334065	227.9335565	152.2873215	164.3845564	206.4039292	171.2467977	248.7101211	173.5806512	0.523753288	0.000227836	0.008110953	2700097O09Rik	12	55045661	55080110	-	5021	protein_coding	RIKEN cDNA 2700097O09 gene [Source:MGI Symbol;Acc:MGI:1919908]	-	295	249	343	223	147	164	160	162	2.582226772	2.846604807	2.740306663	2.430104375	1.622851922	1.751167614	2.20138828	1.825781179
ENSMUSG00000028334	227.410081	292.9387468	271.7991054	262.6857579	367.7687016	397.9309079	344.4365569	342.4935955	263.7084228	363.1574405	-0.464946217	0.000229623	0.008158419	Nans	4	46489248	46503632	+	4581	protein_coding	N-acetylneuraminic acid synthase (sialic acid synthase) [Source:MGI Symbol;Acc:MGI:2149820]	-	277	273	362	257	355	397	267	324	2.657553781	3.420742693	3.169885292	3.069609408	4.29556052	4.646268519	4.026408724	4.002290896
ENSMUSG00000029102	395.7099604	229.6296403	286.8156306	282.1061058	203.049762	158.3704873	210.2740029	158.5618498	298.5653343	182.5640255	0.714026924	0.000230376	0.008169021	Hgfac	5	35041509	35048461	+	3410	protein_coding	hepatocyte growth factor activator [Source:MGI Symbol;Acc:MGI:1859281]	-	482	214	382	276	196	158	163	150	6.212340395	3.602279835	4.493701825	4.428585041	3.186056501	2.484144176	3.302175221	2.489205848
ENSMUSG00000023243	1899.7362	2357.459438	3372.711551	3712.352812	4090.002349	4819.274069	4994.975088	4748.398861	2835.565	4663.162591	-0.717658222	0.00023377	0.008273051	Kcnk5	14	20140057	20181809	-	3404	protein_coding	potassium channel, subfamily K, member 5 [Source:MGI Symbol;Acc:MGI:1336175]	-	2314	2197	4492	3632	3948	4808	3872	4492	29.87695879	37.04747027	52.93531041	58.38033384	64.28940013	75.72669409	78.58011969	74.67481043
ENSMUSG00000075467	481.0913626	505.3998158	477.5255001	474.2653373	589.4658907	662.54995	616.6317386	591.9642391	484.570504	615.1529546	-0.345095225	0.000234502	0.008274713	Dnlz	2	26348121	26352110	-	2916	protein_coding	DNL-type zinc finger [Source:MGI Symbol;Acc:MGI:106559]	-	586	471	636	464	569	661	478	560	8.832277004	9.271530688	8.749129887	8.706442708	10.81624529	12.15312682	11.32419308	10.86736966
ENSMUSG00000021594	312.7914832	359.4669603	565.3721723	345.4777672	862.9614885	639.4960183	610.1816158	572.9368171	395.7770958	671.3939849	-0.76105936	0.000234737	0.008274713	Srd5a1	13	69573449	69611442	-	2909	protein_coding	steroid 5 alpha-reductase 1 [Source:MGI Symbol;Acc:MGI:98400]	-	381	335	753	338	833	638	473	542	5.756305559	6.61026908	10.38356589	6.357454559	15.87278234	11.75847629	11.23270383	10.54337122
ENSMUSG00000022463	2996.558829	2618.207114	2523.527053	2655.477039	2210.756082	2152.034406	2111.770201	2217.751739	2698.442509	2173.078107	0.312355137	0.000236673	0.008326638	Srebf2	15	82147181	82205379	+	7184	protein_coding	sterol regulatory element binding factor 2 [Source:MGI Symbol;Acc:MGI:107585]	bHLH	3650	2440	3361	2598	2134	2147	1637	2098	22.3300207	19.49582219	18.76711247	19.78714374	16.46568764	16.02285162	15.74161348	16.52582284
ENSMUSG00000021556	309.5075831	200.6576764	130.6437689	188.0707372	116.0284354	77.18055393	99.33189095	127.9065588	207.2199414	105.1118598	0.979241064	0.000238112	0.008360888	Golm1	13	59634626	59675811	-	4424	protein_coding	golgi membrane protein 1 [Source:MGI Symbol;Acc:MGI:1917329]	-	377	187	174	184	112	77	77	121	3.745319026	2.426300238	1.577718064	2.27568942	1.403313442	0.933146211	1.202382082	1.547726379
ENSMUSG00000032435	1316.843935	1809.138194	1849.285074	1695.703005	2100.943456	2407.632345	2542.638403	2230.436687	1667.742552	2320.412723	-0.476498047	0.00023899	0.008375373	Dync1li1	9	114688790	114724302	+	3871	protein_coding	dynein cytoplasmic 1 light intermediate chain 1 [Source:MGI Symbol;Acc:MGI:2135610]	-	1604	1686	2463	1659	2028	2402	1971	2110	18.21141862	25.00071628	25.52328139	23.44949532	29.03999654	33.26778774	35.17469511	30.84488934
ENSMUSG00000020258	1268.406408	1953.998014	1841.025985	2038.114402	2717.344519	2527.913727	2514.257863	2569.759045	1775.386202	2582.318789	-0.541085164	0.000240254	0.008387795	Glyctk	9	106152857	106158138	-	4229	protein_coding	glycerate kinase [Source:MGI Symbol;Acc:MGI:2444085]	-	1545	1821	2452	1994	2623	2522	1949	2431	16.05659242	24.71669015	23.25830432	25.79869597	34.38051567	31.97286009	31.83765283	32.52903699
ENSMUSG00000038128	91.94920242	86.9158919	56.31196935	126.7433229	55.94228137	26.06096626	47.73090864	29.59821195	90.48009664	39.83309205	1.183965251	0.000240278	0.008387795	Camk4	18	32939041	33195767	+	12331	protein_coding	calcium/calmodulin-dependent protein kinase IV [Source:MGI Symbol;Acc:MGI:88258]	-	112	81	75	124	54	26	37	28	0.399192442	0.37705506	0.243982251	0.55021658	0.242743295	0.113044423	0.207286164	0.128494242
ENSMUSG00000056185	258.6071318	181.3430337	250.7759702	241.2211629	158.5031305	178.4173844	131.5825049	124.7353218	232.9868247	148.3095854	0.651641181	0.000242197	0.008438398	Snx32	19	5495278	5510489	-	1650	protein_coding	sorting nexin 32 [Source:MGI Symbol;Acc:MGI:2444704]	-	315	169	334	236	153	178	102	118	8.390526135	5.879234908	8.120032931	7.825972985	5.139954416	5.783758467	4.270543169	4.046895552
ENSMUSG00000025373	299.6558829	324.0567821	370.9081715	392.4954515	501.408596	495.158359	501.819553	424.9457573	346.779072	480.8330663	-0.471490901	0.000244173	0.008476578	Rnf41	10	128411657	128441441	+	4457	protein_coding	ring finger protein 41 [Source:MGI Symbol;Acc:MGI:1914838]	-	365	302	494	384	484	494	389	402	3.599256646	3.889397776	4.446103648	4.714100922	6.019418081	5.942352424	6.02939666	5.103961051
ENSMUSG00000049891	13.13560035	8.584285619	9.009915096	16.35397715	32.11501338	33.07738026	23.22044204	30.65529095	11.77094455	29.76703166	-1.350989388	0.000244596	0.008476578	Gm7984	8	75398511	75399048	+	538	processed_pseudogene	predicted gene 7984 [Source:MGI Symbol;Acc:MGI:3645839]	-	16	8	12	16	31	33	18	29	1.307074349	0.853543705	0.894734613	1.627226441	3.193972695	3.288559882	2.311304252	3.050279632
ENSMUSG00000016637	219.2003308	204.9498192	238.0119238	225.8893093	171.9707168	166.3892461	147.0627996	133.1919538	222.0128458	154.6536791	0.521529215	0.000245034	0.008476578	Ift27	15	78159463	78174107	-	2864	protein_coding	intraflagellar transport 27 [Source:MGI Symbol;Acc:MGI:1914292]	-	267	191	317	221	166	166	114	126	4.097328953	3.828057092	4.43998514	4.222110017	3.212823408	3.107485884	2.749784923	2.489553503
ENSMUSG00000044681	3.283900086	0	0	1.022123572	16.57549078	14.03282799	9.030171904	6.34247399	1.076505914	11.49524116	-3.376988768	0.000245665	0.008476578	Cnpy1	5	28200819	28245806	-	5864	protein_coding	canopy FGF signaling regulator 1 [Source:MGI Symbol;Acc:MGI:2442451]	-	4	0	0	1	16	14	7	6	0.029979792	0	0	0.009330745	0.151243877	0.127999468	0.082465248	0.057900354
ENSMUSG00000024371	298.8349079	314.3994608	314.5962021	314.8140601	273.4955978	184.4314535	179.3134135	193.4454567	310.6611577	207.6714804	0.578625934	0.000245769	0.008476578	C2	17	34862604	34898265	-	3872	protein_coding	complement component 2 (within H-2S) [Source:MGI Symbol;Acc:MGI:88226]	-	364	293	419	308	264	184	139	183	4.131698475	4.343605	4.340841638	4.35236845	3.779378247	2.547748558	2.479969504	2.674481965
ENSMUSG00000036052	261.8910319	191.000355	201.9722634	201.3583436	119.13634	131.3071762	156.0929715	154.3335338	214.0554985	140.2175053	0.615495019	0.000246122	0.008476578	Dnajb5	4	42949814	42959425	+	5936	protein_coding	DnaJ heat shock protein family (Hsp40) member B5 [Source:MGI Symbol;Acc:MGI:1930018]	-	319	178	269	197	115	131	121	146	2.361888413	1.72125083	1.81783163	1.815861077	1.073879938	1.183181835	1.408180632	1.391819433
ENSMUSG00000107092	73.06677692	4697.750305	3381.721466	3213.556509	253.8122025	307.7198709	277.3552799	253.6989596	2841.523764	273.1465782	3.378879198	0.000252494	0.008679407	Gm7993	5	95974240	95975623	+	1384	processed_pseudogene	predicted gene 7993 [Source:MGI Symbol;Acc:MGI:3647399]	-	89	4378	4504	3144	245	307	215	240	2.826288565	181.5756969	130.5441936	124.2958798	9.812547569	11.89258805	10.73171816	9.812938661
ENSMUSG00000031833	611.6263911	803.7037411	786.8659184	859.6059238	1124.025468	967.2627863	1057.820137	1058.136077	765.4504936	1051.811117	-0.459486731	0.00025641	0.008778784	Mast3	8	70778117	70805054	-	5955	protein_coding	microtubule associated serine/threonine kinase 3 [Source:MGI Symbol;Acc:MGI:2683541]	-	745	749	1048	841	1085	965	820	1001	5.498409634	7.219682591	7.059513691	7.727242036	10.0994972	8.687996508	9.512594306	9.512096428
ENSMUSG00000028999	316.8963583	254.3094615	218.4904411	239.1769158	351.1932108	364.8535277	393.4574901	367.8634914	257.2182942	369.34193	-0.520709786	0.00025661	0.008778784	Rint1	5	23787711	23820369	+	7404	protein_coding	RAD50 interactor 1 [Source:MGI Symbol;Acc:MGI:1916233]	-	386	237	291	234	339	364	305	348	2.291308043	1.837384247	1.576601179	1.729257759	2.53796173	2.635779426	2.845773416	2.65972519
ENSMUSG00000028413	1063.162653	1181.412308	1290.670338	1176.464231	1483.506424	1373.212453	1713.152613	1677.58437	1177.927382	1561.863965	-0.406267371	0.000257042	0.008778784	B4galt1	4	40804602	40854005	-	4234	protein_coding	UDP-Gal:betaGlcNAc beta 1,4- galactosyltransferase, polypeptide 1 [Source:MGI Symbol;Acc:MGI:95705]	-	1295	1101	1719	1151	1432	1370	1328	1587	13.44254502	14.92638083	16.28621977	14.874239	18.74752516	17.34777591	21.66776467	21.21045601
ENSMUSG00000038127	1607.469092	1850.986587	1647.31281	1718.189724	2098.871519	1972.614677	2226.582387	2254.749503	1705.989553	2138.204522	-0.326173581	0.000257338	0.008778784	Ccdc50	16	27388869	27452218	+	8639	protein_coding	coiled-coil domain containing 50 [Source:MGI Symbol;Acc:MGI:1914751]	-	1958	1725	2194	1681	2026	1968	1726	2133	9.961203176	11.46155857	10.18751866	10.64668795	12.99953291	12.21337552	13.80206938	13.97176634
ENSMUSG00000045838	210.1696055	145.9328555	142.656989	127.7654465	93.23713561	90.21103706	89.01169448	105.7078998	156.6312241	94.54194175	0.730464704	0.000260279	0.00886231	Ccdc9b	2	118754158	118762661	-	4779	protein_coding	coiled-coil domain containing 9B [Source:MGI Symbol;Acc:MGI:2685199]	-	256	136	190	125	90	90	69	100	2.35432015	1.633502978	1.594820606	1.431143782	1.043896063	1.009670271	0.997422013	1.184095967
ENSMUSG00000025089	93.59115246	104.0844631	83.34171464	86.88050359	46.61856781	54.12662224	37.41071217	68.71013489	91.97445846	51.71650928	0.820153234	0.000267366	0.009086404	Gfra1	19	58235604	58455909	-	5476	protein_coding	glial cell line derived neurotrophic factor family receptor alpha 1 [Source:MGI Symbol;Acc:MGI:1100842]	-	114	97	111	85	45	54	29	65	0.914963979	1.016778484	0.813120307	0.849309089	0.455513083	0.528694035	0.365848642	0.671697682
ENSMUSG00000027695	412.9504359	358.3939246	412.2036157	404.7609344	159.5390987	321.7526989	269.6151326	177.5892717	397.0772276	232.1240505	0.775798556	0.000268149	0.009095821	Pld1	3	27938695	28133362	+	12961	protein_coding	phospholipase D1 [Source:MGI Symbol;Acc:MGI:109585]	-	503	334	549	396	154	321	209	168	1.705658408	1.479196971	1.699139757	1.671733175	0.6586186	1.327824299	1.113972999	0.733490855
ENSMUSG00000031880	274.2056572	224.2644618	201.9722634	246.3317808	161.6110351	134.3142107	149.6428487	183.9317457	236.6935408	157.3749601	0.588146639	0.000270713	0.009165481	Rrad	8	104628070	104631327	-	1577	protein_coding	Ras-related associated with diabetes [Source:MGI Symbol;Acc:MGI:1930943]	-	334	209	269	241	156	134	116	174	9.308449745	7.607336821	6.84251652	8.361720273	5.483333817	4.555616898	5.081514681	6.243692234
ENSMUSG00000076435	1386.626811	585.8774935	533.8374695	602.0307837	431.9987283	335.7855268	383.1372936	403.8041774	777.0931395	388.6814315	1.000072985	0.000272677	0.009211014	Acsf2	11	94557102	94601871	-	3432	protein_coding	acyl-CoA synthetase family member 2 [Source:MGI Symbol;Acc:MGI:2388287]	-	1689	546	711	589	417	335	297	382	21.62942406	9.131947713	8.310316983	9.390274788	6.735045851	5.233251638	5.978277343	6.298541806
ENSMUSG00000034127	1243.777158	765.0744558	952.7985215	868.8050359	653.6959175	717.6789171	597.2813702	598.3067131	957.6137927	641.7407295	0.578015706	0.000273082	0.009211014	Tspan8	10	115816832	115849893	+	1702	protein_coding	tetraspanin 8 [Source:MGI Symbol;Acc:MGI:2384918]	-	1515	713	1269	850	631	716	463	566	39.12151475	24.04628703	29.90868607	27.32559678	20.55046174	22.55420672	18.79266292	18.81831821
ENSMUSG00000000420	2016.314653	4233.125846	3763.141205	3656.136016	5384.962566	5643.201541	5834.781075	5415.415709	3417.17943	5569.590222	-0.70494157	0.000275771	0.009284282	Galnt1	18	24205344	24286818	+	5519	protein_coding	polypeptide N-acetylgalactosaminyltransferase 1 [Source:MGI Symbol;Acc:MGI:894693]	-	2456	3945	5012	3577	5198	5630	4523	5123	19.55827523	41.03029752	36.42888982	35.46245778	52.20687067	54.69178413	56.61520477	52.52764066
ENSMUSG00000074634	390.7841103	619.1416003	403.1937006	511.0617858	368.8046698	302.7081466	237.3645186	280.1259346	481.0452992	297.2508174	0.690570278	0.00027844	0.009356609	Tmem267	13	119488039	119611059	+	5419	protein_coding	transmembrane protein 267 [Source:MGI Symbol;Acc:MGI:3648543]	-	476	577	537	500	356	302	184	265	3.860560712	6.111878537	3.975121456	5.048485799	3.641519399	2.987871268	2.345662694	2.767264396
ENSMUSG00000094335	0.820975022	0	1.501652516	0	5.179840867	10.02344856	10.32019646	11.62786898	0.580656884	9.287838718	-3.822716301	0.000279078	0.009360579	Igkv1-117	6	68121046	68121827	+	404	IG_V_gene	immunoglobulin kappa variable 1-117 [Source:MGI Symbol;Acc:MGI:4439721]	-	1	0	2	0	5	10	8	11	0.108788057	0	0.198583837	0	0.686025754	1.327066619	1.367966653	1.540760914
ENSMUSG00000024404	1661.653444	1872.447301	1933.377614	1725.344589	2168.281387	2323.435377	2211.102092	2194.496001	1798.205737	2224.328714	-0.306797287	0.000283721	0.009498567	Riok3	18	12128850	12157367	+	3661	protein_coding	RIO kinase 3 [Source:MGI Symbol;Acc:MGI:1914128]	-	2024	1745	2575	1688	2093	2318	1714	2076	24.2981587	27.35985271	28.2145269	25.22801027	31.68993003	33.94593638	32.34282698	32.08865787
ENSMUSG00000026544	206.8857054	87.9889276	170.4375606	150.252165	250.704298	296.6940774	270.9051571	265.3268286	153.8910897	270.9075903	-0.810304028	0.000289405	0.009670864	Dusp23	1	172630764	172632962	-	1410	protein_coding	dual specificity phosphatase 23 [Source:MGI Symbol;Acc:MGI:1915690]	-	252	82	227	147	242	296	210	251	7.854960637	3.338203379	6.458059062	5.704380777	9.513668931	11.25503082	10.28885557	10.0734571
ENSMUSG00000114737	0.820975022	0	0.750826258	1.022123572	6.215809041	16.0375177	10.32019646	5.285394992	0.648481213	9.464729549	-3.825419649	0.000295038	0.009840799	Gm8483	14	14447661	14448944	-	1284	processed_pseudogene	predicted gene 8483 [Source:MGI Symbol;Acc:MGI:3644915]	-	1	0	1	1	6	16	8	5	0.034229264	0	0.031241383	0.042613309	0.259022808	0.66808089	0.430419414	0.220358046
ENSMUSG00000087151	4.925850129	3.219107107	2.252478774	1.022123572	13.46758626	14.03282799	16.77031925	10.57078998	2.854889896	13.71038087	-2.238620959	0.000299276	0.009963683	Gm14022	2	129060946	129065686	-	691	processed_transcript	predicted gene 14022 [Source:MGI Symbol;Acc:MGI:3649977]	-	6	3	3	1	13	14	13	10	0.381624095	0.249207587	0.174156014	0.079183052	1.042838571	1.086235716	1.299667305	0.818928311
ENSMUSG00000028165	1419.465812	1193.215701	1306.437689	1492.300415	1744.570404	1832.286397	1718.312711	1643.757842	1352.854904	1734.731839	-0.358643966	0.000300247	0.009977513	Cisd2	3	135406412	135423925	-	7667	protein_coding	CDGSH iron sulfur domain 2 [Source:MGI Symbol;Acc:MGI:1914256]	-	1729	1112	1740	1460	1684	1828	1332	1555	9.911334076	8.325251778	9.103723379	10.41927926	12.17498416	12.7827654	12.00177969	11.47701271
ENSMUSG00000022099	4173.016035	3541.017818	3998.149824	3928.020886	2990.840117	3112.280779	3274.082328	2491.535199	3910.051141	2967.184606	0.398504782	0.000303936	0.010081492	Dmtn	14	70601263	70636048	-	9804	protein_coding	dematin actin binding protein [Source:MGI Symbol;Acc:MGI:99670]	-	5083	3300	5325	3843	2887	3105	2538	2357	22.78659283	19.32095949	21.78770957	21.44753413	16.32282266	16.97979302	17.88361056	13.60442568
ENSMUSG00000040888	416.2343359	476.4278519	493.2928515	470.176843	548.0271638	695.6273302	616.6317386	616.277056	464.0329706	619.1408222	-0.416568358	0.000308587	0.010191764	Gfer	17	24693191	24696156	-	1775	protein_coding	growth factor, augmenter of liver regeneration [Source:MGI Symbol;Acc:MGI:107757]	-	507	444	657	460	529	694	478	583	12.55371274	14.35828817	14.84780585	14.17978872	16.51996396	20.96212002	18.60357579	18.58635081
ENSMUSG00000024644	2815.944324	16580.54767	14858.85165	5141.281566	35448.75896	37652.08218	32410.57699	34123.56715	9849.156302	34908.74632	-1.825524639	0.000308804	0.010191764	Cndp2	18	84667470	84685633	-	2119	protein_coding	CNDP dipeptidase 2 (metallopeptidase M20 family) [Source:MGI Symbol;Acc:MGI:1913304]	-	3430	15452	19790	5030	34218	37564	25124	32281	71.14194725	418.5735634	374.6365155	129.8815055	895.1080155	950.4186839	819.0769733	862.0648862
ENSMUSG00000021669	1232.283507	1567.705161	1460.357072	1466.747325	1907.217407	1710.000325	1853.765289	1932.340409	1431.773266	1850.830858	-0.370970877	0.000308962	0.010191764	Col4a3bp	13	96542618	96640167	+	8236	protein_coding	collagen, type IV, alpha 3 (Goodpasture antigen) binding protein [Source:MGI Symbol;Acc:MGI:1915268]	-	1501	1461	1945	1435	1841	1706	1437	1828	8.009897142	10.18244166	9.473239904	9.533356829	12.3905114	11.1054658	12.05333755	12.55983072
ENSMUSG00000044835	94.41212748	55.79785653	66.82353697	56.21679644	30.04307703	36.08441482	36.12068762	39.11192294	68.31257935	35.3400256	0.958788308	0.000313522	0.010313023	Ankrd45	1	161142691	161170498	+	3735	protein_coding	ankyrin repeat domain 45 [Source:MGI Symbol;Acc:MGI:1921094]	-	115	52	89	55	29	36	28	37	1.353224397	0.799154575	0.955860837	0.805716707	0.430387028	0.516756544	0.517886171	0.56057671
ENSMUSG00000032232	12840.04934	10662.75577	9991.245016	10532.98341	8433.8169	7983.67678	8570.923162	9055.995779	11006.75838	8511.103155	0.371025582	0.000314046	0.010313023	Cgnl1	9	71626509	71771602	-	7844	protein_coding	cingulin-like 1 [Source:MGI Symbol;Acc:MGI:1915428]	-	15640	9937	13307	10305	8141	7965	6644	8567	87.63180327	72.71696719	68.05152153	71.88209014	57.52967898	54.44052257	58.51388415	61.8037909
ENSMUSG00000024892	9688.32623	15817.61929	12743.77408	16979.51677	22624.50894	18019.15348	21771.74446	22246.22752	13807.30909	21165.4086	-0.616350281	0.000314358	0.010313023	Pcx	19	4510472	4621752	+	4637	protein_coding	pyruvate carboxylase [Source:MGI Symbol;Acc:MGI:97520]	-	11801	14741	16973	16612	21839	17977	16877	21045	111.8521405	182.4769036	146.8306709	196.0176202	261.0642677	207.8520024	251.4346014	256.8240952
ENSMUSG00000059022	504.0786632	500.0346373	543.5982108	532.5263808	431.9987283	374.8769762	328.9562622	414.3749674	520.0594731	387.5517335	0.422378802	0.000317792	0.010406668	Kcp	6	29473162	29507952	-	7807	protein_coding	kielin/chordin-like protein [Source:MGI Symbol;Acc:MGI:2141640]	-	614	466	724	521	417	374	255	392	3.456581305	3.426255849	3.720057518	3.651437148	2.960763079	2.568393209	2.256435324	2.841357108
ENSMUSG00000032080	125.6091783	82.62374909	115.6272437	80.74776216	35.2229179	61.14303623	69.66132612	44.39731793	101.1519833	52.60614954	0.955366308	0.000321216	0.010499669	Apoa4	9	46240696	46243459	+	1815	protein_coding	apolipoprotein A-IV [Source:MGI Symbol;Acc:MGI:88051]	-	153	77	154	79	34	61	54	42	3.704907644	2.435186057	3.403606618	2.381555723	1.03837463	1.801885937	2.055341632	1.309473137
ENSMUSG00000085684	0	1.073035702	0	10.22123572	26.93517251	29.06800083	16.77031925	17.97034297	2.823567855	22.68595889	-3.081177699	0.000322424	0.010520021	4930469K13Rik	11	33973961	34098554	-	1041	protein_coding	RIKEN cDNA 4930469K13 gene [Source:MGI Symbol;Acc:MGI:1924124]	-	0	1	0	10	26	29	13	17	0	0.055140071	0	0.525605083	1.384440831	1.493555476	0.862699431	0.924106712
ENSMUSG00000028621	630.5088166	474.2817805	470.0172375	486.5308201	408.1714604	365.8558725	352.1767043	335.0940425	515.3346637	365.3245199	0.496747457	0.000326654	0.010638742	Cyb5rl	4	107066988	107088268	+	7430	protein_coding	cytochrome b5 reductase-like [Source:MGI Symbol;Acc:MGI:1919657]	-	768	442	626	476	394	365	273	317	4.542918976	3.414691773	3.379720511	3.505326084	2.939403378	2.633771785	2.53828698	2.414317493
ENSMUSG00000023947	140.3867287	142.7137484	104.3648499	135.942435	87.02132657	86.20165764	86.43164537	71.88137189	130.8519405	82.88400037	0.655166293	0.000328655	0.010684556	Nfkbie	17	45555703	45563169	+	3045	protein_coding	nuclear factor of kappa light polypeptide gene enhancer in B cells inhibitor, epsilon [Source:MGI Symbol;Acc:MGI:1194908]	-	171	133	139	133	84	86	67	68	2.468149137	2.507161999	1.831145151	2.389871937	1.529127751	1.514206982	1.520037823	1.263704547
ENSMUSG00000022519	180.6145047	150.2249983	110.3714599	117.5442107	98.41697648	61.14303623	87.72166993	56.02518691	139.6887934	75.82671739	0.884384483	0.000329418	0.01069004	Srl	16	4480216	4541816	-	5325	protein_coding	sarcalumenin [Source:MGI Symbol;Acc:MGI:2146620]	-	220	140	147	115	95	61	68	53	1.81579014	1.509129387	1.107370604	1.18164906	0.988907735	0.614163939	0.882177932	0.563222752
ENSMUSG00000062611	1100.927504	1034.406417	37.5413129	37.81857215	37.29485425	49.11489796	27.09051571	31.71236995	552.6734515	36.30315947	3.927521691	0.000330492	0.010692081	Rps3a2	14	88123017	88123808	-	792	processed_pseudogene	ribosomal protein S3A2 [Source:MGI Symbol;Acc:MGI:3642853]	-	1341	964	50	37	36	49	21	30	74.41597584	69.86664758	2.5324454	2.556152899	2.519585498	3.316996312	1.831728075	2.143482814
ENSMUSG00000020657	184.7193799	127.6912486	111.1222862	137.9866822	94.27310379	73.17117451	83.85159625	84.56631987	140.3798992	83.9655486	0.74260296	0.000330671	0.010692081	Dnajc27	12	4082583	4110606	+	5088	protein_coding	DnaJ heat shock protein family (Hsp40) member C27 [Source:MGI Symbol;Acc:MGI:2443036]	-	225	119	148	135	91	73	65	80	1.943560215	1.342511181	1.166836164	1.451767104	0.991393508	0.769218725	0.882537448	0.889747583
ENSMUSG00000040722	1554.926691	1332.710342	1284.663728	1317.517284	1155.104513	1047.450375	1012.669278	1064.478551	1372.454511	1069.925679	0.359105798	0.000336026	0.010845734	Scamp5	9	57441327	57468060	-	3707	protein_coding	secretory carrier membrane protein 5 [Source:MGI Symbol;Acc:MGI:1928948]	-	1894	1242	1711	1289	1115	1045	785	1007	22.45535749	19.23167284	18.51495631	19.0256988	16.67262807	15.1135955	14.62897708	15.37201562
ENSMUSG00000070372	530.3498639	540.809994	521.8242493	752.2829488	745.8970849	894.0916118	904.307215	822.4074607	586.316764	841.6758431	-0.522597293	0.000345939	0.011097394	Capza1	3	104822779	104864505	-	3781	protein_coding	capping protein (actin filament) muscle Z-line, alpha 1 [Source:MGI Symbol;Acc:MGI:106227]	-	646	504	695	736	720	892	701	778	7.509109295	7.651417708	7.373495087	10.65078021	10.55547059	12.64830318	12.80790888	11.64385671
ENSMUSG00000029642	753.6550698	681.377671	877.7158956	624.5175023	935.4792607	1296.031899	982.998713	1034.880339	734.3165347	1062.347553	-0.531786268	0.000346149	0.011097394	Polr1d	5	147077050	147111597	+	3043	protein_coding	polymerase (RNA) I polypeptide D [Source:MGI Symbol;Acc:MGI:108403]	-	918	635	1169	611	903	1293	762	979	13.25877234	11.97815216	15.41018409	10.98625167	16.44892721	22.78088872	17.29895655	18.2055864
ENSMUSG00000024174	64.8570267	50.43267801	105.1156761	66.43803216	127.4240853	120.2813827	165.1231434	117.3357688	71.71085325	132.5410951	-0.872777966	0.000346391	0.011097394	Pot1b	17	55651951	55712628	-	5268	protein_coding	protection of telomeres 1B [Source:MGI Symbol;Acc:MGI:1920086]	-	79	47	140	65	123	120	128	111	0.659088767	0.512118122	1.066049909	0.675115184	1.294228997	1.221264041	1.67853767	1.192342832
ENSMUSG00000030513	1311.918084	893.8387401	939.2836488	862.6722945	769.7243529	631.4772594	642.4322298	688.1584279	1001.928192	682.9480675	0.553458595	0.000346601	0.011097394	Pcsk6	7	65861734	66050386	+	5190	protein_coding	proprotein convertase subtilisin/kexin type 6 [Source:MGI Symbol;Acc:MGI:102897]	-	1598	833	1251	844	743	630	498	651	13.53231199	9.212885978	9.669081476	8.897856029	7.935480646	6.507996066	6.628707775	7.098025632
ENSMUSG00000026781	1738.004121	2053.790334	1939.384225	1921.592315	2365.11534	2403.622965	2423.956144	2239.950397	1913.192749	2358.161212	-0.302065864	0.000346909	0.011097394	Acbd5	2	23068167	23115558	+	9775	protein_coding	acyl-Coenzyme A binding domain containing 5 [Source:MGI Symbol;Acc:MGI:1921409]	-	2117	1914	2583	1880	2283	2398	1879	2119	9.51845973	11.23940239	10.59992782	10.52328588	12.94615869	13.15244526	13.2793526	12.26699316
ENSMUSG00000006611	506.5415883	290.7926754	436.9808822	220.7786915	162.6470032	235.5510412	214.1440766	164.9043237	363.7734593	194.3116112	0.907470871	0.000348107	0.011115938	Hfe	13	23702034	23710854	-	3572	protein_coding	hemochromatosis [Source:MGI Symbol;Acc:MGI:109191]	-	617	271	582	216	157	235	166	156	7.591652119	4.354877001	6.535921123	3.308663394	2.436351711	3.527203382	3.210432377	2.471366075
ENSMUSG00000078716	225.7681309	238.2139259	276.304063	294.3715886	439.2505056	389.9121491	313.4759675	356.2356224	258.6644271	374.7185612	-0.536859799	0.00035193	0.011218095	Tmem8b	4	43668971	43692668	+	5603	protein_coding	transmembrane protein 8B [Source:MGI Symbol;Acc:MGI:2441680]	-	275	222	368	288	424	389	243	337	2.157121742	2.274313895	2.634647177	2.812432778	4.194662418	3.722228834	2.996074028	3.403558432
ENSMUSG00000058420	325.1061085	239.2869616	240.2644026	236.1105451	153.3232897	174.408005	193.5036837	180.7605087	260.1920045	175.4988718	0.572146604	0.000354551	0.011281628	Syt17	7	118380717	118448222	-	5205	protein_coding	synaptotagmin XVII [Source:MGI Symbol;Acc:MGI:104966]	-	396	223	320	231	148	174	150	171	3.343774927	2.459247179	2.466178529	2.428295481	1.576132638	1.792266571	1.990844841	1.859085267
ENSMUSG00000081833	5.746825151	22.53374975	17.26900393	21.46459501	56.97824954	49.11489796	38.70073673	31.71236995	16.75354346	44.12656354	-1.417844835	0.000357769	0.011354921	Gm13669	2	75808358	75808814	+	457	processed_pseudogene	predicted gene 13669 [Source:MGI Symbol;Acc:MGI:3651174]	-	7	21	23	21	55	49	30	30	0.673200492	2.637674175	2.018863257	2.514278492	6.671112588	5.748492514	4.534944155	3.714744832
ENSMUSG00000095027	11.4936503	23.60678545	10.51156761	16.35397715	4.143872694	1.002344856	0	5.285394992	15.49149513	2.607903135	2.51906906	0.000358118	0.011354921	Gm24017	13	50262394	50262502	+	109	miRNA	predicted gene, 24017 [Source:MGI Symbol;Acc:MGI:5453794]	-	14	22	14	16	4	1	0	5	5.645002292	11.58548543	5.15224855	8.031631426	2.034160769	0.491866894	0	2.595777352
ENSMUSG00000024150	2292.983235	2633.229614	3227.051257	2465.362055	3437.3424	4116.630325	3497.256576	3513.73059	2654.65654	3641.239973	-0.45572759	0.000363648	0.011509984	Mcfd2	17	87254658	87265935	-	2612	protein_coding	multiple coagulation factor deficiency 2 [Source:MGI Symbol;Acc:MGI:2183439]	-	2793	2454	4298	2412	3318	4107	2711	3324	46.99594079	53.92863631	66.00677383	50.52594169	70.41334726	84.29962067	71.70067327	72.0131445
ENSMUSG00000041199	143.6706288	108.3766059	129.8929426	90.96899788	76.66164484	77.18055393	64.50122789	67.65305589	118.2272938	71.49912064	0.728572558	0.000364531	0.011517634	Rpusd1	17	25727751	25731456	+	1703	protein_coding	RNA pseudouridylate synthase domain containing 1 [Source:MGI Symbol;Acc:MGI:1919186]	-	175	101	173	89	74	77	50	64	4.516333308	3.404276121	4.07499165	2.859470657	2.40862313	2.424097967	2.028253552	2.126616889
ENSMUSG00000071753	0.820975022	3.219107107	5.255783806	3.066370715	9.323713561	11.02579342	20.64039292	20.08450097	3.090559163	15.26860022	-2.284791006	0.000366391	0.011543236	C230004F18Rik	X	61116378	61292484	+	24030	lincRNA	RIKEN cDNA C230004F18 gene [Source:MGI Symbol;Acc:MGI:3041217]	-	1	3	7	3	9	11	16	19	0.001828979	0.007166144	0.011685291	0.006830898	0.02076063	0.024542173	0.045997381	0.044742862
ENSMUSG00000019832	184.7193799	233.9217831	210.9821785	204.4247143	260.0280115	302.7081466	292.8355746	289.6396455	208.512014	286.3028446	-0.459795733	0.000366761	0.011543236	Rab32	10	10545002	10558265	-	2339	protein_coding	RAB32, member RAS oncogene family [Source:MGI Symbol;Acc:MGI:1915094]	-	225	218	281	200	251	302	227	274	4.227804349	5.349883495	4.819160229	4.678536904	5.9483331	6.922306286	6.704440241	6.628942831
ENSMUSG00000037111	1020.471952	583.7314221	557.1130835	797.2563859	480.6892325	371.8699417	483.7592092	471.4572333	739.6432108	451.9439041	0.711448752	0.000367267	0.011543236	Setd7	3	51515319	51560879	-	10813	protein_coding	SET domain containing (lysine methyltransferase) 7 [Source:MGI Symbol;Acc:MGI:1920501]	-	1243	544	742	780	464	371	375	446	5.052281154	2.887824186	2.752662524	3.946923286	2.378611742	1.839508491	2.395807684	2.334063076
ENSMUSG00000025189	568.1147149	605.1921362	470.7680638	505.951168	401.9556513	369.865252	385.7173428	432.3453103	537.5065207	397.4708891	0.433844044	0.000374286	0.011743299	Cnnm1	19	43440436	43497210	+	5717	protein_coding	cyclin M1 [Source:MGI Symbol;Acc:MGI:1891366]	-	692	564	627	495	388	369	299	409	5.319863476	5.662770545	4.399411813	4.73747894	3.761969882	3.460447495	3.613016	4.048359284
ENSMUSG00000054728	603.4166409	389.51196	333.3668586	394.5396987	299.3948021	262.6143523	243.8146414	270.6122236	430.2087895	269.1090049	0.676602505	0.000377944	0.011837412	Phactr1	13	42680623	43138526	+	9611	protein_coding	phosphatase and actin regulator 1 [Source:MGI Symbol;Acc:MGI:2659021]	-	735	363	444	386	289	262	189	256	3.361099326	2.167984138	1.853146104	2.197500654	1.666790615	1.46152687	1.358501479	1.507284804
ENSMUSG00000028330	712.6063187	783.3160628	826.6597101	732.8626009	898.1844064	1173.745827	995.8989586	980.9693105	763.8611731	1012.199626	-0.406112324	0.00037866	0.01183871	Ncbp1	4	46138613	46172403	+	3386	protein_coding	nuclear cap binding protein subunit 1 [Source:MGI Symbol;Acc:MGI:1891840]	-	868	730	1101	717	867	1171	772	928	11.26666435	12.37524937	13.04354477	11.58623913	14.19331772	18.54146439	15.75060482	15.50904139
ENSMUSG00000031486	759.401895	739.321599	684.7535473	709.3537587	566.6745909	455.0645647	497.9494793	621.562451	723.2077	535.3127715	0.433422332	0.000379302	0.01183871	Adgra2	8	27085583	27123436	+	5775	protein_coding	adhesion G protein-coupled receptor A2 [Source:MGI Symbol;Acc:MGI:1925810]	-	925	689	912	694	547	454	386	588	7.039670453	6.848339564	6.334875991	6.575333234	5.250336257	4.214809541	4.617450037	5.761681803
ENSMUSG00000040383	838.215497	887.4005259	746.3213005	881.0705188	598.7896043	571.3365681	708.2234822	662.788532	838.2519606	635.2845466	0.400292144	0.000380291	0.011848983	Aqr	2	114101170	114187024	-	11805	protein_coding	aquarius [Source:MGI Symbol;Acc:MGI:1276102]	-	1021	827	994	862	578	570	549	627	3.801214135	4.021217564	3.377657902	3.995319915	2.714023651	2.588707336	3.212722699	3.005560552
ENSMUSG00000097187	28.73412576	20.38767835	33.78718161	31.68583072	7.251777214	16.0375177	9.030171904	10.57078998	28.64870411	10.7225642	1.414659293	0.000381222	0.01185747	Gm19426	2	84742169	84743655	-	726	protein_coding	predicted gene, 19426 [Source:MGI Symbol;Acc:MGI:5011611]	-	35	19	45	31	7	16	7	10	2.118819731	1.502225165	2.486400938	2.336336311	0.53445753	1.181564549	0.666082936	0.779448296
ENSMUSG00000109291	12.31462532	11.80339273	11.26239387	11.24335929	3.10790452	2.004689712	2.580049115	0	11.6559428	1.923160837	2.613342293	0.000384224	0.011930191	Gm2814	8	10898169	10900558	-	1277	lincRNA	predicted gene 2814 [Source:MGI Symbol;Acc:MGI:3780984]	-	15	11	15	11	3	2	2	0	0.516253426	0.494447107	0.471189528	0.471315881	0.130221334	0.08396788	0.1081947	0
ENSMUSG00000029608	83.7394522	49.35964231	11.26239387	39.8628193	17.61145895	5.011724281	3.870073673	14.79910598	46.05607692	10.32309072	2.145285338	0.000386462	0.011969623	Rph3a	5	120940499	121010092	-	4639	protein_coding	rabphilin 3A [Source:MGI Symbol;Acc:MGI:102788]	-	102	46	15	39	17	5	3	14	0.966358752	0.569182465	0.129706624	0.459992256	0.203131058	0.057785613	0.044674919	0.170776298
ENSMUSG00000059921	238.0827563	156.6632126	159.925993	194.2034786	124.3161808	106.2485548	116.1022102	130.0207168	187.2188601	119.1719156	0.653053862	0.000386826	0.011969623	Unc5c	3	141465216	141834924	+	19135	protein_coding	unc-5 netrin receptor C [Source:MGI Symbol;Acc:MGI:1095412]	-	290	146	213	190	120	106	90	123	0.666088777	0.437968062	0.446525643	0.54329464	0.347619844	0.296996608	0.324923357	0.363747969
ENSMUSG00000070280	41.04875108	24.67982116	18.77065645	30.66370715	13.46758626	9.021103706	11.61022102	5.285394992	28.79073396	9.846076493	1.553535467	0.000387749	0.011977589	Slc22a14	9	119169455	119365553	-	2432	protein_coding	solute carrier family 22 (organic cation transporter), member 14 [Source:MGI Symbol;Acc:MGI:2685974]	-	50	23	25	30	13	9	9	5	0.903585012	0.542853095	0.412355419	0.674944356	0.296299939	0.19840519	0.255650018	0.11634035
ENSMUSG00000055323	34.48095091	32.19107107	21.02313523	37.81857215	15.5395226	7.016413994	15.48029469	9.513710985	31.37843234	11.88748557	1.407194108	0.000394121	0.012153526	Gm9967	7	126768082	126776818	-	2193	processed_transcript	predicted gene 9967 [Source:MGI Symbol;Acc:MGI:3704300]	-	42	30	28	37	15	7	12	9	0.841730848	0.785236856	0.512170627	0.923152347	0.379144193	0.171132895	0.378015409	0.232235074
ENSMUSG00000027304	605.0585909	665.2821355	662.9795858	702.1988937	801.8393663	808.892299	882.3767975	816.0649867	658.8798015	827.2933624	-0.328480335	0.000397569	0.012238862	Rtf1	2	119675068	119735407	+	5731	protein_coding	RTF1, Paf1/RNA polymerase II complex component [Source:MGI Symbol;Acc:MGI:1309480]	-	737	620	883	687	774	807	684	772	5.651967609	6.209824603	6.180527784	6.558984646	7.486215646	7.549483085	8.24503649	7.622735043
ENSMUSG00000060317	1436.706288	997.9232033	789.1183972	1190.773961	413.3513012	693.6226405	723.7037769	744.1836148	1103.630462	643.7153334	0.778062171	0.000399044	0.012263273	Acnat2	4	49379840	49408151	-	1744	protein_coding	acyl-coenzyme A amino acid N-acyltransferase 2 [Source:MGI Symbol;Acc:MGI:2444345]	-	1750	930	1051	1165	399	692	561	704	44.10158041	30.60937913	24.17416619	36.5501977	12.68172105	21.27324315	22.22200646	22.8428407
ENSMUSG00000106535	50.07947632	50.43267801	60.06610064	59.28316716	88.05729475	90.21103706	90.30171904	83.50924087	54.96535553	88.01982293	-0.676690428	0.000399893	0.012268397	Gm43031	5	4073571	4075457	+	1887	sense_intronic	predicted gene 43031 [Source:MGI Symbol;Acc:MGI:5663168]	-	61	47	80	58	85	90	70	79	1.42075934	1.429697015	1.700643779	1.68176914	2.49688653	2.557082261	2.562672028	2.369076712
ENSMUSG00000016018	830.8267218	1502.249983	1582.741752	1516.83138	2086.439901	2129.98282	2132.410594	2170.183184	1358.162459	2129.754125	-0.649342838	0.000401709	0.012303101	Skiv2l2	13	112867418	112927398	-	6404	protein_coding	superkiller viralicidic activity 2-like 2 (S. cerevisiae) [Source:MGI Symbol;Acc:MGI:1919448]	-	1012	1400	2108	1484	2014	2125	1653	2053	6.945312225	12.54858524	13.20427472	12.67922951	17.43251003	17.79023567	17.83152222	18.14101401
ENSMUSG00000049532	619.8361413	575.1471365	692.2618099	571.3670766	452.7180918	467.092703	504.3996021	372.0918074	614.6530411	449.0755511	0.455561998	0.000405768	0.012406294	Sall2	14	52311172	52328762	-	5433	protein_coding	spalt like transcription factor 2 [Source:MGI Symbol;Acc:MGI:1354373]	zf-C2H2	755	536	922	559	437	466	391	352	6.107589383	5.662955348	6.807481723	5.629662875	4.45854868	4.598543529	4.971688854	3.666290648
ENSMUSG00000026141	0.820975022	26.82589256	15.76735142	22.48671858	55.94228137	51.11958767	70.95135068	57.08226591	16.47523439	58.77387141	-1.851837282	0.000407723	0.012444882	Col19a1	1	24261890	24587472	-	6887	protein_coding	collagen, type XIX, alpha 1 [Source:MGI Symbol;Acc:MGI:1095415]	-	1	25	21	22	54	51	55	54	0.006381643	0.208366539	0.122316341	0.174784487	0.434625755	0.397021644	0.551695568	0.443698141
ENSMUSG00000048758	2210.885733	1128.833559	1219.341843	1101.84921	2152.741864	2967.943119	2342.684597	2254.749503	1415.227586	2429.529771	-0.779234168	0.000409279	0.012471224	Rpl29	9	106429454	106431568	+	1126	protein_coding	ribosomal protein L29 [Source:MGI Symbol;Acc:MGI:99687]	-	2693	1052	1624	1078	2078	2961	1816	2133	105.1139963	53.62846939	57.85526702	52.38303485	102.2960663	140.985389	111.4151739	107.1954613
ENSMUSG00000086600	292.2671077	383.0737458	192.2115221	241.2211629	816.3429207	285.668284	517.2998477	636.361557	277.1933846	563.9181523	-1.026067439	0.000411167	0.012502147	C030005K06Rik	18	50042730	50053844	-	2694	processed_transcript	RIKEN cDNA C030005K06 gene [Source:MGI Symbol;Acc:MGI:1925945]	-	356	357	256	236	788	285	401	602	5.807844654	7.606566692	3.811866146	4.793190581	16.21363556	5.671805883	10.28285401	12.64511643
ENSMUSG00000026389	566.4727649	373.4164244	413.7052682	343.4335201	250.704298	307.7198709	283.8054027	267.4409866	424.2569944	277.4176395	0.614933256	0.000411685	0.012502147	Steap3	1	120190757	120272705	-	5715	protein_coding	STEAP family member 3 [Source:MGI Symbol;Acc:MGI:1915678]	-	690	348	551	336	242	307	220	253	5.306344487	3.495272675	3.867502758	3.21686865	2.347204408	2.880024823	2.659336748	2.505118182
ENSMUSG00000055003	91.94920242	98.71928462	139.653684	128.78757	82.87745388	58.13600166	29.67056483	58.13934491	114.7774353	57.20584132	0.996699171	0.00041363	0.012540022	Lrtm2	6	119315133	119330766	-	4102	protein_coding	leucine-rich repeats and transmembrane domains 2 [Source:MGI Symbol;Acc:MGI:2141485]	-	112	92	186	126	80	58	23	55	1.200010239	1.287390274	1.818915635	1.680680552	1.081050823	0.758064969	0.387345994	0.758736481
ENSMUSG00000104607	13.95657537	40.77535669	36.79048664	43.95131358	79.76954936	69.16179508	58.0511051	94.08003085	33.86843307	75.2656201	-1.164491936	0.000415101	0.012549396	Gm31651	3	116200408	116202713	+	560	lincRNA	predicted gene, 31651 [Source:MGI Symbol;Acc:MGI:5590810]	-	17	38	49	43	77	69	45	89	1.334207812	3.895055249	3.509969325	4.201367912	7.621746132	6.605948048	5.551257533	8.993441463
ENSMUSG00000049354	1861.971349	1702.90766	1744.169397	1622.110108	1430.672048	1444.378938	1417.736989	1424.94249	1732.789629	1429.432616	0.278178349	0.000415335	0.012549396	Dcaf7	11	106036872	106059324	+	6133	protein_coding	DDB1 and CUL4 associated factor 7 [Source:MGI Symbol;Acc:MGI:1919083]	-	2268	1587	2323	1587	1381	1441	1099	1348	16.25296763	14.85326792	15.19397869	14.15840228	12.48166421	12.59694132	12.37917255	12.43772242
ENSMUSG00000027522	1203.549382	1424.991413	1231.355063	1367.601339	1616.110351	1537.597009	1707.992514	1747.351584	1306.874299	1652.262865	-0.339146447	0.000422783	0.012753002	Stx16	2	174076308	174099771	+	3962	protein_coding	syntaxin 16 [Source:MGI Symbol;Acc:MGI:1923396]	-	1466	1328	1640	1338	1560	1534	1324	1653	16.26230433	19.23984888	16.60445574	18.47787087	21.82538473	20.75797471	23.0855594	23.60925674
ENSMUSG00000028838	113.294553	214.6071405	129.8929426	137.9866822	277.6394705	215.5041441	251.5547888	236.7856956	148.9453296	245.3710247	-0.725945654	0.00042525	0.01280595	Extl1	4	134356372	134383850	-	4333	protein_coding	exostoses (multiple)-like 1 [Source:MGI Symbol;Acc:MGI:1888742]	-	138	200	173	135	268	215	195	224	1.399758077	2.649472153	1.601594918	1.704729062	3.428450519	2.660258632	3.108943368	2.925386561
ENSMUSG00000029098	4064.647332	6682.866355	5839.926635	6340.232515	7933.444272	8478.835139	8194.235991	8361.494877	5731.918209	8242.00257	-0.524164102	0.000428088	0.012869837	Acox3	5	35583040	35615352	+	11521	protein_coding	acyl-Coenzyme A oxidase 3, pristanoyl [Source:MGI Symbol;Acc:MGI:1933156]	-	4951	6228	7778	6203	7658	8459	6352	7910	18.88710239	31.02962163	27.08151962	29.45926385	36.84486472	39.36433676	38.0879152	38.85171904
ENSMUSG00000054545	127.2511283	66.52821355	73.58097329	74.61502073	60.08615406	32.0750354	30.96058939	39.11192294	85.49383398	40.55842545	1.074797132	0.000431611	0.012954107	Ugt1a6a	1	88134809	88218997	+	4312	protein_coding	UDP glucuronosyltransferase 1 family, polypeptide A6A [Source:MGI Symbol;Acc:MGI:2137698]	-	155	62	98	73	58	32	24	37	1.579848823	0.825336382	0.911680344	0.926305822	0.745591627	0.397873777	0.384502686	0.485564474
ENSMUSG00000031605	777.4633454	867.0128476	941.5361276	909.6899788	992.4575102	1261.952174	1168.762249	1179.700162	873.9255748	1150.718024	-0.396944186	0.000433706	0.012995278	Klhl2	8	64739675	64850017	-	9247	protein_coding	kelch-like 2, Mayven [Source:MGI Symbol;Acc:MGI:1924363]	-	947	808	1254	890	958	1259	906	1116	4.501027914	5.015665391	5.439912909	5.266225294	5.742704008	7.299598321	6.768527984	6.829474213
ENSMUSG00000099624	8.209750216	8.584285619	11.26239387	2.044247143	1.035968173	0	0	0	7.525169212	0.258992043	4.518419337	0.00043865	1	Gm7889	1	93975353	93985816	+	958	unprocessed_pseudogene	predicted gene 7889 [Source:MGI Symbol;Acc:MGI:3648247]	-	10	8	15	2	1	0	0	0	0.458772182	0.479338741	0.628088755	0.114228578	0.057861045	0	0	0
ENSMUSG00000023868	128.0721034	46.1405352	63.82023193	42.92919001	26.93517251	29.06800083	24.5104666	32.76944895	70.24051513	28.32077222	1.314389871	0.000445184	0.01331701	Pde10a	17	8525372	8986648	+	12849	protein_coding	phosphodiesterase 10A [Source:MGI Symbol;Acc:MGI:1345143]	-	156	43	85	42	26	29	19	31	0.533602498	0.192095495	0.265365747	0.178850536	0.112164597	0.121004845	0.102153008	0.136526293
ENSMUSG00000062554	346.4514591	454.9671378	387.4263491	408.8494287	183.3663667	329.7714577	255.4248624	260.0414336	399.4235937	257.1510301	0.633575202	0.000446831	0.013344061	Gm12751	4	34354043	34354423	+	381	processed_pseudogene	predicted gene 12751 [Source:MGI Symbol;Acc:MGI:3651049]	-	422	424	516	400	177	329	198	246	48.6799429	63.87912131	54.32753421	57.44408303	25.75135415	46.29616449	35.90104609	36.53709917
ENSMUSG00000042286	787.3150457	735.0294562	711.0324664	683.8006695	609.149286	513.2005664	561.1606826	591.9642391	729.2944094	568.8686935	0.358902908	0.000455508	0.013580623	Stab1	14	31139013	31168641	-	10288	protein_coding	stabilin 1 [Source:MGI Symbol;Acc:MGI:2178742]	-	959	685	947	669	588	512	435	560	4.096851635	3.821885471	3.692447179	3.557995937	3.168094674	2.668167535	2.920957178	3.080214805
ENSMUSG00000029722	1365.281461	874.5240975	869.4568068	1074.251874	771.7962892	728.7047105	687.5830893	655.388979	1045.87856	710.868267	0.5571812	0.000465038	0.013841808	Agfg2	5	137650463	137684726	-	3822	protein_coding	ArfGAP with FG repeats 2 [Source:MGI Symbol;Acc:MGI:2443267]	-	1663	815	1158	1051	745	727	533	620	19.12335783	12.24010036	12.15382964	15.0460437	10.80481589	10.198066	9.633928417	9.179624985
ENSMUSG00000024780	1785.620672	1755.486409	1759.185923	1759.074667	1939.332421	2177.093028	2514.257863	2482.021488	1764.841918	2278.1762	-0.36786469	0.000466902	0.013874323	Cdc37l1	19	28990352	29026681	+	12214	protein_coding	cell division cycle 37-like 1 [Source:MGI Symbol;Acc:MGI:1914322]	-	2175	1636	2343	1721	1872	2172	1949	2348	7.82643406	7.688532178	7.695018015	7.709624752	8.495710591	9.534018612	11.02353314	10.8783771
ENSMUSG00000046101	14.77755039	23.60678545	27.02974529	14.30973	5.179840867	9.021103706	2.580049115	5.285394992	19.93095278	5.51659717	1.828510071	0.000474545	0.014078173	Mcmdc2	1	9908638	9942085	+	5916	protein_coding	minichromosome maintenance domain containing 2 [Source:MGI Symbol;Acc:MGI:3045334]	-	18	22	36	14	5	9	2	5	0.13372325	0.213458065	0.244101025	0.129482226	0.046848277	0.081562107	0.0233544	0.047826189
ENSMUSG00000021072	955.6149251	1172.828023	1139.75426	1037.455425	1304.28393	1363.189004	1540.289322	1353.061118	1076.413158	1390.205844	-0.368745384	0.000475451	0.014081812	Tmx1	12	70453095	70468040	+	3299	protein_coding	thioredoxin-related transmembrane protein 1 [Source:MGI Symbol;Acc:MGI:1919986]	-	1164	1093	1518	1015	1259	1360	1194	1280	15.50719506	19.01760834	18.4580035	16.8342593	21.15413129	22.10195463	25.00281457	21.95591732
ENSMUSG00000038453	1188.771831	1195.361772	985.8348768	1163.176625	936.5152288	708.6578134	874.6366501	862.5764626	1133.286276	845.5965387	0.422252276	0.000479153	0.014168118	Srcin1	11	97509340	97576186	-	9558	protein_coding	SRC kinase signaling inhibitor 1 [Source:MGI Symbol;Acc:MGI:1933179]	-	1448	1114	1313	1138	904	707	678	816	6.658311675	6.690155578	5.510524884	6.514566498	5.242678007	3.965760454	4.900377718	4.831111547
ENSMUSG00000053862	245.4715315	246.7982116	241.7660551	176.8273779	318.0422293	318.7456643	318.6360658	319.2378575	227.715794	318.6654542	-0.482383382	0.000480296	0.014173961	Slc51b	9	65412714	65422955	-	709	protein_coding	solute carrier family 51, beta subunit [Source:MGI Symbol;Acc:MGI:3582052]	-	299	230	322	173	307	318	247	302	18.53478438	18.62085651	18.21817647	13.35088803	24.001806	24.04667174	24.06675888	24.10375145
ENSMUSG00000038267	3130.377757	2134.268012	1992.692889	3118.499017	2028.425684	1296.031899	1630.591041	1623.673341	2593.959419	1644.680491	0.657327893	0.000480928	0.014173961	Slc22a23	13	34179158	34345182	-	6386	protein_coding	solute carrier family 22, member 23 [Source:MGI Symbol;Acc:MGI:1920352]	-	3813	1989	2654	3051	1958	1293	1264	1536	26.24221419	17.87820536	16.67121576	26.14108318	16.99556294	10.85534676	13.67366855	13.61088091
ENSMUSG00000086054	72.2458019	103.0114274	139.653684	153.3185358	187.5102394	239.5604206	196.0837328	191.3312987	117.0573623	203.6214229	-0.800348275	0.000483633	0.0142176	Hnf1aos1	5	114968784	114998042	+	1370	antisense	HNF1 homeobox A, opposite strand 1 [Source:MGI Symbol;Acc:MGI:3652225]	-	88	96	186	150	181	239	152	181	2.82308978	4.022246834	5.446125501	5.990746981	7.323349967	9.353010544	7.664607319	7.47621772
ENSMUSG00000026437	1830.774298	1227.552844	1580.489273	1446.304854	1256.629394	1030.410512	990.7388603	1025.366628	1521.280317	1075.786349	0.500308616	0.00048399	0.0142176	Cdk18	1	132112237	132139684	-	4764	protein_coding	cyclin-dependent kinase 18 [Source:MGI Symbol;Acc:MGI:97518]	-	2230	1144	2105	1415	1213	1028	768	970	20.57290853	13.78390668	17.72456622	16.2515569	14.11369828	11.56899017	11.13669577	11.52189502
ENSMUSG00000028553	550.8742395	129.83732	143.4078153	100.16811	56.97824954	55.12896709	55.47105598	54.96810791	231.0718712	55.63659513	2.055166321	0.00048612	0.01425689	Angptl3	4	99030954	99046111	+	3580	protein_coding	angiopoietin-like 3 [Source:MGI Symbol;Acc:MGI:1353627]	-	671	121	191	98	55	55	43	52	8.237626151	1.940083385	2.140156875	1.497798305	0.851591747	0.823670957	0.829759661	0.821947823
ENSMUSG00000039934	167.4789044	392.7310671	307.8387658	425.2034058	542.8473229	569.3318783	593.4112966	580.3363701	323.3130358	571.481717	-0.824147948	0.000489495	0.014332487	Gsap	5	21186255	21315132	+	10425	protein_coding	gamma-secretase activating protein [Source:MGI Symbol;Acc:MGI:2442259]	-	204	366	410	416	524	568	460	549	0.860036115	2.015222829	1.577622389	2.183371075	2.786166103	2.92109958	3.048236484	2.980027099
ENSMUSG00000048960	344.8095091	361.6130317	283.0614993	276.9954879	556.3149092	337.7902166	530.2000932	531.7107362	316.619882	489.0039888	-0.626945263	0.000493675	0.014431356	Prex2	1	10993465	11303681	+	16609	protein_coding	phosphatidylinositol-3,4,5-trisphosphate-dependent Rac exchange factor 2 [Source:MGI Symbol;Acc:MGI:1923385]	-	420	337	377	271	537	337	411	503	1.111394876	1.164674236	0.910527639	0.892762812	1.792183941	1.087828683	1.709484729	1.713753807
ENSMUSG00000109161	29.55510078	52.57874942	41.29544419	42.92919001	89.09326292	84.19696792	56.76108054	72.93845089	41.5896211	75.74744057	-0.880107382	0.000495919	0.014473428	Gm39033	7	71097047	71123594	+	1021	lincRNA	predicted gene, 39033 [Source:MGI Symbol;Acc:MGI:5621918]	-	36	49	55	42	86	84	44	69	1.549670421	2.75478932	2.160887789	2.250784076	4.669006624	4.410904288	2.977102745	3.824258857
ENSMUSG00000027435	557.4420397	489.3042803	563.8705198	563.190088	381.2362878	379.8887005	469.568939	418.6032833	543.4517319	412.3243027	0.401936376	0.000499377	0.014531203	Cd93	2	148436640	148443563	-	6677	protein_coding	CD93 antigen [Source:MGI Symbol;Acc:MGI:106664]	-	679	456	751	551	368	379	364	396	4.469418095	3.920139475	4.511841439	4.515236557	3.055049303	3.043210011	3.766057063	3.35612202
ENSMUSG00000050447	248.7554315	128.7642843	112.6239387	93.01324502	66.3019631	81.18993336	55.47105598	76.10968788	145.7892249	69.76816008	1.062745065	0.000499515	0.014531203	Lypd6	2	50066429	50193569	+	3729	protein_coding	LY6/PLAUR domain containing 6 [Source:MGI Symbol;Acc:MGI:2443848]	-	303	120	150	91	64	81	43	72	3.571188957	1.847170207	1.613593529	1.335239879	0.951347917	1.164573023	0.796604877	1.092607169
ENSMUSG00000027463	522.9610887	1014.018739	886.7258107	878.0041481	1142.672895	1366.196039	1375.166179	1273.780193	825.4274466	1289.453826	-0.644281875	0.000504352	0.014648208	Slc52a3	2	151996511	152009258	+	2767	protein_coding	solute carrier protein family 52, member 3 [Source:MGI Symbol;Acc:MGI:1916948]	-	637	945	1181	859	1103	1363	1066	1205	10.11795767	19.60381981	17.1212712	16.98612401	22.09622758	26.40953697	26.61429303	24.64346775
ENSMUSG00000024597	1165.784531	1429.283556	1055.661719	1191.796085	1678.268441	1409.296868	1856.345339	1662.785264	1210.631472	1651.673978	-0.448624847	0.000506952	0.014699977	Slc12a2	18	57878678	57946821	+	6520	protein_coding	solute carrier family 12, member 2 [Source:MGI Symbol;Acc:MGI:101924]	-	1420	1332	1406	1166	1620	1406	1439	1573	9.572014185	11.7266694	8.65033632	9.785009245	13.77270355	11.56143695	15.24684857	13.652276
ENSMUSG00000039191	626.4039415	583.7314221	604.4151377	560.1237173	468.2576144	433.0129779	304.4457956	461.9435223	593.6685546	416.9149776	0.507690565	0.000510389	0.014775807	Rbpj	5	53466152	53657362	+	12750	protein_coding	recombination signal binding protein for immunoglobulin kappa J region [Source:MGI Symbol;Acc:MGI:96522]	CSL	763	544	805	548	452	432	236	437	2.630128323	2.449101406	2.532683748	2.351693178	1.965079074	1.816551238	1.278700123	1.93952412
ENSMUSG00000095512	19.70340052	19.31464264	3.003305032	14.30973	2.071936347	1.002344856	1.290024558	3.171236995	14.08276955	1.883885689	2.883728354	0.000511576	0.014786351	Gm17222	14	3210975	3211821	-	847	processed_pseudogene	predicted gene 17222 [Source:MGI Symbol;Acc:MGI:4938049]	-	24	18	4	14	2	1	1	3	1.245347107	1.219852014	0.189440072	0.904388249	0.130887558	0.063298101	0.081561176	0.200429562
ENSMUSG00000025911	2280.66861	5075.458872	4224.899354	4378.777381	6946.166603	5936.888583	6594.605539	6608.857898	3989.951054	6521.629656	-0.709042728	0.000514381	0.014843562	Adhfe1	1	9547948	9580673	+	3780	protein_coding	alcohol dehydrogenase, iron containing, 1 [Source:MGI Symbol;Acc:MGI:1923437]	-	2778	4730	5627	4284	6705	5923	5112	6252	32.30003749	71.82694475	59.71458017	62.01088764	98.32382456	84.00865333	93.42560826	93.59466671
ENSMUSG00000066705	120.6833282	56.87089223	79.58758335	84.83625645	163.6829714	353.8277343	236.0744941	82.45216187	85.49451505	209.0093404	-1.287196723	0.000515895	0.01486341	Fxyd6	9	45370185	45396159	+	4107	protein_coding	FXYD domain-containing ion transport regulator 6 [Source:MGI Symbol;Acc:MGI:1890226]	-	147	53	106	83	158	353	183	78	1.573095964	0.740745837	1.035324355	1.105767128	2.132476063	4.608123318	3.07817478	1.074716292
ENSMUSG00000030004	929.3437244	2576.358722	3043.098824	2404.034641	4185.311421	5092.914215	3870.073673	4158.548779	2238.208978	4326.712022	-0.951027366	0.000518511	0.01491486	Nat8	6	85830388	85832082	-	1123	protein_coding	N-acetyltransferase 8 (GCN5-related) [Source:MGI Symbol;Acc:MGI:1915646]	-	1132	2401	4053	2352	4040	5081	3000	3934	44.30260418	122.7242697	144.7745139	114.5955747	199.4129645	242.5735973	184.5475939	198.2341769
ENSMUSG00000066861	39.40680104	20.38767835	20.27230897	28.61946001	5.179840867	11.02579342	11.61022102	10.57078998	27.17156209	9.596661322	1.51245589	0.000521245	0.014969563	Oas1g	5	120876142	120887613	-	2340	protein_coding	2'-5' oligoadenylate synthetase 1G [Source:MGI Symbol;Acc:MGI:97429]	-	48	19	27	28	5	11	9	10	0.901546154	0.466074987	0.462853098	0.654715254	0.118442053	0.252029233	0.265701215	0.24182883
ENSMUSG00000023572	844.7832972	947.4905252	882.9716795	880.0483952	1107.449977	1169.736447	1176.502397	1002.11089	888.8234743	1113.949928	-0.326040175	0.000523354	0.015006142	Ccndbp1	2	121008403	121016904	+	3469	protein_coding	cyclin D-type binding-protein 1 [Source:MGI Symbol;Acc:MGI:109595]	-	1029	883	1176	861	1069	1167	912	948	13.03687975	14.61081549	13.59872808	13.58029291	17.08146779	18.03601743	18.16173888	15.46421824
ENSMUSG00000087611	56.64727649	32.19107107	33.78718161	31.68583072	24.86323616	13.03048313	11.61022102	11.62786898	38.57783997	15.28295232	1.333000468	0.000525456	0.015020728	4930458D05Rik	5	100840797	100847167	-	3055	antisense	RIKEN cDNA 4930458D05 gene [Source:MGI Symbol;Acc:MGI:1923052]	-	69	30	45	31	24	13	9	11	0.992659861	0.563674116	0.590876295	0.555214456	0.435463549	0.228142517	0.203515824	0.203753653
ENSMUSG00000030994	26.27120069	42.9214281	24.02644026	24.53096572	15.5395226	8.01875885	5.160098231	12.68494798	29.43750869	10.35083192	1.48232128	0.000525533	0.015020728	D7Ertd443e	7	134265779	134385661	-	5969	protein_coding	DNA segment, Chr 7, ERATO Doi 443, expressed [Source:MGI Symbol;Acc:MGI:1196431]	-	32	40	32	24	15	8	4	12	0.235619367	0.384659502	0.21505209	0.219998616	0.139296903	0.071855911	0.046294063	0.113763672
ENSMUSG00000034485	1228.178632	1305.88445	1373.261226	1298.096936	1136.457086	960.2463723	1029.439597	1058.136077	1301.355311	1046.069783	0.31512523	0.000530872	0.015149245	Uaca	9	60794542	60880370	+	5807	protein_coding	uveal autoantigen with coiled-coil domains and ankyrin repeats [Source:MGI Symbol;Acc:MGI:1919815]	-	1496	1217	1829	1270	1097	958	798	1001	11.3225006	12.02975562	12.63447346	11.96636321	10.47144419	8.844795034	9.493316367	9.754526301
ENSMUSG00000098747	45.15362619	207.0958906	210.2313523	177.8495015	404.0275877	571.3365681	496.6594547	466.1718383	160.0825926	484.5488622	-1.59863667	0.000533688	0.015205464	Gm27216	9	83240481	83254540	-	724	lincRNA	predicted gene 27216 [Source:MGI Symbol;Acc:MGI:5521059]	-	55	193	280	174	390	570	385	441	3.338771581	15.30159826	15.51367657	13.14985511	29.85917621	42.20951671	36.73576194	34.46862474
ENSMUSG00000010080	2469.492865	1025.822132	872.4601118	1348.180991	733.4654668	731.7117451	801.1052504	749.4690098	1428.989025	753.937868	0.92279819	0.00053464	0.015208477	Epn3	11	94489599	94499974	-	4067	protein_coding	epsin 3 [Source:MGI Symbol;Acc:MGI:1919139]	-	3008	956	1162	1319	708	730	621	709	32.50620309	13.49279035	11.46112433	17.74520042	9.649634552	9.623272369	10.54834478	9.864975145
ENSMUSG00000041263	177.3306047	111.5957131	107.3681549	137.9866822	80.80551753	83.19462307	65.79125244	87.73755686	133.5702887	79.38223748	0.748131433	0.000535949	0.015221544	Rusc1	3	89083981	89093311	-	5598	protein_coding	RUN and SH3 domain containing 1 [Source:MGI Symbol;Acc:MGI:1919546]	-	216	104	143	135	78	83	51	83	1.695834405	1.066395976	1.024703952	1.319505364	0.772348824	0.794912431	0.629367294	0.839013852
ENSMUSG00000109814	138.7447786	49.35964231	40.54461793	91.99112145	41.43872694	28.06565597	32.25061394	19.02742197	80.16004009	30.19560471	1.410287256	0.000536793	0.015221544	Gm45847	7	123031415	123068305	+	2062	lincRNA	predicted gene 45847 [Source:MGI Symbol;Acc:MGI:5804962]	-	169	46	54	90	40	28	25	18	3.602140336	1.280522528	1.050510426	2.388163927	1.075283821	0.728020252	0.837564452	0.493978193
ENSMUSG00000087222	14.77755039	12.87642843	18.77065645	21.46459501	7.251777214	4.009379425	5.160098231	2.114157997	16.97230757	4.633853217	1.878594672	0.000541711	0.015335123	E030042O20Rik	2	75704770	75710024	+	1427	processed_transcript	RIKEN cDNA E030042O20 gene [Source:MGI Symbol;Acc:MGI:2444099]	-	18	12	25	21	7	4	4	2	0.554384548	0.482697807	0.702766909	0.805203413	0.271910418	0.150283087	0.193643493	0.079310366
ENSMUSG00000090113	93.59115246	37.55624958	60.06610064	63.37166144	23.82726799	27.06331112	34.83066306	33.82652795	63.64629103	29.88694253	1.102190927	0.000542504	0.015335123	Nhlrc4	17	25942233	25944961	-	2318	protein_coding	NHL repeat containing 4 [Source:MGI Symbol;Acc:MGI:3687200]	-	114	35	80	62	23	27	27	32	2.161493852	0.866707721	1.384432619	1.463485903	0.550004427	0.624488468	0.804668909	0.781196843
ENSMUSG00000100850	37.76485099	8.584285619	13.51487264	9.199112145	6.215809041	0	0	1.057078998	17.26578035	1.81822201	3.218105096	0.000544068	0.015355177	4930434B07Rik	1	90153628	90159462	+	1020	lincRNA	RIKEN cDNA 4930434B07 gene [Source:MGI Symbol;Acc:MGI:1921223]	-	46	8	18	9	6	0	0	1	1.982075735	0.450202464	0.707892973	0.482783727	0.326064006	0	0	0.055478379
ENSMUSG00000022680	1279.900059	1627.795161	1545.200439	1584.291536	1894.785789	1799.209017	2030.498654	2113.100918	1509.296799	1959.398594	-0.376899979	0.000547054	0.015415261	Pdxdc1	16	13833148	13903131	-	7960	protein_coding	pyridoxal-dependent decarboxylase domain containing 1 [Source:MGI Symbol;Acc:MGI:1920909]	-	1559	1517	2058	1550	1829	1795	1574	1999	8.60786867	10.93932602	10.37116564	10.654398	12.736568	12.08997702	13.6602469	14.21096792
ENSMUSG00000040875	251.2183566	477.5008876	373.1606502	468.1325958	269.3517251	212.4971095	263.1650098	200.8450097	392.5031226	236.4647135	0.729937298	0.000549297	0.015454257	Osbpl10	9	114978569	115232225	+	5139	protein_coding	oxysterol binding protein-like 10 [Source:MGI Symbol;Acc:MGI:1921736]	-	306	445	497	458	260	212	204	190	2.61701007	4.970492764	3.879475728	4.87637556	2.804442314	2.211726051	2.742321942	2.092179372
ENSMUSG00000053977	3.283900086	10.73035702	2.252478774	9.199112145	19.6833953	16.0375177	23.22044204	27.48405396	6.366462007	21.60635225	-1.818857838	0.000553781	0.015556052	Cd8a	6	71373427	71379173	+	3637	protein_coding	CD8 antigen, alpha chain [Source:MGI Symbol;Acc:MGI:88346]	-	4	10	3	9	19	16	18	26	0.048336954	0.15782462	0.033088206	0.135397141	0.289575677	0.235858087	0.341897632	0.404533023
ENSMUSG00000025227	458.9250371	395.9501742	379.9180866	368.9866094	303.5386748	325.7620783	282.5153781	283.2971716	400.9449768	298.7783257	0.423917306	0.000558097	0.015652826	Mfsd13a	19	46341121	46375252	+	2804	protein_coding	major facilitator superfamily domain containing 13a [Source:MGI Symbol;Acc:MGI:1922396]	-	559	369	506	361	293	325	219	268	8.761861491	7.553816133	7.238819965	7.04432652	5.792171227	6.214117228	5.395516119	5.408548361
ENSMUSG00000052593	793.8828459	740.3946347	750.826258	754.3271959	609.149286	627.46788	632.1120333	623.676609	759.8577336	623.1014521	0.287057798	0.000562932	0.015763847	Adam17	12	21323509	21373632	-	7154	protein_coding	a disintegrin and metallopeptidase domain 17 [Source:MGI Symbol;Acc:MGI:1096335]	-	967	690	1000	738	588	626	490	590	5.940734221	5.536282051	5.607203682	5.64439907	4.555962819	4.691367853	4.731665477	4.666884024
ENSMUSG00000052117	507.3625633	356.2478532	374.6623028	340.3671494	315.9702929	224.5252478	256.714887	252.6418806	394.6599672	262.4630771	0.590055963	0.000564815	0.015791978	D630039A03Rik	4	57908483	57916297	-	2830	protein_coding	RIKEN cDNA D630039A03 gene [Source:MGI Symbol;Acc:MGI:2442889]	-	618	332	499	333	305	224	199	239	9.597643726	6.733947107	7.073093157	6.438253663	5.973999538	4.24361204	4.857731759	4.778982036
ENSMUSG00000049723	27.91315073	27.89892826	22.52478774	25.55308929	53.87034502	44.10317367	39.99076129	58.13934491	25.97248901	49.02590622	-0.925577933	0.000569082	0.015886574	Mmp12	9	7344381	7369499	+	7237	protein_coding	matrix metallopeptidase 12 [Source:MGI Symbol;Acc:MGI:97005]	-	34	26	30	25	52	44	31	55	0.206482348	0.206220971	0.166286867	0.18901302	0.398287386	0.325962916	0.295917064	0.430059009
ENSMUSG00000079471	78.81360207	59.01696363	86.34501967	26.57521286	25.89920434	25.05862141	29.67056483	26.42697496	62.68769956	26.76384138	1.238812495	0.000570095	0.01589017	Mymx	17	45600971	45602102	-	1027	protein_coding	myomixer, myoblast fusion factor [Source:MGI Symbol;Acc:MGI:3649059]	-	96	55	115	26	25	25	23	25	4.108311586	3.074045551	4.491823312	1.385202255	1.349339848	1.305099596	1.547121	1.377505995
ENSMUSG00000060639	83.7394522	126.6182129	89.34832471	134.9203115	236.2007436	198.4642815	122.552333	206.1304047	108.6565753	190.8369407	-0.821831125	0.000577349	0.016043642	Hist1h4i	13	22040636	22041362	-	727	protein_coding	histone cluster 1, H4i [Source:MGI Symbol;Acc:MGI:2448432]	-	102	118	119	132	228	198	95	195	6.166352475	9.316775894	6.566104927	9.93458674	17.38410022	14.60174869	9.027262747	15.17833497
ENSMUSG00000039653	112.473578	20.38767835	27.02974529	26.57521286	14.50355443	11.02579342	10.32019646	13.74202698	46.61655361	12.39789282	1.913458941	0.000577386	0.016043642	Baat	4	49489422	49506557	-	1941	protein_coding	bile acid-Coenzyme A: amino acid N-acyltransferase [Source:MGI Symbol;Acc:MGI:106642]	-	137	19	36	26	14	11	8	13	3.102113021	0.561883292	0.743998797	0.732922574	0.399810579	0.303837406	0.284728762	0.379002216
ENSMUSG00000019894	224.9471559	810.1419553	693.0126362	743.0838366	1199.651145	1130.644998	1239.7136	1430.227885	617.796396	1250.059407	-1.017545336	0.000580054	0.016092922	Slc6a15	10	103367783	103419377	+	7752	protein_coding	solute carrier family 6 (neurotransmitter transporter), member 15 [Source:MGI Symbol;Acc:MGI:2143484]	-	274	755	923	727	1158	1128	961	1353	1.553457527	5.590507574	4.776207706	5.131341663	8.280309617	7.80134395	8.563997116	9.876611367
ENSMUSG00000056071	12.31462532	11.80339273	14.2656989	3.066370715	1.035968173	1.002344856	1.290024558	1.057078998	10.36252192	1.096354146	3.26281484	0.000582236	0.016128555	S100a9	3	90692632	90695721	-	522	protein_coding	S100 calcium binding protein A9 (calgranulin B) [Source:MGI Symbol;Acc:MGI:1338947]	-	15	11	19	3	1	1	1	1	1.26294181	1.209595701	1.460085762	0.314456834	0.106189427	0.102707838	0.132341601	0.108406027
ENSMUSG00000040434	999.1266013	650.2596357	743.3179955	817.6988573	593.6097634	521.2193252	606.3115421	550.7381581	802.6007724	567.9696972	0.500323481	0.000583946	0.016151035	Large2	2	92365046	92374869	-	5837	protein_coding	LARGE xylosyl- and glucuronyltransferase 2 [Source:MGI Symbol;Acc:MGI:2443769]	-	1217	606	990	800	573	520	470	521	9.163544006	5.959378688	6.803631281	7.499124768	5.441475894	4.776257586	5.562564418	5.050937127
ENSMUSG00000053411	1143.618205	1261.889986	1080.438985	1195.884579	1056.687537	669.566364	819.1655942	660.674374	1170.457939	801.5234673	0.54601294	0.000587252	0.016217548	Cbx7	15	79915807	79971119	-	6487	protein_coding	chromobox 7 [Source:MGI Symbol;Acc:MGI:1196439]	-	1393	1176	1439	1170	1020	668	635	625	9.437778998	10.40594381	8.898404912	9.868525086	8.715816029	5.520858988	6.762335539	5.452052786
ENSMUSG00000090015	69.78287683	72.96642776	64.57105819	91.99112145	134.6758626	102.2391753	139.3226522	104.6508208	74.82787106	120.2221277	-0.686755015	0.000589811	0.016263211	Gm15446	5	109923400	109943936	+	3780	protein_coding	predicted gene 15446 [Source:MGI Symbol;Acc:MGI:3709333]	zf-C2H2	85	68	86	90	130	102	108	99	0.988302083	1.032607239	0.912645085	1.30274974	1.906353049	1.44671326	1.973780456	1.48206526
ENSMUSG00000024683	689.6190181	779.02392	834.1679727	729.7962302	934.4432925	1103.581687	976.5485902	914.3733336	758.1517852	982.2367257	-0.373487439	0.000591181	0.016276043	Mrpl16	19	11770415	11774944	+	1122	protein_coding	mitochondrial ribosomal protein L16 [Source:MGI Symbol;Acc:MGI:2137219]	-	840	726	1111	714	902	1101	757	865	32.90402406	37.1417033	39.72066127	34.8189476	44.56208077	52.61003033	46.60901354	43.62617962
ENSMUSG00000057315	4579.39867	4001.350134	4350.287339	4132.4456	3452.881922	3561.331274	3623.678983	3609.924779	4265.870436	3561.95424	0.260614581	0.000592445	0.016278862	Arhgap24	5	102481391	102897937	+	8792	protein_coding	Rho GTPase activating protein 24 [Source:MGI Symbol;Acc:MGI:1922647]	-	5578	3729	5794	4043	3333	3553	2809	3415	27.88389351	24.34572749	26.43541176	25.16091019	21.01354939	21.66614365	22.07145423	21.97996321
ENSMUSG00000001576	1686.282694	1911.076586	1830.514417	1979.853358	2386.870672	2214.179787	2282.053443	2189.210606	1851.931764	2268.078627	-0.293035462	0.000593095	0.016278862	Ergic1	17	26561489	26656931	+	6456	protein_coding	endoplasmic reticulum-golgi intermediate compartment (ERGIC) 1 [Source:MGI Symbol;Acc:MGI:1914708]	-	2054	1781	2438	1937	2304	2209	1769	2071	13.98297246	15.83501395	15.14835407	16.41634175	19.78202443	18.34451712	18.9291538	18.15266988
ENSMUSG00000031502	8689.199628	6947.906173	7301.785359	6596.785532	4758.201821	5806.583752	5583.226286	6026.40737	7383.919173	5543.604807	0.413696112	0.000608004	0.016662637	Col4a1	8	11198423	11312826	-	7464	protein_coding	collagen, type IV, alpha 1 [Source:MGI Symbol;Acc:MGI:88454]	-	10584	6475	9725	6454	4593	5793	4328	5701	62.32191438	49.79505251	52.26527589	47.31159788	34.10959757	41.61079256	40.05737721	43.22184911
ENSMUSG00000023942	938.3744497	609.484279	597.6577014	719.5749945	466.1856781	464.0856684	499.2395038	531.7107362	716.2728561	490.3053966	0.547586719	0.000611275	0.016726802	Slc29a1	17	45585200	45599606	-	4008	protein_coding	solute carrier family 29 (nucleoside transporters), member 1 [Source:MGI Symbol;Acc:MGI:1927073]	-	1143	568	796	704	450	463	387	503	12.53375215	8.134646323	7.966739614	9.61070467	6.223527054	6.19337488	6.670373323	7.101730783
ENSMUSG00000040472	1049.206078	1688.958196	1842.527637	1682.415399	2335.072263	2562.995797	2122.090397	2303.375137	1565.776827	2330.883399	-0.574338585	0.000621401	0.016966683	Rabggta	14	55715416	55722263	-	3768	protein_coding	Rab geranylgeranyl transferase, a subunit [Source:MGI Symbol;Acc:MGI:1860443]	-	1278	1574	2454	1646	2254	2557	1645	2179	14.90673547	23.97794096	26.1251584	23.90172374	33.15849408	36.38261611	30.15934442	32.72429271
ENSMUSG00000030323	882.5481482	1367.047485	1108.219557	1254.145622	1548.772419	1603.75177	1664.131679	1573.990629	1152.990203	1597.661624	-0.471603798	0.000621929	0.016966683	Ift122	6	115853470	115926699	+	10319	protein_coding	intraflagellar transport 122 [Source:MGI Symbol;Acc:MGI:1932386]	-	1075	1274	1476	1227	1495	1600	1290	1489	4.578607725	7.086794969	5.737781594	6.506047593	8.030736218	8.312974731	8.63612633	8.16546681
ENSMUSG00000070738	1551.642791	1889.615872	1996.44702	1737.610072	2393.086481	2333.458825	2282.053443	2157.498236	1793.828939	2291.524246	-0.353291871	0.000625426	0.017025248	Dgkd	1	87853287	87945180	+	6850	protein_coding	diacylglycerol kinase, delta [Source:MGI Symbol;Acc:MGI:2138334]	-	1890	1761	2659	1700	2310	2328	1769	2041	12.12645383	14.75661807	15.57123409	13.57902649	18.69274964	18.22076029	17.84038204	16.86072969
ENSMUSG00000025193	192.108155	232.8487474	244.0185339	193.181355	264.1718842	368.8629071	341.8565078	283.2971716	215.5391978	314.5471177	-0.543959119	0.00062597	0.017025248	Cutc	19	43752996	43768638	+	1422	protein_coding	cutC copper transporter [Source:MGI Symbol;Acc:MGI:1913638]	-	234	217	325	189	255	368	265	268	7.232340188	8.759477272	9.168093474	7.272311841	9.940136881	13.87465882	12.87398997	10.66495753
ENSMUSG00000058254	1026.218777	607.3382076	750.826258	598.964413	449.6101873	500.1700833	510.8497249	499.9983662	745.8369139	490.1570904	0.607267324	0.000631289	0.017143965	Tspan7	X	10485158	10596605	+	7067	protein_coding	tetraspanin 7 [Source:MGI Symbol;Acc:MGI:1298407]	-	1250	566	1000	586	434	499	396	473	7.773874167	4.597263455	5.676232509	4.537042112	3.404132211	3.785642028	3.871033978	3.787476806
ENSMUSG00000021806	548.4113144	681.377671	598.4085277	630.6502437	448.5742191	437.0223573	460.5387671	523.2541042	614.7119392	467.3473619	0.393854739	0.000636626	0.017262827	Nid2	14	19751265	19811787	+	5174	protein_coding	nidogen 2 [Source:MGI Symbol;Acc:MGI:1298229]	-	668	635	797	617	433	436	357	495	5.674304309	7.044746234	6.17912762	6.524827362	4.638881225	4.517874421	4.766599691	5.413806225
ENSMUSG00000037656	1190.413781	1284.423736	1109.721209	1194.862455	1397.521066	1451.395352	1452.567652	1545.449496	1194.855295	1461.733391	-0.291874208	0.000646056	0.01749215	Slc20a2	8	22476788	22569612	+	6216	protein_coding	solute carrier family 20, member 2 [Source:MGI Symbol;Acc:MGI:97851]	-	1450	1197	1478	1169	1349	1448	1126	1462	10.25225929	11.05353517	9.538030267	10.28996248	12.0296426	12.48911447	12.51394591	13.30945583
ENSMUSG00000044350	53.3633764	98.71928462	76.58427832	84.83625645	142.9636079	123.2884173	134.162554	113.1074528	78.37579895	128.380508	-0.719869661	0.000656521	0.017748782	Lacc1	14	77024200	77036904	-	3644	protein_coding	laccase domain containing 1 [Source:MGI Symbol;Acc:MGI:2445077]	-	65	92	102	83	138	123	104	107	0.783966623	1.449197285	1.122837921	1.246263884	2.099193626	1.809676027	1.971613848	1.661610936
ENSMUSG00000023092	2761.759973	4537.867986	4811.294662	4574.002983	6088.384956	5970.968309	6198.568	6272.706776	4171.231401	6132.65701	-0.556133318	0.000664653	0.017941633	Fhl1	X	56731787	56793346	+	3714	protein_coding	four and a half LIM domains 1 [Source:MGI Symbol;Acc:MGI:1298387]	-	3364	4229	6408	4475	5877	5957	4805	5934	39.80857875	65.36027012	69.21111911	65.92671343	87.71332456	85.99234472	89.37547879	90.41272839
ENSMUSG00000005716	469.5977123	287.5735682	195.2148271	253.4866458	399.883715	690.6156059	485.0492337	670.1880849	301.4681884	561.4341599	-0.897151461	0.000667805	0.017999693	Pvalb	15	78191114	78206400	-	1041	protein_coding	parvalbumin [Source:MGI Symbol;Acc:MGI:97821]	-	572	268	260	248	386	689	376	634	24.14948559	14.7775391	10.01885028	13.03500605	20.55362157	35.48481804	24.951922	34.46374442
ENSMUSG00000063694	4081.887807	4359.744059	4314.998505	4106.892511	4616.274181	6155.399762	5339.411644	5405.901998	4215.880721	5379.246896	-0.351627953	0.00067323	0.018118759	Cycs	6	50562563	50566538	-	3404	protein_coding	cytochrome c, somatic [Source:MGI Symbol;Acc:MGI:88578]	-	4972	4063	5747	4018	4456	6141	4139	5114	64.19543609	68.513369	67.72467252	64.58485169	72.56169376	96.72163652	83.99873848	85.01491107
ENSMUSG00000062410	457.283087	611.6303504	732.0556016	957.7297867	1229.694222	1084.537134	1133.931586	970.3985205	689.6747064	1104.640366	-0.680162174	0.000677376	0.018203082	Hsd3b3	3	98741523	98763127	-	6396	protein_coding	hydroxy-delta-5-steroid dehydrogenase, 3 beta- and steroid delta-isomerase 3 [Source:MGI Symbol;Acc:MGI:96235]	-	557	570	975	937	1187	1082	879	918	3.827448229	5.115457175	6.114929137	8.015699387	10.28712566	9.069699453	9.493958058	8.121909738
ENSMUSG00000050936	27.09217571	3.219107107	6.006610064	0	0	0	0	0	9.079473221	0	5.508289127	0.00068099	0.01827288	Gm42743	3	96269721	96279001	+	1511	lincRNA	predicted gene 42743 [Source:MGI Symbol;Acc:MGI:5662880]	-	33	3	8	0	0	0	0	0	0.959869209	0.113965879	0.212383508	0	0	0	0	0
ENSMUSG00000003865	1288.930784	1018.310882	1169.78731	1042.566043	876.4290748	881.0611286	923.6575833	829.8070137	1129.898755	877.7387001	0.366004173	0.000685481	0.018365982	Gys1	7	45434844	45456619	+	4789	protein_coding	glycogen synthase 1, muscle [Source:MGI Symbol;Acc:MGI:101805]	-	1570	949	1558	1020	846	879	716	785	14.40845453	11.3746863	13.05022154	11.65374794	9.792133075	9.840521809	10.32844816	9.275743961
ENSMUSG00000036339	722.458019	694.2540995	680.2485898	753.3050723	603.9694451	550.2873261	581.8010755	479.9138652	712.5664451	553.992928	0.363325386	0.000688855	0.018428915	Tmem260	14	48446124	48524246	+	21065	protein_coding	transmembrane protein 260 [Source:MGI Symbol;Acc:MGI:2443219]	-	880	647	906	737	583	549	451	454	1.836046997	1.763034739	1.725289591	1.914327817	1.534118376	1.397284917	1.479046974	1.219602545
ENSMUSG00000020429	468.7767373	380.9276744	151.6669041	382.2742158	231.0209027	157.3681424	152.2228978	149.0481388	345.9113829	172.4150204	1.002706114	0.000701864	0.018749061	Igfbp1	11	7197782	7202546	+	1525	protein_coding	insulin-like growth factor binding protein 1 [Source:MGI Symbol;Acc:MGI:96436]	-	571	355	202	374	223	157	118	141	16.45617319	13.36215675	5.313452392	13.41874946	8.105630462	5.519552885	5.34538576	5.232065853
ENSMUSG00000051439	178.9725547	91.20803471	153.1685566	108.3450986	76.66164484	84.19696792	68.37130156	75.05260888	132.9235612	76.0706308	0.809522748	0.00070453	0.018792336	Cd14	18	36725074	36726736	-	1572	protein_coding	CD14 antigen [Source:MGI Symbol;Acc:MGI:88318]	-	218	85	204	106	74	84	53	71	6.094899331	3.103733592	5.205625171	3.689466822	2.609341725	2.864843052	2.329111162	2.555816912
ENSMUSG00000026650	0	0	0	0	6.215809041	6.014069137	1.290024558	5.285394992	0	4.701324432	-4.8301498	0.000704672	1	Meig1	2	3409043	3422648	-	1102	protein_coding	meiosis expressed gene 1 [Source:MGI Symbol;Acc:MGI:1202878]	-	0	0	0	0	6	6	1	5	0	0	0	0	0.30180153	0.291906487	0.062688127	0.256751117
ENSMUSG00000111465	2.462925065	3.219107107	4.504957548	2.044247143	17.61145895	8.01875885	10.32019646	17.97034297	3.057809216	13.48018931	-2.121811004	0.000707291	0.01881905	Gm47113	9	121869496	121879936	+	9507	lincRNA	predicted gene, 47113 [Source:MGI Symbol;Acc:MGI:6095855]	-	3	3	6	2	17	8	8	17	0.013868847	0.018113226	0.025316463	0.011510569	0.099119068	0.045114961	0.058131748	0.101188081
ENSMUSG00000064254	1699.418295	2052.717299	1645.060331	1587.357907	2023.245843	2948.898567	2449.756635	2284.347715	1746.138458	2426.56219	-0.475120765	0.000707625	0.01881905	Ethe1	7	24587543	24608925	+	1484	protein_coding	ethylmalonic encephalopathy 1 [Source:MGI Symbol;Acc:MGI:1913321]	-	2070	1913	2191	1553	1953	2942	1899	2161	61.30544221	73.99444579	59.22481933	57.25953811	72.94913108	106.2876629	88.4011577	82.40333687
ENSMUSG00000040414	822.6169716	854.1364191	919.7621661	822.8094752	1161.320322	1159.712999	1029.439597	976.7409945	854.831258	1081.803478	-0.339728	0.00071869	0.019085087	Slc25a28	19	43663822	43674881	-	1514	protein_coding	solute carrier family 25, member 28 [Source:MGI Symbol;Acc:MGI:2180509]	-	1002	796	1225	805	1121	1157	798	924	29.08736839	30.17902781	32.45678372	29.09244962	41.04228372	40.97147262	36.41194725	34.5358404
ENSMUSG00000034159	142.8496538	70.82035636	68.32518948	47.0176843	41.43872694	36.08441482	41.28078585	26.42697496	82.25322097	36.30772564	1.186343984	0.000723948	0.01919636	2310007B03Rik	1	93151349	93160948	-	2368	protein_coding	RIKEN cDNA 2310007B03 gene [Source:MGI Symbol;Acc:MGI:1919124]	-	174	66	91	46	40	36	32	25	3.229461676	1.599853774	1.541540582	1.062885345	0.936332449	0.815069971	0.93354481	0.597423419
ENSMUSG00000044816	1536.044265	519.34928	883.7225057	628.6059966	406.099524	473.1067721	512.1397494	469.3430753	891.9305119	465.1722802	0.940323608	0.000727731	0.019268247	D630023F18Rik	1	65105285	65123214	-	2667	protein_coding	RIKEN cDNA D630023F18 gene [Source:MGI Symbol;Acc:MGI:2138198]	-	1871	484	1177	615	392	472	397	444	30.83282775	10.41694566	17.70307524	12.61718252	8.147321086	9.488401928	10.28334437	9.420715466
ENSMUSG00000021187	22.9873006	124.4721415	97.60741355	129.8096936	413.3513012	209.490075	377.9771954	292.8108825	93.71913731	323.4073635	-1.788937231	0.000729987	0.019299575	Tc2n	12	101645443	101718523	-	6096	protein_coding	tandem C2 domains, nuclear [Source:MGI Symbol;Acc:MGI:1921663]	-	28	116	130	127	399	209	293	277	0.201871801	1.092272711	0.855448092	1.139906023	3.628103921	1.838126592	3.320393468	2.571335486
ENSMUSG00000029718	2177.225757	1504.396055	1587.246709	1830.623317	1294.960217	1354.167901	1226.813354	1350.94696	1774.87296	1306.722108	0.441804179	0.000739656	0.019526495	Pcolce	5	137605103	137613784	-	3823	protein_coding	procollagen C-endopeptidase enhancer protein [Source:MGI Symbol;Acc:MGI:105099]	-	2652	1402	2114	1791	1250	1351	951	1278	30.48820154	21.05046861	22.18175749	25.63312607	18.12414366	18.94633191	17.18474561	18.91692266
ENSMUSG00000110245	36.12290095	43.9944638	27.78057155	57.23892001	26.93517251	8.01875885	14.19027014	14.79910598	41.28421408	15.98582687	1.359587177	0.000744747	0.019596521	Gm20100	8	11457471	11459742	-	2272	TEC	predicted gene, 20100 [Source:MGI Symbol;Acc:MGI:5012285]	-	44	41	37	56	26	8	11	14	0.851151628	1.035842158	0.653263909	1.34862121	0.634332265	0.188779899	0.334465438	0.348693331
ENSMUSG00000021939	14708.58849	12695.0854	14226.65594	13245.69937	12176.76991	11110.99273	10936.8282	10642.67136	13719.0073	11216.81555	0.290585637	0.00074512	0.019596521	Ctsb	14	63122462	63145923	+	6051	protein_coding	cathepsin B [Source:MGI Symbol;Acc:MGI:88561]	-	17916	11831	18948	12959	11754	11085	8478	10068	130.1297171	112.2308763	125.6121043	117.1803046	107.6738679	98.21608862	96.79059243	94.15426263
ENSMUSG00000074890	345.6304841	494.6694588	487.2862415	391.473328	319.0781974	291.6823532	305.7358202	305.4958305	429.7648781	305.4980503	0.49204741	0.000745579	0.019596521	Lcmt2	2	121128307	121140653	-	3350	protein_coding	leucine carboxyl methyltransferase 2 [Source:MGI Symbol;Acc:MGI:1353659]	-	421	461	649	383	308	291	237	289	5.523315783	7.899037416	7.771326539	6.255532036	5.096331742	4.65717194	4.887316085	4.881766112
ENSMUSG00000033427	2325.001261	2951.921217	3257.084307	2653.432792	3869.341128	4054.484943	3547.567534	3450.305851	2796.859894	3730.424864	-0.415573951	0.00075143	0.01972147	Upb1	10	75401115	75441679	+	6792	protein_coding	ureidopropionase, beta [Source:MGI Symbol;Acc:MGI:2143535]	-	2832	2751	4338	2596	3735	4045	2750	3264	18.32559805	23.24935805	25.62047271	20.91304618	30.48208781	31.92970741	27.97060791	27.1942074
ENSMUSG00000033032	675.6624428	882.0353474	791.370876	621.4511316	883.680852	1215.844311	1083.620629	1007.396285	742.6299494	1047.635519	-0.496604889	0.000755712	0.019797296	Afap1l1	18	61730261	61786702	-	3680	protein_coding	actin filament associated protein 1-like 1 [Source:MGI Symbol;Acc:MGI:2147199]	-	823	822	1054	608	853	1213	840	953	9.82911919	12.82159491	11.48915425	9.039950371	12.8485167	17.67205573	15.76878951	14.65443283
ENSMUSG00000029162	9716.23938	9694.877571	10871.96422	10099.60301	11789.31781	15657.629	12656.43094	12254.71683	10095.67104	13089.52364	-0.37466772	0.000756521	0.019797296	Khk	5	30921431	30931248	+	1797	protein_coding	ketohexokinase [Source:MGI Symbol;Acc:MGI:1096353]	-	11835	9035	14480	9881	11380	15621	9811	11593	289.4561425	288.6011999	323.2330444	300.8590694	351.0313997	466.0525037	377.1656104	365.0662556
ENSMUSG00000091735	0.820975022	37.55624958	40.54461793	20.44247143	2.071936347	6.014069137	0	3.171236995	24.84107849	2.81431062	3.1058252	0.000761651	0.019902562	Gpr62	9	106463962	106465938	-	1977	protein_coding	G protein-coupled receptor 62 [Source:MGI Symbol;Acc:MGI:3525078]	-	1	35	54	20	2	6	0	3	0.022230842	1.016200555	1.095676529	0.553520375	0.056075752	0.162711658	0	0.085869418
ENSMUSG00000040258	41.04875108	107.3035702	138.1520315	49.06193144	155.395226	254.5955935	198.6637819	152.2193758	83.89157106	190.2184943	-1.179000405	0.000774559	0.020210469	Nxph4	10	127525473	127534559	-	1675	protein_coding	neurexophilin 4 [Source:MGI Symbol;Acc:MGI:1336197]	-	50	100	184	48	150	254	154	144	1.311951492	3.42691428	4.406545711	1.567966255	4.963959489	8.130045861	6.351448752	4.864874188
ENSMUSG00000102997	0	2.146071405	2.252478774	1.022123572	18.64742712	12.02813827	2.580049115	10.57078998	1.355168438	10.95660112	-3.036934726	0.000777798	0.020265571	Gm17244	4	123113349	123116764	-	3416	TEC	predicted gene, 17244 [Source:MGI Symbol;Acc:MGI:4936878]	-	0	2	3	1	18	12	2	10	0	0.033607034	0.035228866	0.016017415	0.292083096	0.188337792	0.040446321	0.16565558
ENSMUSG00000019857	148.5964789	178.1239266	159.1751667	149.2300415	213.4094437	212.4971095	241.2345923	205.0733257	158.7814034	218.0536178	-0.45742999	0.000782331	0.020354188	Asf1a	10	53596757	53609225	+	3638	protein_coding	anti-silencing function 1A histone chaperone [Source:MGI Symbol;Acc:MGI:1913653]	-	181	166	212	146	206	212	187	194	2.186645925	2.619168542	2.337590503	2.19583876	3.13874697	3.124260632	3.550960167	3.01760901
ENSMUSG00000032062	410.4875108	584.8044578	628.441578	584.654683	790.4437164	751.7586422	775.3047592	749.4690098	552.0970574	766.7440319	-0.474317147	0.000784418	0.020378995	2310030G06Rik	9	50739691	50746536	-	1979	protein_coding	RIKEN cDNA 2310030G06 gene [Source:MGI Symbol;Acc:MGI:1914202]	-	500	545	837	572	763	750	601	709	11.10418772	15.80770275	16.965823	15.81468406	21.37127952	20.3184025	20.97952092	20.27329657
ENSMUSG00000045896	580.4293403	423.8491025	467.7647588	443.6016301	396.7758104	320.750354	341.8565078	318.1807785	478.9112079	344.3908627	0.477327234	0.000796424	0.020661052	Paip2b	6	83805401	83831741	-	6335	protein_coding	poly(A) binding protein interacting protein 2B [Source:MGI Symbol;Acc:MGI:2386865]	-	707	395	623	434	383	320	265	301	4.904958977	3.579056292	3.944906329	3.748464446	3.351227689	2.708179518	2.889789066	2.68870905
ENSMUSG00000025993	1492.532589	1227.552844	1140.505086	1090.605851	918.9037699	907.1220949	944.2979763	979.9122315	1237.799092	937.5590181	0.40133975	0.00080395	0.020826247	Slc40a1	1	45908068	45926523	-	9000	protein_coding	solute carrier family 40 (iron-regulated transporter), member 1 [Source:MGI Symbol;Acc:MGI:1315204]	-	1818	1144	1519	1067	887	905	732	927	8.877975748	7.296281271	6.770340831	6.486825207	5.463021268	5.391134413	5.618695032	5.828558467
ENSMUSG00000057738	8888.696559	8210.869195	7225.201081	8309.864638	6654.023578	5305.411324	6651.36662	6605.686661	8158.657868	6304.122046	0.372083888	0.00082515	0.021344682	Sptan1	2	29965560	30031451	+	13362	protein_coding	spectrin alpha, non-erythrocytic 1 [Source:MGI Symbol;Acc:MGI:98386]	-	10827	7652	9623	8130	6423	5293	5156	6249	35.61223694	32.87165321	28.88911824	33.29119341	26.64515405	21.23755501	26.65681942	26.46445714
ENSMUSG00000074039	8.209750216	17.16857124	23.275614	18.39822429	30.04307703	42.09848396	49.02093319	34.88360695	16.76303994	39.01152528	-1.2130832	0.000829684	0.021414604	4930520O04Rik	9	114368303	114377229	+	3745	processed_transcript	RIKEN cDNA 4930520O04 gene [Source:MGI Symbol;Acc:MGI:1922366]	-	10	16	31	18	29	42	38	33	0.117357477	0.245237123	0.332051266	0.262984994	0.429237797	0.601272801	0.70096876	0.498638779
ENSMUSG00000027978	74.70872696	60.08999934	82.59088838	41.90706644	31.0790452	40.09379425	30.96058939	33.82652795	64.82417028	33.9899892	0.936981085	0.000830236	0.021414604	Prss12	3	123446913	123506597	+	2602	protein_coding	protease, serine 12 neurotrypsin (motopsin) [Source:MGI Symbol;Acc:MGI:1100881]	-	91	56	110	41	30	40	24	32	1.537080755	1.23537494	1.695823546	0.862157976	0.639095476	0.824188953	0.637192768	0.695931699
ENSMUSG00000048899	64.8570267	34.33714248	36.03966039	27.59733644	26.93517251	7.016413994	5.160098231	12.68494798	40.7077915	12.94915818	1.64291331	0.000835773	0.02152653	Rimkla	4	119465283	119492628	-	4158	protein_coding	ribosomal modification protein rimK-like family member A [Source:MGI Symbol;Acc:MGI:3040686]	-	79	32	48	27	26	7	4	12	0.835035985	0.441757108	0.46307573	0.355295384	0.346609645	0.090258403	0.066457254	0.163312976
ENSMUSG00000028944	1294.677609	1054.794095	1193.81375	1060.964267	1040.112046	718.6812619	777.8848083	787.5238538	1151.062431	831.0504925	0.470330455	0.000836984	0.021526896	Prkag2	5	24862744	25100642	-	6480	protein_coding	protein kinase, AMP-activated, gamma 2 non-catalytic subunit [Source:MGI Symbol;Acc:MGI:1336153]	-	1577	983	1590	1038	1004	717	603	745	10.69594774	8.707561783	9.842771122	8.764610752	8.58836489	5.93223354	6.428493291	6.505867281
ENSMUSG00000063130	84.56042722	48.28660661	26.27891903	34.75220144	17.61145895	25.05862141	18.06034381	12.68494798	48.46953857	18.35384304	1.399792685	0.000842889	0.021647786	Calml3	13	3802896	3804316	-	1421	protein_coding	calmodulin-like 3 [Source:MGI Symbol;Acc:MGI:1917655]	-	103	45	35	34	17	25	14	12	3.18570628	1.817759774	0.988027959	1.309167227	0.663142137	0.943235246	0.68061395	0.477871468
ENSMUSG00000021118	41.8697261	39.70232099	48.05288051	66.43803216	75.62567666	97.22745106	132.8725294	66.5959769	49.01573994	93.08040852	-0.922189441	0.000845469	0.021683076	Plek2	12	78888691	78906964	-	1583	protein_coding	pleckstrin 2 [Source:MGI Symbol;Acc:MGI:1351466]	-	51	37	64	65	73	97	103	63	1.415962808	1.341648847	1.621788913	2.246687802	2.5561935	3.285223415	4.494932751	2.252078721
ENSMUSG00000032098	875.159373	2322.04926	2749.525757	2202.676297	3462.205636	4972.632832	4146.138929	3030.645488	2037.352672	3902.905721	-0.937913727	0.000850081	0.021770304	Treh	9	44673233	44686305	+	2048	protein_coding	trehalase (brush-border membrane glycoprotein) [Source:MGI Symbol;Acc:MGI:1926230]	-	1066	2164	3662	2155	3342	4961	3214	2867	22.87651355	60.65203219	71.72716332	57.57415966	90.4541036	129.871353	108.4133611	79.21759863
ENSMUSG00000074506	34.48095091	30.04499967	66.07271071	40.88494287	78.73358118	95.22276134	122.552333	59.19642391	42.87090104	88.92627485	-1.038160683	0.000859544	0.021981353	Gm10705	3	87207545	87208005	-	461	processed_pseudogene	predicted gene 10705 [Source:MGI Symbol;Acc:MGI:3708678]	-	42	28	88	40	76	95	95	56	4.004155639	3.486383509	7.657323845	4.74754786	9.138279725	11.04833337	14.2360521	6.874023843
ENSMUSG00000042699	2199.392083	2450.813544	2516.769617	2440.831089	2973.228658	2729.385044	3103.799086	2879.483191	2401.951583	2921.473995	-0.282280668	0.000862236	0.02201886	Dhx9	1	153455758	153487660	-	9603	protein_coding	DEAH (Asp-Glu-Ala-His) box polypeptide 9 [Source:MGI Symbol;Acc:MGI:108177]	-	2679	2284	3352	2388	2870	2723	2406	2724	12.26106994	13.65234402	14.00207337	13.60622597	16.5663468	15.20249267	17.30834658	16.05181357
ENSMUSG00000063704	673.1995177	593.3887434	612.6742266	669.4909394	457.8979327	504.1794627	518.5898722	532.7678152	637.1883568	503.3587707	0.340972431	0.000866591	0.022098682	Mapk15	15	75993769	75999154	+	2563	protein_coding	mitogen-activated protein kinase 15 [Source:MGI Symbol;Acc:MGI:2652894]	-	820	553	816	655	442	503	402	504	14.06137631	12.38495913	12.7713504	13.98308441	9.559285753	10.52188302	10.83538471	11.12771164
ENSMUSG00000002396	549.2322894	1079.473917	988.0873556	1012.92446	528.3437685	527.2333944	637.2721315	604.6491871	907.4295053	574.3746204	0.659621035	0.000867912	0.022101027	Ocel1	8	71371298	71379361	+	7133	protein_coding	occludin/ELL domain containing 1 [Source:MGI Symbol;Acc:MGI:1924340]	-	669	1006	1316	991	510	526	494	572	4.122080593	8.095502465	7.400804521	7.601717326	3.963234164	3.953553411	4.784335355	4.537824937
ENSMUSG00000030319	140.3867287	122.3260701	78.83675709	129.8096936	66.3019631	64.1500708	74.82142435	76.10968788	117.8398124	70.34578653	0.742523991	0.000869601	0.022112707	Cand2	6	115774538	115805557	+	5474	protein_coding	cullin-associated and neddylation-dissociated 2 (putative) [Source:MGI Symbol;Acc:MGI:1914338]	-	171	114	105	127	64	64	58	72	1.37294741	1.195413376	0.769448884	1.269431333	0.648077527	0.626829275	0.731964619	0.744306199
ENSMUSG00000037005	293.9090577	283.2814254	395.685438	283.1282294	224.8050936	218.5111787	229.6243713	218.8153527	314.0010376	222.9389991	0.498194903	0.000873462	0.022179529	Xpnpep2	X	48108725	48136981	+	4878	protein_coding	X-prolyl aminopeptidase (aminopeptidase P) 2, membrane-bound [Source:MGI Symbol;Acc:MGI:2180001]	-	358	264	527	277	217	218	178	207	3.225550276	3.10656313	4.33375232	3.107050118	2.465867398	2.396010891	2.520838918	2.401333514
ENSMUSG00000105681	3.283900086	5.365178512	1.501652516	7.154865002	16.57549078	16.0375177	15.48029469	12.68494798	4.326399029	15.19456279	-1.869014309	0.000878462	0.022275023	Gm43428	3	135872113	135875957	+	3845	TEC	predicted gene 43428 [Source:MGI Symbol;Acc:MGI:5663565]	-	4	5	2	7	16	16	12	12	0.045722107	0.074643451	0.020865506	0.099612074	0.230661663	0.223099054	0.215601506	0.176607375
ENSMUSG00000030781	10933.74534	10593.00845	13495.35116	12201.08908	9872.776693	9457.123719	7987.832062	9089.822307	11805.79851	9101.888695	0.375225969	0.000880076	0.022284516	Slc5a2	7	128265657	128272430	+	2897	protein_coding	solute carrier family 5 (sodium/glucose cotransporter), member 2 [Source:MGI Symbol;Acc:MGI:2181411]	-	13318	9872	17974	11937	9530	9435	6192	8599	202.0473228	195.6026364	248.8808665	225.4535013	182.3459771	174.6093515	147.6554023	167.966776
ENSMUSG00000034216	770.8955453	882.0353474	817.649795	766.5926788	642.3002676	683.599192	643.7222543	644.818189	809.2933416	653.6099757	0.307243187	0.000883767	0.022346495	Vps18	2	119288740	119298453	+	4786	protein_coding	VPS18 CORVET/HOPS core subunit [Source:MGI Symbol;Acc:MGI:2443626]	-	939	822	1089	750	620	682	499	610	8.622942356	9.858643809	9.127470825	8.574303556	7.180766025	7.639866514	7.202690278	7.212421068
ENSMUSG00000040859	1312.73906	2098.857834	1733.65783	1888.88436	2267.734332	2504.859796	2531.028182	2469.33654	1758.534771	2443.239712	-0.475031816	0.000889975	0.022465961	Bsdc1	4	129461581	129488498	+	5630	protein_coding	BSD domain containing 1 [Source:MGI Symbol;Acc:MGI:1913466]	-	1599	1956	2309	1848	2189	2499	1962	2336	12.48253101	19.94244983	16.45170093	17.95989766	21.55207787	23.79753375	24.07451224	23.47947469
ENSMUSG00000040146	2446.505564	1754.413373	1552.708702	1963.499381	1490.758202	1232.884173	1422.897087	1336.147854	1929.281755	1370.671829	0.493383229	0.000890991	0.022465961	Rgl3	9	21968711	21989446	-	3924	protein_coding	ral guanine nucleotide dissociation stimulator-like 3 [Source:MGI Symbol;Acc:MGI:1918996]	-	2980	1635	2068	1921	1439	1230	1103	1264	33.37719609	23.91700591	21.1405754	26.78604856	20.32748158	16.8054522	19.41839819	18.22812541
ENSMUSG00000029361	89.48627735	74.03946347	48.80370677	31.68583072	31.0790452	25.05862141	32.25061394	15.85618498	61.00381958	26.06111638	1.233284883	0.000896502	0.022526589	Nos1	5	117781032	117958840	+	11151	protein_coding	nitric oxide synthase 1, neuronal [Source:MGI Symbol;Acc:MGI:97360]	-	109	69	65	31	30	25	25	15	0.429610876	0.355183946	0.233827081	0.152110139	0.149128009	0.120198842	0.154879195	0.076120455
ENSMUSG00000093930	5804.293403	9486.708645	9542.250913	7681.258641	9799.222953	12953.30258	12818.97403	12374.16675	8128.627901	11986.41658	-0.560330172	0.000896545	0.022526589	Hmgcs1	13	119690379	119708260	+	4594	protein_coding	3-hydroxy-3-methylglutaryl-Coenzyme A synthase 1 [Source:MGI Symbol;Acc:MGI:107592]	-	7070	8841	12709	7515	9459	12923	9937	11706	67.63803901	110.4659552	110.9725733	89.50520255	114.1316289	150.8156616	149.4277261	144.1920982
ENSMUSG00000031865	3151.723108	2948.70211	3079.88931	2968.246852	2658.294333	2569.009867	2487.167347	2647.982891	3037.140345	2590.613609	0.229479441	0.000897154	0.022526589	Dctn1	6	83165920	83200117	+	6509	protein_coding	dynactin 1 [Source:MGI Symbol;Acc:MGI:107745]	-	3839	2748	4102	2904	2566	2563	1928	2505	25.9218758	24.23374365	25.27997572	24.41139658	21.85214942	21.11098148	20.46254497	21.7779698
ENSMUSG00000029314	464.6718622	195.2924978	242.5168813	210.5574558	167.8268441	161.3775219	135.4525786	140.5915068	278.2596743	151.3121128	0.880136118	0.000898844	0.022537551	Gpat3	5	100845713	100899102	+	3502	protein_coding	glycerol-3-phosphate acyltransferase 3 [Source:MGI Symbol;Acc:MGI:3603816]	-	566	182	323	206	162	161	105	133	7.103344445	2.983137688	3.699828969	3.218558182	2.564192666	2.46481214	2.071285887	2.149113894
ENSMUSG00000038712	1896.4523	2096.711763	2100.81187	2520.556728	2856.164254	2697.310008	2715.501694	2694.494367	2153.633165	2740.867581	-0.348351139	0.000902746	0.022603864	Mindy1	3	95281345	95296166	+	6458	protein_coding	MINDY lysine 48 deubiquitinase 1 [Source:MGI Symbol;Acc:MGI:1922257]	-	2310	1954	2798	2466	2757	2691	2105	2549	15.72086811	17.36779048	17.37980652	20.89321711	23.66412803	22.3403384	22.51754028	22.33550249
ENSMUSG00000040717	306.223683	307.9612466	259.035059	270.8627465	220.661221	210.4924198	190.9236345	226.2149056	286.0206838	212.0730452	0.42798752	0.000906034	0.022654623	Il17rd	14	27038941	27107286	+	10985	protein_coding	interleukin 17 receptor D [Source:MGI Symbol;Acc:MGI:2159727]	-	373	287	345	265	213	210	148	214	1.492352287	1.499684449	1.259836834	1.3199458	1.074809071	1.024927919	0.930740352	1.10239604
ENSMUSG00000042225	61.57312662	119.106963	85.59419342	82.79200931	146.0715125	119.2790379	154.8029469	150.1052178	87.26657308	142.5646788	-0.713864088	0.000913555	0.02281096	Ammecr1	X	142851146	142966728	-	5437	protein_coding	Alport syndrome, mental retardation, midface hypoplasia and elliptocytosis chromosomal region gene 1 [Source:MGI Symbol;Acc:MGI:1860206]	-	75	111	114	81	141	119	120	142	0.606267818	1.171876104	0.84108674	0.815147069	1.437512271	1.173442243	1.524715453	1.477926866
ENSMUSG00000089995	6.567800173	2.146071405	8.259088838	9.199112145	13.46758626	23.05393169	21.93041748	22.19865897	6.54301814	20.1626486	-1.6008714	0.000931261	0.023220809	Gm15716	8	69044754	69063422	+	404	antisense	predicted gene 15716 [Source:MGI Symbol;Acc:MGI:3783158]	-	8	2	11	9	13	23	17	21	0.870304455	0.284162447	1.092211105	1.21890941	1.783666962	3.052253223	2.906929137	2.941452653
ENSMUSG00000042535	891.5788734	888.4735616	876.9650694	884.1368895	1079.478837	1022.391753	1025.569523	1105.704632	885.2885985	1058.286186	-0.25792719	0.000933378	0.02324137	Gtpbp1	15	79690845	79721479	+	4001	protein_coding	GTP binding protein 1 [Source:MGI Symbol;Acc:MGI:109443]	-	1086	828	1168	865	1042	1020	795	1046	11.92954442	11.87899879	11.71034148	11.8292672	14.43613546	13.6680233	13.72667863	14.79404944
ENSMUSG00000020255	586.9971404	855.2094548	769.5969145	871.8714066	1011.104937	998.3354768	1097.810899	1130.017449	770.9187291	1059.31719	-0.459608022	0.000940495	0.023360108	D10Wsu102e	10	83360221	83488505	+	123179	protein_coding	DNA segment, Chr 10, Wayne State University 102, expressed [Source:MGI Symbol;Acc:MGI:106381]	-	715	797	1025	853	976	996	851	1069	0.255112626	0.371398119	0.333797023	0.378898288	0.439202622	0.433507639	0.477265207	0.49109438
ENSMUSG00000037971	530.3498639	463.5514234	647.2122344	574.4334473	755.2207985	788.8454019	673.3928191	745.2406938	553.8867423	740.6749283	-0.418126036	0.000940745	0.023360108	1110032A03Rik	9	50762828	50775520	-	5293	protein_coding	RIKEN cDNA 1110032A03 gene [Source:MGI Symbol;Acc:MGI:1915971]	-	646	432	862	562	729	787	522	705	5.364054836	4.684895472	6.532819212	5.809579609	7.634444024	7.971626249	6.812954645	7.537219371
ENSMUSG00000068246	19.70340052	17.16857124	22.52478774	27.59733644	11.39564991	3.007034569	9.030171904	6.34247399	21.74852398	7.443832593	1.559566889	0.000947175	0.023464121	Apol9b	15	77729039	77736382	+	1821	protein_coding	apolipoprotein L 9b [Source:MGI Symbol;Acc:MGI:1919148]	-	24	16	30	27	11	3	7	6	0.579247117	0.504345429	0.660855604	0.811267548	0.334837831	0.088325357	0.265555306	0.186451223
ENSMUSG00000024811	2257.681309	2568.847472	2591.852243	2531.800087	2992.912053	2876.729737	3014.787391	3053.901226	2487.545278	2984.582602	-0.262931139	0.000947973	0.023464121	Tnks2	19	36834232	36893477	+	10406	protein_coding	tankyrase, TRF1-interacting ankyrin-related ADP-ribose polymerase 2 [Source:MGI Symbol;Acc:MGI:1921743]	-	2750	2394	3452	2477	2889	2870	2337	2889	11.61479255	13.20560726	13.30706363	13.02424241	15.38918077	14.78673076	15.51464275	15.71041484
ENSMUSG00000054072	103.4428527	105.1574988	119.381375	131.8539407	254.8481707	186.4361433	227.0443222	117.3357688	114.9589168	196.4161012	-0.77195476	0.00094963	0.023464121	Iigp1	18	60376029	60392627	+	3121	protein_coding	interferon inducible GTPase 1 [Source:MGI Symbol;Acc:MGI:1926259]	-	126	98	159	129	246	186	176	111	1.774350288	1.802396601	2.043612844	2.261550174	4.369111412	3.195164819	3.895702535	2.012579954
ENSMUSG00000081559	52.54240138	22.53374975	60.06610064	21.46459501	95.30907196	61.14303623	122.552333	83.50924087	39.1517117	90.62842051	-1.191238182	0.000950338	0.023464121	Gm12411	4	45550017	45550499	+	483	processed_pseudogene	predicted gene 12411 [Source:MGI Symbol;Acc:MGI:3649918]	-	64	21	80	21	92	61	95	79	5.823652173	2.495687574	6.644130044	2.378934308	10.55826304	6.771062061	13.58761908	9.255585417
ENSMUSG00000027293	1531.118415	905.6421328	1174.292268	947.5085509	789.4077482	848.9860932	732.7339488	707.1858499	1139.640342	769.57841	0.567145405	0.00095146	0.023464121	Ehd4	2	120089175	120154606	-	4007	protein_coding	EH-domain containing 4 [Source:MGI Symbol;Acc:MGI:1919619]	-	1865	844	1564	927	762	847	568	669	20.45606423	12.09041357	15.65714863	12.65816281	10.54113584	11.33282436	9.792551902	9.447800365
ENSMUSG00000032220	1226.536682	993.6310604	843.928714	944.4421802	810.1271117	727.7023656	646.3023034	733.6128248	1002.134659	729.4361514	0.457520265	0.000953149	0.023473587	Myo1e	9	70207350	70399766	+	5704	protein_coding	myosin IE [Source:MGI Symbol;Acc:MGI:106621]	-	1494	926	1124	924	782	726	501	694	11.51154632	9.318575376	7.904639393	8.863448794	7.599394971	6.823877062	6.067713938	6.884999074
ENSMUSG00000022546	609.984441	742.5407061	528.5816857	512.0839094	776.9761301	959.2440274	803.6852995	791.7521698	598.2976855	832.9144067	-0.478813574	0.000957631	0.023551688	Gpt	15	76695716	76699686	+	2941	protein_coding	glutamic pyruvic transaminase, soluble [Source:MGI Symbol;Acc:MGI:95802]	-	743	692	704	501	750	957	623	749	11.10340993	13.50607393	9.60224765	9.320795659	14.13572279	17.44580458	14.6338942	14.41155109
ENSMUSG00000045555	22.9873006	43.9944638	28.53139781	39.8628193	6.215809041	23.05393169	6.450122789	10.57078998	33.84399538	11.57266338	1.521934873	0.000960156	0.023581539	Mettl24	10	40683282	40811083	+	1529	protein_coding	methyltransferase like 24 [Source:MGI Symbol;Acc:MGI:3045338]	-	28	41	38	39	6	23	5	10	0.804846632	1.539197765	0.996945412	1.395620716	0.217518173	0.806481558	0.225906854	0.370097752
ENSMUSG00000027577	2292.983235	2157.874798	2099.310217	2130.105523	1951.764039	1802.216052	1631.881066	1680.755607	2170.068443	1766.654191	0.296237722	0.000971287	0.023822359	Chrna4	2	181018380	181043546	-	5022	protein_coding	cholinergic receptor, nicotinic, alpha polypeptide 4 [Source:MGI Symbol;Acc:MGI:87888]	-	2793	2011	2796	2084	1884	1798	1265	1590	24.4431297	22.98547139	22.33344537	22.7055116	20.79485857	19.19495371	17.40126039	17.91613592
ENSMUSG00000028975	585.3551904	769.3665986	695.2651149	613.274143	857.7816476	1097.567618	811.4254468	881.6038846	665.8152617	912.0946492	-0.455417002	0.000975451	0.023891895	Pex14	4	148960535	149099876	-	6272	protein_coding	peroxisomal biogenesis factor 14 [Source:MGI Symbol;Acc:MGI:1927868]	-	713	717	926	600	828	1095	629	834	4.996271902	6.561923434	5.922433664	5.234262349	7.317724719	9.360136015	6.928057517	7.524608928
ENSMUSG00000006649	977.7812507	568.7089223	611.172574	698.1103995	419.5671103	481.125531	504.3996021	503.1696032	713.9432866	477.0654616	0.582776848	0.000977089	0.023897126	Nphs1	7	30458315	30487223	+	6620	protein_coding	nephrosis 1, nephrin [Source:MGI Symbol;Acc:MGI:1859637]	-	1191	530	814	683	405	480	391	476	7.907084081	4.595533463	4.932438551	5.645117681	3.391164168	3.887383063	4.080239508	4.068861394
ENSMUSG00000000359	136.2818536	98.71928462	120.1322013	96.07961574	149.179417	232.5440066	150.9328733	184.9888247	112.8032388	179.4112804	-0.666854675	0.000978323	0.023897126	Rem1	2	152626951	152635198	+	2156	protein_coding	rad and gem related GTP binding protein 1 [Source:MGI Symbol;Acc:MGI:1097696]	-	166	92	160	94	144	232	117	175	3.383934253	2.449385392	2.976915409	2.385554719	3.702248079	5.769169761	3.748901191	4.593177458
ENSMUSG00000031216	2336.494911	2114.953369	1991.942063	2157.70286	1752.85815	1660.885427	1836.99497	1812.890482	2150.273301	1765.907257	0.284424715	0.000988017	0.024101175	Stard8	X	99003248	99074728	+	5499	protein_coding	START domain containing 8 [Source:MGI Symbol;Acc:MGI:2448556]	-	2846	1971	2653	2111	1692	1657	1424	1715	22.74645703	20.57410525	19.35302235	21.00461856	17.05565568	16.15522009	17.88929222	17.64835931
ENSMUSG00000032860	273.3846822	216.7532119	201.9722634	149.2300415	142.9636079	115.2696585	134.162554	142.7056648	210.3350497	133.7753713	0.655604156	0.000995573	0.024240825	P2ry2	7	100996568	101012866	-	3927	protein_coding	purinergic receptor P2Y, G-protein coupled 2 [Source:MGI Symbol;Acc:MGI:105107]	-	333	202	269	146	138	115	104	135	3.726884358	2.952626551	2.747809665	2.034240236	1.947914839	1.570041128	1.829529122	1.945345747
ENSMUSG00000024501	284.8783325	280.0623183	320.6028122	286.1946001	206.1576665	236.5533861	210.2740029	233.6144586	292.9345158	221.6498785	0.402894744	0.000996438	0.024240825	Dpysl3	18	43320979	43438286	-	6265	protein_coding	dihydropyrimidinase-like 3 [Source:MGI Symbol;Acc:MGI:1349762]	-	347	261	427	280	199	236	163	221	2.434282541	2.391318836	2.734022395	2.445384987	1.760693585	2.019598399	1.797353153	1.996158999
ENSMUSG00000056025	301.2978329	125.5451772	123.1355063	96.07961574	71.48180397	66.15476051	56.76108054	99.36542584	161.514533	73.44076772	1.137561681	0.00099791	0.024243814	Clca3a1	3	144729677	144760977	-	3899	protein_coding	chloride channel accessory 3A1 [Source:MGI Symbol;Acc:MGI:1316732]	-	367	117	164	94	69	66	44	94	4.136903725	1.722466084	1.687275035	1.31912182	0.980951728	0.907537941	0.779590126	1.364264414
ENSMUSG00000029246	1056.594853	927.1028469	1005.35636	933.1988209	834.9903478	820.9204373	768.8546364	744.1836148	980.56322	792.2372591	0.308284149	0.001001117	0.024273555	Ppat	5	76913249	76951578	-	4421	protein_coding	phosphoribosyl pyrophosphate amidotransferase [Source:MGI Symbol;Acc:MGI:2387203]	-	1287	864	1339	913	806	819	596	704	12.79442041	11.21789266	12.14941397	11.29953439	10.10569782	9.932017521	9.313064989	9.011064054
ENSMUSG00000020340	8658.823553	5265.386192	4879.619851	5721.847754	4407.00861	3297.714577	3877.813821	4476.729558	6131.419337	4014.816641	0.610947839	0.001001834	0.024273555	Cyfip2	11	46193850	46312859	-	7103	protein_coding	cytoplasmic FMR1 interacting protein 2 [Source:MGI Symbol;Acc:MGI:1924134]	-	10547	4907	6499	5598	4254	3290	3006	4235	65.26039772	39.65448335	36.70286703	43.12224524	33.1976584	24.83294196	29.23573727	33.73925841
ENSMUSG00000052565	50.07947632	4.29214281	2.252478774	15.33185358	4.143872694	0	0	0	17.98898787	1.035968173	4.083138138	0.001005864	0.024328554	Hist1h1d	13	23553262	23560686	+	7425	protein_coding	histone cluster 1, H1d [Source:MGI Symbol;Acc:MGI:107502]	-	61	4	3	15	4	0	0	0	0.361073788	0.030922998	0.016207651	0.110536342	0.029861754	0	0	0
ENSMUSG00000020646	316.8963583	185.6351765	277.0548892	257.5751401	169.8987805	132.309521	206.4039292	149.0481388	259.290391	164.4150924	0.663777011	0.001006811	0.024328554	Mboat2	12	24830879	24964397	+	9566	protein_coding	membrane bound O-acyltransferase domain containing 2 [Source:MGI Symbol;Acc:MGI:1914466]	-	386	173	369	252	164	132	160	141	1.773452305	1.038087064	1.547359614	1.441386499	0.950309897	0.739805652	1.155464202	0.834089528
ENSMUSG00000115483	49.25850129	9.657321322	20.27230897	13.28760643	4.143872694	7.016413994	3.870073673	7.399552988	23.1189345	5.607478337	2.044394387	0.001010913	0.024372875	Gm9732	14	43275036	43306011	+	2661	protein_coding	predicted gene 9732 [Source:MGI Symbol;Acc:MGI:3796514]	-	60	9	27	13	4	7	3	7	0.99098929	0.194140296	0.407018508	0.267306035	0.083323384	0.141035115	0.077883107	0.148859686
ENSMUSG00000052131	75.52970199	68.67428496	69.07601574	62.34953787	46.61856781	36.08441482	45.15085952	40.16900194	68.90738514	42.00571102	0.720312226	0.001011356	0.024372875	Akr1b7	6	34412334	34423142	+	1281	protein_coding	aldo-keto reductase family 1, member B7 [Source:MGI Symbol;Acc:MGI:101918]	-	92	64	92	61	45	36	35	38	3.156467213	2.867800241	2.880938355	2.60549948	1.947220643	1.506702335	1.887494972	1.678643215
ENSMUSG00000044708	1796.293347	1378.850878	1252.378198	1445.28273	1020.428651	884.0681632	1219.073207	1094.076763	1468.201288	1054.411696	0.478468176	0.001025415	0.024678589	Kcnj10	1	172341210	172374085	+	5407	protein_coding	potassium inwardly-rectifying channel, subfamily J, member 10 [Source:MGI Symbol;Acc:MGI:1194504]	-	2188	1285	1668	1414	985	882	945	1035	17.78498622	13.64158429	12.37470757	14.30880369	10.0979134	8.74553346	12.07375413	10.83198158
ENSMUSG00000034799	55.82630147	69.74732066	62.31857942	79.72563859	35.2229179	48.1125531	34.83066306	34.88360695	66.90446003	38.26243525	0.795401927	0.001034557	0.024865328	Unc13a	8	71624417	71671757	-	12623	protein_coding	unc-13 homolog A [Source:MGI Symbol;Acc:MGI:3051532]	-	68	65	83	78	34	48	27	33	0.236760318	0.295575768	0.26376112	0.33809777	0.149302856	0.203869729	0.147763807	0.147936483
ENSMUSG00000050592	94.41212748	91.20803471	80.33840961	110.3893457	133.6398944	145.3400042	147.0627996	124.7353218	94.08697938	137.694505	-0.553384137	0.001040761	0.024981049	Fam78a	2	32050055	32084857	-	5973	protein_coding	family with sequence similarity 78, member A [Source:MGI Symbol;Acc:MGI:2443569]	-	115	85	107	108	129	145	114	118	0.846190043	0.816854044	0.718598872	0.989330792	1.197151121	1.301516198	1.318497241	1.117926948
ENSMUSG00000027472	744.6243446	607.3382076	662.9795858	638.8272323	545.9552274	544.2732569	497.9494793	493.6558922	663.4423426	520.458464	0.350825379	0.001042365	0.024986181	Pdrg1	2	153008890	153015427	-	2443	protein_coding	p53 and DNA damage regulated 1 [Source:MGI Symbol;Acc:MGI:1915809]	-	907	566	883	625	527	543	386	467	16.31722887	13.29875597	14.49881487	13.99802729	11.95745979	11.91654762	10.91517559	10.81726194
ENSMUSG00000070695	0	21.46071405	6.757436322	23.50884215	176.1145895	79.18524364	90.30171904	100.4225048	12.93174813	111.5060143	-3.119690033	0.001043875	0.02498906	Cntnap5a	1	115684756	116587323	+	10945	protein_coding	contactin associated protein-like 5A [Source:MGI Symbol;Acc:MGI:3643623]	-	0	20	9	23	170	79	70	95	0	0.104889565	0.032985419	0.114980014	0.860963889	0.386977234	0.441823857	0.491169931
ENSMUSG00000056293	121.5043032	112.6687488	129.8929426	94.03536859	92.20116744	46.10786339	69.66132612	63.4247399	114.5253408	67.84877421	0.760115712	0.001048165	0.025058397	Gsdmc2	15	63824346	63845177	-	2315	protein_coding	gasdermin C2 [Source:MGI Symbol;Acc:MGI:2146102]	-	148	105	173	92	89	46	54	60	2.809786393	2.603492652	2.997715239	2.174438443	2.131036028	1.065322075	1.611423353	1.466642236
ENSMUSG00000060459	6443.832944	4710.626734	5393.935838	4643.507386	3909.743887	4130.663153	4089.377848	4013.728957	5297.975725	4035.878461	0.392841401	0.001051521	0.025105236	Kng2	16	22985854	23029482	-	2734	protein_coding	kininogen 2 [Source:MGI Symbol;Acc:MGI:3027157]	-	7849	4390	7184	4543	3774	4121	3170	3797	126.1764789	92.16882747	105.4054536	90.91897108	76.51651234	80.81243529	80.09910081	78.58977031
ENSMUSG00000112304	0	0	0	0	5.179840867	7.016413994	1.290024558	4.228315993	0	4.428648853	-4.744610482	0.001052407	1	Gm35206	10	99759506	99830562	+	1642	antisense	predicted gene, 35206 [Source:MGI Symbol;Acc:MGI:5594365]	-	0	0	0	0	5	7	1	4	0	0	0	0	0.168790746	0.228559342	0.042072056	0.13785127
ENSMUSG00000027957	1857.045499	3432.641212	2820.103425	2989.711447	3549.226962	4389.268125	4349.962809	4205.060255	2774.875396	4123.379538	-0.571696919	0.001053483	0.025118731	Slc35a3	3	116669470	116712831	-	10786	protein_coding	solute carrier family 35 (UDP-N-acetylglucosamine (UDP-GlcNAc) transporter), member 3 [Source:MGI Symbol;Acc:MGI:1917648]	-	2262	3199	3756	2925	3426	4379	3372	3978	9.217109979	17.02440243	13.96884298	14.83801276	17.60673078	21.76650091	21.59703036	20.87028095
ENSMUSG00000083623	0	0	0	0	3.10790452	5.011724281	5.160098231	3.171236995	0	4.112741007	-4.619754525	0.001060867	1	Gm7224	7	42047948	42050212	-	2066	unprocessed_pseudogene	predicted gene 7224 [Source:MGI Symbol;Acc:MGI:3647435]	-	0	0	0	0	3	5	4	3	0	0	0	0	0.080490147	0.129751915	0.133750854	0.0821703
ENSMUSG00000037443	2127.146281	2245.863725	2487.487393	2084.109963	2403.446162	2971.952499	3172.170387	3145.867099	2236.15184	2923.359037	-0.386152779	0.001061711	0.025250722	Cep85	4	134129858	134187112	-	5269	protein_coding	centrosomal protein 85 [Source:MGI Symbol;Acc:MGI:1917262]	-	2591	2093	3313	2039	2320	2965	2459	2976	21.61234041	22.80127237	25.22252175	21.17382468	24.40684073	30.16967205	32.24016226	31.96161096
ENSMUSG00000050368	408.0245857	260.7476757	219.2412673	299.4822065	170.9347486	219.5135235	194.7937082	149.0481388	296.8739338	183.5725298	0.693992057	0.00106279	0.025250722	Hoxd10	2	74691924	74695105	+	1816	protein_coding	homeobox D10 [Source:MGI Symbol;Acc:MGI:96202]	Homeobox	497	243	292	293	165	219	151	141	12.02826893	7.68083582	6.450038029	8.82799466	5.036396123	6.465503644	5.744179356	4.393667635
ENSMUSG00000041258	568.1147149	585.8774935	481.2796314	500.8405501	657.8397902	615.4397417	855.2862818	816.0649867	534.0280975	736.1577001	-0.462512663	0.001063233	0.025250722	Zfp236	18	82593593	82692883	-	10476	protein_coding	zinc finger protein 236 [Source:MGI Symbol;Acc:MGI:1926950]	zf-C2H2	692	546	641	490	635	614	663	772	2.903174828	2.991680465	2.454470449	2.55923918	3.359928352	3.142295124	4.372048061	4.170093025
ENSMUSG00000023032	425.2650612	265.0398185	177.1949969	273.9291172	195.7979848	135.3165556	163.8331188	156.4476918	285.3572484	162.8488377	0.809447313	0.001066843	0.025303044	Slc4a8	15	100761747	100823968	+	13021	protein_coding	solute carrier family 4 (anion exchanger), member 8 [Source:MGI Symbol;Acc:MGI:1928745]	-	518	247	236	268	189	135	127	148	1.748429018	1.088856548	0.727047745	1.126161668	0.804580025	0.555857564	0.673792652	0.643193
ENSMUSG00000027828	3186.204059	3300.657821	3662.530487	3246.264464	3838.262083	4386.261091	4086.797799	3972.502876	3348.914207	4070.955962	-0.281452403	0.001070815	0.025333493	Ssr3	3	65379655	65392623	-	4172	protein_coding	signal sequence receptor, gamma [Source:MGI Symbol;Acc:MGI:1914687]	-	3881	3076	4878	3176	3705	4376	3168	3758	40.88480473	42.32140567	46.90215139	41.65301854	49.22612991	56.23505234	52.45752085	50.97255564
ENSMUSG00000021281	1241.314233	928.1758826	1048.904282	997.592606	643.3362357	721.6882965	856.5763063	858.3481467	1053.996751	769.9872463	0.454538321	0.001071374	0.025333493	Tnfaip2	12	111442469	111455018	+	4984	protein_coding	tumor necrosis factor, alpha-induced protein 2 [Source:MGI Symbol;Acc:MGI:104960]	-	1512	865	1397	976	621	720	664	812	13.33325983	9.962219959	11.24381368	10.71475067	6.906616589	7.745127169	9.203583026	9.219384506
ENSMUSG00000032327	95.2331025	81.55071338	143.4078153	131.8539407	93.23713561	26.06096626	27.09051571	14.79910598	113.011393	40.29693089	1.485083894	0.001072693	0.025333493	Stra6	9	58063788	58153996	+	5829	protein_coding	stimulated by retinoic acid gene 6 [Source:MGI Symbol;Acc:MGI:107742]	-	116	76	191	129	90	26	21	14	0.874634328	0.748406567	1.314421275	1.21089348	0.855855084	0.239140638	0.248881221	0.135912034
ENSMUSG00000028834	234.7988562	227.4835689	283.8123255	255.5308929	256.920107	478.1184964	441.1883987	376.3201234	250.4064109	388.1367814	-0.63048016	0.001073764	0.025333493	Trim63	4	134315120	134329629	+	2842	protein_coding	tripartite motif-containing 63 [Source:MGI Symbol;Acc:MGI:2447992]	-	286	212	378	250	248	477	342	356	4.422873768	4.281834134	5.335350979	4.813114804	4.837036762	8.99846425	8.313213252	7.088426769
ENSMUSG00000021265	240.5456813	118.0339273	151.6669041	118.5663343	96.34504013	85.19931278	81.27154714	95.13710985	157.2032118	89.48825248	0.816001326	0.001076019	0.025353443	Slc25a29	12	108825873	108835883	-	2606	protein_coding	solute carrier family 25 (mitochondrial carrier, palmitoylcarnitine transporter), member 29 [Source:MGI Symbol;Acc:MGI:2444911]	-	293	110	202	116	93	85	63	90	4.941465799	2.422904667	3.109368725	2.435532131	1.978155	1.748713265	1.670063663	1.954303594
ENSMUSG00000033386	1064.804603	1765.14373	1525.678956	1832.667564	2090.583774	2254.273582	2221.422288	2374.19943	1547.073713	2235.119769	-0.53148827	0.001077567	0.025356685	Frrs1	3	116859464	116908177	+	7260	protein_coding	ferric-chelate reductase 1 [Source:MGI Symbol;Acc:MGI:108076]	-	1297	1645	2032	1793	2018	2249	1722	2246	7.851740546	13.00610735	11.22748157	13.51306776	15.40764708	16.60836669	16.38564023	17.50640873
ENSMUSG00000023021	843.9623222	1165.316773	912.2539035	959.7740338	1174.787909	1311.067072	1243.583674	1447.141149	970.3267581	1294.144951	-0.416842854	0.00108284	0.025447438	Cers5	15	99734881	99772885	-	3542	protein_coding	ceramide synthase 5 [Source:MGI Symbol;Acc:MGI:1919199]	Homeobox	1028	1086	1215	939	1134	1308	964	1369	12.75578359	17.59945912	13.76014432	14.50532023	17.74664568	19.7985451	18.80162411	21.87151283
ENSMUSG00000104149	0.820975022	7.511249917	7.50826258	6.13274143	16.57549078	22.05158684	14.19027014	21.14157997	5.493307237	18.48973193	-1.772497102	0.001096207	0.025727943	Gm37138	1	15556249	15558337	+	2089	TEC	predicted gene, 37138 [Source:MGI Symbol;Acc:MGI:5610366]	-	1	7	10	6	16	22	11	20	0.021038954	0.192343561	0.192024582	0.157153152	0.424554378	0.564622695	0.363765187	0.541770668
ENSMUSG00000054385	1533.58134	445.3098165	464.0106275	166.6061422	104.6327855	132.309521	221.8842239	105.7078998	652.3769816	141.1336076	2.209723699	0.001099611	0.025774189	Ceacam2	7	25516042	25539857	-	3788	protein_coding	carcinoembryonic antigen-related cell adhesion molecule 2 [Source:MGI Symbol;Acc:MGI:1347246]	-	1868	415	618	163	101	132	172	100	21.67352178	6.288631967	6.544459323	2.354441584	1.477961715	1.868263164	3.136789426	1.493873978
ENSMUSG00000047501	891.5788734	461.405352	409.2003106	541.725493	369.8406379	354.8300791	341.8565078	325.5803315	575.9775073	348.0268891	0.727225988	0.001123796	0.026306769	Cldn4	5	134945119	134946934	-	1816	protein_coding	claudin 4 [Source:MGI Symbol;Acc:MGI:1313314]	-	1086	430	545	530	357	354	265	308	26.2830987	13.59160248	12.03859838	15.96872754	10.89692979	10.45108808	10.08084457	9.597515118
ENSMUSG00000057614	1391.552662	1370.266592	1322.955867	1233.703151	1512.513533	1605.75646	1674.451876	1618.387946	1329.619568	1602.777454	-0.268901941	0.001126042	0.026325083	Gnai1	5	18265135	18360355	-	3135	protein_coding	guanine nucleotide binding protein (G protein), alpha inhibiting 1 [Source:MGI Symbol;Acc:MGI:95771]	-	1695	1277	1762	1207	1460	1602	1298	1531	23.76264294	23.38144808	22.54569497	21.06589963	25.81470054	27.39675063	28.60250275	27.63513421
ENSMUSG00000001773	2506.436741	1747.975159	1645.811158	1614.955243	1289.780376	1063.487892	1469.337971	1341.433249	1878.794575	1291.009872	0.542010391	0.001135327	0.026480749	Folh1	7	86718977	86775943	-	3210	protein_coding	folate hydrolase 1 [Source:MGI Symbol;Acc:MGI:1858193]	-	3053	1629	2192	1580	1245	1061	1139	1269	41.80077721	29.12957206	27.39244418	26.93161145	21.49889308	17.7208456	24.51238563	22.37074886
ENSMUSG00000028291	734.7726443	704.9844565	840.1745827	735.9289716	900.2563428	1077.52072	891.4069694	984.1405475	753.9651638	963.331145	-0.353039859	0.001135647	0.026480749	Akirin2	4	34550937	34566908	+	1711	protein_coding	akirin 2 [Source:MGI Symbol;Acc:MGI:1889364]	-	895	657	1119	720	869	1075	691	931	22.9898221	22.0411075	26.23465425	23.02463597	28.15279694	33.68468922	27.89940405	30.79098655
ENSMUSG00000020072	845.6042722	724.2990991	759.8361731	656.203333	625.7247768	593.3881549	448.9285461	406.9754144	746.4857194	518.754223	0.524531343	0.001156761	0.026938155	Pbld2	10	63024315	63058813	+	2480	protein_coding	phenazine biosynthesis-like protein domain containing 2 [Source:MGI Symbol;Acc:MGI:1914557]	-	1030	675	1012	642	604	592	348	385	18.25358316	15.62320548	16.36907353	14.16425161	13.50010165	12.79805924	9.693808854	8.784822306
ENSMUSG00000108288	10.67267528	15.02249983	6.006610064	16.35397715	26.93517251	28.06565597	34.83066306	24.31281696	12.01394058	28.53607713	-1.27498539	0.00116345	0.027058877	Gm44202	6	81985748	81986743	-	532	lincRNA	predicted gene, 44202 [Source:MGI Symbol;Acc:MGI:5690594]	-	13	14	8	16	26	28	27	23	1.073975329	1.510547742	0.60321707	1.645578619	2.709028017	2.821762705	3.506057389	2.446471362
ENSMUSG00000029675	668.2736676	275.7701755	518.070118	321.9689251	173.006685	270.6331112	201.243831	306.5529095	446.0207216	237.8591342	0.908046641	0.001170222	0.0271812	Eln	5	134702593	134747323	-	8098	protein_coding	elastin [Source:MGI Symbol;Acc:MGI:95317]	-	814	257	690	315	167	270	156	290	4.417832211	1.821685509	3.417956933	2.128350094	1.143116463	1.787557752	1.330802827	2.026488568
ENSMUSG00000003813	951.51005	898.1308829	863.4501967	883.1147659	1060.83141	1043.440995	1090.070751	1179.700162	899.0514739	1093.51083	-0.282328973	0.001173868	0.027206791	Rad23a	8	84834019	84840665	-	2577	protein_coding	RAD23 homolog A, nucleotide excision repair protein [Source:MGI Symbol;Acc:MGI:105126]	-	1159	837	1150	864	1024	1041	845	1116	19.76658309	18.64357062	17.90105759	18.34465758	22.02608541	21.65760363	22.65213698	24.5060722
ENSMUSG00000027447	3607.364245	2853.201933	3344.180153	3055.127356	3829.974337	4453.418196	3995.206055	3962.989165	3214.968422	4060.396938	-0.336437314	0.00117435	0.027206791	Cst3	2	148871722	148875692	-	1266	protein_coding	cystatin C [Source:MGI Symbol;Acc:MGI:102519]	-	4394	2659	4454	2989	3697	4443	3097	3749	152.5418228	120.5598459	141.1275412	129.182146	161.870432	188.1554047	168.9952074	167.5736261
ENSMUSG00000051166	389.9631352	680.3046353	450.4957548	669.4909394	1083.622709	636.4889837	886.2468712	945.0286245	547.5636162	887.8467972	-0.698929578	0.001180195	0.027307008	Eml5	12	98786805	98901484	-	12031	protein_coding	echinoderm microtubule associated protein like 5 [Source:MGI Symbol;Acc:MGI:2442513]	-	475	634	600	655	1046	635	687	894	1.735219693	3.024862123	2.000528724	2.978858395	4.819275329	2.829737099	3.944771928	4.204939238
ENSMUSG00000001494	58.28922653	19.31464264	15.76735142	16.35397715	6.215809041	8.01875885	10.32019646	7.399552988	27.43129944	7.988579335	1.795535215	0.001184169	0.027363736	Sost	11	101962458	101967015	-	2066	protein_coding	sclerostin [Source:MGI Symbol;Acc:MGI:1921749]	-	71	18	21	16	6	8	8	7	1.510395268	0.500103899	0.40774087	0.423740477	0.160980293	0.207603064	0.267501708	0.191730699
ENSMUSG00000074825	329.2109837	390.5849957	405.4461793	401.6945637	529.3797366	476.1138067	463.1188162	506.3408402	381.7341806	493.7382999	-0.372828935	0.001187248	0.027399676	Itpripl1	2	127138772	127143442	-	3738	protein_coding	inositol 1,4,5-triphosphate receptor interacting protein-like 1 [Source:MGI Symbol;Acc:MGI:1920588]	-	401	364	540	393	511	475	359	479	4.714847611	5.589592393	5.794950502	5.75259155	7.577629794	6.812843343	6.634711459	7.251371393
ENSMUSG00000031749	721.637044	449.6019593	509.060203	458.9334837	350.1572426	305.7151812	398.6175883	386.8909134	534.8081725	360.3452314	0.572230682	0.001191255	0.027456897	St3gal2	8	110919922	110972480	+	5041	protein_coding	ST3 beta-galactoside alpha-2,3-sialyltransferase 2 [Source:MGI Symbol;Acc:MGI:99427]	-	879	419	678	449	338	305	309	366	7.663634124	4.771065492	5.395208892	4.873488316	3.716651015	3.243823622	4.234563704	4.108547578
ENSMUSG00000031766	32086.16677	25853.72221	20931.53442	28193.23448	20866.47095	14003.75999	19399.3893	19953.42317	26766.16447	18555.76085	0.528550115	0.001192819	0.027457736	Slc12a3	8	94329201	94366214	+	11119	protein_coding	solute carrier family 12, member 3 [Source:MGI Symbol;Acc:MGI:108114]	-	39083	24094	27878	27583	20142	13971	15038	18876	154.4844416	124.3830576	100.5752571	135.7331896	100.4126994	67.36523864	93.43105203	96.06566004
ENSMUSG00000075517	7.388775194	1.073035702	12.01322013	2.044247143	0	0	0	0	5.629819542	0	4.831549092	0.001197324	1	Cyp2d37-ps	15	82688750	82693148	-	2010	transcribed_unprocessed_pseudogene	cytochrome P450, family 2, subfamily d, polypeptide 37, pseudogene [Source:MGI Symbol;Acc:MGI:3721937]	-	9	1	16	2	0	0	0	0	0.196792724	0.028557619	0.319314907	0.054443273	0	0	0	0
ENSMUSG00000017144	226.589106	195.2924978	204.2247422	169.6725129	118.1003718	168.3939358	118.6822593	135.3061118	198.9447147	135.1206697	0.557170716	0.001199837	0.027583982	Rnd3	2	51130438	51149111	-	4432	protein_coding	Rho family GTPase 3 [Source:MGI Symbol;Acc:MGI:1921444]	-	276	182	272	166	114	168	92	128	2.736981836	2.357163399	2.461866056	2.04936173	1.425794321	2.03228036	1.434019194	1.634308918
ENSMUSG00000078945	44.33265117	59.01696363	35.28883413	38.84069572	79.76954936	59.13834652	113.5221611	72.93845089	44.36978616	81.34212696	-0.875383919	0.001203493	0.027632681	Naip2	13	100144063	100202092	-	4846	protein_coding	NLR family, apoptosis inhibitory protein 2 [Source:MGI Symbol;Acc:MGI:1298226]	-	54	55	47	38	77	59	88	69	0.489748297	0.651474367	0.389053849	0.429052535	0.880763069	0.652743705	1.254486959	0.805730147
ENSMUSG00000020521	697.0077933	871.3049904	861.197718	863.6944181	1063.939314	1005.351891	1140.381709	999.9967324	823.3012299	1052.417412	-0.354375744	0.001217544	0.027867941	Rnft1	11	86484657	86499025	+	4719	protein_coding	ring finger protein, transmembrane 1 [Source:MGI Symbol;Acc:MGI:1924142]	-	849	812	1147	845	1027	1003	884	946	7.907155831	9.876978412	9.750091885	9.797539369	12.06346996	11.39528118	12.94103991	11.34397058
ENSMUSG00000021240	1368.565361	1267.255165	1232.105889	1206.105815	1019.392683	1138.663757	884.9568466	935.5149135	1268.508057	994.6320499	0.350032744	0.00121784	0.027867941	Abcd4	12	84601464	84617413	-	8006	protein_coding	ATP-binding cassette, sub-family D (ALD), member 4 [Source:MGI Symbol;Acc:MGI:1349217]	-	1667	1181	1641	1180	984	1136	686	885	9.151295917	8.467444612	8.222204293	8.064486276	6.812888692	7.607410222	5.919369067	6.255350045
ENSMUSG00000049670	308.6866081	271.4780327	273.3007579	321.9689251	193.7260484	227.5322824	233.494445	225.1578266	293.858581	219.9776506	0.418708273	0.001218389	0.027867941	Morn4	19	42074939	42086370	-	1816	protein_coding	MORN repeat containing 4 [Source:MGI Symbol;Acc:MGI:2449568]	-	376	253	364	315	187	227	181	213	9.099857377	7.996919599	8.040458365	9.490847502	5.707915606	6.701686425	6.885407043	6.637242598
ENSMUSG00000033059	1384.984861	887.4005259	870.2076331	868.8050359	687.8828672	725.6976759	695.3232366	659.617295	1002.849514	692.1302687	0.535602161	0.001221662	0.027877965	Pygb	2	150786735	150831758	+	4809	protein_coding	brain glycogen phosphorylase [Source:MGI Symbol;Acc:MGI:97828]	-	1687	827	1159	850	664	724	539	624	15.41781714	9.871173495	9.667716953	9.671067941	7.653588055	8.071567431	7.742850552	7.342665519
ENSMUSG00000041231	720.8160689	723.2260634	762.0886519	727.751983	507.624405	624.4608454	633.4020578	550.7381581	733.4706918	579.0563666	0.342507343	0.001221929	0.027877965	Ublcp1	11	44454571	44470498	-	2542	protein_coding	ubiquitin-like domain containing CTD phosphatase 1 [Source:MGI Symbol;Acc:MGI:1933105]	-	878	674	1015	712	490	623	491	521	15.18034195	15.21957072	16.01716922	15.32550285	10.68494558	13.13973452	13.34359447	11.59808026
ENSMUSG00000041453	254.5022567	217.8262476	245.5201864	429.2919001	401.9556513	920.152578	473.4390127	402.7470984	286.7851477	549.5735851	-0.939623613	0.001227145	0.027961489	Rpl21	5	146832890	146837032	+	3400	protein_coding	ribosomal protein L21 [Source:MGI Symbol;Acc:MGI:1278340]	-	310	203	327	420	388	918	367	381	4.007240073	3.427166259	3.858016703	6.758972182	6.32564171	14.47564268	7.456826459	6.341178686
ENSMUSG00000035509	46.79557623	75.11249917	75.83345206	64.39378502	117.0644036	98.22979591	101.9119401	99.36542584	65.53382812	104.1428914	-0.671234566	0.001238628	0.028187404	Fbxl21	13	56522472	56537898	+	4795	protein_coding	F-box and leucine-rich repeat protein 21 [Source:MGI Symbol;Acc:MGI:2442921]	-	57	70	101	63	113	98	79	94	0.522454927	0.83796809	0.844944202	0.718889638	1.306296048	1.095750189	1.138165373	1.109336173
ENSMUSG00000022663	811.1233213	887.4005259	1038.392715	931.1545738	1029.752364	1270.973278	1201.012863	1284.350983	917.017784	1196.522372	-0.38339795	0.001240997	0.028205609	Atg3	16	45158785	45188538	+	3154	protein_coding	autophagy related 3 [Source:MGI Symbol;Acc:MGI:1915091]	-	988	827	1383	911	994	1268	931	1215	13.76758735	15.05087931	17.58959172	15.80399828	17.46933915	21.55418741	20.39176797	21.79909789
ENSMUSG00000104724	6.567800173	10.73035702	3.003305032	1.022123572	0	0	0	0	5.33089645	0	4.724318812	0.001250994	1	Gm43162	3	138976312	138978081	-	1770	TEC	predicted gene 43162 [Source:MGI Symbol;Acc:MGI:5663299]	-	8	10	4	1	0	0	0	0	0.198645763	0.324298385	0.090652961	0.030912706	0	0	0	0
ENSMUSG00000024197	1418.644837	1084.839095	1148.764175	1118.203187	878.5010111	984.3026488	919.7875097	914.3733336	1192.612824	924.2411258	0.368470999	0.001263011	0.028645557	Plin3	17	56277476	56292873	-	3786	protein_coding	perilipin 3 [Source:MGI Symbol;Acc:MGI:1914155]	-	1728	1011	1530	1094	848	982	713	865	20.05975911	15.32810965	16.21086127	15.81055073	12.41558031	13.90608784	13.00995544	12.92883612
ENSMUSG00000045312	298.0139328	160.9553554	167.4342555	242.2432865	126.3881172	143.3353144	125.1323821	139.5344278	217.1617076	133.5975604	0.700849338	0.00126354	0.028645557	Lhfpl2	13	94057796	94195409	+	8415	protein_coding	lipoma HMGIC fusion partner-like 2 [Source:MGI Symbol;Acc:MGI:2145236]	-	363	150	223	237	122	143	97	132	1.895898529	1.023187419	1.063031199	1.541006645	0.803632499	0.911078939	0.796314278	0.887654059
ENSMUSG00000055850	3972.698129	5660.26333	6037.393941	5450.985008	6784.555568	8383.612378	6932.591973	6989.406337	5280.335102	7272.541564	-0.461925365	0.001269652	0.028729617	Rnf181	6	72359714	72366956	-	2860	protein_coding	ring finger protein 181 [Source:MGI Symbol;Acc:MGI:1913760]	-	4839	5275	8041	5333	6549	8364	5374	6612	74.36219041	105.8703828	112.7818715	102.027169	126.9289648	156.7913434	129.807121	130.8250003
ENSMUSG00000019124	117.3994281	101.9383917	77.33510458	101.1902336	58.01421771	73.17117451	37.41071217	62.3676609	99.4657895	57.74094132	0.77308624	0.001270444	0.028729617	Scrn1	6	54501173	54566489	-	8613	protein_coding	secernin 1 [Source:MGI Symbol;Acc:MGI:1917188]	-	143	95	103	99	56	73	29	59	0.729699713	0.633121717	0.479709198	0.628913668	0.36040048	0.454404374	0.23260039	0.387633674
ENSMUSG00000102525	4.104875108	5.365178512	6.006610064	7.154865002	0	0	1.290024558	0	5.657882172	0.322506139	4.092541896	0.001274091	1	Gm37784	3	69963282	69963470	+	189	processed_pseudogene	predicted gene, 37784 [Source:MGI Symbol;Acc:MGI:5611012]	-	5	5	8	7	0	0	1	0	1.162708333	1.518540058	1.697944345	2.026499596	0	0	0.365514899	0
ENSMUSG00000087259	129.7140534	3.219107107	139.653684	2.044247143	7.251777214	2.004689712	1.290024558	2.114157997	68.65777291	3.16516237	4.432592018	0.001275324	0.028803735	2610035D17Rik	11	113043895	113201838	-	2121	lincRNA	RIKEN cDNA 2610035D17 gene [Source:MGI Symbol;Acc:MGI:1919636]	-	158	3	186	2	7	2	1	2	3.274002475	0.08118927	3.517770833	0.051594049	0.182940201	0.050554919	0.032570635	0.053359685
ENSMUSG00000032224	687.1560931	579.4392793	638.9531456	534.570628	421.6390466	508.1888421	491.4993565	385.8338344	610.0297865	451.7902699	0.435283427	0.001276976	0.028804871	Fam81a	9	70088511	70142560	-	4397	protein_coding	family with sequence similarity 81, member A [Source:MGI Symbol;Acc:MGI:1924136]	-	837	540	851	523	407	507	381	365	8.366264241	7.049451823	7.763693155	6.508119353	5.130854799	6.181951363	5.985981893	4.697430155
ENSMUSG00000044067	0	0	0	0	4.143872694	6.014069137	6.450122789	1.057078998	0	4.416285905	-4.720821158	0.001278372	1	Gpr22	12	31706867	31713947	-	4608	protein_coding	G protein-coupled receptor 22 [Source:MGI Symbol;Acc:MGI:1920260]	-	0	0	0	0	4	6	5	1	0	0	0	0	0.048117084	0.069809234	0.07495911	0.01228037
ENSMUSG00000074466	59.93117658	60.08999934	81.84006213	78.70351502	83.91342205	122.2860725	122.552333	121.5640848	70.14118826	112.5789781	-0.678252248	0.001279534	0.028826385	Gm15417	3	89391850	89398779	+	1669	antisense	predicted gene 15417 [Source:MGI Symbol;Acc:MGI:3642531]	-	73	56	109	77	81	122	95	115	1.922335155	1.925970998	2.619783661	2.524321546	2.69017457	3.919020941	3.932186948	3.89910954
ENSMUSG00000105240	0.820975022	8.584285619	0.750826258	4.088494287	10.35968173	24.05627655	10.32019646	22.19865897	3.561145296	16.73370343	-2.317824978	0.001281849	0.028842413	Gm19418	5	87207117	87218111	-	580	unprocessed_pseudogene	predicted gene, 19418 [Source:MGI Symbol;Acc:MGI:5011603]	-	1	8	1	4	10	24	8	21	0.075776509	0.791735368	0.069161957	0.377348201	0.955704844	2.218489299	0.952859531	2.048873917
ENSMUSG00000067149	16.41950043	25.75285686	37.5413129	5.110617858	84.94939023	74.17351936	33.5406385	51.79687092	21.20607201	61.11510475	-1.51910626	0.001295182	0.029105984	Jchain	5	88519809	88527891	-	2517	protein_coding	immunoglobulin joining chain [Source:MGI Symbol;Acc:MGI:96493]	-	20	24	50	5	82	74	26	49	0.349228248	0.547325999	0.796860054	0.108691873	1.805853095	1.576240907	0.713603582	1.101632645
ENSMUSG00000032315	2.462925065	6.438214215	0	9.199112145	14.50355443	19.04455227	24.5104666	16.91326397	4.525062856	18.74295932	-2.113628172	0.001303622	0.029259071	Cyp1a1	9	57687928	57703824	+	2787	protein_coding	cytochrome P450, family 1, subfamily a, polypeptide 1 [Source:MGI Symbol;Acc:MGI:88588]	-	3	6	0	9	14	19	19	16	0.047309338	0.123575488	0	0.176691569	0.278447195	0.365502812	0.470959456	0.324868009
ENSMUSG00000107495	9.851700259	12.87642843	11.26239387	2.044247143	0	2.004689712	0	0	9.008692425	0.501172428	4.063315285	0.00130794	0.029300195	Gm44215	6	128691073	128693783	-	2711	TEC	predicted gene, 44215 [Source:MGI Symbol;Acc:MGI:5690607]	-	12	12	15	2	0	2	0	0	0.19454242	0.254079591	0.221950951	0.04036554	0	0.039552557	0	0
ENSMUSG00000000416	376.0065599	402.3883884	381.4197391	378.1857215	309.7544839	217.5088338	286.3854518	313.9524625	384.5001022	281.900308	0.448273477	0.001309381	0.029300195	Cttnbp2	6	18366478	18514843	-	8829	protein_coding	cortactin binding protein 2 [Source:MGI Symbol;Acc:MGI:1353467]	-	458	375	508	370	299	217	222	297	2.279903924	2.438023029	2.308061961	2.292981194	1.87720392	1.31771748	1.737034109	1.903570058
ENSMUSG00000042632	498.3318381	717.8608849	568.3754773	626.5617494	791.4796845	836.957955	730.1538997	895.3459116	602.7824874	813.4843627	-0.43512742	0.001310344	0.029300195	Pla2g6	15	79286228	79328390	-	5434	protein_coding	phospholipase A2, group VI [Source:MGI Symbol;Acc:MGI:1859152]	-	607	669	757	613	764	835	566	847	4.909436441	7.066828247	5.588194498	6.172358265	7.793373768	8.238363144	7.195544873	8.820388388
ENSMUSG00000052316	15.59852541	55.79785653	37.5413129	44.97343715	11.39564991	13.03048313	15.48029469	19.02742197	38.477783	14.73346243	1.37846357	0.001312464	0.02931116	Lrrc15	16	30269302	30283256	-	5310	protein_coding	leucine rich repeat containing 15 [Source:MGI Symbol;Acc:MGI:1921738]	-	19	52	50	44	11	13	12	18	0.157261229	0.562117201	0.37772067	0.45338635	0.114828567	0.131257135	0.156118228	0.191823547
ENSMUSG00000024899	7683.505227	7450.086882	8248.577271	7509.541881	7318.079177	4905.475726	5529.045254	4999.983662	7722.927815	5688.145955	0.441221423	0.001315898	0.029351385	Papss2	19	32620005	32667187	+	3635	protein_coding	3'-phosphoadenosine 5'-phosphosulfate synthase 2 [Source:MGI Symbol;Acc:MGI:1330223]	-	9359	6943	10986	7347	7064	4894	4286	4730	113.1586134	109.6379238	121.2356785	110.5900133	107.7204245	72.18278595	81.45441712	73.63438402
ENSMUSG00000063851	575.5034901	798.3385626	711.7832926	801.3448802	559.4228137	516.207601	527.6200441	557.0806321	721.7425564	540.0827727	0.416582367	0.001324292	0.029502009	Rnf183	4	62427540	62435252	-	1524	protein_coding	ring finger protein 183 [Source:MGI Symbol;Acc:MGI:1923322]	-	701	744	948	784	540	515	409	527	20.21601894	28.02244472	24.9527628	28.14760069	19.64086333	18.11742	18.53980789	19.56814153
ENSMUSG00000089736	61.57312662	62.23607074	48.05288051	82.79200931	135.7118307	94.22041649	94.17179271	97.25126785	63.66352179	105.3388269	-0.736150926	0.001333109	0.029661685	Tgfbr3l	8	4248214	4251423	+	2930	protein_coding	transforming growth factor, beta receptor III-like [Source:MGI Symbol;Acc:MGI:3833469]	-	75	58	64	81	131	94	73	92	1.125009599	1.136261851	0.876208822	1.512612497	2.478309012	1.720023274	1.721163504	1.776822887
ENSMUSG00000022805	28.73412576	6.438214215	6.006610064	4.088494287	2.071936347	0	1.290024558	1.057078998	11.31686108	1.104759976	3.383380147	0.001336745	0.02970581	Maats1	16	38297754	38342143	-	4527	protein_coding	MYCBP-associated, testis expressed 1 [Source:MGI Symbol;Acc:MGI:2443598]	-	35	6	8	4	2	0	1	1	0.339797465	0.076077951	0.070888332	0.048345915	0.024489013	0	0.015260065	0.012500099
ENSMUSG00000041025	158.4481792	137.3485699	162.929298	154.3406593	97.38100831	115.2696585	101.9119401	119.4499268	153.2666766	108.5031334	0.499585847	0.001348803	0.029936761	Iffo2	4	139530548	139620382	+	6216	protein_coding	intermediate filament family orphan 2 [Source:MGI Symbol;Acc:MGI:2140675]	-	193	128	217	151	94	115	79	113	1.364611064	1.181998748	1.400373862	1.32915683	0.838240478	0.991884091	0.877976667	1.028706231
ENSMUSG00000117098	2.462925065	15.02249983	2.252478774	16.35397715	50.7624405	25.05862141	24.5104666	29.59821195	9.022970205	32.48243511	-1.8932971	0.00135729	0.030063924	AC154187.2	17	70974119	71002208	-	1201	protein_coding	novel protein	-	3	14	3	16	49	25	19	28	0.10978445	0.669118567	0.100201337	0.728932411	2.26154302	1.116017723	1.092892592	1.319286008
ENSMUSG00000031886	289.8041826	342.2983891	347.6325575	199.3140965	189.5821757	226.5299375	174.1533153	173.3609557	294.7623064	190.9065961	0.626480143	0.001360431	0.030063924	Ces2e	8	104926260	104934672	+	2699	protein_coding	carboxylesterase 2E [Source:MGI Symbol;Acc:MGI:2443170]	-	353	319	463	195	183	226	135	164	5.748233558	6.784312608	6.881345673	3.953138337	3.758373922	4.489310507	3.455395575	3.438467281
ENSMUSG00000028931	165.0159793	66.52821355	129.8929426	108.3450986	39.36679059	58.13600166	74.82142435	70.82429289	117.4455585	60.78712737	0.959186326	0.00136127	0.030063924	Kcnab2	4	152390742	152477871	-	5578	protein_coding	potassium voltage-gated channel, shaker-related subfamily, beta member 2 [Source:MGI Symbol;Acc:MGI:109239]	-	201	62	173	106	38	58	58	67	1.583726313	0.638015504	1.244121689	1.039770858	0.377621634	0.557472661	0.718317377	0.679704625
ENSMUSG00000040374	784.8521206	951.782668	1000.851402	873.9156538	1077.4069	1204.818517	1171.342298	1121.560817	902.8504611	1143.782133	-0.341117486	0.001361623	0.030063924	Pex2	3	5560188	5576239	-	2270	protein_coding	peroxisomal biogenesis factor 2 [Source:MGI Symbol;Acc:MGI:107486]	-	956	887	1333	855	1040	1202	908	1061	18.50949713	22.42930493	23.55589231	20.60869743	25.3956459	28.38917034	27.63292639	26.44925595
ENSMUSG00000085180	119.8623532	118.0339273	153.1685566	326.0574194	315.9702929	330.7738026	363.7869253	346.7219115	179.2805641	339.3132331	-0.922365298	0.001362893	0.030063924	AI838599	4	3242055	3258092	+	4243	lincRNA	expressed sequence AI838599 [Source:MGI Symbol;Acc:MGI:3510989]	-	146	110	204	319	305	330	282	328	1.512315519	1.488119152	1.928645479	4.113655673	3.984543647	4.169797823	4.591377116	4.37446297
ENSMUSG00000016194	885.8320483	2107.44212	2797.578637	2109.663052	6245.852118	4057.491978	3185.070633	5248.397227	1975.128964	4684.202989	-1.245898392	0.001365542	0.030085429	Hsd11b1	1	193221634	193264075	-	4251	protein_coding	hydroxysteroid 11-beta dehydrogenase 1 [Source:MGI Symbol;Acc:MGI:103562]	-	1079	1964	3726	2064	6029	4048	2469	4965	11.15559977	26.51968927	35.15985	26.56616549	78.61509793	51.05326116	40.12332113	66.09248489
ENSMUSG00000020873	692.9029182	746.8328489	831.1646676	729.7962302	905.4361836	1086.541824	923.6575833	905.9167016	750.1741662	955.3880732	-0.348726184	0.001368905	0.030122618	Slc35b1	11	95384692	95391776	+	2223	protein_coding	solute carrier family 35, member B1 [Source:MGI Symbol;Acc:MGI:1343133]	-	844	696	1107	714	874	1084	716	857	16.68651214	17.97164493	19.97576527	17.57393577	21.79333781	26.14351088	22.25053452	21.81550606
ENSMUSG00000058444	417.055311	522.5683871	488.0370677	438.4910122	605.0054133	630.4749146	568.90083	579.2792911	466.5379445	595.9151122	-0.354771464	0.001371725	0.030136634	Map2k5	9	63163768	63377902	-	3240	protein_coding	mitogen-activated protein kinase kinase 5 [Source:MGI Symbol;Acc:MGI:1346345]	-	508	487	650	429	584	629	441	548	6.890984721	8.62783843	8.047548716	7.244736055	9.99124521	10.40829818	9.402870785	9.571047704
ENSMUSG00000061477	2686.230271	2259.813189	2573.832413	1959.410887	2903.81879	3730.727555	2978.666704	3112.040571	2369.82169	3181.313405	-0.424522107	0.001372895	0.030136634	Rps7	12	28630854	28635953	-	2015	protein_coding	ribosomal protein S7 [Source:MGI Symbol;Acc:MGI:1333818]	-	3272	2106	3428	1917	2803	3722	2309	2944	71.36755681	59.99310903	68.24345889	52.05438838	77.10806915	99.03196774	79.16182013	82.6773766
ENSMUSG00000038602	206.8857054	111.5957131	133.6470739	128.78757	93.23713561	76.17820907	83.85159625	99.36542584	145.2290156	88.1580917	0.723807079	0.001388776	0.030448077	Slc35f1	10	52690533	53111622	+	4941	protein_coding	solute carrier family 35, member F1 [Source:MGI Symbol;Acc:MGI:2139810]	-	252	104	178	126	90	76	65	94	2.24154918	1.20819362	1.44510837	1.395294804	1.009669963	0.82465601	0.908793875	1.07655676
ENSMUSG00000036225	635.4346667	383.0737458	364.9015614	400.6724401	290.0710886	280.6565597	312.185943	297.0391985	446.0206035	294.9881975	0.598090265	0.001396148	0.030572414	Kctd1	18	14968685	15151446	-	3587	protein_coding	potassium channel tetramerisation domain containing 1 [Source:MGI Symbol;Acc:MGI:1918269]	-	774	357	486	392	280	280	242	281	9.483576873	5.712877242	5.435007661	5.979501456	4.326915715	4.185050904	4.660697091	4.433011682
ENSMUSG00000113241	24.62925065	4.29214281	14.2656989	6.13274143	2.071936347	1.002344856	1.290024558	3.171236995	12.32995845	1.883885689	2.719667954	0.001399405	0.030606458	Gm40663	13	7139127	7175925	-	1893	lincRNA	predicted gene, 40663 [Source:MGI Symbol;Acc:MGI:5623548]	-	30	4	19	6	2	1	1	3	0.696519413	0.12129068	0.402622698	0.173424688	0.058564058	0.028321971	0.036493564	0.089679788
ENSMUSG00000026433	259.4281068	260.7476757	290.5697619	255.5308929	344.9774018	377.8840108	321.2161149	335.0940425	266.5691093	344.7928925	-0.370798084	0.001404373	0.030677777	Rab29	1	131867224	131872887	+	1468	protein_coding	RAB29, member RAS oncogene family [Source:MGI Symbol;Acc:MGI:2385107]	-	316	243	387	250	333	377	249	317	9.460707423	9.501633412	10.57499516	9.318032883	12.57389875	13.76858737	11.71764079	12.2196042
ENSMUSG00000042662	431.8328613	290.7926754	387.4263491	348.5441379	252.7762343	297.6964223	251.5547888	234.6715376	364.6490059	259.1747458	0.494585459	0.001418718	0.030953524	Dusp15	2	152940997	152951698	-	4391	protein_coding	dual specificity phosphatase-like 15 [Source:MGI Symbol;Acc:MGI:1934928]	-	526	271	516	341	244	297	195	222	5.26483654	3.542614586	4.71391267	4.249141831	3.080194706	3.626328159	3.067877844	2.860971094
ENSMUSG00000035186	2.462925065	0	0.750826258	3.066370715	11.39564991	12.02813827	5.160098231	9.513710985	1.570030509	9.52439935	-2.6099792	0.001430704	0.031177217	Ubd	17	37193892	37196095	+	931	protein_coding	ubiquitin D [Source:MGI Symbol;Acc:MGI:1344410]	-	3	0	1	3	11	12	4	9	0.14162312	0	0.043086934	0.176311995	0.65492985	0.691043928	0.296809091	0.547037075
ENSMUSG00000014786	53.3633764	68.67428496	68.32518948	65.41590859	35.2229179	46.10786339	24.5104666	39.11192294	63.94468986	36.23829271	0.805223999	0.001434877	0.031230278	Slc9a5	8	105348843	105369881	+	5240	protein_coding	solute carrier family 9 (sodium/hydrogen exchanger), member 5 [Source:MGI Symbol;Acc:MGI:2685542]	-	65	64	91	64	34	46	19	37	0.545185949	0.701078647	0.696635133	0.668280783	0.359666022	0.470652787	0.250489314	0.399571376
ENSMUSG00000020130	547.5903394	566.5628509	524.8275544	563.190088	759.3646712	609.4256726	704.3534085	694.5009019	550.5427082	691.9111635	-0.330261084	0.001439915	0.031302039	Tbc1d15	10	115197872	115251467	-	4261	protein_coding	TBC1 domain family, member 15 [Source:MGI Symbol;Acc:MGI:1913937]	-	667	528	699	551	733	608	546	657	6.879816972	7.112797441	6.580530548	7.07538946	9.535516486	7.650082791	8.852134363	8.72524776
ENSMUSG00000050050	14.77755039	24.67982116	23.275614	25.55308929	43.51066329	41.09613911	41.28078585	40.16900194	22.07151871	41.51414754	-0.922072202	0.001445083	0.031376443	Ccdc158	5	92607954	92675271	-	6207	protein_coding	coiled-coil domain containing 158 [Source:MGI Symbol;Acc:MGI:2444555]	-	18	23	31	25	42	41	32	38	0.127453963	0.212698361	0.200343481	0.220378158	0.375076043	0.354140994	0.356151782	0.346438208
ENSMUSG00000033174	1894.81035	1275.83945	1078.937333	1111.048322	860.8895522	853.9978175	874.6366501	1008.453364	1340.158864	899.4943461	0.575465776	0.001461899	0.031703282	Mgll	6	88724412	88828360	+	5077	protein_coding	monoglyceride lipase [Source:MGI Symbol;Acc:MGI:1346042]	-	2308	1189	1437	1087	831	852	678	954	19.97980411	13.44289306	11.35389498	11.71474033	9.072889911	8.997182327	9.225489507	10.63322843
ENSMUSG00000022179	160.0901292	174.9048195	147.1619466	149.2300415	116.0284354	103.2415202	113.5221611	119.4499268	157.8467342	113.0605109	0.479736211	0.001464438	0.031720084	4931414P19Rik	14	54583663	54605993	-	3078	protein_coding	RIKEN cDNA 4931414P19 gene [Source:MGI Symbol;Acc:MGI:1921609]	-	195	163	196	146	112	103	88	113	2.784380482	3.039744221	2.554363641	2.595341588	2.016978125	1.794083695	1.975062965	2.077465214
ENSMUSG00000032006	248.7554315	232.8487474	247.0218389	255.5308929	285.9272159	317.7433194	362.4969007	322.4090945	246.0392277	322.1441326	-0.385699959	0.001472066	0.031846941	Pdgfd	9	6168584	6378850	+	3154	protein_coding	platelet-derived growth factor, D polypeptide [Source:MGI Symbol;Acc:MGI:1919035]	-	303	217	329	250	276	317	281	305	4.222245917	3.949263374	4.184364192	4.336991843	4.850641454	5.388546853	6.154765627	5.472201527
ENSMUSG00000065952	34.48095091	31.11803537	46.551228	54.1725493	93.23713561	92.21572677	52.89100687	66.5959769	41.58069089	76.23496154	-0.879140563	0.001477126	0.031918002	C330021F23Rik	8	3567990	3584939	+	2773	protein_coding	RIKEN cDNA C330021F23 gene [Source:MGI Symbol;Acc:MGI:3612471]	-	42	29	62	53	90	92	41	63	0.66567463	0.600297011	0.896885676	1.045770257	1.799054918	1.778738265	1.021411812	1.285625898
ENSMUSG00000024127	3237.10451	3478.781747	3225.549605	3795.144822	2960.79704	2584.045039	2801.933339	2868.912402	3434.145171	2803.921955	0.292177111	0.001480745	0.031931959	Prepl	17	85063477	85090267	-	3830	protein_coding	prolyl endopeptidase-like [Source:MGI Symbol;Acc:MGI:2441932]	-	3943	3242	4296	3713	2858	2578	2172	2714	45.24708318	48.58836544	44.99463848	53.04402376	41.36330491	36.08761902	39.17670765	40.09913478
ENSMUSG00000036832	969.5715005	697.4732066	934.7786913	952.6191688	685.8109308	730.7094002	602.4414685	619.448293	888.6106418	659.6025231	0.430152979	0.001482169	0.031931959	Lpar3	3	146220963	146286186	+	2464	protein_coding	lysophosphatidic acid receptor 3 [Source:MGI Symbol;Acc:MGI:1929469]	-	1181	650	1245	932	662	729	467	586	21.06550035	15.14226024	20.26860765	20.6959561	14.89255	15.86210846	13.09311752	13.45800995
ENSMUSG00000038782	298.0139328	165.2474982	268.0449741	207.4910851	138.8197352	124.2907622	168.9932171	163.8472447	234.6993725	148.9877398	0.662045659	0.001483101	0.031931959	1700028J19Rik	7	44229930	44236122	-	2177	protein_coding	RIKEN cDNA 1700028J19 gene [Source:MGI Symbol;Acc:MGI:1917254]	-	363	154	357	203	134	124	131	155	7.328427249	4.060507757	6.578169428	5.102087407	3.411914584	3.053777186	4.156997424	4.028999391
ENSMUSG00000050229	398.9938605	393.8041028	405.4461793	425.2034058	541.8113547	479.1208413	472.1489881	544.3956841	405.8618871	509.3692171	-0.328917602	0.00151421	0.032562767	Pigm	1	172376546	172384099	+	7554	protein_coding	phosphatidylinositol glycan anchor biosynthesis, class M [Source:MGI Symbol;Acc:MGI:1914806]	-	486	367	540	416	523	478	366	515	2.827625397	2.788734288	2.86755692	3.013190821	3.837748311	3.392540229	3.347117771	3.857928559
ENSMUSG00000035429	42.69070112	11.80339273	11.26239387	12.26548286	4.143872694	0	6.450122789	5.285394992	19.50549264	3.969847619	2.331640072	0.001519971	0.032647607	Ptprh	7	4548612	4604041	-	4187	protein_coding	protein tyrosine phosphatase, receptor type, H [Source:MGI Symbol;Acc:MGI:3026877]	-	52	11	15	12	4	0	5	5	0.545836995	0.150802235	0.143708867	0.15681535	0.052955224	0	0.082496198	0.067575766
ENSMUSG00000028292	601.7746908	816.5801695	839.4237565	771.7032966	989.3496057	1060.480858	954.6181727	977.7980735	757.3704784	995.5616774	-0.395323124	0.001521906	0.032650146	Rars2	4	34614957	34660167	+	2771	protein_coding	arginyl-tRNA synthetase 2, mitochondrial [Source:MGI Symbol;Acc:MGI:1923596]	-	733	761	1118	755	955	1058	740	925	11.62599237	15.7639912	16.18454691	14.90804557	19.10375002	20.47025403	18.44854342	18.88987741
ENSMUSG00000066072	3791.26265	6448.944572	3807.439955	2999.932683	2742.207755	2306.395514	3105.08911	2562.359492	4261.894965	2679.012968	0.669778612	0.001526188	0.032702998	Cyp4a10	4	115518264	115533649	+	2109	protein_coding	cytochrome P450, family 4, subfamily a, polypeptide 10 [Source:MGI Symbol;Acc:MGI:88611]	-	4618	6010	5071	2935	2647	2301	2407	2424	96.23652523	163.5746294	96.4522357	76.14507372	69.57114363	58.49437825	78.84359153	65.0399155
ENSMUSG00000104713	25.45022567	20.38767835	18.77065645	24.53096572	47.65453598	42.09848396	39.99076129	35.94068594	22.28488155	41.42111679	-0.898077251	0.001535519	0.032863754	Gbp6	5	105270702	105293698	-	5954	protein_coding	guanylate binding protein 6 [Source:MGI Symbol;Acc:MGI:2140937]	-	31	19	25	24	46	42	31	34	0.228831311	0.183173576	0.168432714	0.220552862	0.428253363	0.378193927	0.359682868	0.323142454
ENSMUSG00000032513	568.1147149	889.5465973	881.4700269	870.8492831	1276.31279	1134.654377	1012.669278	1118.38958	802.4951556	1135.506506	-0.501830841	0.001541138	0.032944807	Gorasp1	9	119925257	119937565	-	4146	protein_coding	golgi reassembly stacking protein 1 [Source:MGI Symbol;Acc:MGI:1921748]	-	692	829	1174	852	1232	1132	785	1058	7.335663168	11.47739387	11.35884222	11.24399342	16.47150153	14.63831941	13.07998505	14.44043588
ENSMUSG00000041248	6805.882929	3593.596567	3557.414811	3784.923586	2773.2868	2713.347526	3040.587883	2892.168139	4435.454473	2854.847587	0.635861115	0.001553161	0.0331202	Kcnj1	9	32372493	32399197	+	3333	protein_coding	potassium inwardly-rectifying channel, subfamily J, member 1 [Source:MGI Symbol;Acc:MGI:1927248]	-	8290	3349	4738	3703	2677	2707	2357	2736	109.3155142	57.67636566	57.02364977	60.78951578	44.5209926	43.54387076	48.85299092	46.45203151
ENSMUSG00000026348	2765.864848	3162.236215	2568.576629	2569.618659	1887.534012	2231.21965	2435.566365	1956.653226	2766.574088	2127.743313	0.378928084	0.001554485	0.0331202	Acmsd	1	127729413	127767978	+	2831	protein_coding	amino carboxymuconate semialdehyde decarboxylase [Source:MGI Symbol;Acc:MGI:2386323]	-	3369	2947	3421	2514	1822	2226	1888	1851	52.30265395	59.75280799	48.47395695	48.58874588	35.67469626	42.15599854	46.07114537	36.99904223
ENSMUSG00000068396	925.2388493	936.7601682	1180.298878	66.43803216	156.4311942	93.21807163	101.9119401	219.8724317	777.1839818	142.8584094	2.443585956	0.00155487	0.0331202	Rpl34-ps1	6	71124610	71124963	+	354	processed_pseudogene	ribosomal protein L34, pseudogene 1 [Source:MGI Symbol;Acc:MGI:3704270]	-	1127	873	1572	65	151	93	79	208	139.9211091	141.5562452	178.1330679	10.04662935	23.64424583	14.08490028	15.41667503	33.24941476
ENSMUSG00000019774	227.410081	181.3430337	171.1883868	214.6459501	153.3232897	127.2977967	130.2924803	149.0481388	198.6468629	139.9904264	0.503268661	0.001565935	0.033316426	Mtrf1l	10	5811887	5823910	-	3261	protein_coding	mitochondrial translational release factor 1-like [Source:MGI Symbol;Acc:MGI:1918830]	-	277	169	228	210	148	127	101	141	3.733288523	2.974773873	2.804654159	3.523536556	2.515722288	2.087983259	2.139624015	2.446764927
ENSMUSG00000045875	449.8943118	349.809639	294.3238932	366.9423622	261.0639797	225.5275927	255.4248624	288.5825665	365.2425515	257.6497503	0.503520053	0.001570748	0.033379319	Adra1a	14	66635251	66771168	+	8728	protein_coding	adrenergic receptor, alpha 1a [Source:MGI Symbol;Acc:MGI:104773]	-	548	326	392	359	252	225	198	273	2.759487339	2.143980915	1.801634117	2.250556895	1.600433318	1.38210765	1.567174446	1.769994195
ENSMUSG00000029304	31545.9652	10673.48613	13909.05643	13035.14191	7903.401195	7038.465581	6928.7219	6676.510954	17290.91242	7136.774907	1.276683378	0.001581934	0.033577353	Spp1	5	104435118	104441050	+	1648	protein_coding	secreted phosphoprotein 1 [Source:MGI Symbol;Acc:MGI:98389]	-	38425	9947	18525	12753	7629	7022	5371	6316	1024.75313	346.45989	450.9166556	423.4142187	256.6032712	228.4429227	225.1463101	216.8746776
ENSMUSG00000034863	554.9791146	457.1132092	448.243276	580.5661887	394.7038741	356.8347688	419.2579813	361.5210174	510.2254471	383.0794104	0.414391475	0.001585078	0.033604396	Ano8	8	71476019	71485963	-	6847	protein_coding	anoctamin 8 [Source:MGI Symbol;Acc:MGI:2687327]	-	676	426	597	568	381	356	325	342	4.339192857	3.571308142	3.497593001	4.538980255	3.084440725	2.787557023	3.279064216	2.826504692
ENSMUSG00000033453	203.6018054	475.3548162	449.7449286	424.1812822	911.6519927	635.4866389	530.2000932	621.562451	388.2207081	674.7252939	-0.79885367	0.00159294	0.033731302	Adamts15	9	30899155	30922452	-	10363	protein_coding	a disintegrin-like and metallopeptidase (reprolysin type) with thrombospondin type 1 motif, 15 [Source:MGI Symbol;Acc:MGI:2449569]	-	248	443	599	415	880	634	411	588	1.051789347	2.45378372	2.31865745	2.19115391	4.707051553	3.280030257	2.73982745	3.210818529
ENSMUSG00000090145	41.8697261	57.94392793	81.08923587	53.15042573	38.33082242	26.06096626	30.96058939	28.54113296	58.51332891	30.97337776	0.922429658	0.001596616	0.033769361	Ugt1a6b	1	88103252	88219003	+	2382	protein_coding	UDP glucuronosyltransferase 1 family, polypeptide A6B [Source:MGI Symbol;Acc:MGI:3580629]	-	51	54	108	52	37	26	24	27	0.941002991	1.301277904	1.81876784	1.194460719	0.861017043	0.585201837	0.696043486	0.641425084
ENSMUSG00000016256	2357.840262	2357.459438	2514.517138	2347.817844	3142.09147	3383.916235	2669.06081	2762.147423	2394.408671	2989.303984	-0.320372013	0.001601027	0.033822868	Ctsz	2	174427493	174439039	-	1441	protein_coding	cathepsin Z [Source:MGI Symbol;Acc:MGI:1891190]	-	2872	2197	3349	2297	3033	3376	2069	2613	87.59575085	87.51532879	93.22801442	87.21823625	116.670272	125.6066252	99.18897414	102.6122857
ENSMUSG00000105156	12.31462532	23.60678545	13.51487264	10.22123572	6.215809041	2.004689712	1.290024558	5.285394992	14.91437978	3.698979576	1.978686309	0.001609158	0.033954738	Gm9057	5	22563957	22564252	+	296	processed_pseudogene	predicted gene 9057 [Source:MGI Symbol;Acc:MGI:3643991]	-	15	22	18	10	6	2	1	5	2.227214949	4.266276731	2.439360921	1.848496253	1.123598938	0.36225332	0.233386203	0.955877471
ENSMUSG00000022766	17.24047545	7.511249917	6.757436322	10.22123572	1.035968173	2.004689712	2.580049115	2.114157997	10.43259935	1.93371625	2.454516402	0.001614175	0.034020669	Serpind1	16	17331371	17343575	+	2191	protein_coding	serine (or cysteine) peptidase inhibitor, clade D, member 1 [Source:MGI Symbol;Acc:MGI:96051]	-	21	7	9	10	1	2	2	2	0.421249601	0.183389183	0.164776548	0.249728385	0.025299352	0.048939746	0.063060078	0.051654903
ENSMUSG00000020902	1379.238036	2606.403721	2229.20316	2566.552288	3070.609666	3110.276089	3375.994268	3548.614197	2195.349302	3276.373555	-0.578018141	0.001621953	0.034103319	Ntn1	11	68209364	68400823	-	6277	protein_coding	netrin 1 [Source:MGI Symbol;Acc:MGI:105088]	-	1680	2429	2969	2511	2964	3103	2617	3357	11.76304445	22.21229531	18.97375712	21.887939	26.17446729	26.50353096	28.80172389	30.26377818
ENSMUSG00000106111	1.641950043	34.33714248	30.03305032	34.75220144	73.55374032	165.3869013	119.9722839	146.9339808	25.19108607	126.4617266	-2.331917904	0.001623272	0.034103319	Gm5717	5	87162279	87175290	-	1062	unprocessed_pseudogene	predicted gene 5717 [Source:MGI Symbol;Acc:MGI:3649128]	-	2	32	40	34	71	165	93	139	0.082769068	1.729591388	1.510882679	1.75171999	3.705831025	8.329779738	6.049581342	7.406520276
ENSMUSG00000116810	6.567800173	6.438214215	3.75413129	4.088494287	15.5395226	11.02579342	15.48029469	22.19865897	5.212159991	16.06106742	-1.630750533	0.001625089	0.034103319	AC135964.1	16	86816866	86878648	+	2294	lincRNA	novel transcript	-	8	6	5	4	15	11	12	21	0.153270706	0.150132905	0.087432291	0.095406258	0.36245127	0.257083001	0.361372185	0.51802392
ENSMUSG00000074183	77.99262705	2.146071405	9.760741355	6.13274143	2.071936347	3.007034569	5.160098231	1.057078998	24.00804531	2.824037036	3.115940686	0.001626324	0.034103319	Gsta1	9	78230656	78242684	+	956	protein_coding	glutathione S-transferase, alpha 1 (Ya) [Source:MGI Symbol;Acc:MGI:1095417]	-	95	2	13	6	2	3	4	1	4.367453582	0.120085385	0.545482382	0.343402651	0.115964186	0.168243174	0.289047347	0.059192412
ENSMUSG00000105746	17.24047545	5.365178512	9.009915096	10.22123572	2.071936347	2.004689712	2.580049115	1.057078998	10.45920119	1.928438543	2.46594187	0.001627581	0.034103319	Gm43595	3	90468898	90470959	-	1071	unprocessed_pseudogene	predicted gene 43595 [Source:MGI Symbol;Acc:MGI:5663732]	-	21	5	12	10	2	2	2	1	0.861772059	0.267977657	0.449455856	0.510882251	0.103512383	0.100118565	0.129005259	0.052836551
ENSMUSG00000069094	866.1286478	686.7428496	680.999416	913.7784731	605.0054133	568.3295335	553.4205353	632.133241	786.9123466	589.7221808	0.415430611	0.001631541	0.034146491	Pde7a	3	19223108	19311322	-	7748	protein_coding	phosphodiesterase 7A [Source:MGI Symbol;Acc:MGI:1202402]	-	1055	640	907	894	584	567	429	598	5.984466393	4.741419861	4.695836238	6.313325664	4.178063304	3.923444712	3.825027562	4.367526055
ENSMUSG00000025068	1442.453113	569.781958	726.7998178	591.809548	500.3726278	488.141945	460.5387671	431.2882313	832.7111092	470.0853928	0.825649307	0.001644257	0.034372624	Gsto1	19	47854970	47864790	+	1968	protein_coding	glutathione S-transferase omega 1 [Source:MGI Symbol;Acc:MGI:1342273]	-	1757	531	968	579	483	487	357	408	39.23821588	15.48771968	19.73083802	16.09769725	13.60422536	13.26715971	12.53170061	11.7316474
ENSMUSG00000028525	307.8656331	280.0623183	283.0614993	239.1769158	221.6971891	197.4619367	208.9839784	208.2445627	277.5415916	209.0969167	0.410968762	0.001649921	0.034450958	Pde4b	4	102087543	102607259	+	10560	protein_coding	phosphodiesterase 4B, cAMP specific [Source:MGI Symbol;Acc:MGI:99557]	-	375	261	377	234	214	197	162	197	1.560737748	1.418713305	1.432097874	1.212445497	1.123315201	1.000175929	1.059785529	1.055665286
ENSMUSG00000027671	453.1782119	559.051601	527.0800331	422.1370351	615.365095	689.6132611	637.2721315	614.162898	490.3617203	639.1033464	-0.382455601	0.001655844	0.034516423	Actl6a	3	32706298	32726973	+	3886	protein_coding	actin-like 6A [Source:MGI Symbol;Acc:MGI:1861453]	-	552	521	702	413	594	688	494	581	6.243079515	7.695785948	7.246521479	5.815104733	8.472965335	9.492043769	8.781951644	8.460524135
ENSMUSG00000025983	1.641950043	19.31464264	12.76404639	13.28760643	30.04307703	24.05627655	37.41071217	48.62563392	11.75206138	35.03392492	-1.594838555	0.001658317	0.034516423	Ccdc150	1	54250683	54368727	+	5021	protein_coding	coiled-coil domain containing 150 [Source:MGI Symbol;Acc:MGI:1925266]	-	2	18	17	13	29	24	29	46	0.017506622	0.205778661	0.135816948	0.141665277	0.320154461	0.256268431	0.399001626	0.518431693
ENSMUSG00000016356	43.51167614	85.84285619	52.55783806	50.08405501	90.12923109	118.276693	81.27154714	108.8791368	57.99910635	99.63915202	-0.793507984	0.001658816	0.034516423	Col20a1	2	180986535	181018363	+	5142	protein_coding	collagen, type XX, alpha 1 [Source:MGI Symbol;Acc:MGI:1920618]	-	53	80	70	49	87	118	63	103	0.453008533	0.893050396	0.546086243	0.521403922	0.937862047	1.230336831	0.846399437	1.133519733
ENSMUSG00000026697	0	0	0.750826258	0	8.287745388	1.002344856	2.580049115	12.68494798	0.187706565	6.138771835	-4.485653219	0.001670382	1	Myoc	1	162639155	162649693	+	2074	protein_coding	myocilin [Source:MGI Symbol;Acc:MGI:1202864]	-	0	0	1	0	8	1	2	12	0	0	0.019341338	0	0.213812463	0.025850285	0.06661747	0.327413383
ENSMUSG00000062480	253.6812817	195.2924978	247.7726652	188.0707372	354.3011153	288.6753186	347.016606	269.5551446	221.2042955	314.8870461	-0.503853675	0.00167745	0.034863811	Acat3	17	12923813	12940600	-	2427	protein_coding	acetyl-Coenzyme A acetyltransferase 3 [Source:MGI Symbol;Acc:MGI:109182]	-	309	182	330	184	342	288	269	255	5.59565961	4.304469791	5.454305149	4.148187059	7.811026489	6.362045951	7.656836834	5.9455815
ENSMUSG00000040148	0	0	0	3.066370715	11.39564991	12.02813827	2.580049115	8.456631987	0.766592679	8.615117321	-3.627269222	0.001681074	0.034898789	Hmx3	7	131542867	131544925	+	1457	protein_coding	H6 homeobox 3 [Source:MGI Symbol;Acc:MGI:107160]	Homeobox	0	0	0	3	11	12	2	8	0	0	0	0.112660582	0.418489836	0.441566161	0.094828162	0.310709382
ENSMUSG00000021999	41.04875108	36.48321388	42.79709671	15.33185358	12.43161808	12.02813827	16.77031925	15.85618498	33.91522881	14.27156515	1.264759655	0.001686331	0.034944119	Cpb2	14	75242287	75283555	+	1629	protein_coding	carboxypeptidase B2 (plasma) [Source:MGI Symbol;Acc:MGI:1891837]	-	50	34	57	15	12	12	13	15	1.348998619	1.198052598	1.403618357	0.503825866	0.408330615	0.394942846	0.551301478	0.521067645
ENSMUSG00000031389	210.9905805	147.0058912	132.8962477	182.9601193	107.74069	96.2251062	117.3922348	121.5640848	168.4632097	110.730529	0.607153044	0.001687145	0.034944119	Arhgap4	X	73891442	73921870	-	8105	protein_coding	Rho GTPase activating protein 4 [Source:MGI Symbol;Acc:MGI:2159577]	-	257	137	177	179	104	96	91	115	1.393614605	0.970254355	0.876023013	1.208398834	0.711266085	0.635027165	0.775631185	0.802913488
ENSMUSG00000099342	3.283900086	40.77535669	33.03635535	26.57521286	4.143872694	4.009379425	11.61022102	3.171236995	25.91770625	5.733677533	2.201198773	0.001701186	0.035194387	Gm18180	1	86014403	86015886	-	1484	processed_pseudogene	predicted gene, 18180 [Source:MGI Symbol;Acc:MGI:5010365]	-	4	38	44	26	4	4	9	3	0.118464623	1.469832169	1.189361958	0.958627167	0.149409383	0.144510759	0.418962833	0.114396118
ENSMUSG00000022309	376.8275349	301.5230324	295.8255457	221.8008151	187.5102394	202.473661	220.5941994	212.4728787	298.994232	205.7627446	0.542397295	0.001709476	0.035325248	Angpt1	15	42424723	42676977	-	5205	protein_coding	angiopoietin 1 [Source:MGI Symbol;Acc:MGI:108448]	-	459	281	394	217	181	202	171	201	3.87573912	3.098872005	3.036482314	2.281126058	1.927567618	2.080677284	2.269563118	2.185240577
ENSMUSG00000076431	264.3539569	261.8207114	197.4673059	401.6945637	183.3663667	138.3235902	175.4433399	197.6737727	281.3341345	173.7017674	0.693664189	0.001717613	0.035452644	Sox4	13	28948919	28953713	-	4795	protein_coding	SRY (sex determining region Y)-box 4 [Source:MGI Symbol;Acc:MGI:98366]	HMG	322	244	263	393	177	138	136	187	2.951412043	2.920917344	2.200201239	4.484502026	2.046145137	1.542995164	1.9593733	2.206870898
ENSMUSG00000041536	0	0	0	0	5.179840867	0	11.61022102	5.285394992	0	5.51886422	-5.035259357	0.001717621	1	Serpina3a	12	104112724	104121896	+	1864	protein_coding	serine (or cysteine) peptidase inhibitor, clade A, member 3A [Source:MGI Symbol;Acc:MGI:1921319]	-	0	0	0	0	5	0	9	5	0	0	0	0	0.148687985	0	0.333551955	0.151791701
ENSMUSG00000019734	820.9750216	635.2371358	665.9828909	913.7784731	537.667482	514.2029112	608.8915913	569.7655801	758.9933803	557.6318912	0.445410718	0.001724433	0.035552597	Tmc4	7	3665790	3677553	-	4280	protein_coding	transmembrane channel-like gene family 4 [Source:MGI Symbol;Acc:MGI:2669035]	-	1000	592	887	894	519	513	472	539	10.2687792	7.93955187	8.313331885	11.42888954	6.721641874	6.426103058	7.61842363	7.126379216
ENSMUSG00000105461	0	0	0	0	3.10790452	4.009379425	1.290024558	8.456631987	0	4.215985122	-4.669706119	0.001728682	1	Gm4742	14	52368918	52369688	-	771	processed_pseudogene	predicted gene 4742 [Source:MGI Symbol;Acc:MGI:3645661]	-	0	0	0	0	3	4	1	8	0	0	0	0	0.215684362	0.278150409	0.089600929	0.587164164
ENSMUSG00000063253	1113.242129	583.7314221	647.2122344	569.3228294	1015.24881	1231.881828	1122.321365	1200.841742	728.3771538	1142.573436	-0.648548301	0.001743666	0.035907927	Scoc	8	83430084	83458391	-	4279	protein_coding	short coiled-coil protein [Source:MGI Symbol;Acc:MGI:1927654]	-	1356	544	862	557	980	1229	870	1136	13.92771874	7.297509447	8.08090958	7.122348077	12.69508374	15.39868683	14.0457151	15.02311451
ENSMUSG00000036278	655.1380672	817.6532052	900.9915096	827.9200931	1071.191091	1292.02252	992.0288849	973.5697575	800.4257188	1082.203063	-0.435745721	0.001751645	0.036009579	Macrod1	19	7056768	7198061	+	1274	protein_coding	MACRO domain containing 1 [Source:MGI Symbol;Acc:MGI:2147583]	-	798	762	1200	810	1034	1289	769	921	27.52935576	34.33235511	37.78392635	34.78771284	44.98864279	54.24473345	41.69882337	40.90855457
ENSMUSG00000037035	30.3760758	45.0674995	33.03635535	49.06193144	63.19405858	64.1500708	59.34112966	80.33800387	39.38546552	66.75581573	-0.777638805	0.001753204	0.036009579	Inhbb	1	119415465	119422248	-	4255	protein_coding	inhibin beta-B [Source:MGI Symbol;Acc:MGI:96571]	-	37	42	44	48	61	64	46	76	0.382177174	0.56658853	0.4148092	0.61723701	0.794661278	0.806407391	0.746835848	1.010736526
ENSMUSG00000097715	1325.053685	1989.408192	1699.119822	1820.402081	2119.590883	2310.404894	2239.482632	2445.023723	1708.495945	2278.625533	-0.416149023	0.001754611	0.036009579	Gpr137b-ps	13	12615057	12650388	-	4716	transcribed_unprocessed_pseudogene	G protein-coupled receptor 137B, pseudogene [Source:MGI Symbol;Acc:MGI:3710533]	-	1614	1854	2263	1781	2046	2305	1736	2313	15.04154055	22.56596894	19.24890484	20.66333462	24.04825752	26.20421919	25.42979231	27.75401182
ENSMUSG00000037523	2197.750133	1875.666408	1866.554077	1896.039225	1680.340377	1481.465698	1670.581802	1523.250837	1959.002461	1588.909678	0.302725031	0.001764498	0.036171204	Mavs	2	131234063	131248025	+	3345	protein_coding	mitochondrial antiviral signaling protein [Source:MGI Symbol;Acc:MGI:2444773]	-	2677	1748	2486	1855	1622	1478	1295	1441	35.17343912	29.99600096	29.81262863	30.34296929	26.87859161	23.68930951	26.7448727	24.37764741
ENSMUSG00000022765	824.2589217	983.9737391	926.5196024	949.5527981	1114.701755	1108.593411	1181.662495	1090.905526	921.0762653	1123.965797	-0.287802815	0.001777388	0.036393943	Snap29	16	17405986	17430827	+	3447	protein_coding	synaptosomal-associated protein 29 [Source:MGI Symbol;Acc:MGI:1914724]	-	1004	917	1234	929	1076	1106	916	1032	12.80132767	15.27024851	14.36048621	14.74635607	17.30305423	17.2023561	18.35781881	16.94190907
ENSMUSG00000040234	1663.295394	2823.156933	2856.893912	2656.499163	3589.629721	3927.187147	3480.486257	3351.997504	2499.96135	3587.325157	-0.521237677	0.001781821	0.036443211	Tm7sf3	6	146602352	146642824	-	3438	protein_coding	transmembrane 7 superfamily member 3 [Source:MGI Symbol;Acc:MGI:1914873]	-	2026	2631	3805	2599	3465	3918	2698	3171	25.89978468	43.92715013	44.39602188	41.36287264	55.86620202	61.09879561	54.21294022	52.19324539
ENSMUSG00000021884	173.2257296	90.134999	99.10906606	87.90262716	84.94939023	56.13131195	46.44088408	53.91102892	112.5931054	60.35815379	0.899139397	0.001786975	0.036507089	Hacl1	14	31598730	31641286	-	4945	protein_coding	2-hydroxyacyl-CoA lyase 1 [Source:MGI Symbol;Acc:MGI:1929657]	-	211	84	132	86	82	56	36	51	1.875334504	0.975059331	1.07078654	0.951573723	0.919177399	0.607149751	0.502924848	0.583616837
ENSMUSG00000109093	1981.012727	3573.208889	3033.338082	2857.857506	4582.087231	3559.326585	4316.42217	4099.352356	2861.354301	4139.297085	-0.532901839	0.001789442	0.036516001	Gm19950	7	119607681	119643469	-	4527	antisense	predicted gene, 19950 [Source:MGI Symbol;Acc:MGI:5012135]	-	2413	3330	4040	2796	4423	3551	3346	3878	23.4266081	42.22326293	35.7986079	33.79379445	54.15745229	42.05467373	51.06017876	48.4753823
ENSMUSG00000024151	442.5055366	394.8771385	444.4891448	469.1547194	338.7615927	364.8535277	336.6964096	349.8931485	437.7566348	347.5511696	0.332944325	0.001797667	0.03664225	Msh2	17	87672330	87723713	+	5518	protein_coding	mutS homolog 2 [Source:MGI Symbol;Acc:MGI:101816]	-	539	368	592	459	327	364	261	331	4.293086647	3.828107942	4.303633491	4.551360908	3.284867357	3.536663804	3.267576018	3.394456364
ENSMUSG00000046093	88.66530233	79.40464198	38.29213916	73.59289716	44.54663146	30.07034569	34.83066306	34.88360695	69.98874516	36.08281179	0.950507061	0.001803324	0.036715912	Hpcal4	4	123183227	123194701	+	5339	protein_coding	hippocalcin-like 4 [Source:MGI Symbol;Acc:MGI:2157521]	-	108	74	51	72	43	30	27	33	0.889050477	0.795590982	0.383182374	0.73787511	0.446437138	0.301255805	0.349358032	0.349766291
ENSMUSG00000028977	671.5575677	503.2537444	372.409824	663.358198	363.6248289	233.5463515	376.6871709	396.4046244	552.6448335	342.5657439	0.690258793	0.001810554	0.036821428	Casz1	4	148804429	148954889	+	12224	protein_coding	castor zinc finger 1 [Source:MGI Symbol;Acc:MGI:1196251]	-	818	469	496	649	351	233	292	375	2.941050944	2.202305453	1.627659672	2.90496993	1.591642606	1.021919461	1.650199302	1.735968575
ENSMUSG00000110949	8.209750216	21.46071405	16.51817768	16.35397715	49.72647233	42.09848396	18.06034381	38.05484394	15.63565477	36.98503601	-1.263989722	0.001821777	0.037007801	Nudt8	19	4000580	4002103	+	1135	protein_coding	nudix (nucleoside diphosphate linked moiety X)-type motif 8 [Source:MGI Symbol;Acc:MGI:1913637]	-	10	20	22	16	48	42	14	36	0.387227973	1.011468092	0.777538831	0.77131967	2.344213468	1.983935365	0.852116673	1.79485997
ENSMUSG00000031924	11248.99975	11860.26362	11172.29472	10641.3285	9999.16481	9721.742761	9655.833815	9151.132889	11230.72165	9631.968569	0.221516245	0.00183146	0.037162522	Cyb5b	8	107150640	107187471	+	4374	protein_coding	cytochrome b5 type B [Source:MGI Symbol;Acc:MGI:1913677]	-	13702	11053	14880	10411	9652	9699	7485	8657	137.6790211	145.0505714	136.4644158	130.2338722	122.3179842	118.8836884	118.2169947	111.9985942
ENSMUSG00000028163	776.6423704	683.5237424	726.0489915	698.1103995	596.7176679	563.3178092	528.9100687	630.019083	721.081376	579.7411572	0.31463732	0.001839754	0.037288716	Nfkb1	3	135584655	135691547	-	12061	protein_coding	nuclear factor of kappa light polypeptide gene enhancer in B cells 1, p105 [Source:MGI Symbol;Acc:MGI:97312]	RHD	946	637	967	683	576	562	410	596	3.447231137	3.03161584	3.216165764	3.098472685	2.647225556	2.498199334	2.34837489	2.796320038
ENSMUSG00000018661	944.1212748	1021.529989	902.4931622	829.9643402	757.2927348	718.6812619	786.9149802	718.8137189	924.5271915	745.425674	0.311047887	0.001848323	0.037420219	Cog1	11	113649169	113667054	+	4987	protein_coding	component of oligomeric golgi complex 1 [Source:MGI Symbol;Acc:MGI:1333873]	-	1150	952	1202	812	731	717	610	680	10.13493708	10.9576048	9.668528181	8.908958721	8.125120109	7.708216029	8.450012581	7.716022352
ENSMUSG00000033257	894.8627735	1210.384272	1101.462121	1233.703151	1502.153852	1265.961553	1600.920476	1536.992864	1110.103079	1476.507186	-0.411981468	0.00185384	0.037489695	Ttll4	1	74661745	74703730	+	11527	protein_coding	tubulin tyrosine ligase-like family, member 4 [Source:MGI Symbol;Acc:MGI:1914784]	-	1090	1128	1467	1207	1450	1263	1241	1454	4.155973691	5.617083232	5.105156836	5.729296029	6.972740296	5.874367975	7.437421195	7.137926077
ENSMUSG00000012705	20.52437554	8.584285619	18.77065645	3.066370715	30.04307703	59.13834652	9.030171904	119.4499268	12.73642208	54.41538057	-2.081719975	0.001856644	0.037504203	Retn	8	3655770	3660110	+	1579	protein_coding	resistin [Source:MGI Symbol;Acc:MGI:1888506]	-	25	8	25	3	29	59	7	113	0.695857742	0.290821098	0.635116136	0.103955964	1.018046579	2.003290686	0.306254726	4.0496757
ENSMUSG00000078139	19.70340052	197.4385692	11.26239387	363.8759915	14.50355443	18.04220741	18.06034381	14.79910598	148.0700888	16.35130291	3.178132199	0.001870057	0.037732754	AK157302	13	21495223	21497146	+	1924	protein_coding	cDNA sequence AK157302 [Source:MGI Symbol;Acc:MGI:3574096]	-	24	184	15	356	14	18	14	14	0.548237526	5.489474954	0.31273858	10.12407179	0.403343209	0.50158152	0.502677975	0.411762603
ENSMUSG00000058581	4.925850129	1.073035702	5.255783806	3.066370715	27.97114068	25.05862141	3.870073673	10.57078998	3.580260088	16.86765644	-2.208091415	0.001885419	0.038000065	Gm5801	14	56010536	56011315	-	780	processed_pseudogene	predicted pseudogene 5801 [Source:MGI Symbol;Acc:MGI:3646055]	-	6	1	7	3	27	25	3	10	0.338079808	0.073590787	0.359996854	0.210444189	1.918761264	1.718381135	0.265701215	0.725486491
ENSMUSG00000019139	2109.905805	1229.698915	1386.025272	1666.061422	1170.644036	1107.591066	997.1889831	1189.213873	1597.922854	1116.15949	0.517691678	0.001894158	0.038094193	Isyna1	8	70594373	70597290	+	2436	protein_coding	myo-inositol 1-phosphate synthase A1 [Source:MGI Symbol;Acc:MGI:1919030]	-	2570	1146	1846	1630	1130	1105	773	1125	46.36800646	27.00383131	30.39832688	36.61175994	25.71301128	24.31974877	21.92144099	26.13359588
ENSMUSG00000019810	5568.673571	10855.9022	10395.18954	10280.51888	14705.56822	14203.22661	13746.50169	12952.38897	9275.07105	13901.92137	-0.583922532	0.001894327	0.038094193	Fuca2	10	13499540	13519035	+	6161	protein_coding	fucosidase, alpha-L- 2, plasma [Source:MGI Symbol;Acc:MGI:1914098]	-	6783	10117	13845	10058	14195	14170	10656	12253	48.38750098	94.25808103	90.14404026	89.3245235	127.7132536	123.3084196	119.4840381	112.542137
ENSMUSG00000019761	136.2818536	169.539641	180.1983019	157.40703	106.7047219	117.2743482	123.8423575	108.8791368	160.8567066	114.1751411	0.496745595	0.001897675	0.038118886	Krt10	11	99385254	99389364	-	2114	protein_coding	keratin 10 [Source:MGI Symbol;Acc:MGI:96685]	-	166	158	240	154	103	117	96	103	3.451164734	4.290127078	4.554089136	3.985896556	2.700747748	2.967255674	3.1371345	2.75712321
ENSMUSG00000090098	51.72142636	126.6182129	144.1586415	153.3185358	295.2509294	175.4103498	175.4433399	279.0688556	118.9542041	231.2933687	-0.962057691	0.001912405	0.038371894	Alms1-ps2	6	85774393	85804057	+	2421	transcribed_unprocessed_pseudogene	ALMS1, centrosome and basal body associated, pseudogene 2 [Source:MGI Symbol;Acc:MGI:3779593]	-	63	118	192	150	285	175	136	264	1.143690056	2.79772659	3.181278623	3.390055086	6.525320559	3.875407268	3.880708373	6.170680635
ENSMUSG00000047822	73.88775194	27.89892826	23.275614	28.61946001	10.35968173	8.01875885	18.06034381	19.02742197	38.42043855	13.86655159	1.484944657	0.001919418	0.038469671	Angptl8	9	21835510	21837347	+	865	protein_coding	angiopoietin-like 8 [Source:MGI Symbol;Acc:MGI:3643534]	-	90	26	31	28	10	8	14	18	4.572871386	1.725342392	1.437609236	1.771137219	0.640819433	0.495847319	1.118095287	1.177552639
ENSMUSG00000030304	558.2630147	812.2880267	653.2188445	653.1369623	968.6302422	794.859471	944.2979763	873.1472526	669.2267121	895.2337355	-0.420912583	0.001922248	0.038483494	Ergic2	6	148179079	148212374	-	6727	protein_coding	ERGIC and golgi 2 [Source:MGI Symbol;Acc:MGI:1914706]	-	680	757	870	639	935	793	732	826	4.442731529	6.459404838	5.187917879	5.197442772	7.704455731	6.320127647	7.517207565	6.948363851
ENSMUSG00000029059	362.0499845	230.702676	280.8090205	236.1105451	1704.167645	1159.712999	183.1834872	1015.852917	277.4180565	1015.729262	-1.872328741	0.001926917	0.038534046	Fam213b	4	154895504	154899135	-	1027	protein_coding	family with sequence similarity 213, member B [Source:MGI Symbol;Acc:MGI:1913719]	-	441	215	374	231	1645	1157	142	961	18.87255635	12.01672352	14.6081906	12.30698927	88.78656201	60.4000093	9.551790523	52.95133045
ENSMUSG00000075555	4.925850129	8.584285619	9.009915096	7.154865002	2.071936347	0	0	0	7.418728962	0.517984087	3.767625418	0.001935886	1	Gm10863	15	79166041	79227524	+	1838	processed_transcript	predicted gene 10863 [Source:MGI Symbol;Acc:MGI:3641623]	-	6	8	12	7	2	0	0	0	0.143472388	0.249840323	0.261897291	0.208383256	0.060316519	0	0	0
ENSMUSG00000020773	645.286367	738.2485633	864.9518493	759.4378138	802.8753344	1021.389409	1130.061513	1207.184216	751.9811483	1040.377618	-0.467638678	0.001946634	0.038885096	Trim47	11	116105752	116127210	-	2735	protein_coding	tripartite motif-containing 47 [Source:MGI Symbol;Acc:MGI:1917374]	-	786	688	1152	743	775	1019	876	1142	12.63071106	14.43940043	16.89625349	14.86420782	15.70710521	19.97519113	22.126548	23.62831249
ENSMUSG00000028199	6245.977964	8369.678479	9712.688474	8210.718651	10283.02009	11632.21206	10619.48216	10887.91368	8134.765892	10855.657	-0.416278041	0.001966885	0.039246015	Cryz	3	154596711	154623182	+	6195	protein_coding	crystallin, zeta [Source:MGI Symbol;Acc:MGI:88527]	-	7608	7800	12936	8033	9926	11605	8232	10300	53.97489151	72.27221158	83.76333575	70.94907568	88.81467707	100.4333443	91.79751817	94.08488244
ENSMUSG00000029401	709.3224186	669.5742783	643.4581031	748.1944545	600.8615406	553.2943606	559.8706581	506.3408402	692.6373136	555.0918499	0.318713227	0.001994837	0.039759628	Rilpl2	5	124463265	124478366	-	3925	protein_coding	Rab interacting lysosomal protein-like 2 [Source:MGI Symbol;Acc:MGI:1933112]	-	864	624	857	732	580	552	434	479	9.674681272	9.125632626	8.75863501	10.20426446	8.191060117	7.540037517	7.638656084	6.905892043
ENSMUSG00000021620	1344.757085	4393.008166	2981.531071	3241.153846	4897.021556	4991.677384	5727.709036	5410.130314	2990.112542	5256.634572	-0.814158783	0.002000179	0.039817068	Acot12	13	91741512	91786148	+	3293	protein_coding	acyl-CoA thioesterase 12 [Source:MGI Symbol;Acc:MGI:1921406]	-	1638	4094	3971	3171	4727	4980	4440	5118	21.86174134	71.3631744	48.37304477	52.6883741	79.56932108	81.07961955	93.14469569	87.94931949
ENSMUSG00000069237	1709.269995	2126.756762	1889.829691	2085.132086	2485.287648	2301.38379	2472.977077	2363.62864	1952.747134	2405.819289	-0.301662255	0.002002149	0.039817068	Fam8a1	13	46669522	46678056	+	3827	protein_coding	family with sequence similarity 8, member A1 [Source:MGI Symbol;Acc:MGI:2145496]	-	2082	1982	2517	2040	2399	2296	1917	2236	23.91029024	29.72783217	26.38274752	29.16634381	34.74750024	32.16529299	34.60433753	33.0626203
ENSMUSG00000030247	128.8930784	243.5791044	219.9920936	166.6061422	244.4884889	339.7949063	270.9051571	340.3794375	189.7676047	298.8919974	-0.657600032	0.002031384	0.040353842	Kcnj8	6	142564837	142571614	-	2548	protein_coding	potassium inwardly-rectifying channel, subfamily J, member 8 [Source:MGI Symbol;Acc:MGI:1100508]	-	157	227	293	163	236	339	210	322	2.708088255	5.1138088	4.612787675	3.500245181	5.134100434	7.133035159	5.69359747	7.151223981
ENSMUSG00000028072	4.104875108	2.146071405	4.504957548	23.50884215	25.89920434	41.09613911	28.38054027	26.42697496	8.566186552	30.45071467	-1.853440372	0.002045894	0.04059723	Ntrk1	3	87778244	87795162	-	2588	protein_coding	neurotrophic tyrosine kinase, receptor, type 1 [Source:MGI Symbol;Acc:MGI:97383]	-	5	2	6	23	25	41	22	25	0.084911853	0.044359207	0.09299985	0.486265939	0.535460597	0.849363658	0.587253072	0.546637812
ENSMUSG00000113061	36.12290095	689.9619567	62.31857942	835.0749581	43.51066329	68.15945022	46.44088408	49.68271292	405.8695988	51.94842763	2.965108933	0.002060875	0.040849409	Gm11361	13	28257528	28258134	+	607	protein_coding	predicted pseudogene 11361 [Source:MGI Symbol;Acc:MGI:3649931]	-	44	643	83	817	42	68	36	47	3.185859143	60.80514584	5.48510151	73.64506522	3.835415157	6.006124243	4.097139003	4.381603748
ENSMUSG00000051113	63.21507666	80.47767768	75.0826258	67.46015573	47.65453598	40.09379425	52.89100687	38.05484394	71.55888397	44.67354526	0.684615991	0.002069448	0.040974153	Fam71e1	7	44496581	44501486	+	2154	protein_coding	family with sequence similarity 71, member E1 [Source:MGI Symbol;Acc:MGI:1922788]	-	77	75	100	66	46	40	41	36	1.571113684	1.998635592	1.862299682	1.676519164	1.183760689	0.995608011	1.314937305	0.945759548
ENSMUSG00000027208	5.746825151	5.365178512	2.252478774	5.110617858	19.6833953	12.02813827	11.61022102	14.79910598	4.618775074	14.53021514	-1.681569556	0.00207534	0.041009074	Fgf7	2	126034658	126091185	+	3248	protein_coding	fibroblast growth factor 7 [Source:MGI Symbol;Acc:MGI:95521]	-	7	5	3	5	19	12	9	14	0.094720636	0.088363322	0.037051048	0.084229509	0.324257001	0.198079402	0.191422674	0.243913562
ENSMUSG00000112275	1.641950043	15.02249983	10.51156761	18.39822429	19.6833953	43.10082882	29.67056483	45.45439693	11.39356044	34.47729647	-1.622099526	0.002075774	0.041009074	Gm47078	10	68313008	68326978	+	2231	lincRNA	predicted gene, 47078 [Source:MGI Symbol;Acc:MGI:6095801]	-	2	14	14	18	19	43	23	43	0.039399709	0.36020233	0.251723484	0.441451727	0.472069358	1.033339368	0.712188824	1.090668619
ENSMUSG00000020309	352.1982843	463.5514234	421.2135308	446.6680008	475.5093916	624.4608454	553.4205353	589.8500811	420.9078098	560.8102134	-0.41605767	0.002081547	0.041077999	Chac2	11	30976707	30986350	-	1315	protein_coding	ChaC, cation transport regulator 2 [Source:MGI Symbol;Acc:MGI:1915294]	-	429	432	561	437	459	623	429	558	14.33818317	18.85714961	17.11324533	18.18301805	19.34811739	25.400156	22.53712057	24.01222359
ENSMUSG00000085515	12.31462532	10.73035702	0	3.066370715	0	0	0	0	6.527838266	0	5.01950735	0.002094614	1	C630028M04Rik	4	51968094	52051110	-	3387	lincRNA	RIKEN cDNA C630028M04 gene [Source:MGI Symbol;Acc:MGI:3045376]	-	15	10	0	3	0	0	0	0	0.194642936	0.169473913	0	0.048463675	0	0	0	0
ENSMUSG00000085492	67.31995177	83.69678479	56.31196935	59.28316716	30.04307703	31.07269054	18.06034381	54.96810791	66.65296827	33.53605482	0.978028484	0.002096254	0.041322876	Trmt61b	17	71557027	71598755	-	2897	antisense	tRNA methyltransferase 61B [Source:MGI Symbol;Acc:MGI:1916039]	-	82	78	75	58	29	31	14	52	1.24402166	1.545482743	1.038503671	1.095442999	0.554882826	0.573703222	0.333846194	1.015731172
ENSMUSG00000083240	9.851700259	1.073035702	3.003305032	1.022123572	7.251777214	35.08206997	5.160098231	43.34023893	3.737541141	22.70854609	-2.57132251	0.002103933	0.041428806	Gm13453	2	40127504	40127860	-	357	processed_pseudogene	predicted gene 13453 [Source:MGI Symbol;Acc:MGI:3651618]	-	12	1	4	1	7	35	4	41	1.477323529	0.160786594	0.449455856	0.153264675	1.086880019	5.256224647	0.774031551	6.498895791
ENSMUSG00000035376	933.4485995	1476.497127	1521.173999	1545.45084	1853.347062	1976.624057	1855.055314	1991.536833	1369.142641	1919.140816	-0.487666376	0.002108894	0.041481071	Hacd2	16	35022428	35109177	+	3749	protein_coding	3-hydroxyacyl-CoA dehydratase 2 [Source:MGI Symbol;Acc:MGI:1918007]	-	1137	1376	2026	1512	1789	1972	1438	1884	13.32930818	21.06789019	21.67800283	22.06716978	26.45127929	28.2010683	26.49783152	28.43736751
ENSMUSG00000032840	440.0426116	436.7255309	402.4428743	438.4910122	320.1141656	352.8253894	357.3368025	348.8360695	429.4255073	344.7781067	0.3164141	0.002124396	0.041740309	2410131K14Rik	5	118245227	118266093	+	5649	protein_coding	RIKEN cDNA 2410131K14 gene [Source:MGI Symbol;Acc:MGI:1924042]	-	536	407	536	429	309	352	277	330	4.17018959	4.135622478	3.806172639	4.155238948	3.032066245	3.340759245	3.387467078	3.305721769
ENSMUSG00000089635	6.567800173	5.365178512	21.02313523	24.53096572	34.18694972	23.05393169	42.57081041	73.99552988	14.37176991	43.45180543	-1.590908318	0.002129832	0.041801438	Gm16559	3	138281408	138307022	-	1564	antisense	predicted gene 16559 [Source:MGI Symbol;Acc:MGI:4414979]	-	8	5	28	24	33	23	33	70	0.224810102	0.183506439	0.718152292	0.839623874	1.169577412	0.788433697	1.457619199	2.532708593
ENSMUSG00000021238	13690.57946	16639.56464	15822.16174	15655.86675	19986.93397	17307.48863	19276.83697	18710.29827	15452.04315	18820.38946	-0.284536129	0.002141807	0.041990629	Aldh6a1	12	84430717	84451004	-	5784	protein_coding	aldehyde dehydrogenase family 6, subfamily A1 [Source:MGI Symbol;Acc:MGI:1915077]	-	16676	15507	21073	15317	19293	17267	14943	17700	126.7144629	153.8925356	146.1481596	144.8957722	184.8941885	160.0525858	178.4745933	173.1685078
ENSMUSG00000031703	2443.221664	2847.836754	2908.700924	2698.406229	3305.774442	3275.66299	3440.495495	3114.154729	2724.541393	3284.021914	-0.269369665	0.002145013	0.042007676	Itfg1	8	85717578	85840921	-	11045	protein_coding	integrin alpha FG-GAP repeat containing 1 [Source:MGI Symbol;Acc:MGI:106419]	-	2976	2654	3874	2640	3191	3268	2667	2946	11.84212911	13.79282579	14.06984018	13.07821559	16.01448086	15.86318605	16.68108073	15.09353461
ENSMUSG00000027710	1164.963556	1785.531409	1619.532239	1574.0703	1877.17433	2057.81399	2102.740029	2200.838475	1536.024376	2059.641706	-0.423664268	0.002168172	0.042415014	Acad9	3	36065979	36092853	+	8192	protein_coding	acyl-Coenzyme A dehydrogenase family, member 9 [Source:MGI Symbol;Acc:MGI:1914272]	-	1419	1664	2157	1540	1812	2053	1630	2082	7.612986098	11.65954038	10.56222633	10.28587075	12.26083451	13.43609593	13.74562683	14.38184865
ENSMUSG00000078350	1176.457206	1174.974094	1263.640592	1181.574849	1331.219103	1460.416456	1413.866915	1535.935785	1199.161685	1435.359565	-0.258969664	0.002172695	0.042457295	Smim1	4	154020470	154026230	-	5761	protein_coding	small integral membrane protein 1 [Source:MGI Symbol;Acc:MGI:1916109]	-	1433	1095	1683	1156	1285	1457	1096	1453	10.93228387	10.91023981	11.71875592	10.97918858	12.36394411	13.55925308	13.14254787	14.2722246
ENSMUSG00000060143	551.6952145	95.50017752	214.7363098	195.2256022	570.8184636	797.8665056	834.6458889	1178.643083	264.289326	845.4934853	-1.676721314	0.002187873	0.042707475	Gm10076	14	105681828	105682211	+	384	lincRNA	predicted gene 10076 [Source:MGI Symbol;Acc:MGI:3704451]	-	672	89	286	191	551	796	647	1115	76.91315624	13.30383454	29.87652461	27.21525629	79.53754013	111.1362999	116.3965063	164.3113544
ENSMUSG00000110669	12.31462532	32.19107107	6.006610064	31.68583072	6.215809041	4.009379425	7.740147346	1.057078998	20.5495343	4.755603703	2.116264806	0.002202611	0.042948519	Gm10060	8	19784746	19784856	+	111	processed_pseudogene	predicted gene 10060 [Source:MGI Symbol;Acc:MGI:3710638]	-	15	30	8	31	6	4	6	1	5.939239864	15.51373357	2.891094425	15.28090236	2.996263836	1.932017708	3.734179242	0.509801318
ENSMUSG00000039242	378.4694849	433.5064238	476.7746739	491.641438	564.6026545	569.3318783	628.2419596	536.9961312	445.0980051	574.7931559	-0.368453247	0.002209385	0.043003544	B3galnt2	13	13954469	13999103	+	6335	protein_coding	UDP-GalNAc:betaGlcNAc beta 1,3-galactosaminyltransferase, polypeptide 2 [Source:MGI Symbol;Acc:MGI:2145517]	-	461	404	635	481	545	568	487	508	3.19828301	3.66060441	4.020891683	4.154404144	4.768718252	4.807018645	5.310668962	4.537754808
ENSMUSG00000049232	296.3719828	258.6016043	244.0185339	274.9512408	216.5173483	204.4783507	202.5338556	198.7308517	268.4858404	205.5651015	0.38456115	0.002210217	0.043003544	Tigd2	6	59208870	59212033	+	3007	protein_coding	tigger transposable element derived 2 [Source:MGI Symbol;Acc:MGI:1915390]	-	361	241	325	269	209	204	157	188	5.276383562	4.600464324	4.33556	4.894734475	3.852695085	3.637230544	3.606891788	3.537922814
ENSMUSG00000042712	1146.08113	517.2032086	729.8031228	650.0705916	451.6821236	520.2169804	479.8891355	480.9709442	760.7895133	483.1897959	0.655993435	0.002219096	0.043129637	Tceal9	X	136245079	136247139	+	1037	protein_coding	transcription elongation factor A like 9 [Source:MGI Symbol;Acc:MGI:109567]	-	1396	482	972	636	436	519	372	455	59.16559642	26.68003128	37.59956119	33.55742629	23.30555844	26.83259599	24.78169869	24.82884818
ENSMUSG00000031461	488.4801378	289.7196397	296.5763719	287.2167236	208.2296029	209.490075	225.7542976	253.6989596	340.4982183	224.2932338	0.60426961	0.00223013	0.043297274	Myom2	8	15057653	15133541	+	8853	protein_coding	myomesin 2 [Source:MGI Symbol;Acc:MGI:1328358]	-	595	270	395	281	201	209	175	240	2.953854413	1.750617851	1.789789267	1.736705347	1.258512038	1.26569747	1.365571591	1.534068351
ENSMUSG00000042328	564.0098398	552.6133867	476.0238476	551.9467287	463.0777735	407.9543565	411.5178339	419.6603623	536.1484507	425.5525816	0.331437656	0.002242993	0.043439608	Hps4	5	112343083	112378414	+	3948	protein_coding	HPS4, biogenesis of lysosomal organelles complex 3 subunit 2 [Source:MGI Symbol;Acc:MGI:2177742]	-	687	515	634	540	447	407	319	397	7.6478996	7.487694861	6.441802148	7.483881486	6.275988802	5.527024063	5.581879127	5.690327932
ENSMUSG00000035699	940.0163997	1371.339628	1429.573195	1449.371225	2994.98399	1673.91591	1887.305928	1601.474682	1297.575112	2039.420127	-0.652605829	0.002243138	0.043439608	Slc51a	16	32474504	32487879	-	3198	protein_coding	solute carrier family 51, alpha subunit [Source:MGI Symbol;Acc:MGI:2146634]	-	1145	1278	1904	1418	2891	1670	1463	1515	15.73582844	22.93878691	23.88271811	24.26096421	50.10965505	27.99703898	31.60332341	26.80761057
ENSMUSG00000015711	485.1962378	580.512315	629.1924042	648.0263444	724.1417533	850.9907829	783.0449065	702.9575339	585.7318254	765.2837442	-0.386296256	0.00224471	0.043439608	Prune1	3	95253674	95282076	-	3618	protein_coding	prune exopolyphosphatase [Source:MGI Symbol;Acc:MGI:1925152]	-	591	541	838	634	699	849	607	665	7.179290111	8.583151045	9.291176796	9.588065252	10.70928297	12.58094367	11.59009558	10.40104596
ENSMUSG00000025921	1046.743153	1318.760878	1190.810445	1186.685467	1380.945575	1719.021428	1631.881066	1373.145619	1185.749986	1526.248422	-0.364620439	0.002250489	0.043498145	Rdh10	1	16105774	16133734	+	4160	protein_coding	retinol dehydrogenase 10 (all-trans) [Source:MGI Symbol;Acc:MGI:1924238]	-	1275	1229	1586	1161	1333	1715	1265	1299	13.47036734	16.95807708	15.29343777	15.27035645	17.76186642	22.10267735	21.00700233	17.67013034
ENSMUSG00000022094	1058.236803	1210.384272	1017.36958	1377.822575	1332.255071	1402.280454	1852.475265	2029.591677	1165.953307	1654.150617	-0.504893653	0.002254888	0.043498145	Slc39a14	14	70303469	70351425	-	10550	protein_coding	solute carrier family 39 (zinc transporter), member 14 [Source:MGI Symbol;Acc:MGI:2384851]	-	1289	1128	1355	1348	1286	1399	1436	1920	5.369860982	6.137262409	5.152074134	6.991135478	6.756787954	7.109504689	9.403052676	10.29846984
ENSMUSG00000109502	0.820975022	19.31464264	15.01652516	7.154865002	2.071936347	0	1.290024558	0	10.57675196	0.840490226	3.679330931	0.002254993	0.043498145	Gm18672	7	28235651	28235920	-	270	processed_pseudogene	predicted gene, 18672 [Source:MGI Symbol;Acc:MGI:5010857]	-	1	18	20	7	2	0	1	0	0.162779167	3.826720946	2.971402603	1.418549717	0.410599118	0	0.25586043	0
ENSMUSG00000113175	232.3359311	76.18553487	200.4706109	100.16811	66.3019631	101.2368305	70.95135068	54.96810791	152.2900467	73.36456304	1.057189471	0.002266039	0.043664356	Gm9973	13	4350397	4391265	-	4257	transcribed_unprocessed_pseudogene	predicted gene 9973 [Source:MGI Symbol;Acc:MGI:3642527]	-	283	71	267	98	64	101	55	52	2.921765591	0.95735443	2.515955058	1.259600172	0.833351276	1.272013773	0.892536382	0.691231667
ENSMUSG00000073177	0	0	0	2.044247143	8.287745388	7.016413994	7.740147346	3.171236995	0.511061786	6.553885931	-3.832609295	0.002271118	1	Gm773	X	56189827	56212881	-	951	protein_coding	predicted gene 773 [Source:MGI Symbol;Acc:MGI:2685619]	-	0	0	0	2	8	7	6	3	0	0	0	0.115069378	0.466295529	0.394631377	0.435850574	0.178510872
[truncated: 25,942 more rows]
