# Supplementary material for: The critical role of the proto-oncogene c-Kit in TSC renal cystogenesis
Source: EMBO Mol Med. 2025 Dec 22;18(2):575–98. doi: 10.1038/s44321-025-00360-x (PMC12905254; doi:10.1038/s44321-025-00360-x)
Supplement: Supplementary file 5 — Dataset EV4 [file 44321_2025_360_MOESM5_ESM.zip › Dataset EV4/EMM-2025-22130_DatasetEV4.csv]

Enrichment FDR	nGenes	Pathway Genes	Fold Enrichment	Pathway	URL	Genes
3.96E-11	126	1546	2.050162823	Defense response	http://amigo.geneontology.org/amigo/term/GO:0006952	Itgb2 Lck Serpinf1 Lgals9 Timp1 Spi1 Tgfb1 Klf4 Elf3 Stat3 Kit Apobec3 Slamf6 Cybb Gata3 Nfe2l2 Slpi Abr Ada Serinc3 Dhx58 Cd68 Ccl9 Frk Tnfaip3 Srebf1 Pik3cg Bdkrb2 Pde8b Pbk Trim35 Ciita Masp1 Abcc1 Eif2ak2 C3 Aif1 Cd74 Il33 Il18r1 Fn1 Tnfrsf11a Ptprc C4bp Mr1 Lcn2 Gsn Il1rn Stk39 Snap23 Bmp2 Mecom Fga Alpk1 Unc13b Laptm5 Lrp8 Cxcl1 P2rx7 Anxa3 Tfr2 Foxp1 Usp18 Ctsc Nupr1 Il4ra Itgax Adm Elf4 A…
1.13E-10	128	1619	1.988796831	Immune response	http://amigo.geneontology.org/amigo/term/GO:0006955	Lck Lgals9 Spi1 Tgfb1 Stat3 Kit Apobec3 Slamf6 Cybb Cd48 Gata3 Slpi Abr Ada Serinc3 Dhx58 Cd68 Ccl9 Frk Tnfaip3 Dock2 Myo1g Srebf1 Bdkrb2 Trim35 Endou Ciita Emp2 Alcam Masp1 Eif2ak2 C3 Aif1 Ltb Cd74 Il33 Il18r1 Tnfrsf11a Ptprc C4bp Fcamr Pigr Mr1 Lcn2 Gsn Il1rn Snap23 Fga Alpk1 Cdh17 Unc13b Laptm5 Lrp8 Cxcl1 P2rx7 Anxa3 Foxp1 Usp18 Ctsc Il4ra Itgax Adm Itgal Sash3 Elf4 Adcy7 Hp Ccl22 Ccl17 Thy1 T…
1.44E-09	134	1798	1.874745886	Response to oxygen-containing compound	http://amigo.geneontology.org/amigo/term/GO:1901700	Cav2 Scnn1g Lck Serpinf1 Lgals9 Timp1 Spi1 Tgfb1 Klf4 Stat3 Pde1c Snx6 Epor Neurl1a Slc4a1 Cnp Mgst1 Kcnq1 Ly6g6e Abca1 Cybb Gata3 Nfe2l2 Slpi Abr Ada Cldn7 Cd68 Tnfaip3 Cdk1 Avpr1a Hcn2 Btg2 Srebf1 Pik3cg Tshr Fos Glrx Pde8b Fbxo32 Slc38a2 Litaf Ly6e Adcy5 Nr4a1 Krt18 Cdkn1a Abcc1 Calcr Abcg1 Eif2ak2 Cyp1b1 Rhoq Aif1 Got1 Scd2 Ptprn Tnfrsf11a Pam Sell Lcn2 Nr4a2 Gsn Rad51 Bcar3 Trp53inp1 Rragd U…
1.85E-09	70	698	2.522725027	Inflammatory response	http://amigo.geneontology.org/amigo/term/GO:0006954	Itgb2 Serpinf1 Lgals9 Timp1 Tgfb1 Elf3 Stat3 Kit Cybb Gata3 Nfe2l2 Abr Ada Cd68 Ccl9 Tnfaip3 Pik3cg Bdkrb2 Pbk Ciita Abcc1 C3 Aif1 Il33 Il18r1 Fn1 Tnfrsf11a Il1rn Stk39 Snap23 Bmp2 Mecom Cxcl1 P2rx7 Tfr2 Usp18 Ctsc Nupr1 Il4ra Adcy7 Hp Ccl22 Ccl17 Ldlr Myd88 Pxk Cxcl10 Ccl5 Nfkbid Pik3cd Serpinb1a Defb1 Tlr1 Napepld Serpinb9 Cd24a F2r Ccr2 Il17d Cd14 Tlr6 Pld4 Cx3cr1 Bmpr1b Socs3 Cxcl2 Serpina1a …
1.97E-09	87	978	2.237730061	Cell activation	http://amigo.geneontology.org/amigo/term/GO:0001775	Itgb2 Alox12 Lck Lgals9 Timp1 Spi1 Tgfb1 Stat3 Cd44 Kit Slc4a1 Slamf6 Cd48 Gata3 Abr Ada Tnfaip3 Plek Dock2 Tshr Fzd6 Cdkn1a Twsg1 Aif1 Cd74 Il33 Fermt3 Il18r1 Fn1 Ptprc Mr1 Batf3 Gsn Snap23 Slc7a11 Fga Cdh17 Laptm5 P2rx7 Anxa3 Gpnmb Foxp1 Ctsc Il4ra Itgal Sash3 Elf4 Thy1 Ldlr Rab27a Myd88 Rac2 Vav1 Plcg2 Ly6d Cxcl10 Ccl5 Tmem98 H2-Aa Nfkbid Pik3cd Cdk6 Bace2 Tox Slc7a1 Tlr1 Cd24a Entpd1 F2r Ccr2…
9.83E-09	111	1439	1.940392035	Response to biotic stimulus	http://amigo.geneontology.org/amigo/term/GO:0009607	Lck Cd52 Lgals9 Spi1 Tgfb1 Klf4 Cnp Mgst1 Apobec3 Abca1 Slamf6 Cybb Gata3 Slpi Abr Serinc3 Dhx58 Cd68 Ccl9 Frk Tnfaip3 Srebf1 Fos Trim35 Litaf Ciita Ccdc80 Masp1 Nr4a1 Eif2ak2 C3 Aif1 Cd74 Il33 Tnfrsf11a Ptprc C4bp Mr1 Batf3 Lcn2 Gsn Bmp2 Mecom Fga Alpk1 Unc13b Laptm5 Lrp8 Ociad2 Cxcl1 P2rx7 Anxa3 Foxp1 Usp18 Il4ra Itgax Adm Fgfr2 Elf4 Hp Ccl22 Ccl17 Trim29 Rab27a Myd88 Oas2 Rtp4 Vav1 Plcg2 Parp1…
9.83E-09	113	1474	1.928449446	Cell migration	http://amigo.geneontology.org/amigo/term/GO:0016477	Scnn1g Itgb2 Alox12 Serpinf1 Lgals9 Timp1 Itgb7 Spi1 Tgfb1 Klf4 Stat3 Cd44 Kit Nav1 Gata3 Nfe2l2 Abr Ada Mmp7 Ccl9 Tnfaip3 Sgpl1 Myo1g Pik3cg Mmp28 Itgb4 Rhobtb3 Hexb Matn2 Emp2 Nr4a1 Igfbp6 Abcc1 Smoc2 Tnfrsf12a Cyp1b1 Rhoq Aif1 Lox Cd74 Il33 Fermt3 Sdc3 Fn1 Ptprc Sell Myoc Nr4a2 Olfm1 Il1rn Stk39 Spef1 Bmp2 Fga Trp53inp1 Glipr2 Lrp8 Pik3r3 Cxcl1 Anxa3 Gpnmb Tcaf2 Foxp1 Iqgap1 Itgax Itgal Ccl22 …
1.24E-08	131	1822	1.808632045	Locomotion	http://amigo.geneontology.org/amigo/term/GO:0040011	Scnn1g Itgb2 Alox12 Serpinf1 Lgals9 Timp1 Itgb7 Spi1 Tgfb1 Klf4 Stat3 Cd44 Kit Neurl1a Nav1 Gata3 Nfe2l2 Abr Ada Cldn7 Mmp7 Ccl9 Scn1b Tnfaip3 Cfap54 Sgpl1 Dock2 Myo1g Pik3cg Mmp28 Itgb4 Tshr Rhobtb3 Hexb Emb Matn2 Emp2 Alcam St6gal1 Nr4a1 Igfbp6 Abcc1 Smoc2 Tnfrsf12a Cyp1b1 Rhoq Aif1 Lox Cd74 Il33 Fermt3 Sdc3 Fn1 Ptprc Sell Myoc Kif5c Nr4a2 Olfm1 Il1rn Stk39 Sord Spef1 Bmp2 Fga Trp53inp1 Glipr2 …
1.24E-08	115	1524	1.898192144	Biological process involved in interspecies interaction between organisms	http://amigo.geneontology.org/amigo/term/GO:0044419	Cav2 Lck Cd52 Lgals9 Spi1 Tgfb1 Cnp Mgst1 Apobec3 Abca1 Slamf6 Cybb Gata3 Slpi Abr Serinc3 Dhx58 Cd68 Ccl9 Frk Tnfaip3 Srebf1 Fos Trim35 Litaf Ciita Ly6e Ccdc80 Masp1 Nr4a1 Eif2ak2 C3 Aif1 Cd74 Il33 Fn1 Tnfrsf11a Ptprc C4bp Mr1 Batf3 Lcn2 Gsn Bmp2 Mecom Fga Alpk1 Unc13b Lrp8 Ociad2 Cxcl1 P2rx7 Anxa3 Foxp1 Usp18 Il4ra Itgax Adm Fgfr2 Elf4 Hp Ccl22 Ccl17 Trim29 Pou2f3 Tmprss4 Rab27a Myd88 Oas2 Rtp4…
1.35E-08	108	1400	1.940541872	Response to other organism	http://amigo.geneontology.org/amigo/term/GO:0051707	Lck Cd52 Lgals9 Spi1 Tgfb1 Cnp Mgst1 Apobec3 Abca1 Slamf6 Cybb Gata3 Slpi Abr Serinc3 Dhx58 Cd68 Ccl9 Frk Tnfaip3 Srebf1 Fos Trim35 Litaf Ciita Ccdc80 Masp1 Nr4a1 Eif2ak2 C3 Aif1 Cd74 Il33 Tnfrsf11a Ptprc C4bp Mr1 Batf3 Lcn2 Gsn Bmp2 Mecom Fga Alpk1 Unc13b Lrp8 Ociad2 Cxcl1 P2rx7 Anxa3 Foxp1 Usp18 Il4ra Itgax Adm Fgfr2 Elf4 Hp Ccl22 Ccl17 Trim29 Rab27a Myd88 Oas2 Rtp4 Vav1 Plcg2 Parp14 Cxcl10 Ccl…
1.40E-08	108	1403	1.93639246	Response to external biotic stimulus	http://amigo.geneontology.org/amigo/term/GO:0043207	Lck Cd52 Lgals9 Spi1 Tgfb1 Cnp Mgst1 Apobec3 Abca1 Slamf6 Cybb Gata3 Slpi Abr Serinc3 Dhx58 Cd68 Ccl9 Frk Tnfaip3 Srebf1 Fos Trim35 Litaf Ciita Ccdc80 Masp1 Nr4a1 Eif2ak2 C3 Aif1 Cd74 Il33 Tnfrsf11a Ptprc C4bp Mr1 Batf3 Lcn2 Gsn Bmp2 Mecom Fga Alpk1 Unc13b Lrp8 Ociad2 Cxcl1 P2rx7 Anxa3 Foxp1 Usp18 Il4ra Itgax Adm Fgfr2 Elf4 Hp Ccl22 Ccl17 Trim29 Rab27a Myd88 Oas2 Rtp4 Vav1 Plcg2 Parp14 Cxcl10 Ccl…
1.83E-08	120	1636	1.845122671	Cell motility	http://amigo.geneontology.org/amigo/term/GO:0048870	Scnn1g Itgb2 Alox12 Serpinf1 Lgals9 Timp1 Itgb7 Spi1 Tgfb1 Klf4 Stat3 Cd44 Kit Neurl1a Nav1 Gata3 Nfe2l2 Abr Ada Cldn7 Mmp7 Ccl9 Tnfaip3 Cfap54 Sgpl1 Myo1g Pik3cg Mmp28 Itgb4 Rhobtb3 Hexb Matn2 Emp2 Nr4a1 Igfbp6 Abcc1 Smoc2 Tnfrsf12a Cyp1b1 Rhoq Aif1 Lox Cd74 Il33 Fermt3 Sdc3 Fn1 Ptprc Sell Myoc Nr4a2 Olfm1 Il1rn Stk39 Sord Spef1 Bmp2 Fga Trp53inp1 Glipr2 Lrp8 Pik3r3 Cxcl1 Anxa3 Gpnmb Tcaf2 Foxp1…
1.83E-08	120	1636	1.845122671	Localization of cell	http://amigo.geneontology.org/amigo/term/GO:0051674	Scnn1g Itgb2 Alox12 Serpinf1 Lgals9 Timp1 Itgb7 Spi1 Tgfb1 Klf4 Stat3 Cd44 Kit Neurl1a Nav1 Gata3 Nfe2l2 Abr Ada Cldn7 Mmp7 Ccl9 Tnfaip3 Cfap54 Sgpl1 Myo1g Pik3cg Mmp28 Itgb4 Rhobtb3 Hexb Matn2 Emp2 Nr4a1 Igfbp6 Abcc1 Smoc2 Tnfrsf12a Cyp1b1 Rhoq Aif1 Lox Cd74 Il33 Fermt3 Sdc3 Fn1 Ptprc Sell Myoc Nr4a2 Olfm1 Il1rn Stk39 Sord Spef1 Bmp2 Fga Trp53inp1 Glipr2 Lrp8 Pik3r3 Cxcl1 Anxa3 Gpnmb Tcaf2 Foxp1…
2.40E-08	103	1330	1.948107337	Regulation of immune system process	http://amigo.geneontology.org/amigo/term/GO:0002682	Lck Lgals9 Spi1 Tgfb1 Stat3 Kit Slc4a1 Apobec3 Slamf6 Cd48 Gata3 Abr Ada Dhx58 Cd68 Atp6ap1 Tnfaip3 Fstl3 Myo1g Srebf1 Mmp28 Fos Masp1 Cdkn1a Twsg1 C3 Aif1 Lox Cd74 Il33 Il18r1 Ptprc C4bp Pigr Mr1 Sell Stk39 Slc7a11 Alpk1 Unc13b Laptm5 Lrp8 Cxcl1 P2rx7 Gpnmb Foxp1 Usp18 Ctsc Il4ra Itgal Sash3 Adcy7 Thy1 Ldlr Myd88 Cd59a Rac2 Vav1 Plcg2 Lif Parp14 Cxcl10 Ccl5 H2-Aa C1qb Unc93b1 Nfkbid Tgfb2 Pik3cd…
2.45E-08	123	1704	1.81577829	Regulation of cell death	http://amigo.geneontology.org/amigo/term/GO:0010941	Tpd52l1 Ckmt1 Alox12 Lck Serpinf1 Timp1 Tgfb1 Klf4 Stat3 Map3k20 Cd44 Snx6 Kit Epor Neurl1a Ctsd Nuak2 Pea15a Chp1 Gadd45b Gata3 Nfe2l2 Eef1a2 Ada Serinc3 Eya2 Cldn7 Tnfaip3 Cdk1 Rel Btg2 Pik3cg Aurkb Bdkrb2 Fos Glrx Trim35 Tnfrsf10b Fbxo32 St6gal1 Nr4a1 Krt18 Cdkn1a Abcc1 Tnfrsf12a Calcr Eif2ak2 Cyp1b1 Aif1 Lox Cd74 Tmem132a Npas2 Stk17b Fn1 Bard1 Ptprc Sell Atf3 Nr4a2 Olfm1 Gsn Il1rn Spef1 Bmp2…
3.36E-08	112	1507	1.869528408	Regulation of intracellular signal transduction	http://amigo.geneontology.org/amigo/term/GO:1902531	Cav2 Tpd52l1 Lck Foxm1 Spi1 Tgfb1 Klf4 Map3k20 Ndrg2 Rasa4 Cd44 Kit Epor Chp1 Abca1 Gadd45b Gata3 Nfe2l2 Ada Serinc3 Dhx58 Cyth4 Atp6ap1 Ccl9 Tnfaip3 Dock2 Rel Pik3cg Pik3r5 Bdkrb2 Glrx Pbk Litaf Calcr Eif2ak2 C3 Cd74 Cep55 Arhgap19 Il18r1 Fn1 Tnfrsf11a Sctr Ptprc Atf3 Myoc Psd4 Il1rn Wdr76 Bmp2 Mecom Fga Alpk1 Bcar3 Rragd Glipr2 Laptm5 Sesn2 Uchl1 P2rx7 Gpnmb Iqgap1 Nucb2 Nupr1 Itgal Fgfr2 Atp6a…
5.02E-08	84	1012	2.087978738	Defense response to other organism	http://amigo.geneontology.org/amigo/term/GO:0098542	Lck Lgals9 Spi1 Tgfb1 Apobec3 Slamf6 Cybb Gata3 Slpi Serinc3 Dhx58 Ccl9 Frk Tnfaip3 Srebf1 Trim35 Ciita Masp1 Eif2ak2 C3 Aif1 Cd74 Il33 Ptprc C4bp Mr1 Lcn2 Gsn Fga Alpk1 Unc13b Lrp8 Cxcl1 P2rx7 Anxa3 Foxp1 Usp18 Il4ra Itgax Adm Elf4 Hp Ccl22 Ccl17 Trim29 Rab27a Myd88 Oas2 Rtp4 Vav1 Parp14 Cxcl10 Ccl5 H2-Aa C1qb Gch1 Pik3cd Ddx58 Oasl1 S100a14 Serpinb1a Defb1 Tlr1 Serpinb9 Tifa Cd24a Dtx3l Cd14 Tl…
5.67E-08	77	895	2.164188018	Positive regulation of intracellular signal transduction	http://amigo.geneontology.org/amigo/term/GO:1902533	Cav2 Tpd52l1 Lck Spi1 Tgfb1 Map3k20 Cd44 Kit Epor Gadd45b Gata3 Ada Serinc3 Dhx58 Atp6ap1 Ccl9 Dock2 Rel Pik3cg Pik3r5 Glrx Litaf Calcr Eif2ak2 C3 Cd74 Il18r1 Fn1 Tnfrsf11a Sctr Ptprc Myoc Il1rn Bmp2 Fga Alpk1 Bcar3 Rragd Glipr2 Laptm5 P2rx7 Gpnmb Iqgap1 Nupr1 Itgal Fgfr2 Ccl22 Ccl17 Myd88 Lif Eda2r Rasd2 Ccl5 Hpse Gadd45a Bag4 Gdf15 Lpar1 Tgfb2 Pik3cd Ankrd6 Tifa Cd24a F2r Gpr137c Gpr183 Cd14 Tl…
6.69E-08	103	1362	1.902336827	Cell adhesion	http://amigo.geneontology.org/amigo/term/GO:0007155	Itgb2 Alox12 Lck Lgals9 Itgb7 Spi1 Tgfb1 Klf4 Cd44 Kit Fblim1 Slc4a1 B4galnt2 Gata3 Ada Cldn7 Tnfaip3 Plek Fstl3 Myo1g Itgb4 Emb Grhl2 Parvg Emp2 Alcam Ccdc80 St6gal1 Thbs2 Smoc2 Tnfrsf12a Cyp1b1 Twsg1 Dsc2 Aif1 Cd74 Fermt3 Sdc3 Fn1 Serpinb8 Ptprc Kif26b Sell Myoc Cytip Gsn Il1rn Bmp2 Slc7a11 Fga Cdh17 Laptm5 Gpnmb Iqgap1 Il4ra Itgam Lyve1 Itgax Itgal Sash3 Gpm6b Thy1 Plet1 Col12a1 Itgbl1 Rac2 Lg…
6.69E-08	107	1438	1.87176874	Positive regulation of signal transduction	http://amigo.geneontology.org/amigo/term/GO:0009967	Cav2 Tpd52l1 Lck Lgals9 Spi1 Tgfb1 Stat3 Map3k20 Cd44 Kit Epor Neurl1a Pea15a Gadd45b Gata3 Ada Serinc3 Dhx58 Atp6ap1 Ccl9 Tnfaip3 Dock2 Rel Atp6v1c2 Pik3cg Pik3r5 Glrx Csnk1e Litaf Emp2 Smoc2 Tnfrsf12a Calcr Eif2ak2 Cyp1b1 Twsg1 C3 Cd74 Got1 Il18r1 Fn1 Tnfrsf11a Sctr Ptprc Atf3 Myoc Il1rn Bmp2 Fga Alpk1 Bcar3 Rragd Glipr2 Laptm5 P2rx7 Gpnmb Iqgap1 Ctsc Nupr1 Itgal Fgfr2 Fam53b Atp6ap2 Ccl22 Ccl1…
6.69E-08	115	1587	1.822838581	Positive regulation of molecular function	http://amigo.geneontology.org/amigo/term/GO:0044093	Cav2 Itgb2 Tpd52l1 Alox12 Lck Lgals9 Dbf4 Tgfb1 Klf4 Stat3 Rasa4 Kit Neurl1a Ctsd Chp1 Gata3 Eef1a2 Stac2 Abr Ccl9 Pkib Plek Dock2 Pik3cg Aurkb Pik3r5 Glrx Tnfrsf10b Grhl2 Dscc1 Emp2 Racgap1 Cdkn1a Serinc2 Guca2a Calcr Eif2ak2 Cd74 Rin1 Arhgap19 Il18r1 Fn1 Tnfrsf11a Ptprc Mastl Nr4a2 Gsn Il1rn Stk39 Cdc25b Bmp2 Tpx2 Bcar3 Laptm5 Lrp8 P2rx7 Camkk2 Anxa3 Agfg2 Iqgap1 Fgfr2 Stim1 Tbc1d9 Ccl22 Ccl17 …
9.62E-08	103	1374	1.885722532	Biological adhesion	http://amigo.geneontology.org/amigo/term/GO:0022610	Itgb2 Alox12 Lck Lgals9 Itgb7 Spi1 Tgfb1 Klf4 Cd44 Kit Fblim1 Slc4a1 B4galnt2 Gata3 Ada Cldn7 Tnfaip3 Plek Fstl3 Myo1g Itgb4 Emb Grhl2 Parvg Emp2 Alcam Ccdc80 St6gal1 Thbs2 Smoc2 Tnfrsf12a Cyp1b1 Twsg1 Dsc2 Aif1 Cd74 Fermt3 Sdc3 Fn1 Serpinb8 Ptprc Kif26b Sell Myoc Cytip Gsn Il1rn Bmp2 Slc7a11 Fga Cdh17 Laptm5 Gpnmb Iqgap1 Il4ra Itgam Lyve1 Itgax Itgal Sash3 Gpm6b Thy1 Plet1 Col12a1 Itgbl1 Rac2 Lg…
9.97E-08	67	742	2.271423924	Innate immune response	http://amigo.geneontology.org/amigo/term/GO:0045087	Lck Lgals9 Spi1 Apobec3 Slamf6 Cybb Gata3 Slpi Serinc3 Dhx58 Ccl9 Frk Tnfaip3 Srebf1 Trim35 Ciita Masp1 Eif2ak2 C3 Aif1 Cd74 C4bp Mr1 Lcn2 Gsn Fga Alpk1 Lrp8 Usp18 Elf4 Ccl22 Ccl17 Trim29 Rab27a Myd88 Oas2 Vav1 Parp14 Cxcl10 Ccl5 H2-Aa C1qb Gch1 Pik3cd Ddx58 Oasl1 Serpinb1a Defb1 Tlr1 Serpinb9 Tifa Cd24a Dtx3l Cd14 Tlr6 Pld4 Cx3cr1 Oas1a Trim30d Trim5 B2m Trim12a Oas1g Wfdc17 Ang C4b Ulbp1
1.09E-07	74	862	2.159492759	Leukocyte activation	http://amigo.geneontology.org/amigo/term/GO:0045321	Itgb2 Lck Lgals9 Spi1 Tgfb1 Stat3 Cd44 Kit Slc4a1 Slamf6 Cd48 Gata3 Abr Ada Tnfaip3 Dock2 Tshr Cdkn1a Twsg1 Aif1 Cd74 Il33 Il18r1 Ptprc Mr1 Batf3 Gsn Snap23 Cdh17 Laptm5 P2rx7 Anxa3 Gpnmb Foxp1 Ctsc Il4ra Itgal Sash3 Elf4 Thy1 Ldlr Rab27a Myd88 Rac2 Vav1 Plcg2 Ly6d Ccl5 Tmem98 H2-Aa Nfkbid Pik3cd Cdk6 Tox Slc7a1 Tlr1 Cd24a Ccr2 Gpr183 Tlr6 Wdfy4 Rasal3 Cx3cr1 Jun Prkcb Bcl3 Adgrf5 B2m Blnk Sox11 …
1.48E-07	124	1787	1.745518399	Homeostatic process	http://amigo.geneontology.org/amigo/term/GO:0042592	Cav2 Scnn1g Alox12 Lck Cd52 Serpinf1 Ckb Ube2c Spi1 Tgfb1 Stat3 Pde1c Large1 Kit Ampd3 Epor Slc4a1 Tex15 Chp1 Abca1 Gata3 Nfe2l2 Ada Cadps2 Trpv2 Atp6ap1 Scn1b Tnfaip3 Avpr1a Pik3cg Tshr Bdkrb2 Hexb Pde8b Atp12a Fgf12 Adcy5 Cyp39a1 Calcr Abcg1 Lox Cd74 Got1 Rp1 Slc9a4 Il18r1 Pask Tnfrsf11a Sctr Ptprc Soat1 Myoc Lcn2 Il1rn Stk39 Slc28a2 Acoxl Mecom Slc7a11 Atp6v0d2 Ugcg Unc13b Sesn2 Cxcl1 P2rx7 Tf…
2.39E-07	64	710	2.267508499	Regulation of cell adhesion	http://amigo.geneontology.org/amigo/term/GO:0030155	Alox12 Lck Lgals9 Spi1 Tgfb1 Klf4 Cd44 Slc4a1 B4galnt2 Gata3 Ada Cldn7 Tnfaip3 Fstl3 Emp2 Ccdc80 St6gal1 Smoc2 Cyp1b1 Twsg1 Aif1 Cd74 Fermt3 Fn1 Ptprc Kif26b Myoc Cytip Gsn Il1rn Bmp2 Fga Laptm5 Gpnmb Iqgap1 Il4ra Itgal Sash3 Gpm6b Thy1 Plet1 Rac2 Vav1 Lif Ccl5 H2-Aa Nfkbid Bag4 Tgfb2 Cdk6 Slc7a1 Mbp Disc1 Dmd Cd24a Ccr2 Prkca Rasal3 Col8a1 Plxnc1 Grem1 Sox4 Slfn1 Ccr5
2.88E-07	44	400	2.767068966	Adaptive immune response	http://amigo.geneontology.org/amigo/term/GO:0002250	Tgfb1 Stat3 Slamf6 Cd48 Gata3 Ada Tnfaip3 Myo1g Emp2 Alcam C3 Cd74 Il33 Il18r1 Tnfrsf11a Ptprc C4bp Fcamr Mr1 Fga P2rx7 Ctsc Il4ra Sash3 Adcy7 Rab27a Myd88 Tmem98 H2-Aa C1qb Nfkbid H2-DMb2 Pik3cd Mfsd6 Serpinb9 Cd24a Ccr2 Gpr183 Prkcb Cd8b1 Bcl3 B2m C4b Lilrb4a
3.80E-07	92	1211	1.911045303	Positive regulation of catalytic activity	http://amigo.geneontology.org/amigo/term/GO:0043085	Cav2 Tpd52l1 Alox12 Lck Lgals9 Dbf4 Tgfb1 Klf4 Stat3 Rasa4 Kit Neurl1a Ctsd Eef1a2 Abr Ccl9 Pkib Plek Dock2 Pik3cg Aurkb Pik3r5 Tnfrsf10b Grhl2 Dscc1 Emp2 Racgap1 Cdkn1a Serinc2 Guca2a Calcr Cd74 Rin1 Arhgap19 Fn1 Tnfrsf11a Ptprc Mastl Nr4a2 Gsn Il1rn Cdc25b Bmp2 Tpx2 Bcar3 Laptm5 Lrp8 P2rx7 Camkk2 Agfg2 Iqgap1 Fgfr2 Stim1 Tbc1d9 Ccl22 Ccl17 Thy1 Gnb5 Trib3 Arhgap44 Vav1 Parm1 Ccl5 Egln3 Tbc1d24 …
4.82E-07	108	1517	1.790875821	Positive regulation of multicellular organismal process	http://amigo.geneontology.org/amigo/term/GO:0051240	Itgb2 Alox12 Lck Serpinf1 Lgals9 Tgfb1 Klf4 Stat3 Kit Neurl1a Kcnq1 Abca1 Slamf6 Cybb Gata3 Nfe2l2 Ada Dhx58 Trpv2 Atp6ap1 Cdk1 Avpr1a Tshr Fos Thbs2 Smoc2 Tnfrsf12a Eif2ak2 Cyp1b1 C3 Aif1 Ltb Cd74 Il33 Il18r1 Fn1 Tnfrsf11a Ptprc Lcn2 Olfm1 Bmp2 Mme Fga Unc13b Glipr2 Laptm5 Lrp8 P2rx7 Anxa3 Foxp1 Sytl2 Il4ra Itgax Adm Stim1 Atp6ap2 Sash3 Gpm6b Myd88 Oas2 Plcg2 Lif Six4 Ccl5 Hpse Krt17 Tbc1d24 H2-…
1.01E-06	53	558	2.38929057	Immune effector process	http://amigo.geneontology.org/amigo/term/GO:0002252	Lgals9 Spi1 Tgfb1 Stat3 Kit Slamf6 Gata3 Abr Ada Dhx58 Tnfaip3 Dock2 Myo1g Emp2 Masp1 C3 Cd74 Il33 Il18r1 Ptprc C4bp Mr1 Snap23 Cdh17 Laptm5 Cxcl1 P2rx7 Anxa3 Foxp1 Ctsc Il4ra Itgal Sash3 Rab27a Myd88 Cd59a Rac2 Vav1 Plcg2 Tmem98 C1qb Nfkbid Tgfb2 Ddx58 Serpinb9 Cd24a Ccr2 Gpr183 Bcl3 B2m C4b Ulbp1 Lilrb4a
1.01E-06	62	706	2.209094461	Lymphocyte activation	http://amigo.geneontology.org/amigo/term/GO:0046649	Itgb2 Lck Lgals9 Spi1 Tgfb1 Stat3 Cd44 Kit Slc4a1 Slamf6 Cd48 Gata3 Ada Tnfaip3 Dock2 Tshr Cdkn1a Twsg1 Aif1 Cd74 Il18r1 Ptprc Mr1 Gsn Cdh17 Laptm5 P2rx7 Gpnmb Foxp1 Il4ra Itgal Sash3 Elf4 Thy1 Rab27a Myd88 Rac2 Vav1 Plcg2 Ly6d Ccl5 Tmem98 H2-Aa Nfkbid Pik3cd Cdk6 Tox Slc7a1 Cd24a Ccr2 Gpr183 Wdfy4 Rasal3 Prkcb Bcl3 B2m Blnk Sox11 Sox4 Slfn1 Ulbp1 Lilrb4a
1.08E-06	114	1658	1.729607753	Positive regulation of cell communication	http://amigo.geneontology.org/amigo/term/GO:0010647	Cav2 Tpd52l1 Lck Lgals9 Spi1 Tgfb1 Stat3 Map3k20 Cd44 Kit Epor Neurl1a Pea15a Gadd45b Gata3 Ada Serinc3 Dhx58 Atp6ap1 Ccl9 Tnfaip3 Dock2 Rel Atp6v1c2 Pik3cg Pik3r5 Glrx Csnk1e Litaf Emp2 Smoc2 Tnfrsf12a Calcr Abcg1 Eif2ak2 Cyp1b1 Twsg1 C3 Cd74 Got1 Il18r1 Fn1 Tnfrsf11a Sctr Ptprc Atf3 Myoc Il1rn Bmp2 Mme Fga Alpk1 Bcar3 Rragd Glipr2 Laptm5 P2rx7 Tfr2 Gpnmb Iqgap1 Ctsc Nucb2 Nupr1 Itgal Fgfr2 Fam5…
1.15E-06	49	498	2.475107326	T cell activation	http://amigo.geneontology.org/amigo/term/GO:0042110	Lck Lgals9 Spi1 Tgfb1 Stat3 Cd44 Kit Slc4a1 Slamf6 Cd48 Gata3 Ada Dock2 Twsg1 Aif1 Cd74 Il18r1 Ptprc Mr1 Gsn Laptm5 P2rx7 Gpnmb Foxp1 Il4ra Itgal Sash3 Elf4 Thy1 Rab27a Rac2 Vav1 Ccl5 Tmem98 H2-Aa Nfkbid Cdk6 Tox Slc7a1 Cd24a Ccr2 Gpr183 Wdfy4 Rasal3 Bcl3 B2m Sox4 Slfn1 Lilrb4a
1.28E-06	114	1665	1.722336129	Positive regulation of signaling	http://amigo.geneontology.org/amigo/term/GO:0023056	Cav2 Tpd52l1 Lck Lgals9 Spi1 Tgfb1 Stat3 Map3k20 Cd44 Kit Epor Neurl1a Pea15a Gadd45b Gata3 Ada Serinc3 Dhx58 Atp6ap1 Ccl9 Tnfaip3 Dock2 Rel Atp6v1c2 Pik3cg Pik3r5 Glrx Csnk1e Litaf Emp2 Smoc2 Tnfrsf12a Calcr Abcg1 Eif2ak2 Cyp1b1 Twsg1 C3 Cd74 Got1 Il18r1 Fn1 Tnfrsf11a Sctr Ptprc Atf3 Myoc Il1rn Bmp2 Mme Fga Alpk1 Bcar3 Rragd Glipr2 Laptm5 P2rx7 Tfr2 Gpnmb Iqgap1 Ctsc Nucb2 Nupr1 Itgal Fgfr2 Fam5…
1.88E-06	61	703	2.182739	Regulation of cytokine production	http://amigo.geneontology.org/amigo/term/GO:0001817	Lgals9 Tgfb1 Klf4 Stat3 Ndrg2 Kit Slamf6 Cybb Gata3 Dhx58 Tnfaip3 Rel Litaf Eif2ak2 Cyp1b1 Twsg1 C3 Aif1 Ltb Cd74 Il33 Il18r1 Fn1 Ptprc Adam33 Laptm5 P2rx7 Gpnmb Anxa4 Foxp1 Iqgap1 Il4ra Atp6ap2 Sash3 Adcy7 Myd88 Cd59a Oas2 Plcg2 Ccl5 Hpse Tgfb2 Slc7a5 Ddx58 Mbp Serpinb1a Tlr1 Cd24a F2r Ccr2 Il17d Cd14 Tlr6 Pld4 Cx3cr1 Bcl3 B2m Cd209b Serpinb1c Ccr5 Ulbp1
1.88E-06	24	154	3.92028661	Alpha-beta T cell activation	http://amigo.geneontology.org/amigo/term/GO:0046631	Lgals9 Tgfb1 Stat3 Slamf6 Gata3 Ada Dock2 Twsg1 Il18r1 Ptprc Foxp1 Il4ra Sash3 Elf4 Tmem98 Nfkbid Tox Cd24a Ccr2 Gpr183 Wdfy4 Rasal3 Bcl3 Lilrb4a
2.01E-06	127	1938	1.648455571	Programmed cell death	http://amigo.geneontology.org/amigo/term/GO:0012501	Tpd52l1 Ckmt1 Alox12 Lck Timp1 Spi1 Tgfb1 Klf4 Map3k20 Cd44 Snx6 Kit Epor Neurl1a Pdk1 Ctsd Nuak2 Pea15a Gadd45b Gata3 Nfe2l2 Eef1a2 Ada Serinc3 Eya2 Cldn7 E2f2 Tnfaip3 Cdk1 Sgpl1 Btg2 Pik3cg Aurkb Bdkrb2 Glrx Trim35 Tnfrsf10b Fbxo32 St6gal1 Nr4a1 Krt18 Cdkn1a Tnfrsf12a Eif2ak2 Cyp1b1 Aif1 Lox Cd74 Tmem132a Il33 Stk17b Fn1 Bard1 Ptprc Sell Atf3 Lcn2 Nr4a2 Olfm1 Gsn Il1rn Chac1 Bmp2 Tpx2 Aurka Mec…
2.32E-06	65	777	2.104358053	Regulation of immune response	http://amigo.geneontology.org/amigo/term/GO:0050776	Lck Lgals9 Spi1 Tgfb1 Kit Apobec3 Slamf6 Cd48 Gata3 Abr Ada Dhx58 Tnfaip3 Myo1g Srebf1 Masp1 C3 Cd74 Il33 Il18r1 Ptprc C4bp Pigr Mr1 Alpk1 Unc13b Laptm5 Lrp8 Cxcl1 P2rx7 Foxp1 Usp18 Il4ra Sash3 Adcy7 Thy1 Myd88 Cd59a Rac2 Vav1 Plcg2 Parp14 Ccl5 C1qb Unc93b1 Nfkbid Tgfb2 Ddx58 S100a14 Serpinb1a Tlr1 Serpinb9 Tifa Cd24a Ccr2 Dtx3l Cd14 Tlr6 Prkcb Cd8b1 B2m Blnk C4b Ulbp1 Lilrb4a
2.33E-06	90	1229	1.84212003	Cellular response to oxygen-containing compound	http://amigo.geneontology.org/amigo/term/GO:1901701	Cav2 Scnn1g Serpinf1 Spi1 Tgfb1 Klf4 Stat3 Pde1c Snx6 Epor Neurl1a Mgst1 Kcnq1 Ly6g6e Abca1 Cybb Nfe2l2 Cd68 Tnfaip3 Avpr1a Hcn2 Srebf1 Pik3cg Tshr Fos Glrx Pde8b Fbxo32 Slc38a2 Litaf Ly6e Adcy5 Nr4a1 Abcc1 Abcg1 Cyp1b1 Rhoq Aif1 Got1 Lcn2 Nr4a2 Rad51 Bcar3 Trp53inp1 Rragd Unc13b Lrp8 Pik3r3 Sesn2 Cxcl1 Akr1b8 Foxp1 Nucb2 Tead2 Fgfr2 Sorbs2 Adcy7 Sesn3 Gnb5 Ldlr Htr3a Myd88 Trib3 Cxcl10 Ccl5 Rorb…
2.33E-06	61	710	2.161219038	Cytokine production	http://amigo.geneontology.org/amigo/term/GO:0001816	Lgals9 Tgfb1 Klf4 Stat3 Ndrg2 Kit Slamf6 Cybb Gata3 Dhx58 Tnfaip3 Rel Litaf Eif2ak2 Cyp1b1 Twsg1 C3 Aif1 Ltb Cd74 Il33 Il18r1 Fn1 Ptprc Adam33 Laptm5 P2rx7 Gpnmb Anxa4 Foxp1 Iqgap1 Il4ra Atp6ap2 Sash3 Adcy7 Myd88 Cd59a Oas2 Plcg2 Ccl5 Hpse Tgfb2 Slc7a5 Ddx58 Mbp Serpinb1a Tlr1 Cd24a F2r Ccr2 Il17d Cd14 Tlr6 Pld4 Cx3cr1 Bcl3 B2m Cd209b Serpinb1c Ccr5 Ulbp1
2.33E-06	107	1552	1.734280572	Regulation of programmed cell death	http://amigo.geneontology.org/amigo/term/GO:0043067	Tpd52l1 Ckmt1 Alox12 Lck Timp1 Tgfb1 Klf4 Map3k20 Cd44 Snx6 Kit Epor Neurl1a Ctsd Nuak2 Pea15a Gadd45b Gata3 Nfe2l2 Eef1a2 Ada Serinc3 Eya2 Cldn7 Tnfaip3 Cdk1 Btg2 Pik3cg Aurkb Bdkrb2 Glrx Trim35 Tnfrsf10b Fbxo32 St6gal1 Nr4a1 Krt18 Cdkn1a Tnfrsf12a Eif2ak2 Cyp1b1 Aif1 Lox Cd74 Tmem132a Stk17b Fn1 Bard1 Ptprc Sell Atf3 Nr4a2 Olfm1 Gsn Il1rn Bmp2 Aurka Mecom Slc7a11 Trim2 Fga Trp53inp1 Unc13b Lapt…
2.41E-06	44	435	2.544431233	Positive regulation of MAPK cascade	http://amigo.geneontology.org/amigo/term/GO:0043410	Cav2 Tpd52l1 Spi1 Tgfb1 Cd44 Kit Epor Gadd45b Atp6ap1 Ccl9 Pik3cg Pik3r5 Calcr Eif2ak2 C3 Cd74 Tnfrsf11a Ptprc Il1rn Bmp2 Fga Bcar3 Glipr2 Laptm5 P2rx7 Gpnmb Iqgap1 Fgfr2 Ccl22 Ccl17 Myd88 Lif Eda2r Ccl5 Gadd45a Gdf15 Lpar1 Tgfb2 Ankrd6 Cd24a F2r Gpr183 Tlr6 Jun
2.72E-06	99	1405	1.772499693	Regulation of multicellular organismal development	http://amigo.geneontology.org/amigo/term/GO:2000026	Itgb2 Lck Serpinf1 Lgals9 Spi1 Tgfb1 Klf4 Stat3 Kit Neurl1a Map2 Cybb Gata3 Nfe2l2 Ada Trpv2 E2f2 Atp6ap1 Cdk1 Fstl3 Fos Grhl2 Emp2 Racgap1 Thbs2 Smoc2 Tnfrsf12a Pi16 Cyp1b1 C3 Lox Cd74 Il33 Fn1 Ptprc Bmp2 Mme Lrp8 P2rx7 Anxa3 Foxp1 Ctsc Nupr1 Il4ra Itgax Adm Stim1 Sash3 Gpm6b Ccsap Thy1 Ldlr Cd59a Oas2 Lif Six4 Cxcl10 Ccl5 Hpse Tmem98 Krt17 Gadd45a Tbc1d24 H2-Aa Nfkbid Egr2 Atf5 Tgfb2 Pik3cd Cdk…
2.72E-06	67	818	2.060386983	Positive regulation of immune system process	http://amigo.geneontology.org/amigo/term/GO:0002684	Lck Lgals9 Spi1 Tgfb1 Kit Slc4a1 Slamf6 Gata3 Ada Dhx58 Atp6ap1 Myo1g Srebf1 Fos Masp1 Cdkn1a C3 Aif1 Cd74 Il33 Il18r1 Ptprc C4bp Mr1 Sell Stk39 Unc13b Laptm5 Cxcl1 P2rx7 Foxp1 Ctsc Il4ra Itgal Sash3 Thy1 Myd88 Cd59a Rac2 Vav1 Plcg2 Lif Cxcl10 Ccl5 H2-Aa C1qb Nfkbid Tgfb2 Pik3cd Ddx58 Tox Slc7a1 S100a14 Cd24a Ccr2 Gpr183 Tlr6 Rasal3 Cx3cr1 Jun Prkcb B2m Blnk C4b Sox4 Ulbp1 Lilrb4a
3.88E-06	57	654	2.192423284	Positive regulation of cell death	http://amigo.geneontology.org/amigo/term/GO:0010942	Tpd52l1 Alox12 Lck Tgfb1 Map3k20 Neurl1a Ctsd Pea15a Gadd45b Eef1a2 Serinc3 Fos Trim35 Tnfrsf10b Fbxo32 Nr4a1 Cdkn1a Tnfrsf12a Calcr Eif2ak2 Cyp1b1 Stk17b Bard1 Ptprc Atf3 Olfm1 Gsn Bmp2 Trp53inp1 Unc13b Laptm5 Cxcl1 P2rx7 Foxp1 Ctsc Nupr1 Adm Dkkl1 Hp Ccl5 Muc20 Gadd45a Nfkbid Lpar1 Tgfb2 Pik3cd Inhba Cd24a Tlr6 Bmpr1b Jun Cd248 Musk Sort1 Sox4 Ccr5 Srpx
4.24E-06	60	707	2.13480954	MAPK cascade	http://amigo.geneontology.org/amigo/term/GO:0000165	Cav2 Tpd52l1 Foxm1 Spi1 Tgfb1 Klf4 Map3k20 Ndrg2 Cd44 Kit Epor Pea15a Gadd45b Atp6ap1 Ccl9 Pik3cg Pik3r5 Pbk Fgf12 Calcr Eif2ak2 C3 Map3k8 Cd74 Fn1 Tnfrsf11a Ptprc Atf3 Myoc Il1rn Bmp2 Mecom Fga Bcar3 Glipr2 Laptm5 Uchl1 P2rx7 Gpnmb Iqgap1 Fgfr2 Atp6ap2 Ccl22 Ccl17 Myd88 Lif Eda2r Ccl5 Gadd45a Gdf15 Lpar1 Tgfb2 Ankrd6 Mbp Dmd Cd24a F2r Gpr183 Tlr6 Jun
4.30E-06	53	590	2.259701929	Positive regulation of cellular component movement	http://amigo.geneontology.org/amigo/term/GO:0051272	Alox12 Lgals9 Spi1 Tgfb1 Stat3 Kit Map2 Gata3 Nfe2l2 Cldn7 Mmp7 Pik3cg Abcc1 Smoc2 Cyp1b1 Aif1 Cd74 Fermt3 Fn1 Ptprc Sell Myoc Stk39 Bmp2 Fga Glipr2 Anxa3 Gpnmb Tcaf2 Foxp1 Iqgap1 Itgax Thy1 Plet1 Rac2 Plcg2 Cxcl10 Ccl5 Tbc1d24 Bag4 Lpar1 Tgfb2 Pik3cd S100a14 Defb1 Tubb2b Cldn4 F2r Ccr2 Tmsb4x Prkca Cx3cr1 Jun
4.89E-06	55	626	2.210118982	Regulation of MAPK cascade	http://amigo.geneontology.org/amigo/term/GO:0043408	Cav2 Tpd52l1 Foxm1 Spi1 Tgfb1 Klf4 Ndrg2 Cd44 Kit Epor Gadd45b Atp6ap1 Ccl9 Pik3cg Pik3r5 Pbk Calcr Eif2ak2 C3 Cd74 Fn1 Tnfrsf11a Ptprc Atf3 Myoc Il1rn Bmp2 Mecom Fga Bcar3 Glipr2 Laptm5 Uchl1 P2rx7 Gpnmb Iqgap1 Fgfr2 Atp6ap2 Ccl22 Ccl17 Myd88 Lif Eda2r Ccl5 Gadd45a Gdf15 Lpar1 Tgfb2 Ankrd6 Dmd Cd24a F2r Gpr183 Tlr6 Jun
5.36E-06	122	1880	1.632410125	Phosphorylation	http://amigo.geneontology.org/amigo/term/GO:0016310	Cav2 Tpd52l1 Ckmt1 Lck Lgals9 Ckb Ccne1 Dbf4 Tgfb1 Klf4 Stat3 Map3k20 Cd44 Kit Neurl1a Pdk1 Slc4a1 Nuak2 Chp1 Gadd45b Eef1a2 Abr Frk Tnfaip3 Pkib Cdk1 Pik3cg Aurkb Pik3r5 Bdkrb2 Map3k1 Pbk Csnk1e Ciita Emp2 Amhr2 Cdkn1a Calcr Eif2ak2 Twsg1 C3 Map3k8 Aif1 Lox Cd74 Chka Pip5k1b Aldh18a1 Ccnj Stk17b Fn1 Bard1 Pask Tnfrsf11a Ptprc Mastl Il1rn Stk39 Ehd4 Rad51 Cdc25b Bmp2 Tpx2 Aurka Alpk1 Bcar3 Lrp8 G…
6.02E-06	88	1222	1.811501778	Chemical homeostasis	http://amigo.geneontology.org/amigo/term/GO:0048878	Cav2 Scnn1g Alox12 Lck Cd52 Serpinf1 Ckb Tgfb1 Stat3 Pde1c Epor Slc4a1 Chp1 Abca1 Trpv2 Atp6ap1 Scn1b Avpr1a Pik3cg Bdkrb2 Hexb Pde8b Atp12a Fgf12 Adcy5 Cyp39a1 Calcr Abcg1 Got1 Slc9a4 Sctr Ptprc Soat1 Myoc Lcn2 Stk39 Acoxl Slc7a11 Atp6v0d2 Ugcg Unc13b Sesn2 Cxcl1 P2rx7 Tfr2 Kel Trpv6 Scnn1a Rhcg Nucb2 Adm Stim1 Atp6ap2 Slc9a9 Sesn3 Thy1 Ldlr Plcg2 Cxcl10 Ccl5 Mcoln3 Trpv5 Ankrd9 Ttc39b Snx10 Lpa…
6.13E-06	66	821	2.022218489	Cell-cell adhesion	http://amigo.geneontology.org/amigo/term/GO:0098609	Itgb2 Alox12 Lck Lgals9 Itgb7 Spi1 Tgfb1 Klf4 Cd44 Kit Fblim1 Slc4a1 B4galnt2 Gata3 Ada Cldn7 Tnfaip3 Plek Fstl3 Emb Alcam Cyp1b1 Twsg1 Dsc2 Aif1 Cd74 Fermt3 Fn1 Serpinb8 Ptprc Kif26b Sell Il1rn Bmp2 Slc7a11 Fga Cdh17 Laptm5 Gpnmb Il4ra Itgax Itgal Sash3 Thy1 Rac2 Ccl5 H2-Aa Nfkbid Tgfb2 Slc7a1 Mbp Cldn14 Cd24a Cldn4 Amigo2 Ccr2 Cldn8 Prkca Pcdhb6 Rasal3 Cx3cr1 Cdh22 Dsp Sox4 Slfn1 Ccr5
7.81E-06	52	586	2.2321996	Positive regulation of programmed cell death	http://amigo.geneontology.org/amigo/term/GO:0043068	Tpd52l1 Alox12 Lck Tgfb1 Map3k20 Neurl1a Ctsd Pea15a Gadd45b Eef1a2 Serinc3 Trim35 Tnfrsf10b Fbxo32 Nr4a1 Cdkn1a Tnfrsf12a Eif2ak2 Cyp1b1 Stk17b Bard1 Ptprc Atf3 Olfm1 Gsn Bmp2 Trp53inp1 Unc13b Laptm5 Cxcl1 P2rx7 Ctsc Nupr1 Adm Dkkl1 Ccl5 Muc20 Gadd45a Nfkbid Lpar1 Tgfb2 Pik3cd Inhba Cd24a Bmpr1b Jun Cd248 Musk Sort1 Sox4 Ccr5 Srpx
7.87E-06	87	1212	1.805693069	Regulation of response to stress	http://amigo.geneontology.org/amigo/term/GO:0080134	Tpd52l1 Alox12 Serpinf1 Lgals9 Foxm1 Spi1 Klf4 Map3k20 Cd44 Epor Apobec3 Tex15 Spire2 Gadd45b Slamf6 Gata3 Nfe2l2 Abr Ada Serinc3 Dhx58 Eya2 Tnfaip3 Srebf1 Pik3cg Bdkrb2 Glrx Pbk Slc38a2 Pros1 Abcc1 Smoc2 Tnfrsf12a Eif2ak2 C3 Cd74 Il33 Npas2 Efhd1 Tnfrsf11a Stk39 Wdr76 Rad51 Bmp2 Mecom Slc7a11 Fga Unc13b Lrp8 Sesn2 Cxcl1 Foxp1 Usp18 Ctsc Nupr1 Sesn3 Thy1 Ldlr Myd88 Vav1 Parp14 Eda2r Ccl5 Hpse Gad…
8.59E-06	65	812	2.013652964	Ion homeostasis	http://amigo.geneontology.org/amigo/term/GO:0050801	Cav2 Scnn1g Alox12 Lck Cd52 Ckb Tgfb1 Epor Slc4a1 Chp1 Trpv2 Atp6ap1 Scn1b Avpr1a Pik3cg Bdkrb2 Hexb Atp12a Fgf12 Adcy5 Calcr Got1 Slc9a4 Ptprc Myoc Lcn2 Stk39 Slc7a11 Atp6v0d2 Cxcl1 P2rx7 Tfr2 Kel Trpv6 Scnn1a Rhcg Nucb2 Adm Stim1 Atp6ap2 Slc9a9 Thy1 Plcg2 Cxcl10 Ccl5 Mcoln3 Trpv5 Ankrd9 Snx10 Lpar1 Tgfb2 Disc1 Slc35g1 Dmd Cd24a F2r Ccr2 Kcnk3 Cx3cr1 Prkcb Cxcl2 B2m Slc31a2 Slc4a5 Ccr5
8.60E-06	77	1029	1.88235984	Secretion	http://amigo.geneontology.org/amigo/term/GO:0046903	Lgals9 Spi1 Tgfb1 Pde1c Kit Neurl1a Syn2 Kcnq1 Abca1 Gata3 Abr Ada Cadps2 Atp6ap1 Plek Avpr1a Myo1g Srebf1 Rab15 Bdkrb2 Exoc3l4 Tnfaip2 Nkd2 Glrx Pde8b Ly6e Adcy5 Abcg1 Cd74 Slc9a4 Ptprn Pask Tnfrsf11a Pam Il1rn Stk39 Snap23 Bmp2 Kcnc4 Fga Unc13b P2rx7 Anxa3 Rph3a Tfr2 Trpv6 Sytl2 Nucb2 Il4ra Adm Acsl4 Rab27a Oas2 Mctp2 Rac2 Exoc6b Lif Ccl5 Gnptab Snx10 Tgfb2 Tph1 Maob Inhba Entpd1 F2r Ccr2 Prkaa…
8.85E-06	51	573	2.238942047	Positive regulation of cell motility	http://amigo.geneontology.org/amigo/term/GO:2000147	Alox12 Lgals9 Spi1 Tgfb1 Stat3 Kit Gata3 Nfe2l2 Cldn7 Mmp7 Pik3cg Abcc1 Smoc2 Cyp1b1 Aif1 Cd74 Fermt3 Fn1 Ptprc Sell Myoc Stk39 Bmp2 Fga Glipr2 Anxa3 Gpnmb Tcaf2 Foxp1 Iqgap1 Itgax Thy1 Plet1 Rac2 Plcg2 Cxcl10 Ccl5 Tbc1d24 Bag4 Lpar1 Tgfb2 Pik3cd S100a14 Defb1 Cldn4 F2r Ccr2 Tmsb4x Prkca Cx3cr1 Jun
9.35E-06	121	1884	1.615592283	Apoptotic process	http://amigo.geneontology.org/amigo/term/GO:0006915	Tpd52l1 Ckmt1 Alox12 Lck Timp1 Spi1 Tgfb1 Klf4 Map3k20 Cd44 Snx6 Epor Neurl1a Pdk1 Ctsd Nuak2 Pea15a Gadd45b Gata3 Nfe2l2 Eef1a2 Ada Serinc3 Eya2 Cldn7 E2f2 Tnfaip3 Cdk1 Sgpl1 Btg2 Pik3cg Aurkb Bdkrb2 Trim35 Tnfrsf10b Fbxo32 St6gal1 Nr4a1 Krt18 Cdkn1a Tnfrsf12a Eif2ak2 Cyp1b1 Aif1 Lox Cd74 Il33 Stk17b Fn1 Bard1 Ptprc Sell Atf3 Lcn2 Nr4a2 Olfm1 Gsn Il1rn Chac1 Bmp2 Tpx2 Aurka Mecom Slc7a11 Trim2 F…
9.43E-06	70	905	1.945703944	Export from cell	http://amigo.geneontology.org/amigo/term/GO:0140352	Lgals9 Spi1 Tgfb1 Pde1c Kit Syn2 Kcnq1 Abca1 Gata3 Abr Cadps2 Atp6ap1 Plek Avpr1a Myo1g Srebf1 Rab15 Exoc3l4 Tnfaip2 Nkd2 Glrx Pde8b Atp12a Ly6e Adcy5 Abcc1 Abcg1 Ptprn Pask Tnfrsf11a Pam Il1rn Snap23 Bmp2 Kcnc4 Fga Unc13b P2rx7 Anxa3 Rph3a Tfr2 Trpv6 Sytl2 Nucb2 Il4ra Adm Acsl4 Rab27a Mctp2 Rac2 Exoc6b Lif Ccl5 Gnptab Tgfb2 Tph1 Maob Inhba Slc35g1 Entpd1 F2r Ccr2 Prkcb Arntl Rab31 Ica1 Sox11 Spt…
1.17E-05	67	857	1.966623748	Secretion by cell	http://amigo.geneontology.org/amigo/term/GO:0032940	Lgals9 Spi1 Tgfb1 Pde1c Kit Syn2 Kcnq1 Abca1 Gata3 Abr Cadps2 Atp6ap1 Plek Avpr1a Myo1g Srebf1 Rab15 Exoc3l4 Tnfaip2 Nkd2 Glrx Pde8b Ly6e Adcy5 Abcg1 Ptprn Pask Tnfrsf11a Pam Il1rn Snap23 Bmp2 Kcnc4 Fga Unc13b P2rx7 Anxa3 Rph3a Tfr2 Trpv6 Sytl2 Nucb2 Il4ra Adm Acsl4 Rab27a Mctp2 Rac2 Exoc6b Lif Ccl5 Gnptab Tgfb2 Tph1 Maob Inhba Entpd1 F2r Ccr2 Prkcb Arntl Rab31 Ica1 Sox11 Sptbn2 Ang Sox4
1.17E-05	37	356	2.614442077	Leukocyte migration	http://amigo.geneontology.org/amigo/term/GO:0050900	Itgb2 Lgals9 Itgb7 Spi1 Tgfb1 Kit Gata3 Abr Ada Ccl9 Myo1g Mmp28 Aif1 Cd74 Il33 Sell Stk39 Cxcl1 Itgal Ccl22 Ccl17 Thy1 Myd88 Rac2 Vav1 Cxcl10 Ccl5 Itga9 Tgfb2 S100a14 Cd24a Ccr2 Gpr183 Cx3cr1 Cxcl2 Srp54a Grem1
1.17E-05	95	1380	1.731696652	Positive regulation of developmental process	http://amigo.geneontology.org/amigo/term/GO:0051094	Itgb2 Alox12 Lck Serpinf1 Lgals9 Ccne1 Tgfb1 Klf4 Stat3 Kit Neurl1a Cybb Gata3 Nfe2l2 Ada Trpv2 Atp6ap1 Cdk1 Tshr Fos Thbs2 Smoc2 Tnfrsf12a Cyp1b1 C3 Cd74 Il33 Fn1 Ptprc Myoc Olfm1 Bmp2 Aurka Mecom Mme Glipr2 Lrp8 Cds1 P2rx7 Anxa3 Iqgap1 Il4ra Itgax Adm Dkkl1 Stim1 Sash3 Gpm6b Lif Six4 Ccl5 Hpse Krt17 Tbc1d24 H2-Aa Nfkbid Ddhd1 Egr2 Gdf15 Lpar1 Tgfb2 Pik3cd Tph1 Sh3pxd2b Tox Inhba Acacb Disc1 S10…
1.21E-05	73	967	1.898994401	Response to lipid	http://amigo.geneontology.org/amigo/term/GO:0033993	Scnn1g Alox12 Serpinf1 Lgals9 Spi1 Tgfb1 Klf4 Stat3 Cnp Mgst1 Abca1 Cybb Slpi Abr Cd68 Tnfaip3 Avpr1a Srebf1 Fos Glrx Fbxo32 Litaf Adcy5 Nr4a1 Cdkn1a Calcr Abcg1 Eif2ak2 Aif1 Lox Got1 Scd2 Tnfrsf11a Pam Il1rn Lrp8 Fosl2 Cxcl1 P2rx7 Anxa3 Arpc1b Foxp1 Adm Tead2 Fgfr2 Mmp15 Ldlr Acsbg1 Myd88 Plcg2 Cxcl10 Ccl5 Rorb Gch1 Lpar1 Tgfb2 Inhba S100a14 Defb1 Insig1 Cldn4 F2r Prkaa1 Prkca Cd14 Cx3cr1 Jun Ar…
1.24E-05	41	419	2.461484651	Positive regulation of cell adhesion	http://amigo.geneontology.org/amigo/term/GO:0045785	Lck Lgals9 Tgfb1 Cd44 Slc4a1 Gata3 Ada Fstl3 Emp2 Ccdc80 Smoc2 Aif1 Cd74 Fn1 Ptprc Kif26b Myoc Fga Iqgap1 Il4ra Itgal Sash3 Thy1 Vav1 Lif Ccl5 H2-Aa Nfkbid Bag4 Tgfb2 Cdk6 Slc7a1 Disc1 Dmd Cd24a Ccr2 Prkca Rasal3 Col8a1 Sox4 Ccr5
1.29E-05	49	549	2.245179323	Positive regulation of cell migration	http://amigo.geneontology.org/amigo/term/GO:0030335	Alox12 Lgals9 Spi1 Tgfb1 Stat3 Kit Gata3 Nfe2l2 Mmp7 Pik3cg Abcc1 Smoc2 Cyp1b1 Aif1 Cd74 Fermt3 Fn1 Ptprc Sell Myoc Stk39 Bmp2 Fga Glipr2 Anxa3 Gpnmb Tcaf2 Foxp1 Iqgap1 Itgax Thy1 Plet1 Rac2 Plcg2 Cxcl10 Ccl5 Tbc1d24 Bag4 Lpar1 Tgfb2 Pik3cd S100a14 Cldn4 F2r Ccr2 Tmsb4x Prkca Cx3cr1 Jun
1.65E-05	105	1588	1.663282811	Protein phosphorylation	http://amigo.geneontology.org/amigo/term/GO:0006468	Cav2 Tpd52l1 Lck Lgals9 Ccne1 Dbf4 Tgfb1 Map3k20 Cd44 Kit Neurl1a Pdk1 Nuak2 Chp1 Gadd45b Abr Frk Tnfaip3 Pkib Cdk1 Pik3cg Aurkb Pik3r5 Bdkrb2 Map3k1 Pbk Csnk1e Ciita Emp2 Amhr2 Cdkn1a Calcr Eif2ak2 Twsg1 C3 Map3k8 Aif1 Lox Cd74 Ccnj Stk17b Fn1 Pask Tnfrsf11a Ptprc Mastl Il1rn Stk39 Ehd4 Rad51 Cdc25b Bmp2 Tpx2 Aurka Alpk1 Bcar3 Lrp8 Pik3r3 Sesn2 Uchl1 P2rx7 Camkk2 Gpnmb Iqgap1 Fgfr2 Thy1 Trib3 Ra…
1.67E-05	92	1335	1.733539972	Lipid metabolic process	http://amigo.geneontology.org/amigo/term/GO:0006629	Alox12 Tgfb1 Kit Pdk1 B4galnt1 B4galnt2 Chp1 Abca1 Eef1a2 Serinc3 Sult4a1 Sgpl1 Plek Avpr1a Acsl6 Ltc4s Srebf1 Pik3cg Abca8b Hexb Pde8b Sqle Serinc2 Synj2 Cyp39a1 Abcg1 Cyp1b1 C3 Cd74 Chka Pip5k1b Scd2 Hexa Inpp1 Plcd4 Pam Sctr Soat1 Il1rn Bmp2 Acoxl Them5 Ugcg Pik3r3 Sesn2 Cds1 P2rx7 Cyp3a13 Akr1b8 Plbd1 Nucb2 Dkk3 Adm Dkkl1 Acsl4 Msmo1 Sc5d Ldlr Acsbg1 Trib3 Sgpp2 Plcg2 Inpp5j Pik3ip1 Pcyt1b Ce…
1.75E-05	13	55	5.945768025	Heterotypic cell-cell adhesion	http://amigo.geneontology.org/amigo/term/GO:0034113	Lck Itgb7 Klf4 Cd44 Tnfaip3 Dsc2 Ptprc Il1rn Fga Itgax Thy1 Mbp Dsp
1.82E-05	51	590	2.174430158	Positive regulation of locomotion	http://amigo.geneontology.org/amigo/term/GO:0040017	Alox12 Lgals9 Spi1 Tgfb1 Stat3 Kit Gata3 Nfe2l2 Cldn7 Mmp7 Pik3cg Abcc1 Smoc2 Cyp1b1 Aif1 Cd74 Fermt3 Fn1 Ptprc Sell Myoc Stk39 Bmp2 Fga Glipr2 Anxa3 Gpnmb Tcaf2 Foxp1 Iqgap1 Itgax Thy1 Plet1 Rac2 Plcg2 Cxcl10 Ccl5 Tbc1d24 Bag4 Lpar1 Tgfb2 Pik3cd S100a14 Defb1 Cldn4 F2r Ccr2 Tmsb4x Prkca Cx3cr1 Jun
1.97E-05	75	1019	1.851460187	Regulation of locomotion	http://amigo.geneontology.org/amigo/term/GO:0040012	Alox12 Serpinf1 Lgals9 Timp1 Spi1 Tgfb1 Klf4 Stat3 Kit Gata3 Nfe2l2 Abr Ada Cldn7 Mmp7 Pik3cg Mmp28 Tshr Emp2 St6gal1 Abcc1 Smoc2 Cyp1b1 Aif1 Cd74 Il33 Fermt3 Sdc3 Fn1 Ptprc Sell Myoc Olfm1 Il1rn Stk39 Bmp2 Fga Trp53inp1 Glipr2 Anxa3 Gpnmb Tcaf2 Foxp1 Iqgap1 Itgax Ccsap Thy1 Plet1 Myd88 Rac2 Plcg2 Cxcl10 Ccl5 Gadd45a Tbc1d24 Bag4 Lpar1 Tgfb2 Pik3cd Ddx58 S100a14 Defb1 Tubb2b Cldn4 F2r Ccr2 Tmsb4x…
2.14E-05	54	645	2.106014435	Lipid biosynthetic process	http://amigo.geneontology.org/amigo/term/GO:0008610	Alox12 B4galnt1 Chp1 Avpr1a Acsl6 Ltc4s Srebf1 Pik3cg Abca8b Hexb Pde8b Sqle Cyp39a1 Abcg1 C3 Cd74 Chka Pip5k1b Scd2 Inpp1 Pam Bmp2 Ugcg Pik3r3 Cds1 P2rx7 Dkk3 Dkkl1 Acsl4 Msmo1 Sc5d Ldlr Acsbg1 Trib3 Plcg2 Pcyt1b Mboat1 Pik3cd Acacb Liph Insig1 Cyb5r2 Prkaa1 Bmpr1b Socs3 B4galt6 Adgrf5 Fdps Cyp4f39 Hsd3b2 Ang Malrd1 Selenoi Gal3st2b
2.14E-05	40	414	2.430451441	Regulation of cell-cell adhesion	http://amigo.geneontology.org/amigo/term/GO:0022407	Alox12 Lck Lgals9 Spi1 Tgfb1 Klf4 Cd44 Slc4a1 B4galnt2 Gata3 Ada Tnfaip3 Fstl3 Twsg1 Aif1 Cd74 Fermt3 Ptprc Kif26b Il1rn Bmp2 Fga Laptm5 Gpnmb Il4ra Itgal Sash3 Thy1 Ccl5 H2-Aa Nfkbid Slc7a1 Mbp Cd24a Ccr2 Prkca Rasal3 Sox4 Slfn1 Ccr5
2.14E-05	30	263	2.869411302	Adaptive immune response based on somatic recombination of immune receptors built from immunoglobulin superfamily domains	http://amigo.geneontology.org/amigo/term/GO:0002460	Tgfb1 Stat3 Slamf6 Gata3 Ada Tnfaip3 Myo1g Emp2 C3 Cd74 Il33 Il18r1 Ptprc C4bp Mr1 P2rx7 Ctsc Il4ra Sash3 Rab27a Myd88 Tmem98 C1qb Nfkbid Serpinb9 Cd24a Ccr2 Bcl3 B2m C4b
2.14E-05	71	948	1.883984432	Hematopoietic or lymphoid organ development	http://amigo.geneontology.org/amigo/term/GO:0048534	Lck Lgals9 Spi1 Tgfb1 Klf4 Stat3 Kit Slc4a1 Apobec3 Slamf6 Gata3 Nfe2l2 Ada Atp6ap1 Tnfaip3 Sgpl1 Plek Dock2 Fstl3 Tshr Fos Calcr Eif2ak2 Twsg1 Ltb Lox Cd74 Il18r1 Tnfrsf11a Ptprc Mr1 Batf3 Mecom Col24a1 Cdh17 Cxcl1 Tcaf2 Foxp1 Il4ra Sash3 Vav1 Plcg2 Lif Six4 Ly6d Ccl5 Tmem98 H2-Aa Anln Nfkbid Snx10 Tgfb2 Cdk6 Tox Inhba Leo1 Cd24a Ccr2 Il17d Gpr183 Pld4 Jun Bcl3 Sh3pxd2a Cd248 Adgrf5 B2m Flvcr1 H…
2.37E-05	72	970	1.867188055	Regulation of cell motility	http://amigo.geneontology.org/amigo/term/GO:2000145	Alox12 Serpinf1 Lgals9 Timp1 Spi1 Tgfb1 Klf4 Stat3 Kit Gata3 Nfe2l2 Abr Ada Cldn7 Mmp7 Pik3cg Mmp28 Emp2 Abcc1 Smoc2 Cyp1b1 Aif1 Cd74 Il33 Fermt3 Sdc3 Fn1 Ptprc Sell Myoc Olfm1 Il1rn Stk39 Bmp2 Fga Trp53inp1 Glipr2 Anxa3 Gpnmb Tcaf2 Foxp1 Iqgap1 Itgax Ccsap Thy1 Plet1 Myd88 Rac2 Plcg2 Cxcl10 Ccl5 Gadd45a Tbc1d24 Bag4 Lpar1 Tgfb2 Pik3cd Ddx58 S100a14 Defb1 Cldn4 F2r Ccr2 Tmsb4x Prkca Gpr183 Cx3cr1…
2.74E-05	27	224	3.032096675	Myeloid leukocyte activation	http://amigo.geneontology.org/amigo/term/GO:0002274	Lgals9 Spi1 Tgfb1 Kit Cd48 Abr Dock2 Aif1 Il33 Batf3 Snap23 Anxa3 Foxp1 Ctsc Il4ra Ldlr Myd88 Rac2 Ccl5 Tlr1 Ccr2 Tlr6 Cx3cr1 Jun Adgrf5 Ulbp1 Lilrb4a
3.00E-05	35	342	2.57435975	Leukocyte mediated immunity	http://amigo.geneontology.org/amigo/term/GO:0002443	Lgals9 Spi1 Tgfb1 Kit Slamf6 Gata3 Abr Myo1g Emp2 C3 Cd74 Il18r1 Ptprc C4bp Mr1 Snap23 Cxcl1 P2rx7 Anxa3 Ctsc Il4ra Sash3 Rab27a Myd88 Rac2 Vav1 C1qb Ddx58 Serpinb9 Cd24a Ccr2 Bcl3 B2m C4b Ulbp1
3.07E-05	68	904	1.892203235	Hemopoiesis	http://amigo.geneontology.org/amigo/term/GO:0030097	Lck Lgals9 Spi1 Tgfb1 Klf4 Stat3 Kit Slc4a1 Apobec3 Slamf6 Gata3 Nfe2l2 Ada Atp6ap1 Tnfaip3 Sgpl1 Plek Dock2 Fstl3 Tshr Fos Calcr Eif2ak2 Twsg1 Lox Cd74 Il18r1 Tnfrsf11a Ptprc Mr1 Batf3 Mecom Col24a1 Cdh17 Cxcl1 Tcaf2 Foxp1 Il4ra Sash3 Vav1 Plcg2 Lif Ly6d Ccl5 Tmem98 H2-Aa Anln Nfkbid Snx10 Tgfb2 Cdk6 Tox Inhba Leo1 Cd24a Ccr2 Il17d Gpr183 Pld4 Jun Bcl3 Sh3pxd2a Adgrf5 B2m Flvcr1 H4c11 Srp54a Sox4
3.16E-05	28	240	2.934770115	Response to toxic substance	http://amigo.geneontology.org/amigo/term/GO:0009636	Cnp Mgst1 Nfe2l2 Scn1b Ltc4s Fos Cdkn1a Abcc1 Eif2ak2 Cyp1b1 Chka Rp1 Lcn2 Nr4a2 Rad51 Slc7a11 Trp53inp1 Sesn2 Asns Pon3 Akr1b8 Nupr1 Hp Srxn1 Ccl5 Gch1 Mbp Rdh11
3.18E-05	100	1517	1.658218353	Regulation of apoptotic process	http://amigo.geneontology.org/amigo/term/GO:0042981	Tpd52l1 Ckmt1 Alox12 Lck Timp1 Tgfb1 Klf4 Map3k20 Cd44 Snx6 Epor Neurl1a Ctsd Nuak2 Pea15a Gadd45b Gata3 Nfe2l2 Eef1a2 Ada Serinc3 Eya2 Cldn7 Tnfaip3 Cdk1 Btg2 Pik3cg Aurkb Bdkrb2 Trim35 Tnfrsf10b Fbxo32 St6gal1 Nr4a1 Krt18 Cdkn1a Tnfrsf12a Eif2ak2 Cyp1b1 Aif1 Lox Cd74 Stk17b Fn1 Bard1 Ptprc Sell Atf3 Nr4a2 Olfm1 Gsn Il1rn Bmp2 Aurka Slc7a11 Trim2 Fga Trp53inp1 Unc13b Lrp8 P2rx7 Asns Foxp1 Ctsc N…
3.28E-05	59	745	1.992154594	Response to bacterium	http://amigo.geneontology.org/amigo/term/GO:0009617	Cd52 Lgals9 Spi1 Tgfb1 Cnp Mgst1 Abca1 Slpi Abr Dhx58 Cd68 Tnfaip3 Fos Litaf Ccdc80 Nr4a1 Eif2ak2 C3 Tnfrsf11a Mr1 Lcn2 Bmp2 Mecom Fga Unc13b Ociad2 Cxcl1 P2rx7 Anxa3 Foxp1 Usp18 Adm Fgfr2 Hp Myd88 Oas2 Plcg2 Cxcl10 Ccl5 Gch1 S100a14 Defb1 Tlr1 Serpinb9 Cd24a F2r Prkca Cd14 Tlr6 Cx3cr1 Jun Bcl3 Cxcl2 B2m Cd209b Lyz2 Wfdc17 Ang Lilrb4a
3.28E-05	42	455	2.322015915	Positive regulation of cytokine production	http://amigo.geneontology.org/amigo/term/GO:0001819	Lgals9 Tgfb1 Stat3 Kit Slamf6 Cybb Gata3 Dhx58 Eif2ak2 Cyp1b1 C3 Aif1 Ltb Cd74 Il33 Il18r1 Ptprc Laptm5 P2rx7 Foxp1 Il4ra Atp6ap2 Sash3 Myd88 Oas2 Plcg2 Ccl5 Hpse Slc7a5 Ddx58 Mbp Tlr1 F2r Ccr2 Il17d Cd14 Tlr6 Bcl3 B2m Cd209b Ccr5 Ulbp1
3.28E-05	17	100	4.27637931	CD4-positive, alpha-beta T cell activation	http://amigo.geneontology.org/amigo/term/GO:0035710	Lgals9 Tgfb1 Stat3 Slamf6 Gata3 Twsg1 Il18r1 Foxp1 Il4ra Sash3 Tmem98 Nfkbid Tox Ccr2 Gpr183 Bcl3 Lilrb4a
3.28E-05	49	571	2.158675041	Positive regulation of apoptotic process	http://amigo.geneontology.org/amigo/term/GO:0043065	Tpd52l1 Alox12 Lck Tgfb1 Map3k20 Neurl1a Ctsd Pea15a Gadd45b Eef1a2 Serinc3 Trim35 Tnfrsf10b Fbxo32 Nr4a1 Tnfrsf12a Eif2ak2 Cyp1b1 Stk17b Bard1 Ptprc Atf3 Olfm1 Gsn Bmp2 Trp53inp1 Unc13b P2rx7 Ctsc Nupr1 Adm Dkkl1 Ccl5 Muc20 Gadd45a Nfkbid Lpar1 Tgfb2 Pik3cd Inhba Cd24a Bmpr1b Jun Cd248 Musk Sort1 Sox4 Ccr5 Srpx
3.49E-05	76	1058	1.80698781	Regulation of cellular component movement	http://amigo.geneontology.org/amigo/term/GO:0051270	Alox12 Serpinf1 Lgals9 Timp1 Spi1 Tgfb1 Klf4 Stat3 Kit Map2 Gata3 Nfe2l2 Abr Ada Cldn7 Mmp7 Pik3cg Mmp28 Emp2 Abcc1 Smoc2 Cyp1b1 Dsc2 Aif1 Cd74 Il33 Fermt3 Sdc3 Fn1 Ptprc Sell Myoc Olfm1 Il1rn Stk39 Bmp2 Fga Trp53inp1 Glipr2 Anxa3 Gpnmb Tcaf2 Foxp1 Iqgap1 Itgax Ccsap Thy1 Plet1 Myd88 Rac2 Plcg2 Cxcl10 Ccl5 Gadd45a Tbc1d24 Bag4 Lpar1 Tgfb2 Pik3cd Ddx58 S100a14 Defb1 Tubb2b Cldn4 F2r Ccr2 Tmsb4x Pr…
3.93E-05	66	876	1.895252716	Regulation of response to external stimulus	http://amigo.geneontology.org/amigo/term/GO:0032101	Alox12 Serpinf1 Lgals9 Spi1 Tgfb1 Klf4 Apobec3 Slamf6 Gata3 Nfe2l2 Abr Ada Dhx58 Tnfaip3 Srebf1 Pik3cg Mmp28 Pbk St6gal1 Pros1 Abcc1 Smoc2 C3 Aif1 Cd74 Il33 Fn1 Tnfrsf11a Sell Stk39 Fga Unc13b Lrp8 Cxcl1 Foxp1 Usp18 Ctsc Nucb2 Nupr1 Ldlr Myd88 Rac2 Vav1 Parp14 Cxcl10 Ccl5 Hpse Lpar1 Ddx58 S100a14 Serpinb1a Napepld Tubb2b Serpinb9 Cd24a F2r Ccr2 Dtx3l Prkca Gpr183 Tlr6 Cx3cr1 Socs3 Grem1 Ccr5 Ulbp1
4.03E-05	27	230	2.952998501	Positive regulation of immune effector process	http://amigo.geneontology.org/amigo/term/GO:0002699	Spi1 Tgfb1 Kit Slamf6 Gata3 Dhx58 C3 Cd74 Il33 Il18r1 Ptprc Mr1 Laptm5 Cxcl1 P2rx7 Foxp1 Il4ra Sash3 Rac2 Vav1 Nfkbid Ddx58 Cd24a Ccr2 B2m Ulbp1 Lilrb4a
4.03E-05	84	1215	1.739123031	Regulation of hydrolase activity	http://amigo.geneontology.org/amigo/term/GO:0051336	Cav2 Alox12 Lck Serpinf1 Timp1 Klf4 Stat3 Rasa4 Cd44 Ctsd Chp1 Slpi Abr Ccl9 Plek Dock2 Papln Tnfrsf10b Fetub Racgap1 Nr4a1 Pi16 C3 Rin1 Arhgap19 Fn1 Serpinb8 Ptprc Mastl Gsn Bmp2 Bcar3 Laptm5 Ppp2r2c Agfg2 Iqgap1 Sytl2 Fgfr2 Tbc1d9 Ccl22 Ccl17 Thy1 Gnb5 Oas2 Arhgap44 Pxk Vav1 Ccl5 Egln3 Tbc1d24 Ralgapa2 Bag4 Lpar1 Rap1gap2 Dap Tgfb2 Rcan2 Tbc1d2 Rgl3 Apoc1 Arhgap11a Mbp Oasl1 Sgsm1 Serpinb6b Ser…
4.06E-05	31	288	2.707674808	Leukocyte activation involved in immune response	http://amigo.geneontology.org/amigo/term/GO:0002366	Lgals9 Spi1 Tgfb1 Stat3 Kit Slamf6 Gata3 Abr Ada Tnfaip3 Dock2 Cd74 Il33 Il18r1 Ptprc Snap23 Cdh17 Anxa3 Foxp1 Il4ra Itgal Rab27a Myd88 Rac2 Plcg2 Tmem98 Nfkbid Ccr2 Gpr183 Bcl3 Lilrb4a
4.10E-05	22	163	3.395176645	Cell killing	http://amigo.geneontology.org/amigo/term/GO:0001906	Lgals9 Spi1 Slamf6 Emp2 C3 Ptprc Mr1 Cxcl1 P2rx7 Ctsc Ccl22 Ccl17 Rab27a Myd88 Cd59a Vav1 Cxcl10 Serpinb9 Cxcl2 B2m Ccr5 Ulbp1
4.10E-05	37	380	2.449319419	Response to molecule of bacterial origin	http://amigo.geneontology.org/amigo/term/GO:0002237	Lgals9 Spi1 Tgfb1 Cnp Mgst1 Abca1 Slpi Abr Cd68 Tnfaip3 Fos Litaf Nr4a1 Eif2ak2 Tnfrsf11a Cxcl1 P2rx7 Foxp1 Adm Fgfr2 Myd88 Plcg2 Cxcl10 Ccl5 Gch1 S100a14 Tlr1 Cd24a F2r Prkca Cd14 Tlr6 Cx3cr1 Jun Cxcl2 B2m Lilrb4a
4.31E-05	45	511	2.215230447	Response to wounding	http://amigo.geneontology.org/amigo/term/GO:0009611	Scnn1g Alox12 Timp1 Tgfb1 Klf4 Cd44 Slc4a1 Nfe2l2 Tnfaip3 Plek Itgb4 Fzd6 Matn2 Pros1 Cdkn1a Smoc2 Tnfrsf12a C3 Aif1 Lox Fermt3 Fn1 Gsn Aurka Slc7a11 Fga Adm Fgfr2 Plet1 Tmprss4 Rab27a Hpse Itga9 Tgfb2 Cd24a Cldn4 Entpd1 F2r Ccr2 Bex1 Prkca Jun Dsp Cxcl2 Lilrb4a
4.35E-05	50	596	2.110333256	Chemotaxis	http://amigo.geneontology.org/amigo/term/GO:0006935	Lgals9 Spi1 Tgfb1 Kit Gata3 Ccl9 Scn1b Dock2 Pik3cg Mmp28 Emb Matn2 Alcam St6gal1 Nr4a1 Abcc1 Smoc2 Aif1 Lox Cd74 Fn1 Sell Kif5c Stk39 Cxcl1 Foxp1 Ccl22 Ccl17 Rac2 Vav1 Cxcl10 Ccl5 Egr2 Lpar1 Itga9 Tgfb2 Pik3cd Cmtm8 S100a14 Tubb2b Ccr2 Gpr183 Cx3cr1 Bmpr1b Cxcl2 Efcab1 Srp54a Plxnc1 Grem1 Ccr5
4.43E-05	68	918	1.863346105	Regulation of cell migration	http://amigo.geneontology.org/amigo/term/GO:0030334	Alox12 Serpinf1 Lgals9 Timp1 Spi1 Tgfb1 Klf4 Stat3 Kit Gata3 Nfe2l2 Abr Ada Mmp7 Pik3cg Mmp28 Emp2 Abcc1 Smoc2 Cyp1b1 Aif1 Cd74 Il33 Fermt3 Sdc3 Fn1 Ptprc Sell Myoc Olfm1 Il1rn Stk39 Bmp2 Fga Trp53inp1 Glipr2 Anxa3 Gpnmb Tcaf2 Foxp1 Iqgap1 Itgax Thy1 Plet1 Myd88 Rac2 Plcg2 Cxcl10 Ccl5 Gadd45a Tbc1d24 Bag4 Lpar1 Tgfb2 Pik3cd Ddx58 S100a14 Cldn4 F2r Ccr2 Tmsb4x Prkca Gpr183 Cx3cr1 Jun Plxnc1 Grem1 …
4.44E-05	55	684	2.022711232	Cellular ion homeostasis	http://amigo.geneontology.org/amigo/term/GO:0006873	Cav2 Lck Cd52 Ckb Tgfb1 Epor Slc4a1 Chp1 Trpv2 Atp6ap1 Avpr1a Pik3cg Bdkrb2 Hexb Atp12a Adcy5 Calcr Got1 Slc9a4 Ptprc Lcn2 Atp6v0d2 Cxcl1 P2rx7 Tfr2 Kel Trpv6 Rhcg Nucb2 Adm Stim1 Atp6ap2 Slc9a9 Thy1 Plcg2 Cxcl10 Ccl5 Mcoln3 Trpv5 Ankrd9 Lpar1 Tgfb2 Disc1 Slc35g1 Dmd Cd24a F2r Ccr2 Kcnk3 Cx3cr1 Prkcb Cxcl2 Slc31a2 Slc4a5 Ccr5
4.44E-05	69	937	1.852408641	Regulation of anatomical structure morphogenesis	http://amigo.geneontology.org/amigo/term/GO:0022603	Itgb2 Alox12 Serpinf1 Tgfb1 Klf4 Stat3 Cd44 Kit Fblim1 Map2 Cybb Gata3 Nfe2l2 Abr Ada Trpv2 E2f2 Tnfaip3 Epb41l2 Rhobtb3 Hexb Fzd6 Emp2 St6gal1 Thbs2 Smoc2 Tnfrsf12a Cyp1b1 Rhoq C3 Fn1 Myoc Spef1 Bmp2 Lrp8 Anxa3 Kel Itgax Adm Stim1 Thy1 Cd59a Rac2 Arhgap44 Lif Six4 Cxcl10 Ccl5 Gadd45a Tbc1d24 Ddhd1 Lpar1 Tgfb2 Pik3cd Rhou Ankrd6 Ago4 Disc1 S100a1 Cldn4 Dmrt2 Ccr2 Prkca Cdc42se2 Cx3cr1 Prkcb Plxnc…
4.54E-05	96	1456	1.658582797	Vesicle-mediated transport	http://amigo.geneontology.org/amigo/term/GO:0016192	Cav2 Itgb2 Lgals9 Spi1 Tgfb1 Ap1m2 Clcn5 Snx6 Kit Syn2 Epn3 Spire2 Chp1 Abca1 Abr Cadps2 Myo1b Atp6ap1 Plek Dock2 Myo1g Pik3cg Rab15 Exoc3l4 Tnfaip2 Nkd2 Rhobtb3 Glrx Csnk1e Endou Emp2 Pros1 Tmem50b Krt18 Synj2 Rhoq C3 Aif1 Rin1 Ptprc Pigr Gsn Snap23 Ehd4 Fga Unc13b Laptm5 Lrp8 P2rx7 Anxa3 Tfr2 Sytl2 Il4ra Adm Itgal Rab39b Ap1s2 Tmprss4 Ldlr Rab27a Myd88 Bsn Rac2 Arhgap44 Snap91 Exoc6b Lgals3bp V…
4.55E-05	98	1496	1.647865573	Cell-cell signaling	http://amigo.geneontology.org/amigo/term/GO:0007267	Cav2 Ccne1 Tgfb1 Klf4 Stat3 Pde1c Ndrg2 Kit Neurl1a Syn2 Kcnq1 Ly6g6e Abca1 Gata3 Abr Cadps2 Cd68 Scn1b Tnfaip3 Srebf1 Atp6v1c2 Nkd2 Glrx Pde8b Amer2 Fzd6 Csnk1e Fgf12 Ly6e Lynx1 Adcy5 Abcg1 C3 Rin1 Ptprn Pask Tnfrsf11a Sctr Myoc Il1rn Snap23 Spef1 Bmp2 Slc7a11 Mme Kcnc4 Fga Unc13b Lrp8 P2rx7 Rph3a Tfr2 Gpnmb Trpv6 Nucb2 Dkk3 Adm Dkkl1 Fam53b Atp6ap2 Acsl4 Sorbs2 Thy1 Pde4a Mctp2 Pxk Lif Rasd2 Cc…
4.56E-05	31	291	2.679760635	Cell activation involved in immune response	http://amigo.geneontology.org/amigo/term/GO:0002263	Lgals9 Spi1 Tgfb1 Stat3 Kit Slamf6 Gata3 Abr Ada Tnfaip3 Dock2 Cd74 Il33 Il18r1 Ptprc Snap23 Cdh17 Anxa3 Foxp1 Il4ra Itgal Rab27a Myd88 Rac2 Plcg2 Tmem98 Nfkbid Ccr2 Gpr183 Bcl3 Lilrb4a
5.17E-05	50	601	2.092776407	Taxis	http://amigo.geneontology.org/amigo/term/GO:0042330	Lgals9 Spi1 Tgfb1 Kit Gata3 Ccl9 Scn1b Dock2 Pik3cg Mmp28 Emb Matn2 Alcam St6gal1 Nr4a1 Abcc1 Smoc2 Aif1 Lox Cd74 Fn1 Sell Kif5c Stk39 Cxcl1 Foxp1 Ccl22 Ccl17 Rac2 Vav1 Cxcl10 Ccl5 Egr2 Lpar1 Itga9 Tgfb2 Pik3cd Cmtm8 S100a14 Tubb2b Ccr2 Gpr183 Cx3cr1 Bmpr1b Cxcl2 Efcab1 Srp54a Plxnc1 Grem1 Ccr5
5.52E-05	92	1385	1.670957301	Cytoskeleton organization	http://amigo.geneontology.org/amigo/term/GO:0007010	Tubb5 Tgfb1 Map3k20 Kit Neurl1a Cnp Nav1 Nuak2 Kif19a Spire2 Chp1 Map2 Abr Myo1b Tnfaip3 Epb41l2 Plek Dock2 Myo1g Aurkb Rhobtb3 Stmn4 Parvg Emp2 Racgap1 Krt18 Rhoq Aif1 Rp1 Pam Csrp1 Myoc Gsn Spef1 Tpx2 Aurka Tmod1 Kif2c Stil Arpc1b Foxp1 Tuba8 Iqgap1 Dnajb13 Gpm6b Sorbs2 Pdlim3 Tpm4 Ccsap Thy1 Kif23 Rac2 Arhgap44 Myo5c Tesk2 Kif4 Six4 Inpp5j Dnai2 Krt17 Gadd45a Anln Tacc3 Bag4 Ckap2 Mical2 Atf5 …
5.52E-05	79	1133	1.753979365	Negative regulation of molecular function	http://amigo.geneontology.org/amigo/term/GO:0044092	Ckmt1 Serpinf1 Timp1 Spi1 Klf4 Rasa4 Cd44 Slc4a1 Kcnq1 Chp1 Map2 Gadd45b Slpi Tnfaip3 Pkib Aurkb Papln Fzd6 Csnk1e Fgf12 Ly6e Lynx1 Fetub Nr4a1 Cdkn1a Calcr Pi16 Cyp1b1 C3 Serpinb8 Ptprc Mastl Stk39 Aurka Gem Uchl1 Anxa3 Tcaf2 Anxa4 Sytl2 Nupr1 Dkk3 Dkkl1 Hp Thy1 Gnb5 Trib3 Pxk Pik3ip1 Ptprh Gadd45a Nfkbid Bag4 Dap Tgfb2 Apoc1 Acacb Serpinb6b Disc1 Serpinb1a Serpinb9 Sfn Inka2 Dtx3l Spink8 Lypd6 …
5.85E-05	79	1135	1.750888653	Circulatory system development	http://amigo.geneontology.org/amigo/term/GO:0072359	Itgb2 Serpinf1 Spi1 Tgfb1 Klf4 Stat3 Kit Hspb7 Epor Kcnq1 Cybb Gata3 Nfe2l2 E2f2 Cdk1 Sgpl1 Pik3cg Tnfaip2 Grhl2 Emp2 Ly6e Nr4a1 Cdkn1a Thbs2 Smoc2 Tnfrsf12a Pi16 Cyp1b1 C3 Lox Fn1 Pam Olfm1 Bmp2 Mecom Col24a1 Pik3r3 Anxa3 Foxp1 Itgax Adm Tead2 Stim1 Sorbs2 Pdlim3 Thy1 Ldlr Cd59a Lif Cxcl10 Ccl5 Hpse Tgfbi Gadd45a Mical2 Tgfb2 Pik3cd Sh3pxd2b Acacb Rbm20 S100a1 Ccr2 Prkca Cx3cr1 Actn2 Jun Prkcb S…
5.97E-05	69	947	1.832847832	Cellular homeostasis	http://amigo.geneontology.org/amigo/term/GO:0019725	Cav2 Lck Cd52 Serpinf1 Ckb Ube2c Tgfb1 Pde1c Large1 Epor Slc4a1 Chp1 Nfe2l2 Trpv2 Atp6ap1 Avpr1a Pik3cg Bdkrb2 Hexb Pde8b Atp12a Adcy5 Calcr Abcg1 Lox Got1 Slc9a4 Sctr Ptprc Lcn2 Atp6v0d2 Unc13b Cxcl1 P2rx7 Tfr2 Kel Trpv6 Rhcg Nucb2 Adm Stim1 Atp6ap2 Slc9a9 Thy1 Plcg2 Cxcl10 Ccl5 Mcoln3 Trpv5 Ankrd9 Lpar1 Tgfb2 Disc1 Slc35g1 Serpinb1a Dmd Lrrc8e Cd24a F2r Ccr2 Kcnk3 Prkaa1 Cx3cr1 Prkcb Cxcl2 Slc3…
6.16E-05	51	623	2.059251674	Blood vessel morphogenesis	http://amigo.geneontology.org/amigo/term/GO:0048514	Itgb2 Serpinf1 Spi1 Tgfb1 Klf4 Stat3 Epor Cybb Nfe2l2 E2f2 Sgpl1 Pik3cg Tnfaip2 Emp2 Nr4a1 Thbs2 Smoc2 Tnfrsf12a Cyp1b1 C3 Lox Fn1 Col24a1 Pik3r3 Anxa3 Itgax Adm Tead2 Stim1 Thy1 Ldlr Cd59a Lif Cxcl10 Ccl5 Hpse Tgfbi Gadd45a Tgfb2 Pik3cd S100a1 Ccr2 Prkca Cx3cr1 Jun Prkcb Adgrf5 Col8a1 Ang Grem1 Sox4
6.68E-05	59	767	1.935013263	Inorganic ion homeostasis	http://amigo.geneontology.org/amigo/term/GO:0098771	Cav2 Scnn1g Lck Cd52 Ckb Tgfb1 Epor Slc4a1 Chp1 Trpv2 Atp6ap1 Avpr1a Pik3cg Bdkrb2 Hexb Atp12a Adcy5 Calcr Got1 Slc9a4 Ptprc Lcn2 Atp6v0d2 Cxcl1 P2rx7 Tfr2 Kel Trpv6 Scnn1a Rhcg Nucb2 Adm Stim1 Atp6ap2 Slc9a9 Thy1 Plcg2 Cxcl10 Ccl5 Mcoln3 Trpv5 Ankrd9 Snx10 Lpar1 Tgfb2 Disc1 Slc35g1 Dmd Cd24a F2r Ccr2 Kcnk3 Cx3cr1 Prkcb Cxcl2 B2m Slc31a2 Slc4a5 Ccr5
6.68E-05	79	1140	1.743209316	Positive regulation of gene expression	http://amigo.geneontology.org/amigo/term/GO:0010628	Alox12 Lck Lgals9 Spi1 Tgfb1 Klf4 Stat3 Kit Slamf6 Cybb Gata3 Nfe2l2 Dhx58 Cdk1 Nkd2 Slc38a2 Calcr Eif2ak2 Cyp1b1 C3 Aif1 Ltb Cd74 Il33 Il18r1 Fn1 Ptprc Atf3 Lcn2 Olfm1 Gsn Bmp2 Trp53inp1 Laptm5 Pik3r3 P2rx7 Tfr2 Cyp3a13 Foxp1 Il4ra Itgax Atp6ap2 Sash3 Ldlr Rab27a Myd88 Oas2 Rbm46 Plcg2 Lif Ccl5 Hpse Krt17 Tgfb2 Pik3cd Slc7a5 Cdk6 Ddx58 Sh3pxd2b Inhba Mbp Rbm20 Tlr1 Serpinb9 F2r Ccr2 Il17d Prkaa1…
7.00E-05	27	239	2.84179772	Regulation of leukocyte proliferation	http://amigo.geneontology.org/amigo/term/GO:0070663	Lgals9 Tgfb1 Slc4a1 Ada St6gal1 Cdkn1a Twsg1 Aif1 Cd74 Il33 Ptprc Laptm5 Gpnmb Itgal Sash3 Myd88 Rac2 Ccl5 H2-Aa Slc7a1 Cd24a Ccr2 Gpr183 Rasal3 Sox11 Grem1 Slfn1
7.51E-05	79	1144	1.737114179	Anatomical structure formation involved in morphogenesis	http://amigo.geneontology.org/amigo/term/GO:0048646	Itgb2 Serpinf1 Tgfb1 Klf4 Stat3 Cybb Gata3 Nfe2l2 Ada E2f2 Tnfaip3 Pik3cg Itgb4 Tnfaip2 Agtpbp1 Grhl2 Fzd6 Emp2 Nr4a1 Thbs2 Smoc2 Tnfrsf12a Cyp1b1 Twsg1 C3 Fn1 Csrp1 Kif26b Olfm1 Bmp2 Ptgfrn Col24a1 Tmod1 Lrp8 Pik3r3 Anxa3 Foxp1 Il4ra Itgax Adm Tead2 Fgfr2 Stim1 Mmp15 St14 Thy1 Col12a1 Cd59a Rbm46 Lif Six4 Cxcl10 Ccl5 Hpse Tgfbi Gadd45a Egr2 Gdf15 Tgfb2 Pik3cd Inhba Pgm5 Leo1 S100a1 Wdr72 Dmrt2 C…
7.90E-05	31	300	2.599367816	Cell chemotaxis	http://amigo.geneontology.org/amigo/term/GO:0060326	Spi1 Kit Ccl9 Mmp28 Nr4a1 Abcc1 Smoc2 Aif1 Lox Cd74 Sell Stk39 Cxcl1 Ccl22 Ccl17 Rac2 Vav1 Cxcl10 Ccl5 Lpar1 Itga9 Tgfb2 S100a14 Ccr2 Gpr183 Cx3cr1 Cxcl2 Efcab1 Srp54a Grem1 Ccr5
7.92E-05	58	754	1.935013263	Cation homeostasis	http://amigo.geneontology.org/amigo/term/GO:0055080	Cav2 Scnn1g Lck Cd52 Tgfb1 Epor Slc4a1 Chp1 Trpv2 Atp6ap1 Avpr1a Pik3cg Bdkrb2 Hexb Atp12a Adcy5 Calcr Got1 Slc9a4 Ptprc Lcn2 Atp6v0d2 Cxcl1 P2rx7 Tfr2 Kel Trpv6 Scnn1a Rhcg Nucb2 Adm Stim1 Atp6ap2 Slc9a9 Thy1 Plcg2 Cxcl10 Ccl5 Mcoln3 Trpv5 Ankrd9 Snx10 Lpar1 Tgfb2 Disc1 Slc35g1 Dmd Cd24a F2r Ccr2 Kcnk3 Cx3cr1 Prkcb Cxcl2 B2m Slc31a2 Slc4a5 Ccr5
7.95E-05	73	1032	1.779387196	Negative regulation of multicellular organismal process	http://amigo.geneontology.org/amigo/term/GO:0051241	Alox12 Serpinf1 Lgals9 Timp1 Spi1 Tgfb1 Klf4 Ndrg2 Map2 Gata3 Abr Ada Dhx58 E2f2 Tnfaip3 Avpr1a Rel Fstl3 Grhl2 Fbxo32 Pros1 Thbs2 Calcr Pi16 Twsg1 Cd74 Il33 Il18r1 Fn1 Ptprc Stk39 Gfra4 Bmp2 Kcnc4 Fga Laptm5 P2rx7 Gpnmb Anxa4 Foxp1 Ctsc Il4ra Adm Adcy7 Thy1 Ldlr Cd59a Lif Cxcl10 Tmem98 Gadd45a Nfkbid Gdf15 Atf5 Tgfb2 Tph1 Cdk6 Apoc1 Inhba Serpinb1a Cd24a F2r Ccr2 Il17d Tlr6 Cx3cr1 Bcl3 Arntl B2m…
8.72E-05	38	412	2.320137261	Cytokine-mediated signaling pathway	http://amigo.geneontology.org/amigo/term/GO:0019221	Spi1 Stat3 Cd44 Kit Epor Ccl9 Osmr Krt18 Cd74 Il33 Il18r1 Ptprn Tnfrsf11a Ptprc Il1rn Stk39 Ugcg Laptm5 Cxcl1 Usp18 Il21r Il4ra Ccl22 Ccl17 Myd88 Oas2 Parp14 Eda2r Cxcl10 Ccl5 Oasl1 Cd24a Ccr2 Cx3cr1 Cxcl2 Csf2rb Csf2rb2 Ccr5
9.52E-05	33	334	2.485391286	Regulation of immune effector process	http://amigo.geneontology.org/amigo/term/GO:0002697	Lgals9 Spi1 Tgfb1 Kit Slamf6 Gata3 Abr Dhx58 Tnfaip3 C3 Cd74 Il33 Il18r1 Ptprc Mr1 Laptm5 Cxcl1 P2rx7 Foxp1 Il4ra Sash3 Cd59a Rac2 Vav1 Nfkbid Tgfb2 Ddx58 Serpinb9 Cd24a Ccr2 B2m Ulbp1 Lilrb4a
0.000100717	53	671	1.986921219	Cellular cation homeostasis	http://amigo.geneontology.org/amigo/term/GO:0030003	Cav2 Lck Cd52 Tgfb1 Epor Slc4a1 Chp1 Trpv2 Atp6ap1 Avpr1a Pik3cg Bdkrb2 Hexb Atp12a Adcy5 Calcr Got1 Slc9a4 Ptprc Lcn2 Atp6v0d2 Cxcl1 P2rx7 Tfr2 Kel Trpv6 Nucb2 Adm Stim1 Atp6ap2 Slc9a9 Thy1 Plcg2 Cxcl10 Ccl5 Mcoln3 Trpv5 Ankrd9 Lpar1 Tgfb2 Disc1 Slc35g1 Dmd Cd24a F2r Ccr2 Kcnk3 Cx3cr1 Prkcb Cxcl2 Slc31a2 Slc4a5 Ccr5
0.000100717	30	289	2.611263572	Regulation of angiogenesis	http://amigo.geneontology.org/amigo/term/GO:0045765	Itgb2 Serpinf1 Klf4 Stat3 Cybb Nfe2l2 E2f2 Emp2 Thbs2 Smoc2 Tnfrsf12a Cyp1b1 C3 Anxa3 Itgax Adm Stim1 Cd59a Lif Cxcl10 Ccl5 Gadd45a Tgfb2 Pik3cd S100a1 Ccr2 Prkca Cx3cr1 Prkcb Grem1
0.000102624	25	216	2.911478289	Phagocytosis	http://amigo.geneontology.org/amigo/term/GO:0006909	Itgb2 Tgfb1 Abca1 Abr Dock2 Myo1g Pros1 C3 Aif1 Ptprc Gsn P2rx7 Anxa3 Itgal Ldlr Rab27a Myd88 Rac2 Vav1 Ccr2 Pld4 Cdc42se2 Timd4 Cd209b Srpx
0.000111953	33	337	2.463266141	Leukocyte cell-cell adhesion	http://amigo.geneontology.org/amigo/term/GO:0007159	Itgb2 Lck Lgals9 Itgb7 Tgfb1 Klf4 Cd44 Slc4a1 Gata3 Ada Twsg1 Aif1 Cd74 Fermt3 Ptprc Sell Laptm5 Gpnmb Il4ra Itgal Sash3 Thy1 Rac2 Ccl5 H2-Aa Nfkbid Slc7a1 Cd24a Ccr2 Rasal3 Cx3cr1 Sox4 Slfn1
0.000126288	77	1124	1.723263591	Regulation of protein phosphorylation	http://amigo.geneontology.org/amigo/term/GO:0001932	Cav2 Tpd52l1 Lck Lgals9 Ccne1 Dbf4 Tgfb1 Cd44 Kit Neurl1a Chp1 Gadd45b Tnfaip3 Pkib Pik3cg Pik3r5 Bdkrb2 Pbk Emp2 Cdkn1a Calcr Twsg1 C3 Aif1 Lox Cd74 Ccnj Fn1 Tnfrsf11a Ptprc Il1rn Ehd4 Rad51 Cdc25b Bmp2 Tpx2 Bcar3 Lrp8 Pik3r3 Sesn2 Uchl1 P2rx7 Camkk2 Gpnmb Iqgap1 Thy1 Trib3 Rac2 Lif Parp14 Inpp5j Ccl5 Ptprh Gadd45a Bag4 Pmepa1 Gdf15 Tgfb2 Inhba Grk3 Tlr1 Dmd Cenpe Cd24a Sfn Inka2 Prkaa1 Tlr6 Cx3…
0.000126288	71	1009	1.770086463	Immune system development	http://amigo.geneontology.org/amigo/term/GO:0002520	Lck Lgals9 Spi1 Tgfb1 Klf4 Stat3 Kit Slc4a1 Apobec3 Slamf6 Gata3 Nfe2l2 Ada Atp6ap1 Tnfaip3 Sgpl1 Plek Dock2 Fstl3 Tshr Fos Calcr Eif2ak2 Twsg1 Ltb Lox Cd74 Il18r1 Tnfrsf11a Ptprc Mr1 Batf3 Mecom Col24a1 Cdh17 Cxcl1 Tcaf2 Foxp1 Il4ra Sash3 Vav1 Plcg2 Lif Six4 Ly6d Ccl5 Tmem98 H2-Aa Anln Nfkbid Snx10 Tgfb2 Cdk6 Tox Inhba Leo1 Cd24a Ccr2 Il17d Gpr183 Pld4 Jun Bcl3 Sh3pxd2a Cd248 Adgrf5 B2m Flvcr1 H…
0.00012814	30	293	2.575614923	Regulation of vasculature development	http://amigo.geneontology.org/amigo/term/GO:1901342	Itgb2 Serpinf1 Klf4 Stat3 Cybb Nfe2l2 E2f2 Emp2 Thbs2 Smoc2 Tnfrsf12a Cyp1b1 C3 Anxa3 Itgax Adm Stim1 Cd59a Lif Cxcl10 Ccl5 Gadd45a Tgfb2 Pik3cd S100a1 Ccr2 Prkca Cx3cr1 Prkcb Grem1
0.000135996	84	1263	1.673028094	Regulation of phosphorylation	http://amigo.geneontology.org/amigo/term/GO:0042325	Cav2 Tpd52l1 Lck Lgals9 Ccne1 Dbf4 Tgfb1 Klf4 Stat3 Cd44 Kit Neurl1a Slc4a1 Chp1 Gadd45b Eef1a2 Tnfaip3 Pkib Pik3cg Pik3r5 Bdkrb2 Pbk Emp2 Cdkn1a Calcr Twsg1 C3 Aif1 Lox Cd74 Ccnj Fn1 Bard1 Tnfrsf11a Ptprc Il1rn Ehd4 Rad51 Cdc25b Bmp2 Tpx2 Bcar3 Lrp8 Pik3r3 Sesn2 Uchl1 P2rx7 Camkk2 Gpnmb Iqgap1 Nupr1 Thy1 Trib3 Rac2 Lif Parp14 Inpp5j Pik3ip1 Ccl5 Ptprh Gadd45a Bag4 Pmepa1 Gdf15 Tgfb2 Inhba Grk3 T…
0.000141595	21	165	3.201567398	Tumor necrosis factor production	http://amigo.geneontology.org/amigo/term/GO:0032640	Lgals9 Stat3 Cybb Tnfaip3 Il33 Ptprc Gpnmb Foxp1 Sash3 Myd88 Oas2 Ddx58 Tlr1 Cd24a Ccr2 Cd14 Tlr6 Cx3cr1 Bcl3 Cd209b Ccr5
0.000141595	21	165	3.201567398	Regulation of tumor necrosis factor production	http://amigo.geneontology.org/amigo/term/GO:0032680	Lgals9 Stat3 Cybb Tnfaip3 Il33 Ptprc Gpnmb Foxp1 Sash3 Myd88 Oas2 Ddx58 Tlr1 Cd24a Ccr2 Cd14 Tlr6 Cx3cr1 Bcl3 Cd209b Ccr5
0.000141861	16	102	3.945909398	Integrin-mediated signaling pathway	http://amigo.geneontology.org/amigo/term/GO:0007229	Itgb2 Timp1 Itgb7 Plek Itgb4 Emp2 Fermt3 Fn1 Cdh17 Itgam Itgax Itgal Thy1 Itgbl1 Vav1 Itga9
0.000142929	27	250	2.716758621	Lymphocyte mediated immunity	http://amigo.geneontology.org/amigo/term/GO:0002449	Lgals9 Tgfb1 Slamf6 Gata3 Myo1g Emp2 C3 Cd74 Il18r1 Ptprc C4bp Mr1 P2rx7 Ctsc Il4ra Sash3 Rab27a Myd88 Vav1 C1qb Serpinb9 Cd24a Ccr2 Bcl3 B2m C4b Ulbp1
0.000153309	25	222	2.832789686	Regulation of mononuclear cell proliferation	http://amigo.geneontology.org/amigo/term/GO:0032944	Lgals9 Tgfb1 Slc4a1 Ada St6gal1 Cdkn1a Twsg1 Aif1 Cd74 Ptprc Laptm5 Gpnmb Itgal Sash3 Myd88 Rac2 Ccl5 H2-Aa Slc7a1 Cd24a Ccr2 Gpr183 Rasal3 Sox11 Slfn1
0.000153309	66	922	1.800695639	Response to cytokine	http://amigo.geneontology.org/amigo/term/GO:0034097	Timp1 Spi1 Klf4 Stat3 Cd44 Kit Epor Abca1 Gata3 Nfe2l2 Ccl9 Fos Osmr Ciita Krt18 Eif2ak2 Aif1 Lox Cd74 Il33 Il18r1 Fn1 Ptprn Tnfrsf11a Ptprc Gsn Il1rn Stk39 Mme Trim2 Ugcg Laptm5 Cxcl1 Foxp1 Usp18 Il21r Il4ra Mcf2 Acsl4 Ccl22 Ccl17 Myd88 Oas2 Parp14 Eda2r Cxcl10 Ccl5 H2-Aa Bag4 Gch1 Snx10 Ddx58 Xaf1 Oasl1 Cd24a Ccr2 Prkca Cd14 Cx3cr1 Jun Socs3 Cxcl2 Serpina1a Csf2rb Csf2rb2 Ccr5
0.000153309	63	866	1.829995222	Cellular chemical homeostasis	http://amigo.geneontology.org/amigo/term/GO:0055082	Cav2 Lck Cd52 Serpinf1 Ckb Tgfb1 Pde1c Epor Slc4a1 Chp1 Trpv2 Atp6ap1 Avpr1a Pik3cg Bdkrb2 Hexb Pde8b Atp12a Adcy5 Calcr Abcg1 Got1 Slc9a4 Sctr Ptprc Lcn2 Atp6v0d2 Unc13b Cxcl1 P2rx7 Tfr2 Kel Trpv6 Rhcg Nucb2 Adm Stim1 Atp6ap2 Slc9a9 Thy1 Plcg2 Cxcl10 Ccl5 Mcoln3 Trpv5 Ankrd9 Lpar1 Tgfb2 Disc1 Slc35g1 Dmd Cd24a F2r Ccr2 Kcnk3 Prkaa1 Cx3cr1 Prkcb Cxcl2 Slc31a2 Slc4a5 Sox4 Ccr5
0.000164247	94	1470	1.608562046	Regulation of phosphate metabolic process	http://amigo.geneontology.org/amigo/term/GO:0019220	Cav2 Tpd52l1 Lck Lgals9 Ccne1 Dbf4 Tgfb1 Klf4 Stat3 Cd44 Kit Neurl1a Pdk1 Slc4a1 Chp1 Gadd45b Eef1a2 Tnfaip3 Pkib Plek Pik3cg Pik3r5 Bdkrb2 Pbk Emp2 Cdkn1a Guca2a Calcr Twsg1 C3 Aif1 Lox Cd74 Ccnj Fn1 Bard1 Tnfrsf11a Ptprc Mastl Il1rn Ehd4 Rad51 Cdc25b Bmp2 Tpx2 Bcar3 Lrp8 Pik3r3 Sesn2 Ppp2r2c Uchl1 P2rx7 Camkk2 Gpnmb Iqgap1 Sytl2 Nupr1 Thy1 Ldlr Trib3 Rac2 Lif Parp14 Inpp5j Pik3ip1 Ccl5 Ptprh Ga…
0.000167654	94	1471	1.60746853	Regulation of phosphorus metabolic process	http://amigo.geneontology.org/amigo/term/GO:0051174	Cav2 Tpd52l1 Lck Lgals9 Ccne1 Dbf4 Tgfb1 Klf4 Stat3 Cd44 Kit Neurl1a Pdk1 Slc4a1 Chp1 Gadd45b Eef1a2 Tnfaip3 Pkib Plek Pik3cg Pik3r5 Bdkrb2 Pbk Emp2 Cdkn1a Guca2a Calcr Twsg1 C3 Aif1 Lox Cd74 Ccnj Fn1 Bard1 Tnfrsf11a Ptprc Mastl Il1rn Ehd4 Rad51 Cdc25b Bmp2 Tpx2 Bcar3 Lrp8 Pik3r3 Sesn2 Ppp2r2c Uchl1 P2rx7 Camkk2 Gpnmb Iqgap1 Sytl2 Nupr1 Thy1 Ldlr Trib3 Rac2 Lif Parp14 Inpp5j Pik3ip1 Ccl5 Ptprh Ga…
0.000172538	17	116	3.686533888	Acute inflammatory response	http://amigo.geneontology.org/amigo/term/GO:0002526	Stat3 Gata3 Pik3cg Bdkrb2 C3 Fn1 Tnfrsf11a Il1rn Cxcl1 Tfr2 Nupr1 Hp Ccl5 Defb1 Serpinb9 Serpina1a Ccr5
0.000172558	10	41	6.135407906	Positive regulation of pri-miRNA transcription by RNA polymerase II	http://amigo.geneontology.org/amigo/term/GO:1902895	Spi1 Tgfb1 Klf4 Stat3 Gata3 Srebf1 Fos Bmp2 Tgfb2 Jun
0.000172558	21	168	3.144396552	Regulation of tumor necrosis factor superfamily cytokine production	http://amigo.geneontology.org/amigo/term/GO:1903555	Lgals9 Stat3 Cybb Tnfaip3 Il33 Ptprc Gpnmb Foxp1 Sash3 Myd88 Oas2 Ddx58 Tlr1 Cd24a Ccr2 Cd14 Tlr6 Cx3cr1 Bcl3 Cd209b Ccr5
0.000172558	93	1453	1.610069535	Positive regulation of protein metabolic process	http://amigo.geneontology.org/amigo/term/GO:0051247	Cav2 Tpd52l1 Alox12 Lck Lgals9 Uhrf1 Dbf4 Tgfb1 Klf4 Stat3 Cd44 Kit Neurl1a Ctsd Chp1 Gata3 Tnfaip3 Srebf1 Pik3cg Pik3r5 Agtpbp1 Nkd2 Tnfrsf10b Csnk1e Emp2 Cdkn1a Calcr Abcg1 Cyp1b1 Twsg1 C3 Aif1 Cd74 Il33 Fn1 Tnfrsf11a Ptprc Soat1 Mastl Gsn Il1rn Ehd4 Cdc25b Bmp2 Tpx2 Aurka Bcar3 Laptm5 Lrp8 Pik3r3 P2rx7 Camkk2 Tfr2 Gpnmb Iqgap1 Ctsc Nupr1 Birc3 Ldlr Trib3 Lif Parp14 Rasd2 Ccl5 Egln3 Krt17 Bag4 …
0.000172558	21	168	3.144396552	Tumor necrosis factor superfamily cytokine production	http://amigo.geneontology.org/amigo/term/GO:0071706	Lgals9 Stat3 Cybb Tnfaip3 Il33 Ptprc Gpnmb Foxp1 Sash3 Myd88 Oas2 Ddx58 Tlr1 Cd24a Ccr2 Cd14 Tlr6 Cx3cr1 Bcl3 Cd209b Ccr5
0.000176223	28	269	2.618382259	T cell differentiation	http://amigo.geneontology.org/amigo/term/GO:0030217	Lck Lgals9 Spi1 Tgfb1 Stat3 Kit Slamf6 Gata3 Ada Dock2 Cd74 Il18r1 Ptprc Mr1 Foxp1 Il4ra Sash3 Vav1 Tmem98 H2-Aa Nfkbid Cdk6 Tox Ccr2 Gpr183 Bcl3 B2m Sox4
0.000176223	8	25	8.049655172	Regulation of heterotypic cell-cell adhesion	http://amigo.geneontology.org/amigo/term/GO:0034114	Lck Klf4 Cd44 Tnfaip3 Il1rn Fga Thy1 Mbp
0.000179135	34	363	2.356131851	Regulation of body fluid levels	http://amigo.geneontology.org/amigo/term/GO:0050878	Scnn1g Alox12 Neurl1a Slc4a1 Nfe2l2 Ada Plek Fzd6 Emp2 Pros1 C3 Fermt3 Fn1 Pam Sctr Stk39 Slc7a11 Fga Ugcg Scnn1a Sytl2 Adm Rab27a Oas2 Hpse Trpv5 Tph1 Sfn Cldn4 Entpd1 F2r Prkca Slc4a5 Lilrb4a
0.000188888	34	364	2.349658962	Response to lipopolysaccharide	http://amigo.geneontology.org/amigo/term/GO:0032496	Lgals9 Spi1 Tgfb1 Cnp Mgst1 Abca1 Slpi Abr Cd68 Tnfaip3 Fos Litaf Nr4a1 Eif2ak2 Tnfrsf11a Cxcl1 P2rx7 Foxp1 Adm Fgfr2 Myd88 Plcg2 Cxcl10 Ccl5 Gch1 S100a14 F2r Prkca Cd14 Cx3cr1 Jun Cxcl2 B2m Lilrb4a
0.000189318	14	82	4.294785534	CD4-positive, alpha-beta T cell differentiation	http://amigo.geneontology.org/amigo/term/GO:0043367	Tgfb1 Stat3 Slamf6 Gata3 Il18r1 Foxp1 Il4ra Sash3 Tmem98 Nfkbid Tox Ccr2 Gpr183 Bcl3
0.000215771	46	569	2.033634325	Leukocyte differentiation	http://amigo.geneontology.org/amigo/term/GO:0002521	Lck Lgals9 Spi1 Tgfb1 Stat3 Kit Slamf6 Gata3 Ada Atp6ap1 Tnfaip3 Dock2 Fstl3 Tshr Fos Calcr Cd74 Il18r1 Tnfrsf11a Ptprc Mr1 Batf3 Cdh17 Foxp1 Il4ra Sash3 Vav1 Plcg2 Lif Ly6d Ccl5 Tmem98 H2-Aa Nfkbid Snx10 Cdk6 Tox Cd24a Ccr2 Gpr183 Jun Bcl3 Sh3pxd2a B2m Srp54a Sox4
0.000221945	32	335	2.402882141	Leukocyte proliferation	http://amigo.geneontology.org/amigo/term/GO:0070661	Lgals9 Tgfb1 Slc4a1 Slamf6 Ada Dock2 St6gal1 Cdkn1a Twsg1 Aif1 Cd74 Il33 Ptprc Laptm5 P2rx7 Gpnmb Itgal Sash3 Elf4 Myd88 Rac2 Ccl5 H2-Aa Slc7a1 Cd24a Ccr2 Gpr183 Rasal3 Sox11 Grem1 Slfn1 Lilrb4a
0.000263294	54	717	1.894531814	Blood vessel development	http://amigo.geneontology.org/amigo/term/GO:0001568	Itgb2 Serpinf1 Spi1 Tgfb1 Klf4 Stat3 Epor Cybb Nfe2l2 E2f2 Sgpl1 Pik3cg Tnfaip2 Emp2 Nr4a1 Thbs2 Smoc2 Tnfrsf12a Cyp1b1 C3 Lox Fn1 Col24a1 Pik3r3 Anxa3 Itgax Adm Tead2 Stim1 Thy1 Ldlr Cd59a Lif Cxcl10 Ccl5 Hpse Tgfbi Gadd45a Tgfb2 Pik3cd S100a1 Ccr2 Prkca Cx3cr1 Jun Prkcb Socs3 Adgrf5 Flvcr1 Col8a1 Ang Foxs1 Grem1 Sox4
0.000276195	88	1372	1.613451292	Positive regulation of cellular protein metabolic process	http://amigo.geneontology.org/amigo/term/GO:0032270	Cav2 Tpd52l1 Alox12 Lck Lgals9 Uhrf1 Dbf4 Tgfb1 Klf4 Stat3 Cd44 Kit Neurl1a Ctsd Chp1 Gata3 Tnfaip3 Srebf1 Pik3cg Pik3r5 Agtpbp1 Nkd2 Tnfrsf10b Csnk1e Emp2 Cdkn1a Calcr Cyp1b1 Twsg1 C3 Aif1 Cd74 Il33 Fn1 Tnfrsf11a Ptprc Mastl Gsn Il1rn Ehd4 Cdc25b Bmp2 Tpx2 Aurka Bcar3 Laptm5 Lrp8 Pik3r3 P2rx7 Camkk2 Gpnmb Iqgap1 Ctsc Nupr1 Birc3 Ldlr Trib3 Lif Parp14 Rasd2 Ccl5 Egln3 Krt17 Bag4 Gdf15 Dap Tgfb2 I…
0.00027985	17	121	3.534197777	Protein depolymerization	http://amigo.geneontology.org/amigo/term/GO:0051261	Kif19a Map2 Plek Stmn4 Rp1 Gsn Spef1 Tpx2 Tmod1 Kif2c Ccsap Ckap2 Mical2 Shroom2 Lmod1 Actn2 Sptbn2
0.000288896	63	887	1.786669518	Tube morphogenesis	http://amigo.geneontology.org/amigo/term/GO:0035239	Itgb2 Alox12 Serpinf1 Spi1 Tgfb1 Klf4 Stat3 Epor Cybb Gata3 Nfe2l2 E2f2 Sgpl1 Pik3cg Tnfaip2 Grhl2 Fzd6 Emp2 Nr4a1 Thbs2 Smoc2 Tnfrsf12a Cyp1b1 C3 Lox Fn1 Kif26b Bmp2 Mecom Col24a1 Pik3r3 Anxa3 Itgax Adm Tead2 Stim1 St14 Thy1 Ldlr Cd59a Lif Six4 Cxcl10 Ccl5 Hpse Tgfbi Gadd45a Mical2 Tgfb2 Pik3cd S100a1 Ccr2 Adamts16 Prkca Cx3cr1 Jun Prkcb Adgrf5 Sox11 Col8a1 Ang Grem1 Sox4
0.000309211	19	148	3.229380242	Regulation of viral life cycle	http://amigo.geneontology.org/amigo/term/GO:1903900	Cav2 Apobec3 Slpi Trim35 Ciita Ly6e Eif2ak2 Cd74 Fam111a Gsn Tmprss4 Oas2 Ccl5 Oasl1 Oas1a Trim30d Trim5 Trim12a Oas1g
0.000318238	12	64	4.716594828	T-helper cell differentiation	http://amigo.geneontology.org/amigo/term/GO:0042093	Tgfb1 Stat3 Slamf6 Gata3 Il18r1 Foxp1 Il4ra Tmem98 Nfkbid Ccr2 Gpr183 Bcl3
0.000318238	97	1560	1.564135721	Negative regulation of response to stimulus	http://amigo.geneontology.org/amigo/term/GO:0048585	Cav2 Alox12 Serpinf1 Lgals9 Foxm1 Spi1 Tgfb1 Klf4 Pde1c Ndrg2 Rasa4 Cd44 Snx6 Epor Neurl1a Pea15a Ly6g6e Chp1 Gata3 Nfe2l2 Abr Ada Dhx58 Eya2 Tnfaip3 Plek Fstl3 Mmp28 Bdkrb2 Nkd2 Glrx Pde8b Amer2 Pbk Fzd6 Csnk1e Litaf St6gal1 Pros1 Twsg1 Rgs11 Aif1 Cd74 Il33 Ptprc Atf3 Myoc Nr4a2 Il1rn Chac1 Bmp2 Mecom Fga Laptm5 Sesn2 Uchl1 P2rx7 Foxp1 Usp18 Nucb2 Il4ra Dkk3 Adm Dkkl1 Sesn3 Thy1 Ldlr Cd59a Arhga…
0.000319694	30	310	2.434371524	Mononuclear cell proliferation	http://amigo.geneontology.org/amigo/term/GO:0032943	Lgals9 Tgfb1 Slc4a1 Slamf6 Ada Dock2 St6gal1 Cdkn1a Twsg1 Aif1 Cd74 Ptprc Laptm5 P2rx7 Gpnmb Itgal Sash3 Elf4 Myd88 Rac2 Ccl5 H2-Aa Slc7a1 Cd24a Ccr2 Gpr183 Rasal3 Sox11 Slfn1 Lilrb4a
0.000324793	43	527	2.052509324	Organic hydroxy compound metabolic process	http://amigo.geneontology.org/amigo/term/GO:1901615	Alox12 Kit Abca1 Gata3 Plek Srebf1 Sqle Ly6e Synj2 Cyp39a1 Abcg1 Cyp1b1 Chka Got1 Inpp1 Soat1 Nr4a2 Sord Bmp2 Slc7a11 Akr1b8 Dkk3 Dkkl1 Msmo1 Sc5d Ldlr Sgpp2 Plcg2 Inpp5j Gch1 Ttc39b Tgfb2 Tph1 Maob Apoc1 Grk3 Napepld Insig1 Cyb5r2 Prkaa1 Fdps Rdh11 Malrd1
0.000324793	24	219	2.756731223	Regulation of lymphocyte proliferation	http://amigo.geneontology.org/amigo/term/GO:0050670	Lgals9 Tgfb1 Slc4a1 Ada Cdkn1a Twsg1 Aif1 Cd74 Ptprc Laptm5 Gpnmb Itgal Sash3 Myd88 Rac2 Ccl5 H2-Aa Slc7a1 Cd24a Ccr2 Gpr183 Rasal3 Sox11 Slfn1
0.000326215	68	987	1.733081787	Cellular lipid metabolic process	http://amigo.geneontology.org/amigo/term/GO:0044255	Alox12 Kit Pdk1 B4galnt1 B4galnt2 Chp1 Serinc3 Sgpl1 Plek Avpr1a Acsl6 Ltc4s Srebf1 Pik3cg Abca8b Hexb Serinc2 Synj2 Abcg1 Cyp1b1 C3 Cd74 Chka Pip5k1b Scd2 Hexa Inpp1 Plcd4 Pam Soat1 Acoxl Them5 Ugcg Pik3r3 Sesn2 Cds1 P2rx7 Cyp3a13 Akr1b8 Nucb2 Acsl4 Ldlr Acsbg1 Trib3 Sgpp2 Plcg2 Inpp5j Pcyt1b Cerk Mboat1 Pik3cd Apoc1 Cyp2s1 Acacb Liph Napepld Insig1 Prkaa1 Socs3 B4galt6 Adgrf5 Fdps Cyp4f39 Rdh11…
0.000361748	12	65	4.64403183	CD4-positive, alpha-beta T cell differentiation involved in immune response	http://amigo.geneontology.org/amigo/term/GO:0002294	Tgfb1 Stat3 Slamf6 Gata3 Il18r1 Foxp1 Il4ra Tmem98 Nfkbid Ccr2 Gpr183 Bcl3
0.000361748	34	377	2.268636239	Wound healing	http://amigo.geneontology.org/amigo/term/GO:0042060	Scnn1g Alox12 Timp1 Tgfb1 Cd44 Slc4a1 Nfe2l2 Plek Fzd6 Pros1 Cdkn1a Smoc2 Tnfrsf12a C3 Lox Fermt3 Fn1 Gsn Slc7a11 Fga Fgfr2 Plet1 Rab27a Hpse Itga9 Tgfb2 Cldn4 Entpd1 F2r Ccr2 Prkca Dsp Cxcl2 Lilrb4a
0.000363799	47	601	1.967209823	Response to inorganic substance	http://amigo.geneontology.org/amigo/term/GO:0010035	Lck Serpinf1 Klf4 Pde1c Rasa4 Kit Epor Slc4a1 Cybb Nfe2l2 Eef1a2 Ada Tnfaip3 Avpr1a Fstl3 Fos Glrx Atp12a Slc38a2 Nr4a1 Cyp1b1 Got1 Fn1 Pam Lcn2 Nr4a2 Gsn Sord Rad51 Fga P2rx7 Tfr2 Trpv6 Foxp1 Iqgap1 Stim1 Adcy7 Hp Plcg2 Gch1 Slc25a24 Dmd Gja3 Prkaa1 Cd14 Jun B2m
0.000363799	35	394	2.234596534	Positive regulation of response to external stimulus	http://amigo.geneontology.org/amigo/term/GO:0032103	Lgals9 Spi1 Tgfb1 Slamf6 Dhx58 Srebf1 Pik3cg Abcc1 Smoc2 C3 Aif1 Cd74 Il33 Fn1 Tnfrsf11a Sell Stk39 Unc13b Cxcl1 Ctsc Nupr1 Ldlr Rac2 Vav1 Cxcl10 Ccl5 Lpar1 S100a14 Napepld Cd24a Ccr2 Prkca Tlr6 Ccr5 Ulbp1
0.000363799	13	76	4.302858439	Interleukin-8 production	http://amigo.geneontology.org/amigo/term/GO:0032637	Klf4 Stat3 Cd74 Ptprc Anxa4 Myd88 Ddx58 Tlr1 F2r Il17d Cd14 Tlr6 Bcl3
0.000363799	13	76	4.302858439	Regulation of interleukin-8 production	http://amigo.geneontology.org/amigo/term/GO:0032677	Klf4 Stat3 Cd74 Ptprc Anxa4 Myd88 Ddx58 Tlr1 F2r Il17d Cd14 Tlr6 Bcl3
0.000370016	28	282	2.497676694	Response to alcohol	http://amigo.geneontology.org/amigo/term/GO:0097305	Scnn1g Spi1 Tgfb1 Klf4 Stat3 Abca1 Cybb Gata3 Cldn7 Cdk1 Avpr1a Srebf1 Fos Adcy5 Cdkn1a Gsn Rad51 Trp53inp1 Lrp8 Fgfr2 Adcy7 Htr3a Setd7 Inhba Prkaa1 Cd14 Hsd3b2 Ccr5
0.000370016	55	747	1.852121128	Vasculature development	http://amigo.geneontology.org/amigo/term/GO:0001944	Itgb2 Serpinf1 Spi1 Tgfb1 Klf4 Stat3 Kit Epor Cybb Nfe2l2 E2f2 Sgpl1 Pik3cg Tnfaip2 Emp2 Nr4a1 Thbs2 Smoc2 Tnfrsf12a Cyp1b1 C3 Lox Fn1 Col24a1 Pik3r3 Anxa3 Itgax Adm Tead2 Stim1 Thy1 Ldlr Cd59a Lif Cxcl10 Ccl5 Hpse Tgfbi Gadd45a Tgfb2 Pik3cd S100a1 Ccr2 Prkca Cx3cr1 Jun Prkcb Socs3 Adgrf5 Flvcr1 Col8a1 Ang Foxs1 Grem1 Sox4
0.000389789	20	165	3.049111808	Regulation of viral process	http://amigo.geneontology.org/amigo/term/GO:0050792	Cav2 Apobec3 Slpi Trim35 Ciita Ly6e Eif2ak2 Cd74 Fam111a Gsn Tmprss4 Oas2 Ccl5 Mdfic Oasl1 Oas1a Trim30d Trim5 Trim12a Oas1g
0.000392782	74	1111	1.675502033	Tube development	http://amigo.geneontology.org/amigo/term/GO:0035295	Itgb2 Alox12 Serpinf1 Spi1 Tgfb1 Klf4 Stat3 Kit Epor Cybb Gata3 Nfe2l2 Ada E2f2 Sgpl1 Fstl3 Srebf1 Pik3cg Tnfaip2 Grhl2 Fzd6 Emp2 Nr4a1 Cdkn1a Thbs2 Smoc2 Tnfrsf12a Cyp1b1 C3 Lox Fn1 Kif26b Bmp2 Mecom Slc7a11 Mme Col24a1 Pik3r3 Anxa3 Foxp1 Itgax Adm Tead2 Stim1 Atp6ap2 St14 Thy1 Ldlr Cd59a Lif Six4 Cxcl10 Ccl5 Hpse Tgfbi Gadd45a Mical2 Tgfb2 Pik3cd Gpr161 S100a1 Cd24a Ccr2 Adamts16 Prkca Cx3cr1 J…
0.000395011	41	498	2.071008171	Calcium ion homeostasis	http://amigo.geneontology.org/amigo/term/GO:0055074	Cav2 Lck Cd52 Tgfb1 Epor Trpv2 Avpr1a Pik3cg Bdkrb2 Hexb Adcy5 Calcr Got1 Ptprc Cxcl1 P2rx7 Kel Trpv6 Nucb2 Adm Stim1 Thy1 Plcg2 Cxcl10 Ccl5 Mcoln3 Trpv5 Snx10 Lpar1 Tgfb2 Disc1 Slc35g1 Dmd Cd24a F2r Ccr2 Kcnk3 Cx3cr1 Prkcb Cxcl2 Ccr5
0.000397455	110	1841	1.503024968	Regulation of transport	http://amigo.geneontology.org/amigo/term/GO:0051049	Lgals9 Spi1 Tgfb1 Pde1c Kcnq1 Pea15a Chp1 Map2 Abca1 Cybb Nfe2l2 Stac2 Abr Ada Cadps2 Trpv2 Atp6ap1 Scn1b Cdk1 Avpr1a Dock2 Hcn2 Acsl6 Srebf1 Pik3cg Abca8b Rab15 Glrx Pde8b Fgf12 Adcy5 Pros1 Calcr Abcg1 Rhoq C3 Cd74 Slc15a1 Bard1 Pask Tnfrsf11a Pam Ptprc Il1rn Stk39 Snap23 Ehd4 Bmp2 Slc7a11 Kcnc4 Fga Gem Unc13b Cxcl1 P2rx7 Rph3a Tfr2 Tcaf2 Kel Sytl2 Nucb2 Il4ra Stim1 Acsl4 Gpm6b Thy1 Gnb5 Rab27a …
0.000398058	12	66	4.573667712	Alpha-beta T cell differentiation involved in immune response	http://amigo.geneontology.org/amigo/term/GO:0002293	Tgfb1 Stat3 Slamf6 Gata3 Il18r1 Foxp1 Il4ra Tmem98 Nfkbid Ccr2 Gpr183 Bcl3
0.000399449	24	223	2.70728313	Organic hydroxy compound biosynthetic process	http://amigo.geneontology.org/amigo/term/GO:1901617	Alox12 Gata3 Plek Srebf1 Sqle Cyp39a1 Abcg1 Got1 Nr4a2 Bmp2 Slc7a11 Dkk3 Dkkl1 Msmo1 Sc5d Plcg2 Gch1 Tgfb2 Tph1 Insig1 Cyb5r2 Prkaa1 Fdps Malrd1
0.000399449	26	253	2.585116533	Positive regulation of cell-cell adhesion	http://amigo.geneontology.org/amigo/term/GO:0022409	Lck Lgals9 Tgfb1 Cd44 Slc4a1 Gata3 Ada Fstl3 Aif1 Cd74 Ptprc Kif26b Fga Il4ra Itgal Sash3 Thy1 Ccl5 H2-Aa Nfkbid Slc7a1 Cd24a Ccr2 Rasal3 Sox4 Ccr5
0.000416098	77	1173	1.651277303	Response to abiotic stimulus	http://amigo.geneontology.org/amigo/term/GO:0009628	Lck Serpinf1 Timp1 Tgfb1 Map3k20 Kit Hspb7 Pdk1 Chp1 Cybb Gata3 Nfe2l2 Eef1a2 Ada Trpv2 Mmp7 Atp6ap1 Avpr1a Btg2 Aurkb Bdkrb2 Fos Pde8b Map3k1 Pbk Fbxo32 Slc38a2 Ciita Nr4a1 Cdkn1a Aif1 Aldh18a1 Got1 Rp1 Slc9a4 Efhd1 Tnfrsf11a Pam Ptprc Nr4a2 Gsn Stk39 Sord Rad51 Bmp2 Slc7a11 Mme Trp53inp1 Fosl2 P2rx7 Asns Adm Ap1s2 Myd88 Egln3 Dcdc2a Gadd45a Lpar1 Tgfb2 Cpeb2 Dmd Lrrc8e Cd24a Gja3 Kcnk3 Prkaa1 C…
0.00041834	14	89	3.956993413	Negative regulation of viral process	http://amigo.geneontology.org/amigo/term/GO:0048525	Apobec3 Slpi Trim35 Ciita Ly6e Eif2ak2 Cd74 Fam111a Gsn Oas2 Ccl5 Oasl1 Oas1a Oas1g
0.00044385	40	484	2.078939869	Cellular calcium ion homeostasis	http://amigo.geneontology.org/amigo/term/GO:0006874	Cav2 Lck Cd52 Tgfb1 Epor Trpv2 Avpr1a Pik3cg Bdkrb2 Hexb Adcy5 Calcr Got1 Ptprc Cxcl1 P2rx7 Kel Trpv6 Nucb2 Adm Stim1 Thy1 Plcg2 Cxcl10 Ccl5 Mcoln3 Trpv5 Lpar1 Tgfb2 Disc1 Slc35g1 Dmd Cd24a F2r Ccr2 Kcnk3 Cx3cr1 Prkcb Cxcl2 Ccr5
0.000451241	12	67	4.505404014	Alpha-beta T cell activation involved in immune response	http://amigo.geneontology.org/amigo/term/GO:0002287	Tgfb1 Stat3 Slamf6 Gata3 Il18r1 Foxp1 Il4ra Tmem98 Nfkbid Ccr2 Gpr183 Bcl3
0.000514682	96	1564	1.544051504	Ion transport	http://amigo.geneontology.org/amigo/term/GO:0006811	Scnn1g Lck Tgfb1 Clcn5 Slc4a1 Mgst1 Kcnq1 Chp1 Cybb Stac2 Ada Myo1b Trpv2 Atp6ap1 Scn1b Slc16a7 Avpr1a Hcn2 Atp6v1c2 Pik3cg Bdkrb2 Glrx Emb Atp12a Slc38a2 Fgf12 Racgap1 Abcc1 Calcr Slc37a1 Slc15a1 Slc9a4 Tnfrsf11a Atp6v1g3 Ptprc Tmem63a Lcn2 Il1rn Stk39 Snap23 Slc20a1 Slc7a11 Kcnc4 Gem Atp6v0d2 Cxcl1 P2rx7 Rph3a Tfr2 Tcaf2 Kel Trpv6 Slc41a3 Scnn1a Zdhhc13 Rhcg Stim1 Slc9a9 Acsl4 Gpm6b Slc7a6 Thy1…
0.000516984	51	684	1.875604961	Metal ion homeostasis	http://amigo.geneontology.org/amigo/term/GO:0055065	Cav2 Scnn1g Lck Cd52 Tgfb1 Epor Trpv2 Atp6ap1 Avpr1a Pik3cg Bdkrb2 Hexb Atp12a Adcy5 Calcr Got1 Slc9a4 Ptprc Lcn2 Cxcl1 P2rx7 Tfr2 Kel Trpv6 Scnn1a Nucb2 Adm Stim1 Thy1 Plcg2 Cxcl10 Ccl5 Mcoln3 Trpv5 Ankrd9 Snx10 Lpar1 Tgfb2 Disc1 Slc35g1 Dmd Cd24a F2r Ccr2 Kcnk3 Cx3cr1 Prkcb Cxcl2 B2m Slc31a2 Ccr5
0.000520229	15	103	3.663374623	Positive regulation of interleukin-6 production	http://amigo.geneontology.org/amigo/term/GO:0032755	Lgals9 Stat3 Aif1 Cd74 Il33 Laptm5 P2rx7 Myd88 Ddx58 Mbp Tlr1 F2r Il17d Tlr6 Ccr5
0.000522462	14	91	3.870026525	Regulation of leukocyte apoptotic process	http://amigo.geneontology.org/amigo/term/GO:2000106	Ada Aurkb St6gal1 Cd74 Slc7a11 P2rx7 Foxp1 Ccl5 Nfkbid Tgfb2 Pik3cd Serpinb9 Cd24a Ccr5
0.000522462	9	38	5.957803993	Alpha-beta T cell proliferation	http://amigo.geneontology.org/amigo/term/GO:0046633	Lgals9 Dock2 Twsg1 Ptprc Elf4 Cd24a Ccr2 Rasal3 Lilrb4a
0.000533038	30	321	2.350950693	Cellular response to external stimulus	http://amigo.geneontology.org/amigo/term/GO:0071496	Tgfb1 Nuak2 Nfe2l2 Cadps2 Mmp7 Cd68 Avpr1a Upp1 Srebf1 Fos Map3k1 Slc38a2 Cdkn1a Eif2ak2 Dsc2 Aif1 Got1 Ptprc Atf3 Nr4a2 Rragd Sesn2 P2rx7 Asns Sesn3 Myd88 Gadd45a Dap Prkaa1 Jun
0.000540037	17	129	3.315022721	Positive regulation of leukocyte mediated immunity	http://amigo.geneontology.org/amigo/term/GO:0002705	Spi1 Tgfb1 Kit Slamf6 Gata3 C3 Il18r1 Ptprc Mr1 Cxcl1 P2rx7 Sash3 Vav1 Ddx58 Cd24a B2m Ulbp1
0.000544894	112	1900	1.482831216	Tissue development	http://amigo.geneontology.org/amigo/term/GO:0009888	Cav2 Scnn1g Alox12 Timp1 Spi1 Tgfb1 Klf4 Elf3 Cd44 Epor Neurl1a Gata3 Ada Eya2 Plagl1 Cdk1 Btg2 Itgb4 Fos Amer2 Grhl2 Fzd6 Ly6e Nr4a1 Krt18 Cdkn1a Pi16 Cyp1b1 Twsg1 C3 Lox Slc9a4 Fn1 Ptprc Csrp1 Kif26b Atf3 Olfm1 Spef1 Bmp2 Slc20a1 Mecom Slc7a11 Col24a1 Tmod1 Ugcg Glipr2 Fosl2 Rilpl2 P2rx7 Gpnmb Kel Anxa4 Foxp1 Iqgap1 Nupr1 Itgax Adm Tead2 Fgfr2 Stim1 Atp6ap2 Gpm6b Ap1s2 Sorbs2 Mmp15 St14 Plet1 C…
0.000556663	30	322	2.343649604	Homeostasis of number of cells	http://amigo.geneontology.org/amigo/term/GO:0048872	Spi1 Tgfb1 Stat3 Kit Ampd3 Slc4a1 Tex15 Gata3 Ada Cadps2 Tnfaip3 Cd74 Mecom Slc7a11 P2rx7 Sash3 Tgfb2 Pik3cd Cdk6 Inhba Napepld Cd24a F2r Ccr2 Gpr183 Adgrf5 B2m Flvcr1 Sox4 Lilrb4a
0.000567528	77	1186	1.633177298	Negative regulation of signal transduction	http://amigo.geneontology.org/amigo/term/GO:0009968	Cav2 Foxm1 Spi1 Klf4 Ndrg2 Rasa4 Cd44 Snx6 Neurl1a Pea15a Ly6g6e Chp1 Gata3 Nfe2l2 Ada Dhx58 Eya2 Tnfaip3 Plek Fstl3 Bdkrb2 Nkd2 Glrx Amer2 Pbk Fzd6 Csnk1e Litaf Twsg1 Rgs11 Cd74 Ptprc Atf3 Myoc Nr4a2 Il1rn Chac1 Bmp2 Mecom Fga Laptm5 Sesn2 Uchl1 P2rx7 Foxp1 Usp18 Nucb2 Dkk3 Adm Dkkl1 Sesn3 Thy1 Cd59a Arhgap44 Lif Parp14 Pik3ip1 Ccl5 Nfkbid Pmepa1 Gdf15 Lpar1 Tgfb2 Ankrd6 Gpr161 Grk3 Dmd Insig1 P…
0.000586683	29	307	2.376221498	Lymphocyte proliferation	http://amigo.geneontology.org/amigo/term/GO:0046651	Lgals9 Tgfb1 Slc4a1 Slamf6 Ada Dock2 Cdkn1a Twsg1 Aif1 Cd74 Ptprc Laptm5 P2rx7 Gpnmb Itgal Sash3 Elf4 Myd88 Rac2 Ccl5 H2-Aa Slc7a1 Cd24a Ccr2 Gpr183 Rasal3 Sox11 Slfn1 Lilrb4a
0.000589837	44	562	1.969444104	Regulation of cell activation	http://amigo.geneontology.org/amigo/term/GO:0050865	Alox12 Lck Lgals9 Spi1 Tgfb1 Slc4a1 Gata3 Abr Ada Tnfaip3 Plek Cdkn1a Twsg1 Aif1 Cd74 Il33 Ptprc Laptm5 Gpnmb Ctsc Il4ra Itgal Sash3 Thy1 Ldlr Myd88 Rac2 Ccl5 H2-Aa Nfkbid Tox Slc7a1 Cd24a Ccr2 Prkca Gpr183 Tlr6 Rasal3 Adgrf5 Sox11 Sox4 Slfn1 Ulbp1 Lilrb4a
0.000598384	42	527	2.004776549	Angiogenesis	http://amigo.geneontology.org/amigo/term/GO:0001525	Itgb2 Serpinf1 Klf4 Stat3 Cybb Nfe2l2 E2f2 Pik3cg Tnfaip2 Emp2 Nr4a1 Thbs2 Smoc2 Tnfrsf12a Cyp1b1 C3 Fn1 Col24a1 Pik3r3 Anxa3 Itgax Adm Stim1 Thy1 Cd59a Lif Cxcl10 Ccl5 Hpse Tgfbi Gadd45a Tgfb2 Pik3cd S100a1 Ccr2 Prkca Cx3cr1 Jun Prkcb Col8a1 Ang Grem1
0.000619842	15	105	3.593596059	Leukocyte mediated cytotoxicity	http://amigo.geneontology.org/amigo/term/GO:0001909	Lgals9 Spi1 Slamf6 Emp2 Ptprc Mr1 Cxcl1 P2rx7 Ctsc Rab27a Myd88 Vav1 Serpinb9 B2m Ulbp1
0.000648908	23	216	2.678560026	Myeloid leukocyte migration	http://amigo.geneontology.org/amigo/term/GO:0097529	Spi1 Kit Ccl9 Mmp28 Aif1 Cd74 Sell Cxcl1 Ccl22 Ccl17 Myd88 Rac2 Vav1 Cxcl10 Ccl5 Itga9 Tgfb2 S100a14 Ccr2 Cx3cr1 Cxcl2 Srp54a Grem1
0.000695428	23	217	2.666216431	Leukocyte chemotaxis	http://amigo.geneontology.org/amigo/term/GO:0030595	Spi1 Kit Ccl9 Mmp28 Aif1 Cd74 Sell Stk39 Cxcl1 Ccl22 Ccl17 Rac2 Vav1 Cxcl10 Ccl5 Itga9 Tgfb2 S100a14 Ccr2 Gpr183 Cxcl2 Srp54a Grem1
0.000708087	43	549	1.970259406	Regulation of defense response	http://amigo.geneontology.org/amigo/term/GO:0031347	Serpinf1 Lgals9 Spi1 Apobec3 Slamf6 Gata3 Abr Ada Dhx58 Tnfaip3 Srebf1 Pik3cg Pbk Abcc1 C3 Cd74 Il33 Tnfrsf11a Stk39 Unc13b Lrp8 Cxcl1 Foxp1 Usp18 Ctsc Nupr1 Ldlr Myd88 Vav1 Parp14 Ccl5 Ddx58 Serpinb1a Napepld Serpinb9 Cd24a Ccr2 Dtx3l Tlr6 Cx3cr1 Socs3 Ccr5 Ulbp1
0.000733378	22	203	2.726176321	Lymphocyte activation involved in immune response	http://amigo.geneontology.org/amigo/term/GO:0002285	Lgals9 Spi1 Tgfb1 Stat3 Slamf6 Gata3 Ada Tnfaip3 Cd74 Il18r1 Ptprc Cdh17 Foxp1 Il4ra Itgal Rab27a Plcg2 Tmem98 Nfkbid Ccr2 Gpr183 Bcl3
0.000736108	34	394	2.170750919	Lymphocyte differentiation	http://amigo.geneontology.org/amigo/term/GO:0030098	Lck Lgals9 Spi1 Tgfb1 Stat3 Kit Slamf6 Gata3 Ada Tnfaip3 Dock2 Tshr Cd74 Il18r1 Ptprc Mr1 Cdh17 Foxp1 Il4ra Sash3 Vav1 Plcg2 Ly6d Tmem98 H2-Aa Nfkbid Cdk6 Tox Cd24a Ccr2 Gpr183 Bcl3 B2m Sox4
0.000736108	23	218	2.65398608	Regulation of leukocyte mediated immunity	http://amigo.geneontology.org/amigo/term/GO:0002703	Lgals9 Spi1 Tgfb1 Kit Slamf6 Gata3 Abr C3 Il18r1 Ptprc Mr1 Cxcl1 P2rx7 Il4ra Sash3 Rac2 Vav1 Ddx58 Serpinb9 Cd24a Ccr2 B2m Ulbp1
0.00074191	39	480	2.043857759	Negative regulation of transport	http://amigo.geneontology.org/amigo/term/GO:0051051	Lgals9 Spi1 Tgfb1 Pde1c Kcnq1 Pea15a Chp1 Abr Ada Srebf1 Pde8b Fgf12 Rhoq Cd74 Slc15a1 Bard1 Il1rn Stk39 Gem Tcaf2 Kel Nucb2 Acsl4 Gpm6b Gnb5 Pxk Lif Bag4 Tgfb2 Maob Apoc1 Mdfic Insig1 Entpd1 F2r Ccr2 Actn2 Prkcb Ano9
0.000766407	31	345	2.26031984	Alcohol metabolic process	http://amigo.geneontology.org/amigo/term/GO:0006066	Abca1 Plek Srebf1 Sqle Synj2 Cyp39a1 Abcg1 Cyp1b1 Chka Got1 Inpp1 Soat1 Sord Bmp2 Akr1b8 Dkk3 Msmo1 Sc5d Ldlr Sgpp2 Plcg2 Inpp5j Gch1 Ttc39b Apoc1 Grk3 Napepld Insig1 Prkaa1 Fdps Rdh11
0.000766407	35	412	2.13696853	Negative regulation of immune system process	http://amigo.geneontology.org/amigo/term/GO:0002683	Lgals9 Spi1 Tgfb1 Abr Ada Dhx58 Cd68 Tnfaip3 Fstl3 Mmp28 Twsg1 Cd74 Il33 Ptprc Laptm5 Gpnmb Usp18 Il4ra Thy1 Ldlr Cd59a Parp14 H2-Aa Nfkbid Tgfb2 Cdk6 Serpinb9 Cd24a Ccr2 Il17d Adgrf5 Sox11 Grem1 Slfn1 Lilrb4a
0.000767293	62	905	1.723337779	Response to hormone	http://amigo.geneontology.org/amigo/term/GO:0009725	Cav2 Scnn1g Serpinf1 Timp1 Tgfb1 Stat3 Kit Cybb Gata3 Nfe2l2 Avpr1a Btg2 Srebf1 Tshr Fos Fbxo32 Nr4a1 Cdkn1a Calcr Rhoq Aif1 Lox Got1 Ptprn Pam Nr4a2 Il1rn Sord Bcar3 Ugcg Pik3r3 Sesn2 Anxa3 Arpc1b Asns Foxp1 Iqgap1 Nucb2 Adm Sesn3 Acsbg1 Trib3 Egr2 Gdf15 Tgfb2 Cpeb2 Inhba Insig1 Cd24a Cldn4 Prkaa1 Actn2 Prkcb Socs3 Arntl Rab31 Cxcl2 Hsd3b2 Serpina1a Sort1 Ang Bglap3
0.000771586	97	1606	1.519334822	Response to endogenous stimulus	http://amigo.geneontology.org/amigo/term/GO:0009719	Cav2 Scnn1g Serpinf1 Timp1 Spi1 Tgfb1 Klf4 Stat3 Cd44 Snx6 Kit Neurl1a Kcnq1 Cybb Gata3 Nfe2l2 Cd68 Avpr1a Fstl3 Hcn2 Btg2 Srebf1 Pik3cg Tshr Fos Shcbp1 Fbxo32 Csnk1e Fgf12 Adcy5 Nr4a1 Amhr2 Cdkn1a Abcc1 Smoc2 Calcr Twsg1 Rhoq Aif1 Lox Got1 Ptprn Pam Nr4a2 Il1rn Sord Rad51 Bmp2 Bcar3 Rragd Ugcg Pik3r3 Sesn2 Anxa3 Arpc1b Asns Foxp1 Iqgap1 Nucb2 Adm Fgfr2 Sesn3 Gnb5 Ldlr Htr3a Acsbg1 Myd88 Trib3 Ba…
0.000802397	46	607	1.906322786	Cellular metal ion homeostasis	http://amigo.geneontology.org/amigo/term/GO:0006875	Cav2 Lck Cd52 Tgfb1 Epor Trpv2 Atp6ap1 Avpr1a Pik3cg Bdkrb2 Hexb Atp12a Adcy5 Calcr Got1 Ptprc Lcn2 Cxcl1 P2rx7 Tfr2 Kel Trpv6 Nucb2 Adm Stim1 Thy1 Plcg2 Cxcl10 Ccl5 Mcoln3 Trpv5 Ankrd9 Lpar1 Tgfb2 Disc1 Slc35g1 Dmd Cd24a F2r Ccr2 Kcnk3 Cx3cr1 Prkcb Cxcl2 Slc31a2 Ccr5
0.000809251	83	1322	1.57933382	Negative regulation of cell communication	http://amigo.geneontology.org/amigo/term/GO:0010648	Cav2 Foxm1 Spi1 Klf4 Pde1c Ndrg2 Rasa4 Cd44 Snx6 Neurl1a Kcnq1 Pea15a Ly6g6e Chp1 Gata3 Nfe2l2 Ada Dhx58 Eya2 Tnfaip3 Plek Avpr1a Fstl3 Srebf1 Bdkrb2 Nkd2 Glrx Pde8b Amer2 Pbk Fzd6 Csnk1e Litaf Twsg1 Rgs11 Cd74 Ptprc Atf3 Myoc Nr4a2 Il1rn Chac1 Bmp2 Mecom Kcnc4 Fga Laptm5 Sesn2 Uchl1 P2rx7 Foxp1 Usp18 Nucb2 Dkk3 Adm Dkkl1 Sesn3 Thy1 Cd59a Arhgap44 Lif Parp14 Pik3ip1 Ccl5 Nfkbid Pmepa1 Gdf15 Lpar1…
0.00084066	102	1714	1.496982256	Regulation of cell population proliferation	http://amigo.geneontology.org/amigo/term/GO:0042127	Cav2 Alox12 Serpinf1 Lgals9 Timp1 Uhrf1 Foxm1 Ccne1 Tgfb1 Klf4 Stat3 Ndrg2 Kit Epor Neurl1a Slc4a1 Gata3 Ada Trpv2 Cldn7 Tnfaip3 Cdk1 Avpr1a Btg2 Tshr Bdkrb2 Agtpbp1 Osmr Shcbp1 Sqle Emp2 St6gal1 Nr4a1 Cdkn1a Eif2ak2 Cyp1b1 Twsg1 Aif1 Cd74 Il33 Fn1 Ptprn Ptprc Atf3 Adam33 Bmp2 Mecom Slc7a11 Trp53inp1 Laptm5 Fosl2 Cxcl1 Tes Gpnmb Foxp1 Nupr1 Il4ra Itgax Adm Itgal Fgfr2 Sash3 Myd88 Sgpp2 Rac2 Lif S…
0.000857721	14	96	3.668462644	T cell mediated immunity	http://amigo.geneontology.org/amigo/term/GO:0002456	Gata3 Myo1g Emp2 Il18r1 Ptprc Mr1 P2rx7 Ctsc Sash3 Rab27a Serpinb9 Cd24a Ccr2 B2m
0.000862496	83	1325	1.57575797	Negative regulation of signaling	http://amigo.geneontology.org/amigo/term/GO:0023057	Cav2 Foxm1 Spi1 Klf4 Pde1c Ndrg2 Rasa4 Cd44 Snx6 Neurl1a Kcnq1 Pea15a Ly6g6e Chp1 Gata3 Nfe2l2 Ada Dhx58 Eya2 Tnfaip3 Plek Avpr1a Fstl3 Srebf1 Bdkrb2 Nkd2 Glrx Pde8b Amer2 Pbk Fzd6 Csnk1e Litaf Twsg1 Rgs11 Cd74 Ptprc Atf3 Myoc Nr4a2 Il1rn Chac1 Bmp2 Mecom Kcnc4 Fga Laptm5 Sesn2 Uchl1 P2rx7 Foxp1 Usp18 Nucb2 Dkk3 Adm Dkkl1 Sesn3 Thy1 Cd59a Arhgap44 Lif Parp14 Pik3ip1 Ccl5 Nfkbid Pmepa1 Gdf15 Lpar1…
0.000862496	22	206	2.686474724	T cell proliferation	http://amigo.geneontology.org/amigo/term/GO:0042098	Lgals9 Tgfb1 Slc4a1 Dock2 Twsg1 Aif1 Ptprc Laptm5 P2rx7 Gpnmb Itgal Sash3 Elf4 Rac2 Ccl5 H2-Aa Slc7a1 Cd24a Ccr2 Rasal3 Slfn1 Lilrb4a
0.000885445	30	332	2.273057748	Aging	http://amigo.geneontology.org/amigo/term/GO:0007568	Itgb2 Alox12 Serpinf1 Timp1 Foxm1 Spi1 Tgfb1 Stat3 Cnp Nfe2l2 Ada Mmp7 Cd68 Cdk1 Srebf1 Aurkb Fos Litaf Ciita Cdkn1a Gsn Mme Ctsc Adm Cdk6 Napepld Dmd Jun Arntl B2m
0.000932905	12	73	4.135096835	T cell differentiation involved in immune response	http://amigo.geneontology.org/amigo/term/GO:0002292	Tgfb1 Stat3 Slamf6 Gata3 Il18r1 Foxp1 Il4ra Tmem98 Nfkbid Ccr2 Gpr183 Bcl3
0.000945254	41	522	1.975789404	Regulation of leukocyte activation	http://amigo.geneontology.org/amigo/term/GO:0002694	Lck Lgals9 Spi1 Tgfb1 Slc4a1 Gata3 Abr Ada Tnfaip3 Cdkn1a Twsg1 Aif1 Cd74 Il33 Ptprc Laptm5 Gpnmb Ctsc Il4ra Itgal Sash3 Thy1 Ldlr Myd88 Rac2 Ccl5 H2-Aa Nfkbid Tox Slc7a1 Cd24a Ccr2 Gpr183 Tlr6 Rasal3 Adgrf5 Sox11 Sox4 Slfn1 Ulbp1 Lilrb4a
0.000947829	26	269	2.431354954	Positive regulation of lymphocyte activation	http://amigo.geneontology.org/amigo/term/GO:0051251	Lck Lgals9 Tgfb1 Slc4a1 Gata3 Ada Cdkn1a Aif1 Cd74 Ptprc Il4ra Itgal Sash3 Thy1 Myd88 Ccl5 H2-Aa Nfkbid Tox Slc7a1 Cd24a Ccr2 Gpr183 Rasal3 Sox4 Ulbp1
0.000972437	30	334	2.259446624	Positive regulation of cell activation	http://amigo.geneontology.org/amigo/term/GO:0050867	Lck Lgals9 Tgfb1 Slc4a1 Gata3 Ada Plek Cdkn1a Aif1 Cd74 Il33 Ptprc Ctsc Il4ra Itgal Sash3 Thy1 Myd88 Ccl5 H2-Aa Nfkbid Tox Slc7a1 Cd24a Ccr2 Gpr183 Tlr6 Rasal3 Sox4 Ulbp1
0.000973365	41	523	1.972011604	Response to peptide	http://amigo.geneontology.org/amigo/term/GO:1901652	Cav2 Serpinf1 Timp1 Tgfb1 Klf4 Stat3 Snx6 Cybb Nfe2l2 Tnfaip3 Btg2 Srebf1 Tshr Nr4a1 Abcc1 Calcr Rhoq Got1 Ptprn Nr4a2 Bcar3 Pik3r3 Sesn2 Iqgap1 Nucb2 Adm Sesn3 Trib3 Egr2 Gdf15 Cpeb2 Insig1 Prkaa1 Tlr6 Actn2 Prkcb Socs3 Rab31 Serpina1a Sort1 Bglap3
0.001022686	10	52	4.837533156	Regulation of pri-miRNA transcription by RNA polymerase II	http://amigo.geneontology.org/amigo/term/GO:1902893	Spi1 Tgfb1 Klf4 Stat3 Gata3 Srebf1 Fos Bmp2 Tgfb2 Jun
0.001022686	19	165	2.896656217	Positive regulation of vasculature development	http://amigo.geneontology.org/amigo/term/GO:1904018	Itgb2 Klf4 Stat3 Cybb Nfe2l2 Smoc2 Cyp1b1 C3 Anxa3 Itgax Adm Stim1 Ccl5 Pik3cd S100a1 Prkca Cx3cr1 Prkcb Grem1
0.001022686	19	165	2.896656217	Positive regulation of angiogenesis	http://amigo.geneontology.org/amigo/term/GO:0045766	Itgb2 Klf4 Stat3 Cybb Nfe2l2 Smoc2 Cyp1b1 C3 Anxa3 Itgax Adm Stim1 Ccl5 Pik3cd S100a1 Prkca Cx3cr1 Prkcb Grem1
0.001022686	21	194	2.722982581	Positive regulation of T cell activation	http://amigo.geneontology.org/amigo/term/GO:0050870	Lck Lgals9 Tgfb1 Slc4a1 Gata3 Ada Aif1 Cd74 Ptprc Il4ra Itgal Sash3 Thy1 Ccl5 H2-Aa Nfkbid Slc7a1 Cd24a Ccr2 Rasal3 Sox4
0.001022686	52	726	1.801747886	Regulation of secretion	http://amigo.geneontology.org/amigo/term/GO:0051046	Lgals9 Spi1 Tgfb1 Pde1c Kcnq1 Abr Ada Cadps2 Atp6ap1 Avpr1a Srebf1 Rab15 Glrx Pde8b Adcy5 Abcg1 Cd74 Pask Tnfrsf11a Pam Il1rn Stk39 Snap23 Bmp2 Kcnc4 Fga Unc13b P2rx7 Tfr2 Sytl2 Nucb2 Il4ra Acsl4 Rab27a Oas2 Mctp2 Rac2 Lif Ccl5 Tgfb2 Maob Inhba Entpd1 F2r Ccr2 Prkaa1 Prkcb Arntl Ica1 Sox11 Ang Sox4
0.001034324	28	303	2.324570388	Steroid metabolic process	http://amigo.geneontology.org/amigo/term/GO:0008202	Kit Abca1 Sult4a1 Sgpl1 Srebf1 Pde8b Sqle Cyp39a1 Abcg1 Cyp1b1 Soat1 Bmp2 Cyp3a13 Dkk3 Adm Dkkl1 Msmo1 Sc5d Ldlr Ttc39b Apoc1 Insig1 Cyb5r2 Prkaa1 Bmpr1b Fdps Hsd3b2 Malrd1
0.001045068	15	111	3.399347623	Alpha-beta T cell differentiation	http://amigo.geneontology.org/amigo/term/GO:0046632	Tgfb1 Stat3 Slamf6 Gata3 Ada Il18r1 Foxp1 Il4ra Sash3 Tmem98 Nfkbid Tox Ccr2 Gpr183 Bcl3
0.001074419	52	728	1.79679803	Supramolecular fiber organization	http://amigo.geneontology.org/amigo/term/GO:0097435	Ltbp2 Kif19a Spire2 Chp1 Map2 Myo1b Plek Myo1g Rhobtb3 Stmn4 Emp2 Cyp1b1 Aif1 Lox Rp1 Csrp1 Myoc Gsn Spef1 Tpx2 Tmod1 Kif2c Arpc1b Foxp1 Sorbs2 Pdlim3 Tpm4 Ccsap Ldlr Rac2 Myo5c Six4 Inpp5j Krt17 Bag4 Ckap2 Mical2 Lpar1 Tgfb2 Sh3pxd2b Pgm5 Fhdc1 Shroom2 Lmod1 Tmsb4x Actn2 Dsp Pdlim1 B2m Sptbn2 Ang Grem1
0.001074419	4	6	16.77011494	Mitotic spindle midzone assembly	http://amigo.geneontology.org/amigo/term/GO:0051256	Aurkb Racgap1 Kif23 Kif4
0.001074419	47	635	1.861878903	Muscle structure development	http://amigo.geneontology.org/amigo/term/GO:0061061	Cav2 Tgfb1 Large1 Kit Epor Neurl1a Ccl9 Plagl1 Avpr1a Btg2 Fos Ly6e Nr4a1 Pi16 Lox Csrp1 Atf3 Bmp2 Ptgfrn Tmod1 Kel Foxp1 Nupr1 Il4ra Adm Stim1 Sorbs2 Pdlim3 Ccl17 Lif Six4 Cxcl10 Egr2 Gdf15 Tgfb2 Pgm5 Dmd Tmsb4x Prkaa1 Actn2 Dsp Pdlim1 Arntl Fdps Sox11 Sort1 Grem1
0.001115081	58	843	1.730723606	Regulation of transferase activity	http://amigo.geneontology.org/amigo/term/GO:0051338	Tpd52l1 Lgals9 Ccne1 Dbf4 Tgfb1 Klf4 Kit Neurl1a Chp1 Gadd45b Eef1a2 Tnfaip3 Pkib Pik3cg Aurkb Pik3r5 Grhl2 Dscc1 Emp2 Cdkn1a Serinc2 Cd74 Ccnj Tnfrsf11a Ptprc Mastl Il1rn Cdc25b Tpx2 Lrp8 Pik3r3 Sesn2 Uchl1 Camkk2 Iqgap1 Thy1 Bsn Trib3 Rac2 Pik3ip1 Parm1 Ccl5 Ptprh Gadd45a Tgfb2 Tlr1 Cenpe Cd24a Sfn Inka2 Dtx3l Tlr6 Socs3 Musk Ang Pak6 Grem1 Lilrb4a
0.001169543	29	322	2.26552795	Positive regulation of leukocyte activation	http://amigo.geneontology.org/amigo/term/GO:0002696	Lck Lgals9 Tgfb1 Slc4a1 Gata3 Ada Cdkn1a Aif1 Cd74 Il33 Ptprc Ctsc Il4ra Itgal Sash3 Thy1 Myd88 Ccl5 H2-Aa Nfkbid Tox Slc7a1 Cd24a Ccr2 Gpr183 Tlr6 Rasal3 Sox4 Ulbp1
0.001169543	33	389	2.133986349	Regulation of cytosolic calcium ion concentration	http://amigo.geneontology.org/amigo/term/GO:0051480	Cav2 Lck Cd52 Tgfb1 Epor Trpv2 Avpr1a Pik3cg Bdkrb2 Adcy5 Calcr Got1 Ptprc Cxcl1 P2rx7 Trpv6 Adm Thy1 Plcg2 Cxcl10 Mcoln3 Trpv5 Lpar1 Tgfb2 Slc35g1 Dmd Cd24a F2r Ccr2 Kcnk3 Cx3cr1 Cxcl2 Ccr5
0.001169543	10	53	4.746258946	Pri-miRNA transcription by RNA polymerase II	http://amigo.geneontology.org/amigo/term/GO:0061614	Spi1 Tgfb1 Klf4 Stat3 Gata3 Srebf1 Fos Bmp2 Tgfb2 Jun
0.001169543	40	511	1.969093731	Cellular divalent inorganic cation homeostasis	http://amigo.geneontology.org/amigo/term/GO:0072503	Cav2 Lck Cd52 Tgfb1 Epor Trpv2 Avpr1a Pik3cg Bdkrb2 Hexb Adcy5 Calcr Got1 Ptprc Cxcl1 P2rx7 Kel Trpv6 Nucb2 Adm Stim1 Thy1 Plcg2 Cxcl10 Ccl5 Mcoln3 Trpv5 Lpar1 Tgfb2 Disc1 Slc35g1 Dmd Cd24a F2r Ccr2 Kcnk3 Cx3cr1 Prkcb Cxcl2 Ccr5
0.001171707	61	903	1.699297361	Positive regulation of cell differentiation	http://amigo.geneontology.org/amigo/term/GO:0045597	Lck Serpinf1 Lgals9 Ccne1 Tgfb1 Stat3 Kit Neurl1a Gata3 Ada Trpv2 Atp6ap1 Fos Tnfrsf12a Cd74 Il33 Fn1 Ptprc Myoc Olfm1 Bmp2 Aurka Mecom Mme Glipr2 Lrp8 Cds1 Il4ra Adm Dkkl1 Sash3 Lif Ccl5 Tbc1d24 H2-Aa Nfkbid Egr2 Tgfb2 Tph1 Sh3pxd2b Tox Inhba Disc1 Napepld Dmd Cd24a Sfn Ccr2 Tmsb4x Bex1 Cx3cr1 Bmpr1b Jun Socs3 Arntl Fdps Sox11 Plxnc1 Grem1 Sox4 Ccr5
0.001179876	36	441	2.053483462	Mononuclear cell differentiation	http://amigo.geneontology.org/amigo/term/GO:1903131	Lck Lgals9 Spi1 Tgfb1 Stat3 Kit Slamf6 Gata3 Ada Tnfaip3 Dock2 Tshr Cd74 Il18r1 Ptprc Mr1 Batf3 Cdh17 Foxp1 Il4ra Sash3 Vav1 Plcg2 Ly6d Tmem98 H2-Aa Nfkbid Cdk6 Tox Cd24a Ccr2 Gpr183 Jun Bcl3 B2m Sox4
0.001187658	71	1100	1.623652038	Negative regulation of cell death	http://amigo.geneontology.org/amigo/term/GO:0060548	Ckmt1 Alox12 Serpinf1 Timp1 Klf4 Stat3 Cd44 Snx6 Kit Epor Nuak2 Pea15a Gata3 Nfe2l2 Ada Eya2 Cldn7 Tnfaip3 Cdk1 Rel Btg2 Pik3cg Aurkb Bdkrb2 Glrx St6gal1 Nr4a1 Krt18 Cdkn1a Abcc1 Eif2ak2 Aif1 Cd74 Tmem132a Npas2 Fn1 Bard1 Nr4a2 Il1rn Spef1 Aurka Mecom Slc7a11 Fga Laptm5 Asns Gpnmb Foxp1 Nupr1 Tead2 Plcg2 Six4 Ccl5 Tbc1d24 Atf5 Tgfb2 Ago4 Serpinb9 Sfn Amigo2 F2r Prkaa1 Prkca Cx3cr1 Jun Socs3 Bcl3 …
0.001252976	94	1570	1.506105864	Cell projection organization	http://amigo.geneontology.org/amigo/term/GO:0030030	Serpinf1 Klf4 Cd44 Kit Epor Neurl1a Cnp Kif19a Map2 Gata3 Nfe2l2 Trpv2 Scn1b Cfap54 Plek Acsl6 Btg2 Itgb4 Tshr Emb Stmn4 Klhl1 Matn2 Parvg Emp2 Alcam Tnfrsf12a Rhoq Aif1 Rp1 Fn1 Efhd1 Myoc Kif5c Lcn2 Nr4a2 Olfm1 Gsn Ehd4 Spef1 Aurka Lrp8 Uchl1 Rilpl2 P2rx7 Rph3a Kel Foxp1 Emp1 Iqgap1 Dnajb13 Adm Mcf2 Prickle3 Acsl4 Gpm6b Thy1 Rac2 Arhgap44 Lif Snx2 Inpp5j Dnai2 Ccl5 Dcdc2a Tbc1d24 Anln Bag4 Egr2 …
0.001264028	68	1043	1.640030416	Response to organic cyclic compound	http://amigo.geneontology.org/amigo/term/GO:0014070	Cav2 Scnn1g Serpinf1 Tgfb1 Klf4 Stat3 Kcnq1 Pea15a Abca1 Cybb Ada Avpr1a Hcn2 Btg2 Srebf1 Pik3cg Fos Glrx Atp12a Fbxo32 Ciita Adcy5 Cdkn1a Calcr Eif2ak2 Cyp1b1 Aif1 Lox Chka Got1 Ptprn Pam Sell Gsn Il1rn Rad51 Bmp2 Slc7a11 Lrp8 Fosl2 P2rx7 Anxa3 Arpc1b Asns Foxp1 Usp18 Adm Mmp15 Gnb5 Htr3a Acsbg1 Plcg2 Ly6d Ccl5 Tgfb2 Gnaz Ddx58 Inhba Acacb Defb1 Insig1 Cldn4 Prkaa1 Jun Arntl Cxcl2 Hsd3b2 Ccr5
0.001272293	56	810	1.739123031	Mitotic cell cycle	http://amigo.geneontology.org/amigo/term/GO:0000278	Cav2 Tpd52l1 Ube2c Foxm1 Tubb5 Ccne1 Dbf4 Tgfb1 Klf4 Map3k20 Cdk1 Btg2 Aurkb Trim35 Dscc1 Racgap1 Cdkn1a Smoc2 Aif1 Cdca5 Cep55 Ccnj Mastl Rad51 Cdc25b Gins1 Tpx2 Aurka Gem Kif2c Stil Asns Gpnmb Tuba8 Iqgap1 Ccsap Kif23 Kif4 Anln Tacc3 Wdhd1 Ckap2 Rhou Bub1b Inhba Mcm3 Tuba1c Tubb2b Cenpe Prkca Tubb2a Nsl1 Tacc1 Tuba1a Sox4 Slfn1
0.001296414	41	532	1.938650506	Divalent inorganic cation homeostasis	http://amigo.geneontology.org/amigo/term/GO:0072507	Cav2 Lck Cd52 Tgfb1 Epor Trpv2 Avpr1a Pik3cg Bdkrb2 Hexb Adcy5 Calcr Got1 Ptprc Cxcl1 P2rx7 Kel Trpv6 Nucb2 Adm Stim1 Thy1 Plcg2 Cxcl10 Ccl5 Mcoln3 Trpv5 Snx10 Lpar1 Tgfb2 Disc1 Slc35g1 Dmd Cd24a F2r Ccr2 Kcnk3 Cx3cr1 Prkcb Cxcl2 Ccr5
0.001320266	14	101	3.486855582	Neutrophil chemotaxis	http://amigo.geneontology.org/amigo/term/GO:0030593	Ccl9 Cd74 Sell Cxcl1 Ccl22 Ccl17 Rac2 Vav1 Cxcl10 Ccl5 Itga9 Tgfb2 Cxcl2 Srp54a
0.001320266	14	101	3.486855582	Positive regulation of tumor necrosis factor production	http://amigo.geneontology.org/amigo/term/GO:0032760	Lgals9 Stat3 Cybb Il33 Ptprc Sash3 Myd88 Oas2 Ddx58 Tlr1 Ccr2 Cd14 Cd209b Ccr5
0.001341874	22	214	2.586045762	Positive regulation of leukocyte cell-cell adhesion	http://amigo.geneontology.org/amigo/term/GO:1903039	Lck Lgals9 Tgfb1 Cd44 Slc4a1 Gata3 Ada Aif1 Cd74 Ptprc Il4ra Itgal Sash3 Thy1 Ccl5 H2-Aa Nfkbid Slc7a1 Cd24a Ccr2 Rasal3 Sox4
0.0013596	6	18	8.385057471	Regulation of chemokine (C-X-C motif) ligand 2 production	http://amigo.geneontology.org/amigo/term/GO:2000341	Klf4 Cd74 Foxp1 Myd88 Ccl5 Mbp
0.0013596	6	18	8.385057471	Chemokine (C-X-C motif) ligand 2 production	http://amigo.geneontology.org/amigo/term/GO:0072567	Klf4 Cd74 Foxp1 Myd88 Ccl5 Mbp
0.00137816	19	170	2.811460446	Positive regulation of leukocyte differentiation	http://amigo.geneontology.org/amigo/term/GO:1902107	Lck Lgals9 Tgfb1 Gata3 Ada Atp6ap1 Fos Cd74 Ptprc Il4ra Sash3 Lif Ccl5 H2-Aa Nfkbid Tox Ccr2 Jun Sox4
0.00137816	19	170	2.811460446	Positive regulation of hemopoiesis	http://amigo.geneontology.org/amigo/term/GO:1903708	Lck Lgals9 Tgfb1 Gata3 Ada Atp6ap1 Fos Cd74 Ptprc Il4ra Sash3 Lif Ccl5 H2-Aa Nfkbid Tox Ccr2 Jun Sox4
0.001388093	50	700	1.79679803	Actin cytoskeleton organization	http://amigo.geneontology.org/amigo/term/GO:0030036	Tgfb1 Kit Nuak2 Spire2 Abr Myo1b Epb41l2 Plek Dock2 Myo1g Rhobtb3 Parvg Emp2 Racgap1 Rhoq Aif1 Pam Csrp1 Myoc Gsn Tmod1 Arpc1b Foxp1 Iqgap1 Gpm6b Sorbs2 Pdlim3 Tpm4 Rac2 Arhgap44 Myo5c Tesk2 Six4 Anln Bag4 Mical2 Lpar1 Tgfb2 Rhou Sh3pxd2b Pgm5 Fhdc1 Shroom2 Lmod1 Frmpd4 Tmsb4x Actn2 Pdlim1 Sptbn2 Ang
0.001413131	61	911	1.684374882	Regulation of protein localization	http://amigo.geneontology.org/amigo/term/GO:0032880	Cav2 Ccne1 Spi1 Tgfb1 Pde1c Ctsd Kcnq1 Tex15 Chp1 Map2 Stac2 Cdk1 Epb41l2 Srebf1 Nkd2 Glrx Pde8b Csnk1e Adcy5 Abcg1 Rhoq Cdca5 Bard1 Pam Gsn Slc7a11 Fga Unc13b Sesn2 P2rx7 Tcaf2 Iqgap1 Acsl4 Gpm6b Sorbs2 Trim29 Arhgap44 Lif Six4 Ccl5 Tmem98 Ralgapa2 Bag4 Tgfb2 Mdfic Insig1 Sfn F2r Dtx3l Prkaa1 Actn2 Arntl Musk Trim30d Trim5 Ica1 Ifi27 Trim12a Ang Arhgdig Sox4
0.001413131	49	682	1.807336434	Positive regulation of hydrolase activity	http://amigo.geneontology.org/amigo/term/GO:0051345	Cav2 Alox12 Lck Stat3 Rasa4 Ctsd Abr Ccl9 Plek Dock2 Tnfrsf10b Racgap1 Rin1 Arhgap19 Fn1 Ptprc Gsn Bmp2 Bcar3 Laptm5 Agfg2 Iqgap1 Fgfr2 Tbc1d9 Ccl22 Ccl17 Thy1 Gnb5 Arhgap44 Vav1 Ccl5 Egln3 Tbc1d24 Ralgapa2 Lpar1 Rap1gap2 Dap Tbc1d2 Rgl3 Arhgap11a Mbp Sgsm1 Cldn4 F2r Rasal3 Jun Myl4 Ang Arhgdig
0.001433853	44	590	1.87597896	Apoptotic signaling pathway	http://amigo.geneontology.org/amigo/term/GO:0097190	Tpd52l1 Lck Spi1 Tgfb1 Cd44 Pdk1 Pea15a Nfe2l2 Serinc3 Eya2 E2f2 Tnfaip3 Sgpl1 Bdkrb2 Tnfrsf10b Krt18 Cdkn1a Tnfrsf12a Cyp1b1 Cd74 Il33 Ptprc Atf3 Lcn2 Nr4a2 Chac1 Fga P2rx7 Ctsc Nupr1 Trib3 Eda2r Dap Tgfb2 Inhba Cd24a Sfn Cx3cr1 Bmpr1b Jun Bcl3 Ifi27 Sort1 Srpx
0.001516415	13	90	3.633524904	Regulation of cell killing	http://amigo.geneontology.org/amigo/term/GO:0031341	Lgals9 Spi1 Slamf6 Ptprc Mr1 Cxcl1 P2rx7 Cd59a Vav1 Serpinb9 B2m Ccr5 Ulbp1
0.001521083	17	143	2.990475042	Cellular protein complex disassembly	http://amigo.geneontology.org/amigo/term/GO:0043624	Kif19a Map2 Plek Stmn4 Rp1 Gsn Spef1 Tpx2 Tmod1 Kif2c Ccsap Ckap2 Mical2 Shroom2 Lmod1 Actn2 Sptbn2
0.001565184	14	103	3.419149648	Positive regulation of tumor necrosis factor superfamily cytokine production	http://amigo.geneontology.org/amigo/term/GO:1903557	Lgals9 Stat3 Cybb Il33 Ptprc Sash3 Myd88 Oas2 Ddx58 Tlr1 Ccr2 Cd14 Cd209b Ccr5
0.001591823	91	1521	1.505010315	Transmembrane transport	http://amigo.geneontology.org/amigo/term/GO:0055085	Scnn1g Lck Tgfb1 Clcn5 Slc4a1 Kcnq1 Pea15a Chp1 Abca1 Cybb Nfe2l2 Stac2 Trpv2 Atp6ap1 Scn1b Slc16a7 Hcn2 Acsl6 Atp6v1c2 Pik3cg Abca8b Glrx Emb Atp12a Slc38a2 Fgf12 Abcc1 Calcr Abcg1 Slc37a1 Rhoq C3 Slc15a1 Slc9a4 Atp6v1g3 Ptprc Tmem63a Stk39 Slc28a2 Slc20a1 Slc7a11 Kcnc4 Gem Cdh17 Atp6v0d2 Sesn2 P2rx7 Rph3a Tcaf2 Kel Trpv6 Slc41a3 Scnn1a Zdhhc13 Rhcg Stim1 Slc9a9 Slc7a6 Thy1 Gnb5 Htr3a Trib3 Plcg…
0.001674601	5	12	10.48132184	Bleb assembly	http://amigo.geneontology.org/amigo/term/GO:0032060	Emp2 P2rx7 Emp1 Anln Lpar1
0.001680761	19	173	2.762706797	Regulation of adaptive immune response	http://amigo.geneontology.org/amigo/term/GO:0002819	Tgfb1 Cd48 Gata3 Ada Tnfaip3 C3 Cd74 Il33 Il18r1 Ptprc Mr1 P2rx7 Il4ra Sash3 Adcy7 Nfkbid Cd24a Ccr2 B2m
0.001688418	15	117	3.225022104	T cell activation involved in immune response	http://amigo.geneontology.org/amigo/term/GO:0002286	Tgfb1 Stat3 Slamf6 Gata3 Cd74 Il18r1 Foxp1 Il4ra Itgal Rab27a Tmem98 Nfkbid Ccr2 Gpr183 Bcl3
0.001763791	54	784	1.732626671	Actin filament-based process	http://amigo.geneontology.org/amigo/term/GO:0030029	Tgfb1 Kit Kcnq1 Nuak2 Spire2 Abr Myo1b Scn1b Epb41l2 Plek Dock2 Myo1g Rhobtb3 Parvg Emp2 Racgap1 Rhoq Dsc2 Aif1 Pam Csrp1 Myoc Gsn Tmod1 Arpc1b Foxp1 Iqgap1 Gpm6b Sorbs2 Pdlim3 Tpm4 Rac2 Arhgap44 Myo5c Tesk2 Six4 Anln Bag4 Mical2 Lpar1 Tgfb2 Rhou Sh3pxd2b Pgm5 Fhdc1 Shroom2 Lmod1 Frmpd4 Tmsb4x Actn2 Dsp Pdlim1 Sptbn2 Ang
0.001763791	17	145	2.949227111	Hematopoietic progenitor cell differentiation	http://amigo.geneontology.org/amigo/term/GO:0002244	Spi1 Tgfb1 Kit Apobec3 Gata3 Nfe2l2 Plek Fstl3 Eif2ak2 Ptprc Col24a1 Tcaf2 Anln Cdk6 Inhba Pld4 Sox4
0.001804848	7	27	6.521711367	Mature B cell differentiation involved in immune response	http://amigo.geneontology.org/amigo/term/GO:0002313	Spi1 Ada Tnfaip3 Cdh17 Plcg2 Gpr183 Bcl3
0.001839515	13	92	3.554535232	Macrophage activation	http://amigo.geneontology.org/amigo/term/GO:0042116	Lgals9 Aif1 Il33 Foxp1 Ctsc Il4ra Ldlr Tlr1 Tlr6 Cx3cr1 Jun Adgrf5 Ulbp1
0.001844565	9	46	4.921664168	Acute-phase response	http://amigo.geneontology.org/amigo/term/GO:0006953	Stat3 Fn1 Tnfrsf11a Il1rn Tfr2 Hp Ccl5 Serpina1a Ccr5
0.001888992	16	132	3.049111808	Positive regulation of mononuclear cell proliferation	http://amigo.geneontology.org/amigo/term/GO:0032946	Slc4a1 Ada St6gal1 Cdkn1a Aif1 Cd74 Ptprc Itgal Sash3 Myd88 Ccl5 Slc7a1 Cd24a Ccr2 Gpr183 Rasal3
0.00198167	27	301	2.256444037	Regulation of leukocyte cell-cell adhesion	http://amigo.geneontology.org/amigo/term/GO:1903037	Lck Lgals9 Tgfb1 Klf4 Cd44 Slc4a1 Gata3 Ada Twsg1 Aif1 Cd74 Ptprc Laptm5 Gpnmb Il4ra Itgal Sash3 Thy1 Ccl5 H2-Aa Nfkbid Slc7a1 Cd24a Ccr2 Rasal3 Sox4 Slfn1
0.00198167	92	1553	1.490196949	Regulation of protein modification process	http://amigo.geneontology.org/amigo/term/GO:0031399	Cav2 Tpd52l1 Lck Lgals9 Ccne1 Spi1 Dbf4 Tgfb1 Cd44 Kit Neurl1a Chp1 Gadd45b Gata3 Tnfaip3 Pkib Srebf1 Pik3cg Pik3r5 Bdkrb2 Pbk Emp2 Cdkn1a Calcr Twsg1 C3 Aif1 Lox Cd74 Ccnj Fn1 Tnfrsf11a Ptprc Mastl Il1rn Ehd4 Rad51 Cdc25b Bmp2 Tpx2 Bcar3 Laptm5 Lrp8 Pik3r3 Sesn2 Ppp2r2c Uchl1 P2rx7 Camkk2 Gpnmb Iqgap1 Nupr1 Birc3 Thy1 Trib3 Rac2 Lif Parp14 Rasd2 Inpp5j Ccl5 Ptprh Gadd45a Tbc1d24 Setd7 Bag4 Pmepa…
0.002007157	24	253	2.386261415	Negative regulation of cytokine production	http://amigo.geneontology.org/amigo/term/GO:0001818	Lgals9 Tgfb1 Klf4 Ndrg2 Gata3 Dhx58 Tnfaip3 Rel Twsg1 Il33 Fn1 Ptprc Laptm5 Gpnmb Anxa4 Adcy7 Cd59a Tgfb2 Serpinb1a Cd24a Tlr6 Cx3cr1 Bcl3 Serpinb1c
0.002007157	24	253	2.386261415	Cellular response to extracellular stimulus	http://amigo.geneontology.org/amigo/term/GO:0031668	Nuak2 Nfe2l2 Cadps2 Cd68 Avpr1a Upp1 Srebf1 Fos Slc38a2 Cdkn1a Eif2ak2 Dsc2 Aif1 Ptprc Atf3 Nr4a2 Rragd Sesn2 P2rx7 Asns Sesn3 Dap Prkaa1 Jun
0.002007157	29	335	2.17761194	Gliogenesis	http://amigo.geneontology.org/amigo/term/GO:0042063	Tgfb1 Stat3 Cnp Itgb4 Hexb Matn2 Il33 Fn1 Myoc Gsn Bmp2 Lrp8 Ldlr Lif Tmem98 Egr2 Atf5 Lpar1 Tgfb2 Cdk6 Bace2 Disc1 Dmd Ccr2 Gpr183 Cx3cr1 B4galt6 Sox11 Sox4
0.002007157	4	7	14.37438424	Mitotic spindle elongation	http://amigo.geneontology.org/amigo/term/GO:0000022	Aurkb Racgap1 Kif23 Kif4
0.002007157	13	93	3.516314423	Positive regulation of T cell differentiation	http://amigo.geneontology.org/amigo/term/GO:0045582	Lck Lgals9 Tgfb1 Gata3 Ada Cd74 Ptprc Il4ra Sash3 H2-Aa Nfkbid Ccr2 Sox4
0.002007157	29	335	2.17761194	Maintenance of location	http://amigo.geneontology.org/amigo/term/GO:0051235	Lck Lgals9 Tgfb1 B4galnt1 Srebf1 Hexb Sqle Abcg1 C3 Hexa Bard1 Ptprc Soat1 Lcn2 Gsn Cds1 P2rx7 Thy1 Plcg2 Cxcl10 Mcoln3 Ttc39b Tgfb2 Acacb Dmd Insig1 F2r Tmsb4x Ccr5
0.002007157	14	106	3.322381262	Lymphocyte migration	http://amigo.geneontology.org/amigo/term/GO:0072676	Lgals9 Itgb7 Gata3 Ccl9 Myo1g Aif1 Stk39 Itgal Ccl22 Ccl17 Cxcl10 Ccl5 Ccr2 Gpr183
0.002031006	38	492	1.94287917	Multicellular organismal homeostasis	http://amigo.geneontology.org/amigo/term/GO:0048871	Scnn1g Alox12 Tgfb1 Stat3 Ampd3 Tex15 Trpv2 Atp6ap1 Tshr Bdkrb2 Rp1 Il18r1 Pask Tnfrsf11a Sctr Lcn2 Il1rn Stk39 Slc28a2 Ugcg P2rx7 Scnn1a Il4ra Sash3 Rac2 Ccl5 Snx10 Mbp Acacb Napepld Sfn Cldn4 F2r Ccr2 Prkaa1 Arntl Adgrf5 Ccr5
0.002059061	99	1703	1.462338267	Small molecule metabolic process	http://amigo.geneontology.org/amigo/term/GO:0044281	Alox12 Tgfb1 Stat3 Mthfd2 Kit Ampd3 Pdk1 Slc4a1 Cnp Apobec3 B4galnt2 Abca1 Ada Hal Sgpl1 Plek Avpr1a Aldh1l2 Acsl6 Ltc4s Upp1 Srebf1 Rrm2 Pde8b Sqle Adcy5 St6gal1 Guca2a Synj2 Cyp39a1 Abcg1 Cyp1b1 Rhoq C3 Me2 Cd74 Chka Aldh18a1 Nt5c2 Got1 Scd2 Inpp1 Pask Pam Soat1 Atf3 Sord Bmp2 Acoxl Slc7a11 Mme Them5 Gale Sesn2 Ugdh P2rx7 Cyp3a13 Asns Pon3 Akr1b8 Nucb2 Nupr1 Dkk3 Dkkl1 Acsl4 Msmo1 Adcy7 Sc5d Pd…
0.002212565	46	641	1.805207381	Regulation of secretion by cell	http://amigo.geneontology.org/amigo/term/GO:1903530	Lgals9 Spi1 Tgfb1 Pde1c Kcnq1 Abr Cadps2 Atp6ap1 Avpr1a Srebf1 Rab15 Glrx Pde8b Adcy5 Abcg1 Pask Tnfrsf11a Pam Il1rn Snap23 Bmp2 Kcnc4 Fga Unc13b P2rx7 Tfr2 Nucb2 Il4ra Acsl4 Rab27a Mctp2 Rac2 Lif Ccl5 Tgfb2 Maob Inhba Entpd1 F2r Ccr2 Prkcb Arntl Ica1 Sox11 Ang Sox4
0.002278348	74	1190	1.564271226	Response to nitrogen compound	http://amigo.geneontology.org/amigo/term/GO:1901698	Cav2 Serpinf1 Timp1 Tgfb1 Klf4 Stat3 Snx6 Neurl1a Mgst1 Kcnq1 Pea15a Ly6g6e Cybb Nfe2l2 Ada Cd68 Tnfaip3 Cdk1 Hcn2 Btg2 Srebf1 Pik3cg Tshr Fos Ciita Ly6e Adcy5 Nr4a1 Cdkn1a Abcc1 Calcr Rhoq Aif1 Got1 Ptprn Sell Nr4a2 Gsn Rad51 Bcar3 Rragd Pik3r3 Sesn2 P2rx7 Asns Iqgap1 Nucb2 Adm Sorbs2 Sesn3 Gnb5 Ldlr Htr3a Myd88 Trib3 Plcg2 Egr2 Gdf15 Cpeb2 Gnaz Ddx58 Insig1 Prkaa1 Tlr6 Actn2 Jun Prkcb Socs3 Rab…
0.002327595	11	70	3.952955665	Regulation of leukocyte mediated cytotoxicity	http://amigo.geneontology.org/amigo/term/GO:0001910	Lgals9 Spi1 Slamf6 Ptprc Mr1 Cxcl1 P2rx7 Vav1 Serpinb9 B2m Ulbp1
0.002401354	14	108	3.260855683	Positive regulation of lymphocyte differentiation	http://amigo.geneontology.org/amigo/term/GO:0045621	Lck Lgals9 Tgfb1 Gata3 Ada Cd74 Ptprc Il4ra Sash3 H2-Aa Nfkbid Tox Ccr2 Sox4
0.002451134	9	48	4.716594828	Positive regulation of leukocyte mediated cytotoxicity	http://amigo.geneontology.org/amigo/term/GO:0001912	Spi1 Slamf6 Ptprc Mr1 Cxcl1 P2rx7 Vav1 B2m Ulbp1
0.002469029	10	59	4.263588545	Positive regulation of cell killing	http://amigo.geneontology.org/amigo/term/GO:0031343	Spi1 Slamf6 Ptprc Mr1 Cxcl1 P2rx7 Vav1 B2m Ccr5 Ulbp1
0.002469029	10	59	4.263588545	Regulation of lymphocyte apoptotic process	http://amigo.geneontology.org/amigo/term/GO:0070228	Ada Aurkb Cd74 P2rx7 Foxp1 Ccl5 Nfkbid Tgfb2 Serpinb9 Cd24a
0.002506011	8	38	5.295825771	T cell mediated cytotoxicity	http://amigo.geneontology.org/amigo/term/GO:0001913	Emp2 Ptprc Mr1 P2rx7 Ctsc Rab27a Serpinb9 B2m
0.002601142	94	1610	1.468687085	Regulation of cell differentiation	http://amigo.geneontology.org/amigo/term/GO:0045595	Lck Serpinf1 Lgals9 Ccne1 Spi1 Tgfb1 Klf4 Stat3 Kit Neurl1a Map2 Gata3 Nfe2l2 Ada Trpv2 Atp6ap1 Ccl9 Fstl3 Smoc1 Fos Grhl2 Emp2 Tnfrsf12a Pi16 Abcg1 Eif2ak2 Twsg1 Lox Cd74 Il33 Fn1 Ptprc Myoc Olfm1 Bmp2 Aurka Mecom Mme Trp53inp1 Glipr2 Lrp8 Cds1 Foxp1 Nucb2 Il4ra Adm Dkkl1 Tead2 Sash3 Ccl17 Thy1 Ldlr Trib3 Lif Six4 Cxcl10 Ccl5 Tmem98 Rorb Tbc1d24 H2-Aa Nfkbid Egr2 Atf5 Tgfb2 Tph1 Cdk6 Sh3pxd2b To…
0.002601142	14	109	3.230939576	Positive regulation of adaptive immune response	http://amigo.geneontology.org/amigo/term/GO:0002821	Tgfb1 Gata3 Ada C3 Cd74 Il18r1 Ptprc Mr1 P2rx7 Sash3 Nfkbid Cd24a Ccr2 B2m
0.002606958	29	341	2.139296188	Positive regulation of cytosolic calcium ion concentration	http://amigo.geneontology.org/amigo/term/GO:0007204	Lck Cd52 Tgfb1 Epor Trpv2 Avpr1a Pik3cg Bdkrb2 Adcy5 Calcr Ptprc Cxcl1 P2rx7 Trpv6 Adm Thy1 Plcg2 Cxcl10 Mcoln3 Trpv5 Lpar1 Tgfb2 Dmd Cd24a F2r Ccr2 Cx3cr1 Cxcl2 Ccr5
0.002676472	31	376	2.073963683	Regulation of hemopoiesis	http://amigo.geneontology.org/amigo/term/GO:1903706	Lck Lgals9 Spi1 Tgfb1 Stat3 Gata3 Ada Atp6ap1 Fstl3 Fos Lox Cd74 Ptprc Foxp1 Il4ra Sash3 Lif Ccl5 H2-Aa Nfkbid Cdk6 Tox Inhba Leo1 Cd24a Ccr2 Il17d Jun B2m H4c11 Sox4
0.002676472	15	123	3.067703953	Neutrophil migration	http://amigo.geneontology.org/amigo/term/GO:1990266	Ccl9 Cd74 Sell Cxcl1 Ccl22 Ccl17 Myd88 Rac2 Vav1 Cxcl10 Ccl5 Itga9 Tgfb2 Cxcl2 Srp54a
0.002676472	27	308	2.205161218	Regulation of T cell activation	http://amigo.geneontology.org/amigo/term/GO:0050863	Lck Lgals9 Tgfb1 Slc4a1 Gata3 Ada Twsg1 Aif1 Cd74 Ptprc Laptm5 Gpnmb Il4ra Itgal Sash3 Thy1 Rac2 Ccl5 H2-Aa Nfkbid Tox Slc7a1 Cd24a Ccr2 Rasal3 Sox4 Slfn1
0.002713417	23	243	2.380942245	Fat cell differentiation	http://amigo.geneontology.org/amigo/term/GO:0045444	Tgfb1 Klf4 Gata3 Srebf1 Nr4a1 Nr4a2 Bmp2 Mecom Cds1 Nucb2 Dkkl1 Ap1s2 Trib3 Egr2 Atf5 Tph1 Sh3pxd2b Napepld Insig1 Arl4a Arntl Adgrf5 Sort1
0.002767324	10	60	4.192528736	T cell migration	http://amigo.geneontology.org/amigo/term/GO:0072678	Lgals9 Itgb7 Myo1g Aif1 Stk39 Itgal Cxcl10 Ccl5 Ccr2 Gpr183
0.002775837	37	483	1.927000785	Positive regulation of immune response	http://amigo.geneontology.org/amigo/term/GO:0050778	Lck Lgals9 Spi1 Tgfb1 Slamf6 Gata3 Ada Myo1g Srebf1 Masp1 C3 Cd74 Il33 Il18r1 Ptprc C4bp Mr1 Unc13b Laptm5 Cxcl1 P2rx7 Il4ra Sash3 Thy1 Cd59a Vav1 Plcg2 C1qb Nfkbid Tgfb2 Cd24a Ccr2 Prkcb B2m Blnk C4b Ulbp1
0.002820587	90	1531	1.478749521	Plasma membrane bounded cell projection organization	http://amigo.geneontology.org/amigo/term/GO:0120036	Serpinf1 Klf4 Cd44 Kit Epor Neurl1a Cnp Kif19a Map2 Gata3 Nfe2l2 Trpv2 Scn1b Cfap54 Plek Acsl6 Btg2 Itgb4 Tshr Emb Stmn4 Klhl1 Matn2 Emp2 Alcam Tnfrsf12a Rhoq Aif1 Rp1 Fn1 Efhd1 Myoc Kif5c Nr4a2 Olfm1 Gsn Ehd4 Spef1 Aurka Lrp8 Uchl1 Rilpl2 P2rx7 Rph3a Kel Foxp1 Emp1 Iqgap1 Dnajb13 Adm Mcf2 Acsl4 Gpm6b Thy1 Rac2 Arhgap44 Lif Snx2 Inpp5j Dnai2 Ccl5 Dcdc2a Tbc1d24 Anln Bag4 Egr2 Snx10 Lpar1 Mboat1 R…
0.002881159	15	124	3.042964405	Granulocyte chemotaxis	http://amigo.geneontology.org/amigo/term/GO:0071621	Ccl9 Cd74 Sell Cxcl1 Ccl22 Ccl17 Rac2 Vav1 Cxcl10 Ccl5 Itga9 Tgfb2 S100a14 Cxcl2 Srp54a
0.002916095	8	39	5.160035367	Positive regulation of morphogenesis of an epithelium	http://amigo.geneontology.org/amigo/term/GO:1905332	Alox12 Tgfb1 Gata3 Itgax Lif Six4 Pik3cd Grem1
0.002925628	21	213	2.480087421	Cell-matrix adhesion	http://amigo.geneontology.org/amigo/term/GO:0007160	Itgb2 Itgb7 Itgb4 Emp2 Fermt3 Fn1 Myoc Fga Iqgap1 Itgal Gpm6b Thy1 Plet1 Itgbl1 Tesk2 Hpse Cdk6 Disc1 Dmd Actn2 Grem1
0.002925628	28	327	2.153959717	Cellular response to chemical stress	http://amigo.geneontology.org/amigo/term/GO:0062197	Klf4 Epor Pdk1 Mgst1 Nfe2l2 Tnfaip3 Bdkrb2 Fos Glrx Cyp1b1 Aif1 Efhd1 Lcn2 Nr4a2 Stk39 Slc7a11 Trp53inp1 Sesn2 Foxp1 Tbc1d24 Gch1 Slc25a24 Ermp1 Lrrc8e Prkaa1 Tlr6 Jun Arntl
0.002983918	17	153	2.795019157	Interleukin-6 production	http://amigo.geneontology.org/amigo/term/GO:0032635	Lgals9 Stat3 Tnfaip3 Aif1 Cd74 Il33 Laptm5 P2rx7 Myd88 Ddx58 Mbp Tlr1 Cd24a F2r Il17d Tlr6 Ccr5
0.002983918	17	153	2.795019157	Regulation of interleukin-6 production	http://amigo.geneontology.org/amigo/term/GO:0032675	Lgals9 Stat3 Tnfaip3 Aif1 Cd74 Il33 Laptm5 P2rx7 Myd88 Ddx58 Mbp Tlr1 Cd24a F2r Il17d Tlr6 Ccr5
0.003038177	29	345	2.114492754	Regulation of small molecule metabolic process	http://amigo.geneontology.org/amigo/term/GO:0062012	Stat3 Kit Pdk1 Slc4a1 Plek Avpr1a Srebf1 Guca2a Abcg1 Cd74 Pask Bmp2 Slc7a11 Sesn2 P2rx7 Nucb2 Nupr1 Dkk3 Dkkl1 Acsl4 Ldlr Trib3 Ttc39b Acacb Insig1 Entpd1 Prkaa1 Fdps Malrd1
0.003136769	68	1084	1.577999746	Response to organonitrogen compound	http://amigo.geneontology.org/amigo/term/GO:0010243	Cav2 Serpinf1 Timp1 Tgfb1 Klf4 Stat3 Snx6 Neurl1a Mgst1 Kcnq1 Pea15a Cybb Nfe2l2 Ada Cd68 Tnfaip3 Cdk1 Hcn2 Btg2 Srebf1 Pik3cg Tshr Fos Adcy5 Nr4a1 Cdkn1a Abcc1 Calcr Rhoq Aif1 Got1 Ptprn Sell Nr4a2 Gsn Rad51 Bcar3 Rragd Pik3r3 Sesn2 P2rx7 Asns Iqgap1 Nucb2 Adm Sesn3 Gnb5 Ldlr Htr3a Myd88 Trib3 Plcg2 Egr2 Gdf15 Cpeb2 Gnaz Insig1 Prkaa1 Tlr6 Actn2 Jun Prkcb Socs3 Rab31 Cxcl2 Serpina1a Sort1 Bglap3
0.003145887	41	560	1.84171798	Response to extracellular stimulus	http://amigo.geneontology.org/amigo/term/GO:0009991	Tgfb1 Nuak2 Abca1 Cybb Nfe2l2 Ada Cadps2 Mmp7 Cd68 Avpr1a Upp1 Srebf1 Fos Slc38a2 Krt18 Cdkn1a Eif2ak2 Dsc2 Aif1 Sctr Ptprc Atf3 Nr4a2 Gsn Sord Rragd Sesn2 P2rx7 Asns Nucb2 Adm Acsl4 Sesn3 Ldlr Gdf15 Dap Acacb Prkaa1 Jun Bglap3 Lilrb4a
0.003188551	17	154	2.776869682	Carbohydrate derivative catabolic process	http://amigo.geneontology.org/amigo/term/GO:1901136	Tgfb1 Cd44 Ampd3 Apobec3 Ada Upp1 Hexb Pde8b Nt5c2 Hexa Lyve1 Pde4a Hpse Apobec2 Entpd1 Pde7a Itpa
0.003227823	18	169	2.679249133	Regulation of T cell proliferation	http://amigo.geneontology.org/amigo/term/GO:0042129	Lgals9 Tgfb1 Slc4a1 Twsg1 Aif1 Ptprc Laptm5 Gpnmb Itgal Sash3 Rac2 Ccl5 H2-Aa Slc7a1 Cd24a Ccr2 Rasal3 Slfn1
0.003227823	19	184	2.597544978	Negative regulation of leukocyte activation	http://amigo.geneontology.org/amigo/term/GO:0002695	Lgals9 Spi1 Tgfb1 Abr Tnfaip3 Twsg1 Cd74 Laptm5 Gpnmb Il4ra Ldlr H2-Aa Nfkbid Cd24a Ccr2 Adgrf5 Sox11 Slfn1 Lilrb4a
0.0032418	26	296	2.209575955	Epithelium migration	http://amigo.geneontology.org/amigo/term/GO:0090132	Itgb2 Alox12 Serpinf1 Tgfb1 Klf4 Kit Gata3 Nfe2l2 Pik3cg Grhl2 Emp2 Nr4a1 Smoc2 Cyp1b1 Glipr2 Pik3r3 Anxa3 Foxp1 Plcg2 Gadd45a Anln Tgfb2 Pik3cd Prkca Jun Grem1
0.003265734	23	247	2.342384476	Positive regulation of defense response	http://amigo.geneontology.org/amigo/term/GO:0031349	Lgals9 Spi1 Slamf6 Srebf1 Pik3cg Abcc1 C3 Cd74 Il33 Tnfrsf11a Unc13b Cxcl1 Ctsc Nupr1 Ldlr Vav1 Ccl5 Napepld Cd24a Ccr2 Tlr6 Ccr5 Ulbp1
0.003338921	50	732	1.718249482	Regulation of kinase activity	http://amigo.geneontology.org/amigo/term/GO:0043549	Tpd52l1 Lgals9 Ccne1 Dbf4 Tgfb1 Klf4 Kit Neurl1a Chp1 Gadd45b Eef1a2 Tnfaip3 Pkib Pik3cg Pik3r5 Emp2 Cdkn1a Cd74 Ccnj Tnfrsf11a Ptprc Il1rn Cdc25b Tpx2 Lrp8 Pik3r3 Sesn2 Uchl1 Camkk2 Iqgap1 Thy1 Trib3 Rac2 Pik3ip1 Ccl5 Ptprh Gadd45a Tgfb2 Tlr1 Cenpe Cd24a Sfn Inka2 Tlr6 Socs3 Musk Ang Pak6 Grem1 Lilrb4a
0.003421053	18	170	2.663488844	Hemostasis	http://amigo.geneontology.org/amigo/term/GO:0007599	Alox12 Slc4a1 Nfe2l2 Plek Fzd6 Pros1 C3 Fermt3 Fn1 Slc7a11 Fga Rab27a Hpse Tph1 Entpd1 F2r Prkca Lilrb4a
0.003421053	4	8	12.57758621	Spindle elongation	http://amigo.geneontology.org/amigo/term/GO:0051231	Aurkb Racgap1 Kif23 Kif4
0.00346642	11	74	3.739282386	Homotypic cell-cell adhesion	http://amigo.geneontology.org/amigo/term/GO:0034109	Alox12 Plek Dsc2 Fermt3 Fn1 Slc7a11 Fga Ccl5 Cd24a Prkca Dsp
0.00346642	54	811	1.674943663	Cellular response to cytokine stimulus	http://amigo.geneontology.org/amigo/term/GO:0071345	Spi1 Klf4 Stat3 Cd44 Kit Epor Abca1 Gata3 Nfe2l2 Ccl9 Osmr Ciita Krt18 Aif1 Lox Cd74 Il33 Il18r1 Fn1 Ptprn Tnfrsf11a Ptprc Gsn Il1rn Stk39 Mme Trim2 Ugcg Laptm5 Cxcl1 Foxp1 Usp18 Il21r Il4ra Mcf2 Ccl22 Ccl17 Myd88 Oas2 Parp14 Eda2r Cxcl10 Ccl5 Bag4 Snx10 Oasl1 Cd24a Ccr2 Cx3cr1 Socs3 Cxcl2 Csf2rb Csf2rb2 Ccr5
0.00351471	58	890	1.639325843	Organophosphate metabolic process	http://amigo.geneontology.org/amigo/term/GO:0019637	Ckmt1 Ckb Tgfb1 Stat3 Ampd3 Pdk1 Slc4a1 Cnp Chp1 Ada Serinc3 Plek Acsl6 Upp1 Pik3cg Abca8b Rrm2 Hexb Pde8b Adcy5 Serinc2 Guca2a Synj2 Rhoq Chka Pip5k1b Nt5c2 Inpp1 Plcd4 Them5 Gale Pik3r3 Cds1 P2rx7 Nupr1 Acsl4 Adcy7 Pde4a Ldlr Plcg2 Inpp5j Pcyt1b Gch1 Mboat1 Pik3cd Ak7 Acacb Grk3 Napepld Entpd1 Prkaa1 Oas1a Socs3 Adgrf5 Fdps Pde7a Itpa Selenoi
0.003551456	9	51	4.439148073	Microtubule depolymerization	http://amigo.geneontology.org/amigo/term/GO:0007019	Kif19a Map2 Stmn4 Rp1 Spef1 Tpx2 Kif2c Ccsap Ckap2
0.003586705	19	186	2.569614386	Negative regulation of cell-cell adhesion	http://amigo.geneontology.org/amigo/term/GO:0022408	Alox12 Lgals9 Spi1 Tgfb1 Klf4 B4galnt2 Tnfaip3 Twsg1 Cd74 Il1rn Bmp2 Laptm5 Gpnmb Il4ra H2-Aa Nfkbid Mbp Cd24a Slfn1
0.003762484	39	529	1.854540121	Positive regulation of transferase activity	http://amigo.geneontology.org/amigo/term/GO:0051347	Tpd52l1 Lgals9 Dbf4 Tgfb1 Klf4 Kit Neurl1a Eef1a2 Pkib Pik3cg Aurkb Pik3r5 Grhl2 Dscc1 Emp2 Cdkn1a Serinc2 Cd74 Tnfrsf11a Mastl Il1rn Cdc25b Tpx2 Lrp8 Camkk2 Iqgap1 Trib3 Parm1 Ccl5 Tgfb2 Tlr1 Cenpe Cd24a Dtx3l Tlr6 Musk Ang Pak6 Grem1
0.003799729	30	368	2.050693403	Positive regulation of GTPase activity	http://amigo.geneontology.org/amigo/term/GO:0043547	Cav2 Rasa4 Abr Ccl9 Dock2 Racgap1 Rin1 Arhgap19 Bcar3 Agfg2 Iqgap1 Tbc1d9 Ccl22 Ccl17 Thy1 Gnb5 Arhgap44 Vav1 Ccl5 Tbc1d24 Ralgapa2 Rap1gap2 Tbc1d2 Rgl3 Arhgap11a Sgsm1 F2r Rasal3 Jun Arhgdig
0.003845709	29	351	2.078347578	Cell-substrate adhesion	http://amigo.geneontology.org/amigo/term/GO:0031589	Itgb2 Itgb7 Myo1g Itgb4 Parvg Emp2 Ccdc80 St6gal1 Smoc2 Tnfrsf12a Fermt3 Fn1 Myoc Fga Iqgap1 Itgal Gpm6b Thy1 Plet1 Itgbl1 Rac2 Tesk2 Hpse Cdk6 Disc1 Dmd Actn2 Col8a1 Grem1
0.003850558	18	172	2.632518043	Mononuclear cell migration	http://amigo.geneontology.org/amigo/term/GO:0071674	Lgals9 Itgb7 Spi1 Tgfb1 Gata3 Ccl9 Myo1g Aif1 Stk39 Itgal Ccl22 Ccl17 Cxcl10 Ccl5 S100a14 Ccr2 Gpr183 Grem1
0.003925734	20	203	2.47834211	Negative regulation of cell activation	http://amigo.geneontology.org/amigo/term/GO:0050866	Alox12 Lgals9 Spi1 Tgfb1 Abr Tnfaip3 Twsg1 Cd74 Laptm5 Gpnmb Il4ra Ldlr H2-Aa Nfkbid Cd24a Ccr2 Adgrf5 Sox11 Slfn1 Lilrb4a
0.003974688	25	284	2.214363769	Negative regulation of cell adhesion	http://amigo.geneontology.org/amigo/term/GO:0007162	Alox12 Lgals9 Spi1 Tgfb1 Klf4 B4galnt2 Cldn7 Tnfaip3 Cyp1b1 Twsg1 Cd74 Ptprc Myoc Il1rn Bmp2 Laptm5 Gpnmb Il4ra Plet1 H2-Aa Nfkbid Mbp Cd24a Plxnc1 Slfn1
0.004079748	17	158	2.706569184	Steroid biosynthetic process	http://amigo.geneontology.org/amigo/term/GO:0006694	Srebf1 Pde8b Sqle Cyp39a1 Abcg1 Bmp2 Dkk3 Dkkl1 Msmo1 Sc5d Insig1 Cyb5r2 Prkaa1 Bmpr1b Fdps Hsd3b2 Malrd1
0.004079748	17	158	2.706569184	Cellular response to starvation	http://amigo.geneontology.org/amigo/term/GO:0009267	Nuak2 Nfe2l2 Cadps2 Upp1 Srebf1 Slc38a2 Cdkn1a Eif2ak2 Dsc2 Atf3 Rragd Sesn2 Asns Sesn3 Dap Prkaa1 Jun
0.004100358	33	423	1.962460259	Regulation of lymphocyte activation	http://amigo.geneontology.org/amigo/term/GO:0051249	Lck Lgals9 Tgfb1 Slc4a1 Gata3 Ada Tnfaip3 Cdkn1a Twsg1 Aif1 Cd74 Ptprc Laptm5 Gpnmb Il4ra Itgal Sash3 Thy1 Myd88 Rac2 Ccl5 H2-Aa Nfkbid Tox Slc7a1 Cd24a Ccr2 Gpr183 Rasal3 Sox11 Sox4 Slfn1 Ulbp1
0.00414162	29	353	2.066572238	Regulation of lipid metabolic process	http://amigo.geneontology.org/amigo/term/GO:0019216	Tgfb1 Kit Pdk1 Chp1 Eef1a2 Avpr1a Srebf1 Pik3cg Pde8b Abcg1 C3 Cd74 Sctr Bmp2 Nucb2 Dkk3 Dkkl1 Acsl4 Ldlr Trib3 Pik3ip1 Ttc39b Apoc1 Acacb Insig1 Prkaa1 Adgrf5 Fdps Malrd1
0.004182603	26	302	2.165677095	Tissue migration	http://amigo.geneontology.org/amigo/term/GO:0090130	Itgb2 Alox12 Serpinf1 Tgfb1 Klf4 Kit Gata3 Nfe2l2 Pik3cg Grhl2 Emp2 Nr4a1 Smoc2 Cyp1b1 Glipr2 Pik3r3 Anxa3 Foxp1 Plcg2 Gadd45a Anln Tgfb2 Pik3cd Prkca Jun Grem1
0.004245619	34	442	1.935013263	Response to oxidative stress	http://amigo.geneontology.org/amigo/term/GO:0006979	Lck Klf4 Epor Pdk1 Slc4a1 Mgst1 Nfe2l2 Ada Tnfaip3 Fos Glrx Abcc1 Cyp1b1 Aif1 Ptprn Lcn2 Nr4a2 Slc7a11 Trp53inp1 Sesn2 Foxp1 Hp Sesn3 Srxn1 Tbc1d24 Gch1 Rcan2 Slc25a24 Ermp1 Gja3 Prkaa1 Tlr6 Jun Arntl
0.004245619	16	144	2.795019157	Positive regulation of leukocyte proliferation	http://amigo.geneontology.org/amigo/term/GO:0070665	Slc4a1 Ada St6gal1 Cdkn1a Aif1 Cd74 Ptprc Itgal Sash3 Myd88 Ccl5 Slc7a1 Cd24a Ccr2 Gpr183 Rasal3
0.004363306	15	130	2.902519894	Positive regulation of lymphocyte proliferation	http://amigo.geneontology.org/amigo/term/GO:0050671	Slc4a1 Ada Cdkn1a Aif1 Cd74 Ptprc Itgal Sash3 Myd88 Ccl5 Slc7a1 Cd24a Ccr2 Gpr183 Rasal3
0.004373526	48	704	1.715125392	Cellular response to nitrogen compound	http://amigo.geneontology.org/amigo/term/GO:1901699	Cav2 Tgfb1 Klf4 Stat3 Snx6 Neurl1a Kcnq1 Ly6g6e Cybb Nfe2l2 Hcn2 Srebf1 Pik3cg Tshr Ciita Ly6e Adcy5 Nr4a1 Abcc1 Rhoq Aif1 Got1 Nr4a2 Rad51 Bcar3 Rragd Pik3r3 Sesn2 P2rx7 Nucb2 Sorbs2 Sesn3 Gnb5 Htr3a Trib3 Gdf15 Cpeb2 Gnaz Ddx58 Insig1 Prkaa1 Tlr6 Actn2 Prkcb Socs3 Rab31 Bglap3 Ly6c1
0.004373526	33	425	1.953225152	Ameboidal-type cell migration	http://amigo.geneontology.org/amigo/term/GO:0001667	Itgb2 Alox12 Serpinf1 Timp1 Itgb7 Tgfb1 Klf4 Kit Gata3 Nfe2l2 Sgpl1 Pik3cg Itgb4 Emp2 Nr4a1 Smoc2 Cyp1b1 Fn1 Glipr2 Pik3r3 Anxa3 Foxp1 Iqgap1 Plcg2 Gadd45a Anln Bag4 Tgfb2 Pik3cd Prkca Jun Pdlim1 Grem1
0.004458175	8	42	4.791461412	Microglial cell activation	http://amigo.geneontology.org/amigo/term/GO:0001774	Aif1 Il33 Ctsc Ldlr Tlr1 Tlr6 Cx3cr1 Jun
0.004473612	7	32	5.502693966	Mature B cell differentiation	http://amigo.geneontology.org/amigo/term/GO:0002335	Spi1 Ada Tnfaip3 Cdh17 Plcg2 Gpr183 Bcl3
0.004508499	9	53	4.271633051	Ribonucleotide catabolic process	http://amigo.geneontology.org/amigo/term/GO:0009261	Ampd3 Ada Upp1 Pde8b Nt5c2 Pde4a Entpd1 Pde7a Itpa
0.004508499	9	53	4.271633051	Negative regulation of viral genome replication	http://amigo.geneontology.org/amigo/term/GO:0045071	Apobec3 Slpi Eif2ak2 Fam111a Oas2 Ccl5 Oasl1 Oas1a Oas1g
0.004569454	13	103	3.174924674	Positive regulation of adaptive immune response based on somatic recombination of immune receptors built from immunoglobulin superfamily domains	http://amigo.geneontology.org/amigo/term/GO:0002824	Tgfb1 Gata3 Ada C3 Il18r1 Ptprc Mr1 P2rx7 Sash3 Nfkbid Cd24a Ccr2 B2m
0.004680078	14	117	3.010020631	Leukocyte apoptotic process	http://amigo.geneontology.org/amigo/term/GO:0071887	Ada Aurkb St6gal1 Cd74 Slc7a11 P2rx7 Foxp1 Ccl5 Nfkbid Tgfb2 Pik3cd Serpinb9 Cd24a Ccr5
0.004746362	37	500	1.861482759	Organophosphate biosynthetic process	http://amigo.geneontology.org/amigo/term/GO:0090407	Ckmt1 Ckb Tgfb1 Stat3 Ampd3 Pdk1 Chp1 Ada Plek Acsl6 Upp1 Pik3cg Abca8b Rrm2 Hexb Adcy5 Guca2a Chka Pip5k1b Inpp1 Pik3r3 Cds1 Acsl4 Adcy7 Plcg2 Pcyt1b Gch1 Mboat1 Pik3cd Ak7 Acacb Entpd1 Oas1a Socs3 Adgrf5 Fdps Selenoi
0.004852306	34	446	1.917658884	Response to peptide hormone	http://amigo.geneontology.org/amigo/term/GO:0043434	Cav2 Timp1 Tgfb1 Stat3 Cybb Nfe2l2 Btg2 Srebf1 Tshr Nr4a1 Rhoq Got1 Ptprn Nr4a2 Bcar3 Pik3r3 Sesn2 Iqgap1 Nucb2 Adm Sesn3 Trib3 Egr2 Gdf15 Cpeb2 Insig1 Prkaa1 Actn2 Prkcb Socs3 Rab31 Serpina1a Sort1 Bglap3
0.005127382	9	54	4.192528736	Sterol biosynthetic process	http://amigo.geneontology.org/amigo/term/GO:0016126	Srebf1 Sqle Abcg1 Msmo1 Sc5d Insig1 Cyb5r2 Prkaa1 Fdps
0.005127382	9	54	4.192528736	Response to electrical stimulus	http://amigo.geneontology.org/amigo/term/GO:0051602	Eef1a2 Btg2 Fbxo32 Ciita Nr4a1 Aif1 P2rx7 Cd14 Musk
0.005127793	12	91	3.317165593	Regulation of chemokine production	http://amigo.geneontology.org/amigo/term/GO:0032642	Lgals9 Klf4 Eif2ak2 Aif1 Cd74 Il33 Foxp1 Il4ra Myd88 Ccl5 Mbp Cd24a
0.005214887	58	907	1.608599779	Enzyme linked receptor protein signaling pathway	http://amigo.geneontology.org/amigo/term/GO:0007167	Cav2 Lck Lgals9 Spi1 Tgfb1 Stat3 Snx6 Kit Neurl1a Ly6g6e Gata3 Frk Btbd11 Sgpl1 Fstl3 Srebf1 Fos Glrx Shcbp1 Fgf12 Igfbp6 Amhr2 Smoc2 Twsg1 Rhoq Lox Got1 Hexa Pigr Myoc Gfra4 Bmp2 Bcar3 Pik3r3 Iqgap1 Nucb2 Fgfr2 Sesn3 Myd88 Cd59a Lif Muc20 Pmepa1 Gdf15 Tgfb2 Pik3cd Inhba Bex1 Prkaa1 Bmpr1b Jun Prkcb Socs3 Musk Blnk Sox11 Sort1 Grem1
0.005275747	64	1028	1.566080773	Positive regulation of cell population proliferation	http://amigo.geneontology.org/amigo/term/GO:0008284	Cav2 Alox12 Timp1 Foxm1 Ccne1 Tgfb1 Stat3 Kit Epor Slc4a1 Ada Cldn7 Tnfaip3 Cdk1 Avpr1a Tshr Osmr Emp2 St6gal1 Nr4a1 Cdkn1a Aif1 Cd74 Fn1 Ptprn Ptprc Atf3 Bmp2 Fosl2 Cxcl1 Foxp1 Itgax Adm Itgal Fgfr2 Sash3 Myd88 Rac2 Lif Cxcl10 Ccl5 Hpse Tgfb2 Pik3cd Cdk6 Tox Slc7a1 Disc1 Dmd Cd24a F2r Ccr2 Bex1 Prkaa1 Prkca Gpr183 Rasal3 Cx3cr1 Jun Cd248 Sox11 Ang Grem1 Sox4
0.005354344	31	395	1.974203405	Regulation of DNA-binding transcription factor activity	http://amigo.geneontology.org/amigo/term/GO:0051090	Itgb2 Spi1 Tgfb1 Klf4 Stat3 Kit Chp1 Tnfaip3 Fzd6 Eif2ak2 Cyp1b1 Il18r1 Tnfrsf11a Lrp8 Anxa3 Anxa4 Nupr1 Myd88 Eda2r Nfkbid Dap Ddx58 Adgrf1 Tlr6 Cx3cr1 Prkcb Trim30d Trim5 Trim12a Foxs1 Grem1
0.005499515	16	148	2.719478099	Calcium ion transmembrane import into cytosol	http://amigo.geneontology.org/amigo/term/GO:0097553	Lck Tgfb1 Trpv2 Calcr Ptprc P2rx7 Trpv6 Thy1 Plcg2 Cxcl10 Mcoln3 Trpv5 Tgfb2 Dmd F2r Ccr5
0.005570232	12	92	3.281109445	Response to chemokine	http://amigo.geneontology.org/amigo/term/GO:1990868	Ccl9 Lox Stk39 Cxcl1 Ccl22 Ccl17 Cxcl10 Ccl5 Ccr2 Cx3cr1 Cxcl2 Ccr5
0.005570232	12	92	3.281109445	Cellular response to chemokine	http://amigo.geneontology.org/amigo/term/GO:1990869	Ccl9 Lox Stk39 Cxcl1 Ccl22 Ccl17 Cxcl10 Ccl5 Ccr2 Cx3cr1 Cxcl2 Ccr5
0.005570232	12	92	3.281109445	Chemokine production	http://amigo.geneontology.org/amigo/term/GO:0032602	Lgals9 Klf4 Eif2ak2 Aif1 Cd74 Il33 Foxp1 Il4ra Myd88 Ccl5 Mbp Cd24a
0.005816756	24	276	2.187406297	Cellular response to oxidative stress	http://amigo.geneontology.org/amigo/term/GO:0034599	Klf4 Epor Pdk1 Mgst1 Nfe2l2 Tnfaip3 Fos Glrx Cyp1b1 Aif1 Lcn2 Nr4a2 Slc7a11 Trp53inp1 Sesn2 Foxp1 Tbc1d24 Gch1 Slc25a24 Ermp1 Prkaa1 Tlr6 Jun Arntl
0.005817383	25	293	2.146345769	Epithelial cell migration	http://amigo.geneontology.org/amigo/term/GO:0010631	Itgb2 Alox12 Serpinf1 Tgfb1 Klf4 Kit Gata3 Nfe2l2 Pik3cg Emp2 Nr4a1 Smoc2 Cyp1b1 Glipr2 Pik3r3 Anxa3 Foxp1 Plcg2 Gadd45a Anln Tgfb2 Pik3cd Prkca Jun Grem1
0.005817383	13	106	3.085068315	Leukocyte homeostasis	http://amigo.geneontology.org/amigo/term/GO:0001776	Tgfb1 Ada Tnfaip3 Cd74 Mecom Slc7a11 P2rx7 Tgfb2 Pik3cd Cd24a Ccr2 Gpr183 Lilrb4a
0.005817383	17	164	2.60754836	Negative regulation of ion transport	http://amigo.geneontology.org/amigo/term/GO:0043271	Tgfb1 Kcnq1 Fgf12 Il1rn Stk39 Gem Tcaf2 Kel Acsl4 Gpm6b Gnb5 Pxk Tgfb2 Maob Entpd1 Actn2 Ano9
0.005887782	54	833	1.630707455	Inorganic ion transmembrane transport	http://amigo.geneontology.org/amigo/term/GO:0098660	Scnn1g Lck Tgfb1 Clcn5 Slc4a1 Kcnq1 Chp1 Stac2 Trpv2 Atp6ap1 Scn1b Hcn2 Atp6v1c2 Pik3cg Glrx Atp12a Fgf12 Calcr Slc37a1 Slc15a1 Slc9a4 Atp6v1g3 Ptprc Stk39 Slc20a1 Kcnc4 Gem Atp6v0d2 P2rx7 Kel Trpv6 Scnn1a Zdhhc13 Rhcg Stim1 Slc9a9 Thy1 Gnb5 Plcg2 Cxcl10 Mcoln3 Trpv5 Tgfb2 Slc35g1 S100a1 Dmd F2r Kcnk3 Actn2 Ano9 Slc31a2 Slc4a5 Ano3 Ccr5
0.006061196	12	93	3.245828699	Regulation of protein depolymerization	http://amigo.geneontology.org/amigo/term/GO:1901879	Map2 Plek Rp1 Gsn Spef1 Tpx2 Tmod1 Ckap2 Shroom2 Lmod1 Actn2 Sptbn2
0.006093883	15	135	2.795019157	Sterol metabolic process	http://amigo.geneontology.org/amigo/term/GO:0016125	Abca1 Srebf1 Sqle Cyp39a1 Abcg1 Soat1 Msmo1 Sc5d Ldlr Ttc39b Apoc1 Insig1 Cyb5r2 Prkaa1 Fdps
0.006098576	30	381	1.980722237	Exocytosis	http://amigo.geneontology.org/amigo/term/GO:0006887	Lgals9 Spi1 Kit Syn2 Abr Cadps2 Atp6ap1 Plek Myo1g Rab15 Exoc3l4 Tnfaip2 Nkd2 Glrx Snap23 Fga Unc13b P2rx7 Anxa3 Sytl2 Il4ra Rab27a Rac2 Exoc6b Ccl5 Tph1 Ccr2 Prkcb Rab31 Sptbn2
0.006186033	16	150	2.683218391	Granulocyte migration	http://amigo.geneontology.org/amigo/term/GO:0097530	Ccl9 Cd74 Sell Cxcl1 Ccl22 Ccl17 Myd88 Rac2 Vav1 Cxcl10 Ccl5 Itga9 Tgfb2 S100a14 Cxcl2 Srp54a
0.006186033	67	1097	1.53636878	Ion transmembrane transport	http://amigo.geneontology.org/amigo/term/GO:0034220	Scnn1g Lck Tgfb1 Clcn5 Slc4a1 Kcnq1 Chp1 Cybb Stac2 Trpv2 Atp6ap1 Scn1b Slc16a7 Hcn2 Atp6v1c2 Pik3cg Glrx Emb Atp12a Fgf12 Abcc1 Calcr Slc37a1 Slc15a1 Slc9a4 Atp6v1g3 Ptprc Tmem63a Stk39 Slc20a1 Slc7a11 Kcnc4 Gem Atp6v0d2 P2rx7 Rph3a Tcaf2 Kel Trpv6 Slc41a3 Scnn1a Zdhhc13 Rhcg Stim1 Slc9a9 Thy1 Gnb5 Htr3a Plcg2 Cxcl10 Mcoln3 Trpv5 Tgfb2 Slc7a5 Slc7a1 Slc35g1 S100a1 Dmd Lrrc8e F2r Kcnk3 Actn2 Ano9…
0.006186033	20	212	2.373129473	Regulation of leukocyte migration	http://amigo.geneontology.org/amigo/term/GO:0002685	Lgals9 Spi1 Tgfb1 Abr Ada Mmp28 Aif1 Cd74 Il33 Sell Stk39 Thy1 Myd88 Rac2 Cxcl10 Ccl5 S100a14 Ccr2 Cx3cr1 Grem1
0.006265775	26	312	2.096264368	Peptide transport	http://amigo.geneontology.org/amigo/term/GO:0015833	Pde1c Mgst1 Kcnq1 Abca1 Srebf1 Glrx Pde8b Adcy5 Abcc1 Abcg1 Cd74 Slc15a1 Ptprn Pask Il1rn Slc7a11 Fga Cdh17 Tfr2 Nucb2 Acsl4 Lif Ccl5 Arntl Ica1 Sox4
0.006568449	12	94	3.211298606	Regulation of alpha-beta T cell activation	http://amigo.geneontology.org/amigo/term/GO:0046634	Lgals9 Tgfb1 Gata3 Ada Twsg1 Ptprc Il4ra Sash3 Nfkbid Cd24a Ccr2 Rasal3
0.006637356	8	45	4.472030651	Purine ribonucleotide catabolic process	http://amigo.geneontology.org/amigo/term/GO:0009154	Ampd3 Ada Pde8b Nt5c2 Pde4a Entpd1 Pde7a Itpa
0.006637356	43	624	1.733449381	Regulation of protein kinase activity	http://amigo.geneontology.org/amigo/term/GO:0045859	Tpd52l1 Lgals9 Ccne1 Dbf4 Tgfb1 Kit Neurl1a Chp1 Gadd45b Tnfaip3 Pkib Pik3cg Pik3r5 Emp2 Cdkn1a Ccnj Tnfrsf11a Ptprc Il1rn Cdc25b Tpx2 Lrp8 Sesn2 Uchl1 Camkk2 Iqgap1 Thy1 Trib3 Rac2 Ccl5 Ptprh Gadd45a Tgfb2 Tlr1 Cenpe Cd24a Sfn Inka2 Tlr6 Ang Pak6 Grem1 Lilrb4a
0.006637356	8	45	4.472030651	Positive regulation of T cell mediated immunity	http://amigo.geneontology.org/amigo/term/GO:0002711	Gata3 Il18r1 Ptprc Mr1 P2rx7 Sash3 Cd24a B2m
0.006637356	11	81	3.416134525	Chemokine-mediated signaling pathway	http://amigo.geneontology.org/amigo/term/GO:0070098	Ccl9 Stk39 Cxcl1 Ccl22 Ccl17 Cxcl10 Ccl5 Ccr2 Cx3cr1 Cxcl2 Ccr5
0.006694595	13	108	3.02793742	Positive regulation of lymphocyte mediated immunity	http://amigo.geneontology.org/amigo/term/GO:0002708	Tgfb1 Slamf6 Gata3 C3 Il18r1 Ptprc Mr1 P2rx7 Sash3 Vav1 Cd24a B2m Ulbp1
0.006699492	96	1710	1.412220206	Cellular protein localization	http://amigo.geneontology.org/amigo/term/GO:0034613	Cav2 Itgb7 Ccne1 Spi1 Tgfb1 Ap1m2 Stat3 Snx6 Zdhhc24 Slc4a1 Tex15 Chp1 Map2 Stac2 Cd68 Tnfaip3 Cdk1 Epb41l2 Srebf1 Aurkb Tnfaip2 Nkd2 Csnk1e Emp2 Krt18 Cdkn1a Rhoq Cd74 Cdca5 Bard1 Mlph Pigr Kif5c Gsn Slc28a2 Snap23 Ehd4 Aurka Slc7a11 Laptm5 Stil Sesn2 Rilpl2 Rph3a Tcaf2 Iqgap1 Sytl2 Itgal Fam53b Gpm6b Ap1s2 Sorbs2 Tbc1d9 Thy1 Trim29 Rab27a Rtp4 Arhgap44 Lif Neurl1b Six4 Snx2 Gnptab Tmem98 Zdhhc2…
0.006882096	17	167	2.560706174	Blood coagulation	http://amigo.geneontology.org/amigo/term/GO:0007596	Alox12 Slc4a1 Nfe2l2 Plek Fzd6 Pros1 C3 Fermt3 Fn1 Slc7a11 Fga Rab27a Hpse Entpd1 F2r Prkca Lilrb4a
0.007066486	10	69	3.645677161	Cell adhesion mediated by integrin	http://amigo.geneontology.org/amigo/term/GO:0033627	Itgb7 Ada Itgb4 Cyp1b1 Fermt3 Itgbl1 Lif Ccl5 Tgfb2 Cd24a
0.007308858	32	422	1.907501226	Small GTPase mediated signal transduction	http://amigo.geneontology.org/amigo/term/GO:0007264	Foxm1 Rasa4 Abca1 Cyth4 Dock2 Pik3cg Rab15 Cdkn1a Rhoq Aif1 Arhgap19 Plcd4 Myoc Psd4 Bcar3 Rab30 Nucb2 Rab39b Rac2 Arhgap44 Vav1 Ralgapa2 Lpar1 Rap1gap2 Tgfb2 Rhou Rgl3 F2r Rasal3 Cdc42se2 Jun Arhgdig
0.007387129	26	316	2.069729376	Regulation of ERK1 and ERK2 cascade	http://amigo.geneontology.org/amigo/term/GO:0070372	Tgfb1 Klf4 Ndrg2 Cd44 Epor Atp6ap1 Ccl9 Calcr C3 Cd74 Fn1 Tnfrsf11a Ptprc Atf3 Bmp2 Fga Glipr2 Gpnmb Ccl22 Ccl17 Lif Ccl5 Dmd F2r Gpr183 Jun
0.007666897	12	96	3.144396552	Cellular response to alcohol	http://amigo.geneontology.org/amigo/term/GO:0097306	Scnn1g Spi1 Klf4 Abca1 Cybb Adcy5 Rad51 Trp53inp1 Lrp8 Adcy7 Inhba Prkaa1
0.007666897	50	765	1.644128916	Inorganic cation transmembrane transport	http://amigo.geneontology.org/amigo/term/GO:0098662	Scnn1g Lck Tgfb1 Clcn5 Kcnq1 Chp1 Stac2 Trpv2 Atp6ap1 Scn1b Hcn2 Atp6v1c2 Pik3cg Glrx Atp12a Fgf12 Calcr Slc15a1 Slc9a4 Atp6v1g3 Ptprc Stk39 Slc20a1 Kcnc4 Gem Atp6v0d2 P2rx7 Kel Trpv6 Scnn1a Zdhhc13 Rhcg Stim1 Slc9a9 Thy1 Gnb5 Plcg2 Cxcl10 Mcoln3 Trpv5 Tgfb2 Slc35g1 S100a1 Dmd F2r Kcnk3 Actn2 Slc31a2 Slc4a5 Ccr5
0.007666897	39	553	1.774053751	Signal release	http://amigo.geneontology.org/amigo/term/GO:0023061	Pde1c Syn2 Kcnq1 Abca1 Gata3 Cadps2 Srebf1 Glrx Pde8b Adcy5 Abcg1 Ptprn Pask Tnfrsf11a Il1rn Snap23 Kcnc4 Fga Unc13b P2rx7 Rph3a Tfr2 Trpv6 Nucb2 Adm Acsl4 Mctp2 Lif Ccl5 Maob Inhba Entpd1 F2r Prkcb Arntl Ica1 Sox11 Sptbn2 Sox4
0.007666897	14	124	2.840100111	Regulation of ossification	http://amigo.geneontology.org/amigo/term/GO:0030278	Tgfb1 Calcr Gfra4 Bmp2 P2rx7 Gpm6b Egr2 Tgfb2 Tph1 Matn1 Bmpr1b Sox11 Bglap3 Grem1
0.007666897	12	96	3.144396552	Myeloid cell activation involved in immune response	http://amigo.geneontology.org/amigo/term/GO:0002275	Spi1 Kit Abr Dock2 Il33 Snap23 Anxa3 Il4ra Myd88 Rac2 Ccr2 Lilrb4a
0.007734323	58	925	1.577297297	Negative regulation of gene expression	http://amigo.geneontology.org/amigo/term/GO:0010629	Serpinf1 Lgals9 Celf2 Spi1 Tgfb1 Klf4 Stat3 Ndrg2 Carhsp1 Kcnq1 Tex15 Gata3 Dhx58 Tnfaip3 Cdk1 Rel Btg2 Cdkn1a Calcr Eif2ak2 Twsg1 Aif1 Il33 Fn1 Ptprc Olfm1 Chac1 Bmp2 Aurka Trp53inp1 Laptm5 Sesn2 Gpnmb Anxa4 Adcy7 Ldlr Myd88 Cd59a Rbm46 Parp14 Tmem98 Tgfb2 Cpeb2 Pik3cd Slc7a5 Enc1 Acacb Ago4 Serpinb1a Cd24a Prkaa1 Tlr6 Cx3cr1 Bcl3 Musk Sox11 Ang Serpinb1c
0.007790351	31	406	1.920715135	Striated muscle tissue development	http://amigo.geneontology.org/amigo/term/GO:0014706	Cav2 Tgfb1 Epor Neurl1a Eya2 Plagl1 Cdk1 Btg2 Fos Ly6e Nr4a1 Pi16 Lox Atf3 Bmp2 Kel Foxp1 Nupr1 Sorbs2 Six4 Egr2 Tgfb2 Pgm5 Dmd Prkaa1 Actn2 Dsp Arntl Fdps Sox11 Grem1
0.007883	11	83	3.333818031	Regulation of biological process involved in symbiotic interaction	http://amigo.geneontology.org/amigo/term/GO:0043903	Cav2 Trim35 Ciita Ly6e Cd74 Gsn Cxcl1 Tmprss4 Trim30d Trim5 Trim12a
0.008035929	46	689	1.679445473	Negative regulation of cell population proliferation	http://amigo.geneontology.org/amigo/term/GO:0008285	Cav2 Serpinf1 Lgals9 Tgfb1 Klf4 Stat3 Ndrg2 Neurl1a Gata3 Trpv2 Tnfaip3 Btg2 Bdkrb2 Agtpbp1 Cdkn1a Eif2ak2 Cyp1b1 Twsg1 Aif1 Il33 Bmp2 Trp53inp1 Laptm5 Gpnmb Nupr1 Adm Fgfr2 Lif H2-Aa Atf5 Tgfb2 Cdk6 Inhba Cd24a Sfn F2r Bmpr1b Jun B2m Sox11 Ang Grem1 Sox4 Slfn1 Ccr5 Srpx
0.008099344	6	26	5.805039788	Negative regulation of steroid biosynthetic process	http://amigo.geneontology.org/amigo/term/GO:0010894	Pde8b Bmp2 Dkk3 Dkkl1 Insig1 Malrd1
0.008099344	98	1765	1.396717788	Neurogenesis	http://amigo.geneontology.org/amigo/term/GO:0022008	Serpinf1 Tgfb1 Klf4 Stat3 Kit Epor Neurl1a Cnp Nav1 Map2 Gata3 Nfe2l2 Trpv2 Scn1b Acsl6 Btg2 Itgb4 Tshr Agtpbp1 Hexb Emb Stmn4 Klhl1 Matn2 Alcam Racgap1 Tnfrsf12a C3 Il33 Hexa Rp1 Fn1 Efhd1 Myoc Kif5c Nr4a2 Olfm1 Gsn Chac1 Bmp2 Aurka Mme Ugcg Lrp8 Ugdh Uchl1 Kel Foxp1 Iqgap1 Adm Mcf2 Acsl4 Gpm6b Thy1 Ldlr Rac2 Arhgap44 Lif Six4 Inpp5j Ccl5 Tmem98 Dcdc2a Rorb Tbc1d24 Mcoln3 Egr2 Atf5 Lpar1 Mboat1 …
0.008099344	14	125	2.81737931	Positive regulation of inflammatory response	http://amigo.geneontology.org/amigo/term/GO:0050729	Pik3cg Abcc1 C3 Il33 Tnfrsf11a Ctsc Nupr1 Ldlr Ccl5 Napepld Cd24a Ccr2 Tlr6 Ccr5
0.008099344	17	170	2.515517241	Coagulation	http://amigo.geneontology.org/amigo/term/GO:0050817	Alox12 Slc4a1 Nfe2l2 Plek Fzd6 Pros1 C3 Fermt3 Fn1 Slc7a11 Fga Rab27a Hpse Entpd1 F2r Prkca Lilrb4a
0.008099344	96	1722	1.40237895	Cellular macromolecule localization	http://amigo.geneontology.org/amigo/term/GO:0070727	Cav2 Itgb7 Ccne1 Spi1 Tgfb1 Ap1m2 Stat3 Snx6 Zdhhc24 Slc4a1 Tex15 Chp1 Map2 Stac2 Cd68 Tnfaip3 Cdk1 Epb41l2 Srebf1 Aurkb Tnfaip2 Nkd2 Csnk1e Emp2 Krt18 Cdkn1a Rhoq Cd74 Cdca5 Bard1 Mlph Pigr Kif5c Gsn Slc28a2 Snap23 Ehd4 Aurka Slc7a11 Laptm5 Stil Sesn2 Rilpl2 Rph3a Tcaf2 Iqgap1 Sytl2 Itgal Fam53b Gpm6b Ap1s2 Sorbs2 Tbc1d9 Thy1 Trim29 Rab27a Rtp4 Arhgap44 Lif Neurl1b Six4 Snx2 Gnptab Tmem98 Zdhhc2…
0.008237225	20	218	2.307813983	Myeloid leukocyte differentiation	http://amigo.geneontology.org/amigo/term/GO:0002573	Spi1 Tgfb1 Kit Gata3 Atp6ap1 Fstl3 Fos Calcr Cd74 Tnfrsf11a Batf3 Foxp1 Lif Ccl5 Snx10 Cdk6 Gpr183 Jun Sh3pxd2a Srp54a
0.008237225	16	155	2.596662959	Organophosphate catabolic process	http://amigo.geneontology.org/amigo/term/GO:0046434	Ampd3 Cnp Ada Upp1 Pde8b Synj2 Nt5c2 Inpp1 Pde4a Ldlr Plcg2 Inpp5j Napepld Entpd1 Pde7a Itpa
0.008248246	13	111	2.946101274	Negative regulation of immune effector process	http://amigo.geneontology.org/amigo/term/GO:0002698	Lgals9 Spi1 Tgfb1 Abr Tnfaip3 Il33 Ptprc Il4ra Cd59a Tgfb2 Serpinb9 Ccr2 Lilrb4a
0.008450872	8	47	4.281731475	Cellular response to amino acid starvation	http://amigo.geneontology.org/amigo/term/GO:0034198	Slc38a2 Cdkn1a Eif2ak2 Atf3 Rragd Sesn2 Sesn3 Dap
0.008487451	32	427	1.885165146	Muscle tissue development	http://amigo.geneontology.org/amigo/term/GO:0060537	Cav2 Tgfb1 Epor Neurl1a Eya2 Plagl1 Cdk1 Btg2 Fos Ly6e Nr4a1 Pi16 Lox Csrp1 Atf3 Bmp2 Kel Foxp1 Nupr1 Sorbs2 Six4 Egr2 Tgfb2 Pgm5 Dmd Prkaa1 Actn2 Dsp Arntl Fdps Sox11 Grem1
0.008632588	20	219	2.29727602	Positive regulation of ERK1 and ERK2 cascade	http://amigo.geneontology.org/amigo/term/GO:0070374	Tgfb1 Cd44 Epor Atp6ap1 Ccl9 Calcr C3 Cd74 Tnfrsf11a Ptprc Bmp2 Fga Glipr2 Gpnmb Ccl22 Ccl17 Ccl5 F2r Gpr183 Jun
0.008775355	9	59	3.83722969	Monocyte chemotaxis	http://amigo.geneontology.org/amigo/term/GO:0002548	Ccl9 Aif1 Ccl22 Ccl17 Cxcl10 Ccl5 S100a14 Ccr2 Grem1
0.008836471	26	321	2.0374906	Regulation of inflammatory response	http://amigo.geneontology.org/amigo/term/GO:0050727	Serpinf1 Lgals9 Gata3 Abr Ada Tnfaip3 Pik3cg Pbk Abcc1 C3 Il33 Tnfrsf11a Stk39 Usp18 Ctsc Nupr1 Ldlr Myd88 Ccl5 Napepld Cd24a Ccr2 Tlr6 Cx3cr1 Socs3 Ccr5
0.009021368	22	253	2.187406297	Humoral immune response	http://amigo.geneontology.org/amigo/term/GO:0006959	Gata3 Slpi Masp1 C3 Ptprc C4bp Fga Cxcl1 Adm Ccl22 Ccl17 Cd59a Cxcl10 C1qb Ccr2 Gpr183 Bcl3 Cxcl2 B2m Wfdc17 Ang C4b
0.009060608	49	753	1.63692357	Positive regulation of protein phosphorylation	http://amigo.geneontology.org/amigo/term/GO:0001934	Cav2 Tpd52l1 Lck Lgals9 Dbf4 Tgfb1 Cd44 Kit Neurl1a Pik3cg Pik3r5 Emp2 Cdkn1a Calcr Twsg1 C3 Aif1 Cd74 Tnfrsf11a Ptprc Il1rn Ehd4 Cdc25b Bmp2 Tpx2 Bcar3 Lrp8 Pik3r3 P2rx7 Camkk2 Gpnmb Iqgap1 Lif Parp14 Ccl5 Bag4 Gdf15 Tgfb2 Inhba Grk3 Tlr1 Cenpe Cd24a Tlr6 Cx3cr1 Musk Ang Pak6 Grem1
0.009156124	18	188	2.408473955	Skeletal muscle organ development	http://amigo.geneontology.org/amigo/term/GO:0060538	Cav2 Tgfb1 Large1 Neurl1a Plagl1 Btg2 Fos Nr4a1 Atf3 Kel Foxp1 Nupr1 Six4 Egr2 Dmd Prkaa1 Arntl Sox11
0.009226684	14	127	2.773011132	Cholesterol metabolic process	http://amigo.geneontology.org/amigo/term/GO:0008203	Abca1 Srebf1 Sqle Cyp39a1 Abcg1 Soat1 Msmo1 Sc5d Ldlr Ttc39b Apoc1 Insig1 Prkaa1 Fdps
0.009228646	16	157	2.56358445	Regulation of lymphocyte mediated immunity	http://amigo.geneontology.org/amigo/term/GO:0002706	Lgals9 Tgfb1 Slamf6 Gata3 C3 Il18r1 Ptprc Mr1 P2rx7 Sash3 Vav1 Serpinb9 Cd24a Ccr2 B2m Ulbp1
0.009281407	61	995	1.542176399	Positive regulation of transport	http://amigo.geneontology.org/amigo/term/GO:0051050	Tgfb1 Kcnq1 Chp1 Map2 Abca1 Nfe2l2 Stac2 Abr Cadps2 Trpv2 Atp6ap1 Scn1b Cdk1 Avpr1a Dock2 Acsl6 Abca8b Rab15 Glrx Fgf12 Pros1 Calcr Abcg1 Rhoq C3 Tnfrsf11a Ptprc Stk39 Bmp2 Fga Unc13b Cxcl1 P2rx7 Tfr2 Tcaf2 Sytl2 Nucb2 Il4ra Stim1 Acsl4 Thy1 Rab27a Htr3a Plcg2 Lif Cxcl10 Ccl5 Tgfb2 S100a1 Dmd Sfn F2r Prkaa1 Cd14 Actn2 B2m Sox11 Cd209b Ang Grem1 Sox4
0.00928296	5	18	6.987547893	Oligopeptide transport	http://amigo.geneontology.org/amigo/term/GO:0006857	Mgst1 Abcc1 Slc15a1 Slc7a11 Cdh17
0.00928296	15	142	2.657236523	Positive regulation of NF-kappaB transcription factor activity	http://amigo.geneontology.org/amigo/term/GO:0051092	Itgb2 Tgfb1 Stat3 Eif2ak2 Il18r1 Tnfrsf11a Myd88 Eda2r Tlr6 Cx3cr1 Prkcb Trim30d Trim5 Trim12a Grem1
0.00928296	5	18	6.987547893	Positive regulation of lymphocyte apoptotic process	http://amigo.geneontology.org/amigo/term/GO:0070230	P2rx7 Ccl5 Nfkbid Tgfb2 Cd24a
0.00928296	5	18	6.987547893	Cellular response to ethanol	http://amigo.geneontology.org/amigo/term/GO:0071361	Spi1 Cybb Trp53inp1 Adcy7 Prkaa1
0.009393276	6	27	5.590038314	Antigen processing and presentation of exogenous antigen	http://amigo.geneontology.org/amigo/term/GO:0019884	Cd74 Mr1 H2-Aa H2-DMb2 Mfsd6 B2m
0.009393276	61	996	1.540628029	Positive regulation of protein modification process	http://amigo.geneontology.org/amigo/term/GO:0031401	Cav2 Tpd52l1 Lck Lgals9 Dbf4 Tgfb1 Cd44 Kit Neurl1a Chp1 Gata3 Srebf1 Pik3cg Pik3r5 Emp2 Cdkn1a Calcr Twsg1 C3 Aif1 Cd74 Tnfrsf11a Ptprc Mastl Il1rn Ehd4 Cdc25b Bmp2 Tpx2 Bcar3 Laptm5 Lrp8 Pik3r3 P2rx7 Camkk2 Gpnmb Iqgap1 Nupr1 Birc3 Trib3 Lif Parp14 Rasd2 Ccl5 Bag4 Gdf15 Tgfb2 Inhba Grk3 Tlr1 Cenpe Cd24a Prkaa1 Tlr6 Cx3cr1 Arntl Musk Ang Pak6 Grem1 Sox4
0.009393276	6	27	5.590038314	Integrin activation	http://amigo.geneontology.org/amigo/term/GO:0033622	Fblim1 Plek Fermt3 Fn1 Cdh17 Cd24a
0.009393276	6	27	5.590038314	Positive regulation of macrophage activation	http://amigo.geneontology.org/amigo/term/GO:0043032	Lgals9 Il33 Ctsc Il4ra Tlr6 Ulbp1
0.009393276	6	27	5.590038314	Negative regulation of steroid metabolic process	http://amigo.geneontology.org/amigo/term/GO:0045939	Pde8b Bmp2 Dkk3 Dkkl1 Insig1 Malrd1
0.009393276	8	48	4.192528736	Regulation of viral entry into host cell	http://amigo.geneontology.org/amigo/term/GO:0046596	Ciita Ly6e Cd74 Gsn Tmprss4 Trim30d Trim5 Trim12a
0.00960291	16	158	2.547359232	Regulation of adaptive immune response based on somatic recombination of immune receptors built from immunoglobulin superfamily domains	http://amigo.geneontology.org/amigo/term/GO:0002822	Tgfb1 Gata3 Ada Tnfaip3 C3 Il33 Il18r1 Ptprc Mr1 P2rx7 Il4ra Sash3 Nfkbid Cd24a Ccr2 B2m
0.009648004	98	1778	1.386505566	Cellular response to stress	http://amigo.geneontology.org/amigo/term/GO:0033554	Tpd52l1 Uhrf1 Foxm1 Spi1 Klf4 Map3k20 Cd44 Epor Pdk1 Mgst1 Tex15 Nuak2 Spire2 Gadd45b Cybb Nfe2l2 Serinc3 Eya2 Cadps2 Tnfaip3 Cdk1 Avpr1a Upp1 Btg2 Srebf1 Bdkrb2 Fos Glrx Pbk Tnfrsf10b Matn2 Slc38a2 Fgf12 Chaf1b Cdkn1a Eif2ak2 Cyp1b1 Dsc2 Aif1 Cd74 Fam111a Cdca5 Npas2 Bard1 Efhd1 Atf3 Mastl Lcn2 Nr4a2 Stk39 Wdr76 Chac1 Rad51 Bmp2 Mecom Slc7a11 Trp53inp1 Rragd Sesn2 Asns Foxp1 Nupr1 Adm Sesn3 Thy1…
0.009686097	3	5	15.09310345	Regulation of endothelial tube morphogenesis	http://amigo.geneontology.org/amigo/term/GO:1901509	Alox12 Itgax Cxcl10
0.009686097	3	5	15.09310345	Membrane raft distribution	http://amigo.geneontology.org/amigo/term/GO:0031580	Dock2 Ptprc Gsn
0.009686097	3	5	15.09310345	Ascending aorta development	http://amigo.geneontology.org/amigo/term/GO:0035905	Lox Tgfb2 Sox4
0.009686097	3	5	15.09310345	Response to bacterial lipopeptide	http://amigo.geneontology.org/amigo/term/GO:0070339	Tlr1 Cd14 Tlr6
0.009686097	3	5	15.09310345	Cellular response to bacterial lipoprotein	http://amigo.geneontology.org/amigo/term/GO:0071220	Tlr1 Cd14 Tlr6
0.009686097	3	5	15.09310345	Cellular response to bacterial lipopeptide	http://amigo.geneontology.org/amigo/term/GO:0071221	Tlr1 Cd14 Tlr6
0.010355315	70	1187	1.483455829	Cation transport	http://amigo.geneontology.org/amigo/term/GO:0006812	Scnn1g Lck Tgfb1 Clcn5 Kcnq1 Chp1 Stac2 Ada Myo1b Trpv2 Atp6ap1 Scn1b Hcn2 Atp6v1c2 Pik3cg Glrx Atp12a Slc38a2 Fgf12 Calcr Slc15a1 Slc9a4 Atp6v1g3 Ptprc Tmem63a Lcn2 Stk39 Snap23 Slc20a1 Kcnc4 Gem Atp6v0d2 Cxcl1 P2rx7 Rph3a Tfr2 Kel Trpv6 Slc41a3 Scnn1a Zdhhc13 Rhcg Stim1 Slc9a9 Gpm6b Slc7a6 Thy1 Gnb5 Plcg2 Cxcl10 Ccl5 Mcoln3 Trpv5 Tgfb2 Slc7a5 Maob Slc7a1 Slc35g1 S100a1 Dmd Entpd1 F2r Kcnk3 Actn…
0.010475994	8	49	4.106966925	Purine nucleotide catabolic process	http://amigo.geneontology.org/amigo/term/GO:0006195	Ampd3 Ada Pde8b Nt5c2 Pde4a Entpd1 Pde7a Itpa
0.010612398	4	11	9.147335423	Negative regulation of heterotypic cell-cell adhesion	http://amigo.geneontology.org/amigo/term/GO:0034115	Klf4 Tnfaip3 Il1rn Mbp
0.010612398	20	224	2.245997537	Response to reactive oxygen species	http://amigo.geneontology.org/amigo/term/GO:0000302	Lck Klf4 Epor Slc4a1 Nfe2l2 Ada Tnfaip3 Fos Glrx Cyp1b1 Ptprn Lcn2 Sesn2 Foxp1 Hp Sesn3 Gch1 Gja3 Prkaa1 Jun
0.010612398	4	11	9.147335423	Spindle midzone assembly	http://amigo.geneontology.org/amigo/term/GO:0051255	Aurkb Racgap1 Kif23 Kif4
0.010612398	4	11	9.147335423	Regulation of cell-cell adhesion involved in gastrulation	http://amigo.geneontology.org/amigo/term/GO:0070587	Klf4 Tnfaip3 Il1rn Mbp
0.010670771	42	624	1.693136605	Regulation of cellular response to stress	http://amigo.geneontology.org/amigo/term/GO:0080135	Tpd52l1 Foxm1 Spi1 Klf4 Map3k20 Cd44 Epor Tex15 Spire2 Gadd45b Nfe2l2 Serinc3 Eya2 Bdkrb2 Glrx Pbk Slc38a2 Eif2ak2 Cd74 Npas2 Efhd1 Wdr76 Rad51 Bmp2 Mecom Slc7a11 Foxp1 Nupr1 Thy1 Myd88 Eda2r Gadd45a Tbc1d24 Gch1 Tgfb2 Ankrd6 Cdk6 Insig1 Dtx3l Tlr6 Arntl B2m
0.010736635	10	74	3.399347623	Nucleotide catabolic process	http://amigo.geneontology.org/amigo/term/GO:0009166	Ampd3 Cnp Ada Upp1 Pde8b Nt5c2 Pde4a Entpd1 Pde7a Itpa
0.010736635	10	74	3.399347623	Skeletal muscle cell differentiation	http://amigo.geneontology.org/amigo/term/GO:0035914	Plagl1 Btg2 Fos Nr4a1 Atf3 Nupr1 Six4 Egr2 Arntl Sox11
0.010736635	10	74	3.399347623	Leukocyte degranulation	http://amigo.geneontology.org/amigo/term/GO:0043299	Lgals9 Spi1 Kit Abr Snap23 Anxa3 Il4ra Rab27a Rac2 Ccr2
0.010736635	12	101	2.988733356	Myeloid leukocyte mediated immunity	http://amigo.geneontology.org/amigo/term/GO:0002444	Spi1 Kit Abr C3 Snap23 Cxcl1 Anxa3 Il4ra Myd88 Rac2 Ddx58 Ccr2
0.010761635	55	882	1.5686332	Cation transmembrane transport	http://amigo.geneontology.org/amigo/term/GO:0098655	Scnn1g Lck Tgfb1 Clcn5 Kcnq1 Chp1 Stac2 Trpv2 Atp6ap1 Scn1b Hcn2 Atp6v1c2 Pik3cg Glrx Atp12a Fgf12 Calcr Slc15a1 Slc9a4 Atp6v1g3 Ptprc Tmem63a Stk39 Slc20a1 Kcnc4 Gem Atp6v0d2 P2rx7 Rph3a Kel Trpv6 Slc41a3 Scnn1a Zdhhc13 Rhcg Stim1 Slc9a9 Thy1 Gnb5 Plcg2 Cxcl10 Mcoln3 Trpv5 Tgfb2 Slc7a5 Slc7a1 Slc35g1 S100a1 Dmd F2r Kcnk3 Actn2 Slc31a2 Slc4a5 Ccr5
0.010761635	17	176	2.429760972	Myeloid cell homeostasis	http://amigo.geneontology.org/amigo/term/GO:0002262	Spi1 Stat3 Kit Ampd3 Slc4a1 Gata3 Mecom Slc7a11 Pik3cd Cdk6 Inhba Cd24a Ccr2 Adgrf5 B2m Flvcr1 Lilrb4a
0.010813234	28	363	1.940343878	Cellular response to peptide	http://amigo.geneontology.org/amigo/term/GO:1901653	Cav2 Tgfb1 Klf4 Stat3 Snx6 Nfe2l2 Srebf1 Tshr Nr4a1 Abcc1 Rhoq Got1 Nr4a2 Bcar3 Pik3r3 Nucb2 Sesn3 Trib3 Gdf15 Cpeb2 Insig1 Prkaa1 Tlr6 Actn2 Prkcb Socs3 Rab31 Bglap3
0.010904097	6	28	5.390394089	Myeloid leukocyte cytokine production	http://amigo.geneontology.org/amigo/term/GO:0061082	Tgfb1 Kit Cd74 Laptm5 Tgfb2 Ddx58
0.010904097	6	28	5.390394089	Regulation of monocyte chemotaxis	http://amigo.geneontology.org/amigo/term/GO:0090025	Aif1 Cxcl10 Ccl5 S100a14 Ccr2 Grem1
0.011191709	25	311	2.022119969	Cellular response to environmental stimulus	http://amigo.geneontology.org/amigo/term/GO:0104004	Timp1 Tgfb1 Map3k20 Chp1 Gata3 Mmp7 Avpr1a Aurkb Bdkrb2 Map3k1 Pbk Slc38a2 Ciita Cdkn1a Got1 Rp1 Efhd1 Stk39 Rad51 Mme Trp53inp1 Myd88 Gadd45a Lrrc8e Rdh11
0.011191709	5	19	6.619782214	Regulation of receptor clustering	http://amigo.geneontology.org/amigo/term/GO:1903909	Tgfb1 Gsn Slc7a11 Sorbs2 Musk
0.011191709	17	177	2.416033509	Skeletal muscle tissue development	http://amigo.geneontology.org/amigo/term/GO:0007519	Cav2 Tgfb1 Neurl1a Plagl1 Btg2 Fos Nr4a1 Atf3 Kel Foxp1 Nupr1 Six4 Egr2 Dmd Prkaa1 Arntl Sox11
0.011191709	11	88	3.144396552	Lipid storage	http://amigo.geneontology.org/amigo/term/GO:0019915	B4galnt1 Srebf1 Hexb Sqle Abcg1 C3 Hexa Soat1 Cds1 Ttc39b Acacb
0.011191709	11	88	3.144396552	Cytokine production involved in immune response	http://amigo.geneontology.org/amigo/term/GO:0002367	Tgfb1 Kit Gata3 Cd74 Il18r1 Laptm5 Sash3 Tgfb2 Ddx58 Ccr2 B2m
0.011191709	29	382	1.909685864	Glycerolipid metabolic process	http://amigo.geneontology.org/amigo/term/GO:0046486	Serinc3 Plek Acsl6 Srebf1 Pik3cg Serinc2 Synj2 C3 Chka Pip5k1b Inpp1 Plcd4 Them5 Pik3r3 Cds1 Acsl4 Ldlr Plcg2 Inpp5j Pcyt1b Mboat1 Pik3cd Apoc1 Liph Napepld Insig1 Socs3 Ang Selenoi
0.011191709	11	88	3.144396552	Regulation of cytokine production involved in immune response	http://amigo.geneontology.org/amigo/term/GO:0002718	Tgfb1 Kit Gata3 Cd74 Il18r1 Laptm5 Sash3 Tgfb2 Ddx58 Ccr2 B2m
0.011191709	25	311	2.022119969	Cellular response to abiotic stimulus	http://amigo.geneontology.org/amigo/term/GO:0071214	Timp1 Tgfb1 Map3k20 Chp1 Gata3 Mmp7 Avpr1a Aurkb Bdkrb2 Map3k1 Pbk Slc38a2 Ciita Cdkn1a Got1 Rp1 Efhd1 Stk39 Rad51 Mme Trp53inp1 Myd88 Gadd45a Lrrc8e Rdh11
0.011245448	14	131	2.688339037	Regulation of cellular ketone metabolic process	http://amigo.geneontology.org/amigo/term/GO:0010565	Pdk1 Avpr1a Srebf1 Cd74 Bmp2 Slc7a11 Nucb2 Dkk3 Dkkl1 Acsl4 Trib3 Acacb Insig1 Malrd1
0.011245448	14	131	2.688339037	Negative regulation of transmembrane transport	http://amigo.geneontology.org/amigo/term/GO:0034763	Tgfb1 Kcnq1 Pea15a Fgf12 Rhoq Stk39 Gem Tcaf2 Kel Gnb5 Tgfb2 Actn2 Prkcb Ano9
0.011245448	9	62	3.651557286	Regulation of pathway-restricted SMAD protein phosphorylation	http://amigo.geneontology.org/amigo/term/GO:0060393	Lgals9 Tgfb1 Twsg1 Bmp2 Pmepa1 Gdf15 Tgfb2 Inhba Grem1
0.011610463	16	162	2.484461473	Regulation of production of molecular mediator of immune response	http://amigo.geneontology.org/amigo/term/GO:0002700	Tgfb1 Kit Gata3 Tnfaip3 Cd74 Il33 Il18r1 Ptprc Laptm5 Foxp1 Il4ra Sash3 Tgfb2 Ddx58 Ccr2 B2m
0.011721423	26	330	1.981922675	Response to virus	http://amigo.geneontology.org/amigo/term/GO:0009615	Lgals9 Apobec3 Gata3 Serinc3 Dhx58 Eif2ak2 Il33 Ptprc Batf3 Lcn2 Itgax Myd88 Oas2 Rtp4 Cxcl10 Ccl5 Ddx58 Oasl1 Dtx3l Wdfy4 Oas1a Bcl3 Trim5 Trim12a Oas1g Slfn9
0.011726698	18	194	2.333985069	Response to corticosteroid	http://amigo.geneontology.org/amigo/term/GO:0031960	Scnn1g Serpinf1 Tgfb1 Cybb Avpr1a Fos Fbxo32 Cdkn1a Calcr Aif1 Got1 Pam Il1rn Anxa3 Adm Acsbg1 Cxcl2 Hsd3b2
0.011793145	7	39	4.515030946	Type 2 immune response	http://amigo.geneontology.org/amigo/term/GO:0042092	Gata3 Cd74 Il33 Il4ra Ccr2 Bcl3 Lilrb4a
0.011793145	7	39	4.515030946	Positive T cell selection	http://amigo.geneontology.org/amigo/term/GO:0043368	Tgfb1 Stat3 Slamf6 Dock2 Cd74 Ptprc Tox
0.012135865	12	103	2.930699699	Negative regulation of small molecule metabolic process	http://amigo.geneontology.org/amigo/term/GO:0062014	Stat3 Slc4a1 Plek Bmp2 Nupr1 Dkk3 Dkkl1 Trib3 Acacb Insig1 Entpd1 Malrd1
0.012194609	56	909	1.549713592	Positive regulation of phosphorus metabolic process	http://amigo.geneontology.org/amigo/term/GO:0010562	Cav2 Tpd52l1 Lck Lgals9 Dbf4 Tgfb1 Stat3 Cd44 Kit Neurl1a Chp1 Eef1a2 Plek Pik3cg Pik3r5 Emp2 Cdkn1a Guca2a Calcr Twsg1 C3 Aif1 Cd74 Tnfrsf11a Ptprc Il1rn Ehd4 Cdc25b Bmp2 Tpx2 Bcar3 Lrp8 Pik3r3 P2rx7 Camkk2 Gpnmb Iqgap1 Lif Parp14 Ccl5 Bag4 Gdf15 Tgfb2 Inhba Grk3 Tlr1 Cenpe Cd24a Prkaa1 Tlr6 Cx3cr1 Adgrf5 Musk Ang Pak6 Grem1
0.012194609	56	909	1.549713592	Positive regulation of phosphate metabolic process	http://amigo.geneontology.org/amigo/term/GO:0045937	Cav2 Tpd52l1 Lck Lgals9 Dbf4 Tgfb1 Stat3 Cd44 Kit Neurl1a Chp1 Eef1a2 Plek Pik3cg Pik3r5 Emp2 Cdkn1a Guca2a Calcr Twsg1 C3 Aif1 Cd74 Tnfrsf11a Ptprc Il1rn Ehd4 Cdc25b Bmp2 Tpx2 Bcar3 Lrp8 Pik3r3 P2rx7 Camkk2 Gpnmb Iqgap1 Lif Parp14 Ccl5 Bag4 Gdf15 Tgfb2 Inhba Grk3 Tlr1 Cenpe Cd24a Prkaa1 Tlr6 Cx3cr1 Adgrf5 Musk Ang Pak6 Grem1
0.012383129	9	63	3.593596059	Glial cell migration	http://amigo.geneontology.org/amigo/term/GO:0008347	Hexb Matn2 Fn1 Lrp8 Tgfb2 Disc1 Ccr2 Gpr183 Cx3cr1
0.01262595	8	51	3.945909398	Response to amino acid starvation	http://amigo.geneontology.org/amigo/term/GO:1990928	Slc38a2 Cdkn1a Eif2ak2 Atf3 Rragd Sesn2 Sesn3 Dap
0.01262595	6	29	5.20451843	Positive regulation of leukocyte apoptotic process	http://amigo.geneontology.org/amigo/term/GO:2000108	P2rx7 Ccl5 Nfkbid Tgfb2 Pik3cd Cd24a
0.01262595	8	51	3.945909398	Regulation of macrophage activation	http://amigo.geneontology.org/amigo/term/GO:0043030	Lgals9 Il33 Ctsc Il4ra Ldlr Tlr6 Adgrf5 Ulbp1
0.01262595	13	118	2.771332554	Positive regulation of production of molecular mediator of immune response	http://amigo.geneontology.org/amigo/term/GO:0002702	Tgfb1 Kit Gata3 Cd74 Il33 Il18r1 Ptprc Laptm5 Foxp1 Il4ra Sash3 Ddx58 B2m
0.01311825	63	1056	1.500734718	Cell morphogenesis	http://amigo.geneontology.org/amigo/term/GO:0000902	Itgb7 Spi1 Tgfb1 Cd44 Kit Fblim1 Cnp Map2 Gata3 Trpv2 Scn1b Epb41l2 Rhobtb3 Hexb Emb Grhl2 Matn2 Parvg Alcam St6gal1 Tnfrsf12a Rhoq Fermt3 Hexa Fn1 Myoc Kif5c Nr4a2 Olfm1 Aurka Col24a1 Lrp8 Uchl1 Rilpl2 P2rx7 Kel Foxp1 Iqgap1 St14 Thy1 Rac2 Arhgap44 Snx2 Dcdc2a Tbc1d24 Egr2 Lpar1 Tgfb2 Rhou Matn1 Ago4 Disc1 Dmd Tubb2b Cldn4 Cdc42se2 Bmpr1b Cdh22 B4galt6 Plxnc1 Pak6 Grem1 Ccr5
0.013504369	7	40	4.402155172	Regulation of response to reactive oxygen species	http://amigo.geneontology.org/amigo/term/GO:1901031	Epor Nfe2l2 Glrx Sesn2 Foxp1 Sesn3 Gch1
0.013962706	12	105	2.874876847	Regulation of steroid metabolic process	http://amigo.geneontology.org/amigo/term/GO:0019218	Kit Srebf1 Pde8b Abcg1 Bmp2 Dkk3 Dkkl1 Ldlr Ttc39b Insig1 Fdps Malrd1
0.013962706	4	12	8.385057471	Regulation of cell-cell adhesion mediated by integrin	http://amigo.geneontology.org/amigo/term/GO:0033632	Ada Fermt3 Ccl5 Cd24a
0.013962706	4	12	8.385057471	Response to laminar fluid shear stress	http://amigo.geneontology.org/amigo/term/GO:0034616	Tgfb1 Klf4 Abca1 Nfe2l2
0.013962706	4	12	8.385057471	Negative regulation of leukocyte degranulation	http://amigo.geneontology.org/amigo/term/GO:0043301	Lgals9 Spi1 Abr Ccr2
0.013962706	4	12	8.385057471	Branching involved in labyrinthine layer morphogenesis	http://amigo.geneontology.org/amigo/term/GO:0060670	Grhl2 Adm St14 Socs3
0.013962706	26	335	1.95234174	ERK1 and ERK2 cascade	http://amigo.geneontology.org/amigo/term/GO:0070371	Tgfb1 Klf4 Ndrg2 Cd44 Epor Atp6ap1 Ccl9 Calcr C3 Cd74 Fn1 Tnfrsf11a Ptprc Atf3 Bmp2 Fga Glipr2 Gpnmb Ccl22 Ccl17 Lif Ccl5 Dmd F2r Gpr183 Jun
0.013962706	4	12	8.385057471	Cell-cell adhesion involved in gastrulation	http://amigo.geneontology.org/amigo/term/GO:0070586	Klf4 Tnfaip3 Il1rn Mbp
0.014127511	70	1206	1.460084634	Neuron development	http://amigo.geneontology.org/amigo/term/GO:0048666	Serpinf1 Klf4 Epor Neurl1a Cnp Map2 Gata3 Nfe2l2 Trpv2 Scn1b Acsl6 Btg2 Tshr Agtpbp1 Emb Stmn4 Klhl1 Matn2 Alcam Tnfrsf12a C3 Hexa Rp1 Fn1 Efhd1 Myoc Kif5c Nr4a2 Olfm1 Aurka Ugcg Lrp8 Ugdh Uchl1 Kel Foxp1 Iqgap1 Adm Mcf2 Acsl4 Gpm6b Thy1 Rac2 Arhgap44 Lif Inpp5j Dcdc2a Rorb Tbc1d24 Egr2 Atf5 Lpar1 Mboat1 Rap1gap2 Tgfb2 Tox Adgrf1 Enc1 Disc1 Dmd Tubb2b Cd24a Bex1 Bmpr1b Jun B4galt6 B2m Plxnc1 Pak6…
0.014177339	24	300	2.012413793	Regulation of response to biotic stimulus	http://amigo.geneontology.org/amigo/term/GO:0002831	Lgals9 Spi1 Apobec3 Slamf6 Dhx58 Tnfaip3 Srebf1 Cd74 Mr1 Unc13b Lrp8 Cxcl1 Foxp1 Usp18 Vav1 Parp14 Ccl5 Ddx58 Serpinb1a Serpinb9 Cd24a Dtx3l Prkca Ulbp1
0.014237124	38	559	1.71001172	Regulation of hormone levels	http://amigo.geneontology.org/amigo/term/GO:0010817	Pde1c Kcnq1 Gata3 Sgpl1 Srebf1 Glrx Pde8b Adcy5 Abcg1 Cyp1b1 Ptprn Pask Il1rn Snap23 Bmp2 Fga Tfr2 Cyp3a13 Akr1b8 Trpv6 Nucb2 Dkk3 Adm Atp6ap2 Acsl4 Lif Ccl5 Slc7a5 Cyp2s1 Inhba Bmpr1b Arntl Chst8 Ica1 Sox11 Hsd3b2 Rdh11 Sox4
0.014293657	37	540	1.723595147	Endocytosis	http://amigo.geneontology.org/amigo/term/GO:0006897	Cav2 Clcn5 Epn3 Abca1 Dock2 Pik3cg Csnk1e Endou Synj2 Rhoq C3 Aif1 Rin1 Gsn Ehd4 Lrp8 Tfr2 Adm Tmprss4 Ldlr Rac2 Snap91 Lgals3bp Plcg2 Neurl1b Snx2 Tbc1d24 Snx10 Rhou Grk3 Cd24a Cd14 Rab31 B2m Cd209b Sort1 Grem1
0.014508384	19	215	2.223015237	Endothelial cell migration	http://amigo.geneontology.org/amigo/term/GO:0043542	Itgb2 Alox12 Serpinf1 Tgfb1 Klf4 Gata3 Nfe2l2 Pik3cg Emp2 Nr4a1 Smoc2 Cyp1b1 Pik3r3 Anxa3 Foxp1 Gadd45a Pik3cd Prkca Grem1
0.014883434	12	106	2.847755368	Regulation of interferon-gamma production	http://amigo.geneontology.org/amigo/term/GO:0032649	Lgals9 Slamf6 Gata3 Il33 Il18r1 Laptm5 Sash3 Slc7a5 Ccr2 Cd14 Bcl3 Ulbp1
0.014883434	12	106	2.847755368	Negative regulation of lipid metabolic process	http://amigo.geneontology.org/amigo/term/GO:0045833	Pik3cg Pde8b Bmp2 Dkk3 Dkkl1 Trib3 Pik3ip1 Apoc1 Acacb Insig1 Prkaa1 Malrd1
0.014883434	9	65	3.483023873	Pathway-restricted SMAD protein phosphorylation	http://amigo.geneontology.org/amigo/term/GO:0060389	Lgals9 Tgfb1 Twsg1 Bmp2 Pmepa1 Gdf15 Tgfb2 Inhba Grem1
0.015035213	11	92	3.007683658	Regulation of pH	http://amigo.geneontology.org/amigo/term/GO:0006885	Slc4a1 Chp1 Atp6ap1 Avpr1a Atp12a Slc9a4 Atp6v0d2 Rhcg Atp6ap2 Slc9a9 Slc4a5
0.015035213	17	183	2.336819295	Tissue remodeling	http://amigo.geneontology.org/amigo/term/GO:0048771	Timp1 Tgfb1 Elf3 Abr Atp6ap1 Tnfrsf11a P2rx7 Gpnmb Rac2 Lif Snx10 Tgfb2 Tph1 Cd24a F2r Ccr2 Grem1
0.015035213	11	92	3.007683658	Negative regulation of leukocyte proliferation	http://amigo.geneontology.org/amigo/term/GO:0070664	Lgals9 Tgfb1 Twsg1 Il33 Laptm5 Gpnmb H2-Aa Cd24a Sox11 Grem1 Slfn1
0.015233476	39	581	1.688557184	Transmembrane receptor protein tyrosine kinase signaling pathway	http://amigo.geneontology.org/amigo/term/GO:0007169	Cav2 Lck Tgfb1 Stat3 Kit Neurl1a Gata3 Frk Sgpl1 Srebf1 Glrx Shcbp1 Fgf12 Igfbp6 Smoc2 Rhoq Lox Pigr Myoc Gfra4 Bmp2 Bcar3 Pik3r3 Iqgap1 Nucb2 Fgfr2 Sesn3 Cd59a Muc20 Gdf15 Pik3cd Bex1 Prkaa1 Prkcb Socs3 Musk Blnk Sort1 Grem1
0.015623869	8	53	3.797007157	Modulation by symbiont of entry into host	http://amigo.geneontology.org/amigo/term/GO:0052372	Ciita Ly6e Cd74 Gsn Tmprss4 Trim30d Trim5 Trim12a
0.015646403	15	152	2.48241833	Lipid homeostasis	http://amigo.geneontology.org/amigo/term/GO:0055088	Tgfb1 Stat3 Abca1 Cyp39a1 Abcg1 Got1 Soat1 Acoxl Sesn2 Ldlr Ttc39b Insig1 Cd24a Prkaa1 Malrd1
0.015850624	19	217	2.202526617	Positive regulation of DNA metabolic process	http://amigo.geneontology.org/amigo/term/GO:0051054	Foxm1 Tgfb1 Klf4 Spire2 Eya2 Pkib Aurkb Grhl2 Dscc1 Smoc2 Cyp1b1 Npas2 Ptprc Rad51 Anxa3 Parm1 Tox Dtx3l Grem1
0.015881343	12	107	2.821140831	Interferon-gamma production	http://amigo.geneontology.org/amigo/term/GO:0032609	Lgals9 Slamf6 Gata3 Il33 Il18r1 Laptm5 Sash3 Slc7a5 Ccr2 Cd14 Bcl3 Ulbp1
0.015900935	10	79	3.18419904	Negative regulation of protein depolymerization	http://amigo.geneontology.org/amigo/term/GO:1901880	Map2 Rp1 Gsn Spef1 Tpx2 Tmod1 Ckap2 Shroom2 Lmod1 Sptbn2
0.015900935	10	79	3.18419904	Lymphocyte apoptotic process	http://amigo.geneontology.org/amigo/term/GO:0070227	Ada Aurkb Cd74 P2rx7 Foxp1 Ccl5 Nfkbid Tgfb2 Serpinb9 Cd24a
0.01591869	3	6	12.57758621	Positive regulation of metallopeptidase activity	http://amigo.geneontology.org/amigo/term/GO:1905050	Stat3 Mbp Cldn4
0.01591869	3	6	12.57758621	Negative regulation of macrophage apoptotic process	http://amigo.geneontology.org/amigo/term/GO:2000110	St6gal1 Ccl5 Ccr5
0.01591869	23	286	2.022968411	Extracellular matrix organization	http://amigo.geneontology.org/amigo/term/GO:0030198	Cav2 Tgfb1 Elf3 Mmp28 Papln Ccdc80 Smoc2 Cyp1b1 Lox Fn1 Bmp2 Col24a1 Gpm6b Mmp15 Qsox1 Tgfbi Tgfb2 Sh3pxd2b Wdr72 Adamts16 Bcl3 Col8a1 Grem1
0.01591869	3	6	12.57758621	Positive regulation of exit from mitosis	http://amigo.geneontology.org/amigo/term/GO:0031536	Ube2c Tgfb1 Cdca5
0.01591869	3	6	12.57758621	Response to bacterial lipoprotein	http://amigo.geneontology.org/amigo/term/GO:0032493	Tlr1 Cd14 Tlr6
0.01591869	3	6	12.57758621	Membrane raft localization	http://amigo.geneontology.org/amigo/term/GO:0051665	Dock2 Ptprc Gsn
0.01591869	3	6	12.57758621	Negative regulation of steroid hormone biosynthetic process	http://amigo.geneontology.org/amigo/term/GO:0090032	Pde8b Bmp2 Dkk3
0.015984738	18	201	2.252702007	Response to starvation	http://amigo.geneontology.org/amigo/term/GO:0042594	Nuak2 Nfe2l2 Cadps2 Upp1 Srebf1 Slc38a2 Cdkn1a Eif2ak2 Dsc2 Atf3 Rragd Sesn2 Asns Adm Sesn3 Dap Prkaa1 Jun
0.015984738	9	66	3.430250784	Receptor clustering	http://amigo.geneontology.org/amigo/term/GO:0043113	Itgb7 Tgfb1 Pigr Gsn Slc7a11 Itgal Sorbs2 Thy1 Musk
0.01606305	35	507	1.736550364	Negative regulation of phosphorus metabolic process	http://amigo.geneontology.org/amigo/term/GO:0010563	Tgfb1 Stat3 Slc4a1 Chp1 Gadd45b Tnfaip3 Pkib Plek Bdkrb2 Pbk Cdkn1a Ptprc Mastl Uchl1 Iqgap1 Sytl2 Nupr1 Thy1 Trib3 Parp14 Inpp5j Pik3ip1 Ptprh Gadd45a Bag4 Pmepa1 Tgfb2 Dmd Entpd1 Inka2 Jun Socs3 Grem1 Slfn1 Lilrb4a
0.01606305	5	21	5.989326765	Antigen processing and presentation of exogenous peptide antigen	http://amigo.geneontology.org/amigo/term/GO:0002478	Cd74 H2-Aa H2-DMb2 Mfsd6 B2m
0.01606305	35	507	1.736550364	Negative regulation of phosphate metabolic process	http://amigo.geneontology.org/amigo/term/GO:0045936	Tgfb1 Stat3 Slc4a1 Chp1 Gadd45b Tnfaip3 Pkib Plek Bdkrb2 Pbk Cdkn1a Ptprc Mastl Uchl1 Iqgap1 Sytl2 Nupr1 Thy1 Trib3 Parp14 Inpp5j Pik3ip1 Ptprh Gadd45a Bag4 Pmepa1 Tgfb2 Dmd Entpd1 Inka2 Jun Socs3 Grem1 Slfn1 Lilrb4a
0.01606305	36	526	1.721646781	Organelle localization	http://amigo.geneontology.org/amigo/term/GO:0051640	Cav2 Kit Syn2 Spire2 Chp1 Map2 Myo1b Atp6ap1 Plek Myo1g Pik3cg Aurkb Agtpbp1 Synj2 Cdca5 Esyt1 Kif5c Snap23 Gem Unc13b Kif2c Uchl1 Sytl2 Il4ra Ap1s2 Rab27a Rac2 Myo5c Exoc6b Mreg Dmd Shroom2 Cenpe Armcx3 Tacc1 Slc4a5
0.01606305	5	21	5.989326765	Regulation of B cell apoptotic process	http://amigo.geneontology.org/amigo/term/GO:0002902	Ada Aurkb Cd74 Foxp1 Cd24a
0.01606305	24	304	1.985934664	Cellular response to peptide hormone stimulus	http://amigo.geneontology.org/amigo/term/GO:0071375	Cav2 Tgfb1 Stat3 Nfe2l2 Srebf1 Tshr Nr4a1 Rhoq Got1 Nr4a2 Bcar3 Pik3r3 Nucb2 Sesn3 Trib3 Gdf15 Cpeb2 Insig1 Prkaa1 Actn2 Prkcb Socs3 Rab31 Bglap3
0.016222758	16	169	2.381554785	Calcium ion transport into cytosol	http://amigo.geneontology.org/amigo/term/GO:0060402	Lck Tgfb1 Trpv2 Calcr Ptprc P2rx7 Trpv6 Thy1 Plcg2 Cxcl10 Mcoln3 Trpv5 Tgfb2 Dmd F2r Ccr5
0.016321289	23	287	2.01591974	External encapsulating structure organization	http://amigo.geneontology.org/amigo/term/GO:0045229	Cav2 Tgfb1 Elf3 Mmp28 Papln Ccdc80 Smoc2 Cyp1b1 Lox Fn1 Bmp2 Col24a1 Gpm6b Mmp15 Qsox1 Tgfbi Tgfb2 Sh3pxd2b Wdr72 Adamts16 Bcl3 Col8a1 Grem1
0.016483637	59	987	1.503703316	Negative regulation of programmed cell death	http://amigo.geneontology.org/amigo/term/GO:0043069	Ckmt1 Alox12 Timp1 Klf4 Cd44 Snx6 Kit Epor Nuak2 Pea15a Gata3 Nfe2l2 Ada Eya2 Cldn7 Tnfaip3 Cdk1 Btg2 Pik3cg Aurkb Bdkrb2 Glrx St6gal1 Nr4a1 Krt18 Cdkn1a Eif2ak2 Aif1 Cd74 Tmem132a Fn1 Bard1 Nr4a2 Il1rn Aurka Mecom Fga Laptm5 Asns Foxp1 Nupr1 Plcg2 Six4 Ccl5 Atf5 Tgfb2 Ago4 Serpinb9 Sfn Amigo2 F2r Prkaa1 Prkca Cx3cr1 Jun Socs3 Bcl3 Grem1 Ccr5
0.016525731	14	138	2.551974013	Regulation of fat cell differentiation	http://amigo.geneontology.org/amigo/term/GO:0045598	Tgfb1 Gata3 Bmp2 Mecom Cds1 Nucb2 Dkkl1 Trib3 Tph1 Sh3pxd2b Napepld Insig1 Arntl Sort1
0.016623591	25	323	1.946994769	Muscle organ development	http://amigo.geneontology.org/amigo/term/GO:0007517	Cav2 Tgfb1 Large1 Epor Neurl1a Plagl1 Btg2 Fos Ly6e Nr4a1 Lox Atf3 Bmp2 Kel Foxp1 Nupr1 Lif Six4 Egr2 Tgfb2 Dmd Prkaa1 Dsp Arntl Sox11
0.01662511	61	1029	1.491220133	Negative regulation of cellular protein metabolic process	http://amigo.geneontology.org/amigo/term/GO:0032269	Serpinf1 Timp1 Spi1 Tgfb1 Klf4 Stat3 Cd44 Chp1 Gadd45b Slpi Tnfaip3 Pkib Btg2 Bdkrb2 Papln Pbk Fetub Nr4a1 Cdkn1a Pi16 Eif2ak2 C3 Serpinb8 Ptprc Mastl Chac1 Sesn2 Uchl1 Thy1 Trib3 Parp14 Rasd2 Inpp5j Tmem98 Ptprh Gadd45a Tbc1d24 Pmepa1 Cpeb2 Enc1 Ago4 Serpinb6b Serpinb1a Dmd Serpinb9 Sfn Inka2 Dtx3l Spink8 Prkaa1 Jun Socs3 Serpina1a Wfdc17 Ang C4b Grem1 Sox4 Slfn1 Serpinb1c Lilrb4a
0.016718618	8	54	3.726692209	Negative regulation of leukocyte apoptotic process	http://amigo.geneontology.org/amigo/term/GO:2000107	Ada Aurkb St6gal1 Cd74 Foxp1 Ccl5 Serpinb9 Ccr5
0.016718618	8	54	3.726692209	Purine-containing compound catabolic process	http://amigo.geneontology.org/amigo/term/GO:0072523	Ampd3 Ada Pde8b Nt5c2 Pde4a Entpd1 Pde7a Itpa
0.016783944	23	288	2.008920019	Regulation of leukocyte differentiation	http://amigo.geneontology.org/amigo/term/GO:1902105	Lck Lgals9 Tgfb1 Gata3 Ada Atp6ap1 Fstl3 Fos Cd74 Ptprc Foxp1 Il4ra Sash3 Lif Ccl5 H2-Aa Nfkbid Cdk6 Tox Cd24a Ccr2 Jun Sox4
0.016783944	23	288	2.008920019	Extracellular structure organization	http://amigo.geneontology.org/amigo/term/GO:0043062	Cav2 Tgfb1 Elf3 Mmp28 Papln Ccdc80 Smoc2 Cyp1b1 Lox Fn1 Bmp2 Col24a1 Gpm6b Mmp15 Qsox1 Tgfbi Tgfb2 Sh3pxd2b Wdr72 Adamts16 Bcl3 Col8a1 Grem1
0.016783944	33	471	1.762464309	Regulation of peptidase activity	http://amigo.geneontology.org/amigo/term/GO:0052547	Alox12 Lck Serpinf1 Timp1 Klf4 Stat3 Cd44 Ctsd Slpi Papln Tnfrsf10b Fetub Nr4a1 Pi16 C3 Fn1 Serpinb8 Gsn Laptm5 Egln3 Dap Mbp Serpinb6b Serpinb1a Serpinb9 Sfn Cldn4 F2r Spink8 Serpina1a Wfdc17 C4b Serpinb1c
0.017119825	9	67	3.379053011	Regulation of morphogenesis of an epithelium	http://amigo.geneontology.org/amigo/term/GO:1905330	Alox12 Tgfb1 Gata3 Itgax Lif Six4 Cxcl10 Pik3cd Grem1
0.017119825	9	67	3.379053011	Positive regulation of chemokine production	http://amigo.geneontology.org/amigo/term/GO:0032722	Lgals9 Eif2ak2 Aif1 Cd74 Il33 Il4ra Myd88 Ccl5 Mbp
0.017119825	9	67	3.379053011	Cellular extravasation	http://amigo.geneontology.org/amigo/term/GO:0045123	Itgb2 Itgb7 Abr Sell Itgal Thy1 Ccl5 Ccr2 Cx3cr1
0.017301224	14	139	2.533614488	Secondary alcohol metabolic process	http://amigo.geneontology.org/amigo/term/GO:1902652	Abca1 Srebf1 Sqle Cyp39a1 Abcg1 Soat1 Msmo1 Sc5d Ldlr Ttc39b Apoc1 Insig1 Prkaa1 Fdps
0.017301224	89	1627	1.37603586	Generation of neurons	http://amigo.geneontology.org/amigo/term/GO:0048699	Serpinf1 Tgfb1 Klf4 Stat3 Kit Epor Neurl1a Cnp Nav1 Map2 Gata3 Nfe2l2 Trpv2 Scn1b Acsl6 Btg2 Tshr Agtpbp1 Emb Stmn4 Klhl1 Matn2 Alcam Racgap1 Tnfrsf12a C3 Il33 Hexa Rp1 Fn1 Efhd1 Myoc Kif5c Nr4a2 Olfm1 Bmp2 Aurka Mme Ugcg Lrp8 Ugdh Uchl1 Kel Foxp1 Iqgap1 Adm Mcf2 Acsl4 Gpm6b Thy1 Ldlr Rac2 Arhgap44 Lif Six4 Inpp5j Ccl5 Tmem98 Dcdc2a Rorb Tbc1d24 Mcoln3 Egr2 Atf5 Lpar1 Mboat1 Rap1gap2 Tgfb2 Tox Ad…
0.017434896	46	726	1.593853899	Developmental growth	http://amigo.geneontology.org/amigo/term/GO:0048589	Tgfb1 Stat3 Large1 Map2 Gata3 Trpv2 Cdk1 Sgpl1 Tshr Grhl2 Ly6e Alcam Cdkn1a Tnfrsf12a Pi16 C3 Fn1 Kif26b Olfm1 Gsn Gins1 Aurka Ptgfrn Foxp1 Iqgap1 Adm Fgfr2 Sash3 Sorbs2 Six4 Gdf15 Atf5 Tgfb2 Matn1 Sh3pxd2b Acacb Disc1 Dmd Bmpr1b Musk Fdps Flvcr1 Sptbn2 Foxs1 Pak6 Ccr5
0.017490246	4	13	7.74005305	Regulation of metallopeptidase activity	http://amigo.geneontology.org/amigo/term/GO:1905048	Timp1 Stat3 Mbp Cldn4
0.017490246	4	13	7.74005305	Fever generation	http://amigo.geneontology.org/amigo/term/GO:0001660	Tnfrsf11a Il1rn Ccl5 Ccr5
0.017490246	4	13	7.74005305	Negative regulation of B cell apoptotic process	http://amigo.geneontology.org/amigo/term/GO:0002903	Ada Aurkb Cd74 Foxp1
0.017876108	18	204	2.219574037	Protein kinase B signaling	http://amigo.geneontology.org/amigo/term/GO:0043491	Tgfb1 Klf4 Gata3 Pik3cg Pik3r5 Calcr Lox Myoc Pik3r3 Sesn2 Sesn3 Rasd2 Ccl5 Hpse Bag4 Gdf15 Pik3cd Cx3cr1
0.017876108	18	204	2.219574037	Negative regulation of secretion	http://amigo.geneontology.org/amigo/term/GO:0051048	Lgals9 Spi1 Pde1c Kcnq1 Abr Ada Srebf1 Pde8b Cd74 Il1rn Stk39 Nucb2 Acsl4 Lif Maob Entpd1 F2r Ccr2
0.018254586	14	140	2.515517241	Sphingolipid metabolic process	http://amigo.geneontology.org/amigo/term/GO:0006665	Kit B4galnt1 Serinc3 Sgpl1 Abca8b Hexb Serinc2 Hexa Ugcg P2rx7 Sgpp2 Cerk B4galt6 Cyp4f39
0.018254586	51	829	1.547543779	Positive regulation of phosphorylation	http://amigo.geneontology.org/amigo/term/GO:0042327	Cav2 Tpd52l1 Lck Lgals9 Dbf4 Tgfb1 Cd44 Kit Neurl1a Eef1a2 Pik3cg Pik3r5 Emp2 Cdkn1a Calcr Twsg1 C3 Aif1 Cd74 Tnfrsf11a Ptprc Il1rn Ehd4 Cdc25b Bmp2 Tpx2 Bcar3 Lrp8 Pik3r3 P2rx7 Camkk2 Gpnmb Iqgap1 Lif Parp14 Ccl5 Bag4 Gdf15 Tgfb2 Inhba Grk3 Tlr1 Cenpe Cd24a Prkaa1 Tlr6 Cx3cr1 Musk Ang Pak6 Grem1
0.018271755	8	55	3.658934169	T cell selection	http://amigo.geneontology.org/amigo/term/GO:0045058	Tgfb1 Stat3 Slamf6 Gata3 Dock2 Cd74 Ptprc Tox
0.01854957	31	437	1.784463032	Regulation of GTPase activity	http://amigo.geneontology.org/amigo/term/GO:0043087	Cav2 Rasa4 Abr Ccl9 Dock2 Racgap1 Rin1 Arhgap19 Bcar3 Agfg2 Iqgap1 Tbc1d9 Ccl22 Ccl17 Thy1 Gnb5 Arhgap44 Vav1 Ccl5 Tbc1d24 Ralgapa2 Rap1gap2 Tbc1d2 Rgl3 Arhgap11a Sgsm1 F2r Rasal3 Jun Arhgdig Plxnc1
0.018635002	27	363	1.871045882	Phospholipid metabolic process	http://amigo.geneontology.org/amigo/term/GO:0006644	Chp1 Serinc3 Plek Acsl6 Pik3cg Abca8b Hexb Serinc2 Synj2 Chka Pip5k1b Inpp1 Plcd4 Them5 Pik3r3 Cds1 Ldlr Plcg2 Inpp5j Pcyt1b Mboat1 Pik3cd Napepld Socs3 Adgrf5 Fdps Selenoi
0.018832484	19	222	2.152920162	Regulation of chemotaxis	http://amigo.geneontology.org/amigo/term/GO:0050920	Spi1 Tgfb1 Mmp28 St6gal1 Smoc2 Aif1 Cd74 Fn1 Sell Stk39 Rac2 Cxcl10 Ccl5 Lpar1 S100a14 Tubb2b Ccr2 Gpr183 Grem1
0.018832484	19	222	2.152920162	Reactive oxygen species metabolic process	http://amigo.geneontology.org/amigo/term/GO:0072593	Foxm1 Tgfb1 Stat3 Cybb Nfe2l2 Cdkn1a Cyp1b1 Sesn2 Cxcl1 P2rx7 Pon3 Hp Rab27a Vav1 Gadd45a Gch1 Sh3pxd2b Tlr6 Sh3pxd2a
0.01891897	5	22	5.717084639	CAMP metabolic process	http://amigo.geneontology.org/amigo/term/GO:0046058	Pde8b Adcy5 Adcy7 Pde4a Pde7a
0.01891897	5	22	5.717084639	Positive regulation of monocyte chemotaxis	http://amigo.geneontology.org/amigo/term/GO:0090026	Aif1 Cxcl10 Ccl5 S100a14 Ccr2
0.019230798	37	553	1.683076635	Regulation of cellular protein localization	http://amigo.geneontology.org/amigo/term/GO:1903827	Cav2 Ccne1 Spi1 Tgfb1 Chp1 Map2 Stac2 Cdk1 Epb41l2 Srebf1 Nkd2 Csnk1e Rhoq Cdca5 Bard1 Gsn Slc7a11 Sesn2 Tcaf2 Iqgap1 Gpm6b Sorbs2 Trim29 Arhgap44 Lif Tmem98 Ralgapa2 Bag4 Tgfb2 Mdfic Insig1 Sfn Dtx3l Prkaa1 Actn2 Musk Ifi27
0.019536181	15	157	2.403360422	Response to ethanol	http://amigo.geneontology.org/amigo/term/GO:0045471	Spi1 Stat3 Cybb Gata3 Cldn7 Cdk1 Srebf1 Gsn Trp53inp1 Fgfr2 Adcy7 Htr3a Setd7 Prkaa1 Cd14
0.019934624	29	402	1.814676617	Myeloid cell differentiation	http://amigo.geneontology.org/amigo/term/GO:0030099	Spi1 Tgfb1 Stat3 Kit Slc4a1 Gata3 Atp6ap1 Fstl3 Fos Calcr Lox Cd74 Tnfrsf11a Batf3 Foxp1 Lif Ccl5 Snx10 Cdk6 Inhba Leo1 Gpr183 Jun Sh3pxd2a Adgrf5 B2m Flvcr1 H4c11 Srp54a
0.020119436	8	56	3.593596059	Positive regulation of extrinsic apoptotic signaling pathway	http://amigo.geneontology.org/amigo/term/GO:2001238	Pea15a Tnfrsf12a Ptprc Atf3 Tgfb2 Inhba Bmpr1b Srpx
0.020119436	8	56	3.593596059	Lymphocyte chemotaxis	http://amigo.geneontology.org/amigo/term/GO:0048247	Ccl9 Stk39 Ccl22 Ccl17 Cxcl10 Ccl5 Ccr2 Gpr183
0.020119436	17	190	2.250725953	Cytosolic calcium ion transport	http://amigo.geneontology.org/amigo/term/GO:0060401	Lck Tgfb1 Trpv2 Calcr Ptprc P2rx7 Trpv6 Thy1 Plcg2 Cxcl10 Mcoln3 Trpv5 Tgfb2 Slc35g1 Dmd F2r Ccr5
0.020188575	9	69	3.281109445	Positive regulation of mononuclear cell migration	http://amigo.geneontology.org/amigo/term/GO:0071677	Lgals9 Spi1 Tgfb1 Aif1 Stk39 Cxcl10 Ccl5 S100a14 Ccr2
0.020256222	45	713	1.587633603	Regulation of ion transport	http://amigo.geneontology.org/amigo/term/GO:0043269	Tgfb1 Kcnq1 Chp1 Cybb Stac2 Trpv2 Scn1b Avpr1a Hcn2 Pik3cg Glrx Fgf12 Calcr Tnfrsf11a Il1rn Stk39 Kcnc4 Gem Cxcl1 P2rx7 Rph3a Tcaf2 Kel Stim1 Acsl4 Gpm6b Thy1 Gnb5 Htr3a Pxk Plcg2 Cxcl10 Ccl5 Tgfb2 Maob S100a1 Dmd Entpd1 F2r Prkaa1 Actn2 Prkcb Ano9 B2m Slc31a2
0.020462061	19	224	2.13369766	Extrinsic apoptotic signaling pathway	http://amigo.geneontology.org/amigo/term/GO:0097191	Spi1 Tgfb1 Pea15a Eya2 Tnfaip3 Tnfrsf10b Krt18 Tnfrsf12a Il33 Ptprc Atf3 Lcn2 Fga P2rx7 Tgfb2 Inhba Bmpr1b Sort1 Srpx
0.020467984	7	44	4.001959248	Cellular response to glucose starvation	http://amigo.geneontology.org/amigo/term/GO:0042149	Nuak2 Nfe2l2 Upp1 Sesn2 Asns Sesn3 Prkaa1
0.020467984	15	158	2.38814928	Response to hydrogen peroxide	http://amigo.geneontology.org/amigo/term/GO:0042542	Lck Klf4 Epor Slc4a1 Nfe2l2 Ada Tnfaip3 Glrx Cyp1b1 Lcn2 Foxp1 Hp Gja3 Prkaa1 Jun
0.020604378	26	348	1.879409433	Amide transport	http://amigo.geneontology.org/amigo/term/GO:0042886	Pde1c Mgst1 Kcnq1 Abca1 Srebf1 Glrx Pde8b Adcy5 Abcc1 Abcg1 Cd74 Slc15a1 Ptprn Pask Il1rn Slc7a11 Fga Cdh17 Tfr2 Nucb2 Acsl4 Lif Ccl5 Arntl Ica1 Sox4
0.020721456	10	83	3.030743664	Platelet activation	http://amigo.geneontology.org/amigo/term/GO:0030168	Alox12 Plek Fzd6 Fermt3 Fn1 Slc7a11 Fga Entpd1 F2r Prkca
0.021234702	62	1064	1.465808919	Neuron projection development	http://amigo.geneontology.org/amigo/term/GO:0031175	Serpinf1 Klf4 Epor Neurl1a Cnp Map2 Gata3 Nfe2l2 Trpv2 Scn1b Acsl6 Btg2 Tshr Emb Stmn4 Klhl1 Matn2 Alcam Tnfrsf12a Fn1 Efhd1 Myoc Kif5c Nr4a2 Olfm1 Aurka Lrp8 Uchl1 Kel Foxp1 Iqgap1 Adm Mcf2 Acsl4 Gpm6b Thy1 Rac2 Arhgap44 Lif Inpp5j Dcdc2a Tbc1d24 Egr2 Lpar1 Mboat1 Rap1gap2 Tgfb2 Tox Adgrf1 Enc1 Disc1 Dmd Tubb2b Cd24a Bex1 Bmpr1b Jun B4galt6 B2m Plxnc1 Pak6 Ccr5
0.021385426	6	33	4.573667712	Regulation of alpha-beta T cell proliferation	http://amigo.geneontology.org/amigo/term/GO:0046640	Lgals9 Twsg1 Ptprc Cd24a Ccr2 Rasal3
0.021385426	6	33	4.573667712	Positive regulation of telomerase activity	http://amigo.geneontology.org/amigo/term/GO:0051973	Klf4 Pkib Aurkb Grhl2 Parm1 Grem1
0.021704502	21	260	2.031763926	Multi-multicellular organism process	http://amigo.geneontology.org/amigo/term/GO:0044706	Lgals9 Timp1 Tgfb1 Epor Mmp7 Avpr1a Itgb4 Fos Hexb Slc38a2 Endou Emp2 Pam Adm Dkkl1 Acsl4 Adcy7 Lif Sh3pxd2b Cldn4 Arntl
0.022032565	41	637	1.61909273	Cellular response to organonitrogen compound	http://amigo.geneontology.org/amigo/term/GO:0071417	Cav2 Tgfb1 Klf4 Stat3 Snx6 Neurl1a Kcnq1 Cybb Nfe2l2 Hcn2 Srebf1 Pik3cg Tshr Adcy5 Nr4a1 Abcc1 Rhoq Aif1 Got1 Nr4a2 Rad51 Bcar3 Rragd Pik3r3 Sesn2 Nucb2 Sesn3 Gnb5 Htr3a Trib3 Gdf15 Cpeb2 Gnaz Insig1 Prkaa1 Tlr6 Actn2 Prkcb Socs3 Rab31 Bglap3
0.022200402	10	84	2.994663383	Nucleoside phosphate catabolic process	http://amigo.geneontology.org/amigo/term/GO:1901292	Ampd3 Cnp Ada Upp1 Pde8b Nt5c2 Pde4a Entpd1 Pde7a Itpa
0.022200402	4	14	7.187192118	Cellular defense response	http://amigo.geneontology.org/amigo/term/GO:0006968	Il33 Ccl17 Ccr2 B2m
0.022200402	5	23	5.468515742	T cell chemotaxis	http://amigo.geneontology.org/amigo/term/GO:0010818	Stk39 Cxcl10 Ccl5 Ccr2 Gpr183
0.022200402	5	23	5.468515742	Neutrophil homeostasis	http://amigo.geneontology.org/amigo/term/GO:0001780	Mecom Slc7a11 Pik3cd Ccr2 Lilrb4a
0.022200402	5	23	5.468515742	Membrane raft organization	http://amigo.geneontology.org/amigo/term/GO:0031579	Cav2 Dock2 Emp2 Ptprc Gsn
0.022200402	4	14	7.187192118	Positive regulation of heterotypic cell-cell adhesion	http://amigo.geneontology.org/amigo/term/GO:0034116	Lck Cd44 Fga Thy1
0.022200402	16	176	2.286833856	Negative regulation of immune response	http://amigo.geneontology.org/amigo/term/GO:0050777	Lgals9 Spi1 Tgfb1 Abr Dhx58 Tnfaip3 Il33 Ptprc Usp18 Il4ra Cd59a Parp14 Tgfb2 Serpinb9 Ccr2 Lilrb4a
0.022200402	16	176	2.286833856	Response to glucocorticoid	http://amigo.geneontology.org/amigo/term/GO:0051384	Serpinf1 Tgfb1 Avpr1a Fos Fbxo32 Cdkn1a Calcr Aif1 Got1 Pam Il1rn Anxa3 Adm Acsbg1 Cxcl2 Hsd3b2
0.022200402	12	113	2.671345743	Renal system process	http://amigo.geneontology.org/amigo/term/GO:0003014	Slc4a1 Kcnq1 Avpr1a Emp2 Sctr Gsn Adm Trpv5 Cldn4 F2r Adgrf5 Slc4a5
0.022200402	4	14	7.187192118	Regulation of type B pancreatic cell proliferation	http://amigo.geneontology.org/amigo/term/GO:0061469	Nr4a1 Ptprn Nupr1 Sgpp2
0.022559052	28	388	1.815321721	Response to metal ion	http://amigo.geneontology.org/amigo/term/GO:0010038	Lck Serpinf1 Pde1c Rasa4 Kit Cybb Nfe2l2 Fstl3 Fos Atp12a Got1 Fn1 Pam Gsn Sord Fga P2rx7 Tfr2 Trpv6 Iqgap1 Stim1 Adcy7 Plcg2 Slc25a24 Prkaa1 Cd14 Jun B2m
0.022666362	20	244	2.061899378	Positive regulation of transmembrane transport	http://amigo.geneontology.org/amigo/term/GO:0034764	Kcnq1 Chp1 Nfe2l2 Stac2 Acsl6 Glrx Calcr Rhoq C3 Stk39 P2rx7 Stim1 Thy1 Htr3a Plcg2 Cxcl10 S100a1 Dmd F2r Actn2
0.022751729	46	739	1.565815874	Cell junction organization	http://amigo.geneontology.org/amigo/term/GO:0034330	Tubb5 Tgfb1 Ndrg2 Neurl1a Cldn7 Itgb4 Grhl2 Thbs2 C3 Fn1 Myoc Slc7a11 Unc13b Lrp8 Rph3a Iqgap1 Rab39b Gpm6b Sorbs2 Thy1 Bsn Arhgap44 Tesk2 Six4 Ppfibp2 C1qb Tgfb2 Lgi2 Adgrf1 Disc1 Shroom2 Cldn14 Cldn4 Amigo2 F2r Frmpd4 Cldn8 Prkca Cx3cr1 Actn2 Cdh22 Dsp Musk Sptbn2 Tuba1a Grem1
0.022761981	74	1323	1.407016446	Cellular response to endogenous stimulus	http://amigo.geneontology.org/amigo/term/GO:0071495	Cav2 Scnn1g Serpinf1 Spi1 Tgfb1 Klf4 Stat3 Cd44 Snx6 Kit Neurl1a Kcnq1 Cybb Gata3 Nfe2l2 Fstl3 Hcn2 Srebf1 Pik3cg Tshr Fos Shcbp1 Fbxo32 Csnk1e Fgf12 Adcy5 Nr4a1 Amhr2 Abcc1 Smoc2 Twsg1 Rhoq Aif1 Lox Got1 Nr4a2 Rad51 Bmp2 Bcar3 Rragd Ugcg Pik3r3 Sesn2 Asns Foxp1 Iqgap1 Nucb2 Fgfr2 Sesn3 Gnb5 Htr3a Trib3 Bag4 Pmepa1 Gdf15 Tgfb2 Cpeb2 Gnaz Inhba Insig1 Prkaa1 Tlr6 Cx3cr1 Actn2 Bmpr1b Jun Prkcb Socs…
0.022823342	38	580	1.648097503	Regulation of transmembrane transport	http://amigo.geneontology.org/amigo/term/GO:0034762	Tgfb1 Kcnq1 Pea15a Chp1 Cybb Nfe2l2 Stac2 Scn1b Hcn2 Acsl6 Pik3cg Glrx Fgf12 Calcr Rhoq C3 Stk39 Kcnc4 Gem P2rx7 Rph3a Tcaf2 Kel Stim1 Thy1 Gnb5 Htr3a Trib3 Plcg2 Cxcl10 Tgfb2 S100a1 Dmd F2r Actn2 Prkcb Ano9 Slc31a2
0.023206253	28	389	1.810655084	Negative regulation of phosphorylation	http://amigo.geneontology.org/amigo/term/GO:0042326	Tgfb1 Stat3 Slc4a1 Chp1 Gadd45b Tnfaip3 Pkib Bdkrb2 Pbk Cdkn1a Ptprc Uchl1 Nupr1 Thy1 Trib3 Parp14 Inpp5j Pik3ip1 Ptprh Gadd45a Pmepa1 Dmd Inka2 Jun Socs3 Grem1 Slfn1 Lilrb4a
0.02344274	9	71	3.188683827	Regulation of T cell mediated immunity	http://amigo.geneontology.org/amigo/term/GO:0002709	Gata3 Il18r1 Ptprc Mr1 P2rx7 Sash3 Cd24a Ccr2 B2m
0.02344274	3	7	10.78078818	Ureteric bud formation	http://amigo.geneontology.org/amigo/term/GO:0060676	Gata3 Six4 Grem1
0.023876516	8	58	3.469678954	Negative regulation of signaling receptor activity	http://amigo.geneontology.org/amigo/term/GO:2000272	Ly6e Lynx1 Calcr Dkk3 Dkkl1 Lypd6 Ly6c1 Lilrb4a
0.023876516	8	58	3.469678954	Regulation of CD4-positive, alpha-beta T cell activation	http://amigo.geneontology.org/amigo/term/GO:2000514	Lgals9 Tgfb1 Gata3 Twsg1 Il4ra Sash3 Nfkbid Ccr2
0.023992119	6	34	4.439148073	Positive regulation of T cell migration	http://amigo.geneontology.org/amigo/term/GO:2000406	Lgals9 Aif1 Stk39 Cxcl10 Ccl5 Ccr2
0.023992119	6	34	4.439148073	Response to sterol	http://amigo.geneontology.org/amigo/term/GO:0036314	Tgfb1 Abca1 Lrp8 Inhba Insig1 Ccr5
0.023992119	6	34	4.439148073	Negative regulation of lymphocyte apoptotic process	http://amigo.geneontology.org/amigo/term/GO:0070229	Ada Aurkb Cd74 Foxp1 Ccl5 Serpinb9
0.024727459	14	146	2.412139821	Positive regulation of cellular protein catabolic process	http://amigo.geneontology.org/amigo/term/GO:1903364	Tnfaip3 Agtpbp1 Nkd2 Csnk1e Il33 Aurka Laptm5 Ctsc Nupr1 Ldlr Trib3 Disc1 Zfand2a Rnf217
0.024727459	14	146	2.412139821	Regulation of T cell differentiation	http://amigo.geneontology.org/amigo/term/GO:0045580	Lck Lgals9 Tgfb1 Gata3 Ada Cd74 Ptprc Il4ra Sash3 H2-Aa Nfkbid Tox Ccr2 Sox4
0.024727459	19	229	2.087110375	Cellular response to molecule of bacterial origin	http://amigo.geneontology.org/amigo/term/GO:0071219	Spi1 Tgfb1 Abca1 Cd68 Tnfaip3 Litaf Cxcl1 Myd88 Cxcl10 Ccl5 Gch1 Tlr1 Prkca Cd14 Tlr6 Cx3cr1 Cxcl2 B2m Lilrb4a
0.024927058	42	663	1.593540334	Mitotic cell cycle process	http://amigo.geneontology.org/amigo/term/GO:1903047	Cav2 Tpd52l1 Ube2c Foxm1 Ccne1 Dbf4 Tgfb1 Klf4 Map3k20 Cdk1 Aurkb Dscc1 Racgap1 Cdkn1a Aif1 Cdca5 Cep55 Ccnj Mastl Rad51 Cdc25b Gins1 Tpx2 Aurka Kif2c Stil Gpnmb Ccsap Kif23 Kif4 Anln Tacc3 Ckap2 Rhou Bub1b Inhba Mcm3 Cenpe Nsl1 Tacc1 Sox4 Slfn1
0.025047389	7	46	3.827961019	Regulation of cell adhesion mediated by integrin	http://amigo.geneontology.org/amigo/term/GO:0033628	Ada Cyp1b1 Fermt3 Lif Ccl5 Tgfb2 Cd24a
0.025384853	20	247	2.036856066	Positive regulation of DNA-binding transcription factor activity	http://amigo.geneontology.org/amigo/term/GO:0051091	Itgb2 Tgfb1 Stat3 Kit Eif2ak2 Il18r1 Tnfrsf11a Lrp8 Anxa3 Myd88 Eda2r Ddx58 Adgrf1 Tlr6 Cx3cr1 Prkcb Trim30d Trim5 Trim12a Grem1
0.025893308	17	196	2.181826179	Positive regulation of peptidyl-tyrosine phosphorylation	http://amigo.geneontology.org/amigo/term/GO:0050731	Cav2 Lck Tgfb1 Cd44 Kit Neurl1a Cd74 Ptprc Ehd4 Lrp8 Iqgap1 Lif Parp14 Ccl5 Cd24a Musk Grem1
0.025936894	5	24	5.24066092	Inflammatory cell apoptotic process	http://amigo.geneontology.org/amigo/term/GO:0006925	St6gal1 Slc7a11 Ccl5 Pik3cd Ccr5
0.025936894	8	59	3.410870836	Positive regulation of interleukin-8 production	http://amigo.geneontology.org/amigo/term/GO:0032757	Stat3 Cd74 Myd88 Ddx58 Tlr1 F2r Il17d Cd14
0.025936894	14	147	2.395730706	Positive regulation of leukocyte migration	http://amigo.geneontology.org/amigo/term/GO:0002687	Lgals9 Spi1 Tgfb1 Aif1 Cd74 Sell Stk39 Thy1 Rac2 Cxcl10 Ccl5 S100a14 Ccr2 Cx3cr1
0.025936894	8	59	3.410870836	Positive regulation of cytokine production involved in immune response	http://amigo.geneontology.org/amigo/term/GO:0002720	Kit Gata3 Cd74 Il18r1 Laptm5 Sash3 Ddx58 B2m
0.025936894	14	147	2.395730706	Positive regulation of chemotaxis	http://amigo.geneontology.org/amigo/term/GO:0050921	Spi1 Tgfb1 Smoc2 Aif1 Cd74 Fn1 Sell Stk39 Rac2 Cxcl10 Ccl5 Lpar1 S100a14 Ccr2
0.025936894	22	283	1.955525771	Striated muscle cell differentiation	http://amigo.geneontology.org/amigo/term/GO:0051146	Cav2 Tgfb1 Avpr1a Pi16 Csrp1 Bmp2 Ptgfrn Tmod1 Kel Foxp1 Il4ra Stim1 Sorbs2 Six4 Cxcl10 Gdf15 Pgm5 Dmd Actn2 Fdps Sort1 Grem1
0.026001288	53	889	1.499689694	Regulation of cell cycle	http://amigo.geneontology.org/amigo/term/GO:0051726	Cav2 Ube2c Ccne1 Dbf4 Tgfb1 Klf4 Stat3 Map3k20 Gadd45b Gata3 E2f2 Tnfaip3 Cdk1 Btg2 Aurkb Trim35 Racgap1 Nr4a1 Cdkn1a Smoc2 Aif1 Cdca5 Ccnj Ptprc Mastl Wdr76 Cdc25b Bmp2 Tpx2 Aurka Mecom Stil Asns Gpnmb Iqgap1 Nupr1 Ccsap Kif23 Lif Gadd45a Atf5 Tgfb2 Bub1b Cdk6 Inhba Dmd Cenpe Sfn Prkca Jun Arntl Sox4 Slfn1
0.027270168	6	35	4.312315271	Response to tumor cell	http://amigo.geneontology.org/amigo/term/GO:0002347	Spi1 Klf4 Mr1 Laptm5 Cd24a Ulbp1
0.027419085	4	15	6.708045977	Cyclic nucleotide catabolic process	http://amigo.geneontology.org/amigo/term/GO:0009214	Cnp Pde8b Pde4a Pde7a
0.027419085	4	15	6.708045977	Negative regulation of interleukin-8 production	http://amigo.geneontology.org/amigo/term/GO:0032717	Klf4 Anxa4 Tlr6 Bcl3
0.027419085	4	15	6.708045977	Oligopeptide transmembrane transport	http://amigo.geneontology.org/amigo/term/GO:0035672	Abcc1 Slc15a1 Slc7a11 Cdh17
0.027419085	4	15	6.708045977	Immature B cell differentiation	http://amigo.geneontology.org/amigo/term/GO:0002327	Spi1 Kit Foxp1 Cd24a
0.027419085	4	15	6.708045977	Positive thymic T cell selection	http://amigo.geneontology.org/amigo/term/GO:0045059	Dock2 Cd74 Ptprc Tox
0.027419085	4	15	6.708045977	Regulation of ribonuclease activity	http://amigo.geneontology.org/amigo/term/GO:0060700	Oas2 Oasl1 Oas1a Oas1g
0.027600483	47	769	1.537442267	Regulation of proteolysis	http://amigo.geneontology.org/amigo/term/GO:0030162	Alox12 Lck Serpinf1 Timp1 Klf4 Stat3 Cd44 Ctsd Slpi Papln Agtpbp1 Nkd2 Pbk Tnfrsf10b Csnk1e Fetub Nr4a1 Pi16 C3 Il33 Fn1 Serpinb8 Gsn Chac1 Aurka Laptm5 Ctsc Nupr1 Trib3 Egln3 Tmem98 Dap Mbp Serpinb6b Disc1 Serpinb1a Serpinb9 Sfn Cldn4 F2r Spink8 Zfand2a Rnf217 Serpina1a Wfdc17 C4b Serpinb1c
0.027600483	7	47	3.74651504	Regulation of membrane depolarization	http://amigo.geneontology.org/amigo/term/GO:0003254	Alox12 Scn1b Fgf12 Got1 Myoc P2rx7 B2m
0.027847079	11	102	2.712812711	Negative regulation of ion transmembrane transport	http://amigo.geneontology.org/amigo/term/GO:0034766	Tgfb1 Kcnq1 Fgf12 Stk39 Gem Tcaf2 Kel Gnb5 Tgfb2 Actn2 Ano9
0.028562177	24	322	1.874919683	Ras protein signal transduction	http://amigo.geneontology.org/amigo/term/GO:0007265	Foxm1 Rasa4 Abca1 Cyth4 Dock2 Pik3cg Rab15 Cdkn1a Aif1 Myoc Psd4 Rab30 Rab39b Rac2 Arhgap44 Ralgapa2 Lpar1 Tgfb2 Rhou F2r Rasal3 Cdc42se2 Jun Arhgdig
0.0292535	10	88	2.85854232	Negative regulation of protein-containing complex disassembly	http://amigo.geneontology.org/amigo/term/GO:0043242	Map2 Rp1 Gsn Spef1 Tpx2 Tmod1 Ckap2 Shroom2 Lmod1 Sptbn2
0.02956214	9	74	3.059412861	Positive regulation of DNA biosynthetic process	http://amigo.geneontology.org/amigo/term/GO:2000573	Klf4 Pkib Aurkb Grhl2 Dscc1 Smoc2 Cyp1b1 Parm1 Grem1
0.02956214	9	74	3.059412861	Regulation of steroid biosynthetic process	http://amigo.geneontology.org/amigo/term/GO:0050810	Srebf1 Pde8b Abcg1 Bmp2 Dkk3 Dkkl1 Insig1 Fdps Malrd1
0.030238772	14	150	2.347816092	Positive regulation of epithelial cell migration	http://amigo.geneontology.org/amigo/term/GO:0010634	Alox12 Tgfb1 Gata3 Nfe2l2 Pik3cg Smoc2 Glipr2 Anxa3 Foxp1 Plcg2 Tgfb2 Pik3cd Prkca Jun
0.030238772	5	25	5.031034483	Calcium-independent cell-cell adhesion via plasma membrane cell-adhesion molecules	http://amigo.geneontology.org/amigo/term/GO:0016338	Cldn7 Bmp2 Cldn14 Cldn4 Cldn8
0.030238772	14	150	2.347816092	Myelination	http://amigo.geneontology.org/amigo/term/GO:0042552	Tgfb1 Itgb4 Hexb Hexa Myoc Kel Ctsc Itgax Tmem98 Egr2 Lpar1 Cmtm8 Mbp B4galt6
0.030238772	5	25	5.031034483	Type B pancreatic cell proliferation	http://amigo.geneontology.org/amigo/term/GO:0044342	Nr4a1 Ptprn Nupr1 Sgpp2 Serpinb1a
0.030238772	13	134	2.440427174	Alcohol biosynthetic process	http://amigo.geneontology.org/amigo/term/GO:0046165	Plek Srebf1 Abcg1 Got1 Bmp2 Dkk3 Msmo1 Sc5d Plcg2 Gch1 Insig1 Prkaa1 Fdps
0.030238772	5	25	5.031034483	Phagosome maturation	http://amigo.geneontology.org/amigo/term/GO:0090382	Unc13b P2rx7 Mreg Rab31 Srpx
0.030320276	18	217	2.086604163	Import into cell	http://amigo.geneontology.org/amigo/term/GO:0098657	Trpv2 Hcn2 Acsl6 Atp12a Abcc1 Calcr Slc15a1 Slc9a4 Slc7a11 Tfr2 Trpv6 Slc9a9 Gpm6b Neurl1b Trpv5 Slc7a5 Slc7a1 Lrrc8e
0.03040606	7	48	3.668462644	Secondary alcohol biosynthetic process	http://amigo.geneontology.org/amigo/term/GO:1902653	Srebf1 Abcg1 Msmo1 Sc5d Insig1 Prkaa1 Fdps
0.03040606	7	48	3.668462644	Cholesterol biosynthetic process	http://amigo.geneontology.org/amigo/term/GO:0006695	Srebf1 Abcg1 Msmo1 Sc5d Insig1 Prkaa1 Fdps
0.03040606	7	48	3.668462644	Positive regulation of pathway-restricted SMAD protein phosphorylation	http://amigo.geneontology.org/amigo/term/GO:0010862	Lgals9 Tgfb1 Twsg1 Bmp2 Gdf15 Tgfb2 Inhba
0.030744834	8	61	3.299039005	Response to cadmium ion	http://amigo.geneontology.org/amigo/term/GO:0046686	Kit Cybb Fos Got1 Gsn Sord Jun B2m
0.030891589	62	1087	1.434793643	Negative regulation of protein metabolic process	http://amigo.geneontology.org/amigo/term/GO:0051248	Serpinf1 Timp1 Spi1 Tgfb1 Klf4 Stat3 Cd44 Chp1 Gadd45b Slpi Tnfaip3 Pkib Btg2 Bdkrb2 Papln Pbk Fetub Nr4a1 Cdkn1a Pi16 Eif2ak2 C3 Serpinb8 Ptprc Mastl Chac1 Sesn2 Uchl1 Thy1 Ldlr Trib3 Parp14 Rasd2 Inpp5j Tmem98 Ptprh Gadd45a Tbc1d24 Pmepa1 Cpeb2 Enc1 Ago4 Serpinb6b Serpinb1a Dmd Serpinb9 Sfn Inka2 Dtx3l Spink8 Prkaa1 Jun Socs3 Serpina1a Wfdc17 Ang C4b Grem1 Sox4 Slfn1 Serpinb1c Lilrb4a
0.031541339	18	218	2.077032585	Cellular response to nutrient levels	http://amigo.geneontology.org/amigo/term/GO:0031669	Nuak2 Nfe2l2 Cadps2 Cd68 Upp1 Srebf1 Slc38a2 Cdkn1a Eif2ak2 Dsc2 Atf3 Rragd Sesn2 Asns Sesn3 Dap Prkaa1 Jun
0.031579859	13	135	2.422349936	Positive regulation of I-kappaB kinase/NF-kappaB signaling	http://amigo.geneontology.org/amigo/term/GO:0043123	Rel Litaf Cd74 Alpk1 Myd88 Eda2r Tifa F2r Tlr6 Prkcb Trim30d Trim5 Trim12a
0.031579859	16	184	2.187406297	Regulation of lipid biosynthetic process	http://amigo.geneontology.org/amigo/term/GO:0046890	Chp1 Avpr1a Srebf1 Pde8b Abcg1 C3 Cd74 Bmp2 Dkk3 Dkkl1 Ldlr Trib3 Insig1 Adgrf5 Fdps Malrd1
0.031579859	9	75	3.01862069	Cardiac ventricle morphogenesis	http://amigo.geneontology.org/amigo/term/GO:0003208	Tgfb1 Epor Gata3 Grhl2 Ly6e Tgfb2 Dsp Sox11 Sox4
0.032170775	103	1983	1.306597458	Positive regulation of biosynthetic process	http://amigo.geneontology.org/amigo/term/GO:0009891	Klf6 Itgb2 Foxm1 Spi1 Dbf4 Tgfb1 Klf4 Elf3 Stat3 Chp1 Gata3 Nfe2l2 E2f2 Plagl1 Pkib Cdk1 Avpr1a Rel Fstl3 Srebf1 Aurkb Fos Hexb Grhl2 Dscc1 Litaf Ciita Runx1 Nr4a1 Guca2a Smoc2 Abcg1 Cyp1b1 Rhoq Aif1 Cd74 Il33 Mybl1 Npas2 Ptprn Soat1 Atf3 Nr4a2 Bmp2 Mecom Bcar3 Trp53inp1 Sesn2 Fosl2 Rasl11a Tfr2 Foxp1 Nupr1 Nfatc2ip Tead2 Elf4 Pou2f3 Ldlr Rab27a Lif Six4 Parm1 Ccl5 Krt17 Rorb Setd7 Ckap2 Egr2 Mic…
0.032598674	33	497	1.670262957	Negative regulation of intracellular signal transduction	http://amigo.geneontology.org/amigo/term/GO:1902532	Foxm1 Spi1 Klf4 Ndrg2 Rasa4 Cd44 Chp1 Nfe2l2 Dhx58 Tnfaip3 Bdkrb2 Pbk Litaf Cd74 Ptprc Atf3 Myoc Mecom Sesn2 Uchl1 P2rx7 Nucb2 Sesn3 Arhgap44 Lif Pik3ip1 Nfkbid Lpar1 Tgfb2 Dmd Prkaa1 Rasal3 Arntl
0.032692688	23	308	1.878470667	Positive regulation of ion transport	http://amigo.geneontology.org/amigo/term/GO:0043270	Kcnq1 Chp1 Stac2 Trpv2 Scn1b Avpr1a Glrx Fgf12 Calcr Tnfrsf11a Stk39 Cxcl1 P2rx7 Stim1 Thy1 Htr3a Plcg2 Cxcl10 Ccl5 S100a1 Dmd F2r Actn2
0.032879243	22	290	1.908323424	Negative regulation of cell motility	http://amigo.geneontology.org/amigo/term/GO:2000146	Serpinf1 Timp1 Tgfb1 Klf4 Stat3 Gata3 Nfe2l2 Abr Ada Mmp28 Cyp1b1 Aif1 Cd74 Il33 Olfm1 Il1rn Trp53inp1 Thy1 Gadd45a Cx3cr1 Grem1 Ccr5
0.032916808	3	8	9.433189655	Regulation of epithelial tube formation	http://amigo.geneontology.org/amigo/term/GO:1905276	Gata3 Six4 Pik3cd
0.032916808	3	8	9.433189655	Positive regulation of epithelial tube formation	http://amigo.geneontology.org/amigo/term/GO:1905278	Gata3 Six4 Pik3cd
0.032916808	3	8	9.433189655	Positive regulation of fever generation	http://amigo.geneontology.org/amigo/term/GO:0031622	Tnfrsf11a Ccl5 Ccr5
0.032916808	3	8	9.433189655	Germinal center B cell differentiation	http://amigo.geneontology.org/amigo/term/GO:0002314	Spi1 Ada Cdh17
0.032916808	3	8	9.433189655	Cellular response to hydroperoxide	http://amigo.geneontology.org/amigo/term/GO:0071447	Mgst1 Aif1 Trp53inp1
0.032974358	10	90	2.795019157	T cell differentiation in thymus	http://amigo.geneontology.org/amigo/term/GO:0033077	Gata3 Ada Dock2 Cd74 Ptprc Mr1 Nfkbid Cdk6 Tox B2m
0.033042403	4	16	6.288793103	Inflammatory response to wounding	http://amigo.geneontology.org/amigo/term/GO:0090594	Timp1 Cd24a F2r Ccr2
0.033042403	27	383	1.773341136	Ossification	http://amigo.geneontology.org/amigo/term/GO:0001503	Tgfb1 Atp6ap1 Fstl3 Smoc1 Calcr Twsg1 Lox Tnfrsf11a Myoc Gfra4 Bmp2 P2rx7 Gpnmb Gpm6b Rorb Egr2 Snx10 Tgfb2 Tph1 Cdk6 Matn1 Sh3pxd2b Bmpr1b Sox11 Sort1 Bglap3 Grem1
0.033042403	4	16	6.288793103	Macrophage cytokine production	http://amigo.geneontology.org/amigo/term/GO:0010934	Tgfb1 Cd74 Laptm5 Tgfb2
0.033042403	4	16	6.288793103	Regulation of macrophage cytokine production	http://amigo.geneontology.org/amigo/term/GO:0010935	Tgfb1 Cd74 Laptm5 Tgfb2
0.033042403	52	882	1.483071389	Metal ion transport	http://amigo.geneontology.org/amigo/term/GO:0030001	Scnn1g Lck Tgfb1 Kcnq1 Chp1 Stac2 Myo1b Trpv2 Scn1b Hcn2 Pik3cg Glrx Atp12a Slc38a2 Fgf12 Calcr Slc9a4 Ptprc Lcn2 Stk39 Slc20a1 Kcnc4 Gem Cxcl1 P2rx7 Tfr2 Kel Trpv6 Scnn1a Zdhhc13 Stim1 Slc9a9 Thy1 Gnb5 Plcg2 Cxcl10 Ccl5 Mcoln3 Trpv5 Tgfb2 Slc35g1 S100a1 Dmd F2r Kcnk3 Actn2 Prkcb B2m Slc31a2 Flvcr1 Slc4a5 Ccr5
0.033042403	8	62	3.245828699	Actin filament depolymerization	http://amigo.geneontology.org/amigo/term/GO:0030042	Plek Gsn Tmod1 Mical2 Shroom2 Lmod1 Actn2 Sptbn2
0.033042403	11	105	2.635303777	Osteoclast differentiation	http://amigo.geneontology.org/amigo/term/GO:0030316	Tgfb1 Atp6ap1 Fstl3 Fos Calcr Tnfrsf11a Foxp1 Ccl5 Snx10 Gpr183 Sh3pxd2a
0.033042403	8	62	3.245828699	Positive regulation of alpha-beta T cell activation	http://amigo.geneontology.org/amigo/term/GO:0046635	Ada Ptprc Il4ra Sash3 Nfkbid Cd24a Ccr2 Rasal3
0.033042403	4	16	6.288793103	Phospholipid homeostasis	http://amigo.geneontology.org/amigo/term/GO:0055091	Tgfb1 Stat3 Abca1 Abcg1
0.034169305	14	153	2.301780482	Ensheathment of neurons	http://amigo.geneontology.org/amigo/term/GO:0007272	Tgfb1 Itgb4 Hexb Hexa Myoc Kel Ctsc Itgax Tmem98 Egr2 Lpar1 Cmtm8 Mbp B4galt6
0.034169305	14	153	2.301780482	Axon ensheathment	http://amigo.geneontology.org/amigo/term/GO:0008366	Tgfb1 Itgb4 Hexb Hexa Myoc Kel Ctsc Itgax Tmem98 Egr2 Lpar1 Cmtm8 Mbp B4galt6
0.034169305	23	310	1.866351502	Second-messenger-mediated signaling	http://amigo.geneontology.org/amigo/term/GO:0019932	Chp1 Ada Avpr1a Sctr Ptprc Camkk2 Nucb2 Adm Itgal Pde4a Plcg2 Rasd2 Lpar1 Rcan2 Defb1 Dmd Cd24a Ccr2 Prkaa1 Cx3cr1 Lmcd1 Pde7a Ccr5
0.034169305	5	26	4.837533156	Thymic T cell selection	http://amigo.geneontology.org/amigo/term/GO:0045061	Gata3 Dock2 Cd74 Ptprc Tox
0.034169305	12	121	2.494727843	Regulation of leukocyte chemotaxis	http://amigo.geneontology.org/amigo/term/GO:0002688	Spi1 Mmp28 Aif1 Cd74 Sell Stk39 Rac2 Cxcl10 Ccl5 S100a14 Ccr2 Grem1
0.034169305	5	26	4.837533156	Lymph node development	http://amigo.geneontology.org/amigo/term/GO:0048535	Tgfb1 Ltb Tnfrsf11a Tox Cd248
0.034169305	12	121	2.494727843	Positive regulation of protein kinase B signaling	http://amigo.geneontology.org/amigo/term/GO:0051897	Tgfb1 Gata3 Pik3cg Pik3r5 Calcr Myoc Rasd2 Hpse Bag4 Gdf15 Pik3cd Cx3cr1
0.034440152	21	274	1.92795117	Cell-cell adhesion via plasma-membrane adhesion molecules	http://amigo.geneontology.org/amigo/term/GO:0098742	Lgals9 Klf4 Cldn7 Tnfaip3 Emb Alcam Dsc2 Sell Il1rn Bmp2 Cdh17 Itgal Tgfb2 Mbp Cldn14 Cd24a Cldn4 Amigo2 Cldn8 Pcdhb6 Cdh22
0.034440152	26	366	1.786979461	Hormone transport	http://amigo.geneontology.org/amigo/term/GO:0009914	Pde1c Kcnq1 Gata3 Srebf1 Glrx Pde8b Adcy5 Abcg1 Ptprn Pask Il1rn Snap23 Fga Tfr2 Trpv6 Nucb2 Adm Acsl4 Lif Ccl5 Slc7a5 Inhba Arntl Ica1 Sox11 Sox4
0.034440152	30	442	1.707364643	Lipid localization	http://amigo.geneontology.org/amigo/term/GO:0010876	Slc4a1 B4galnt1 Abca1 Acsl6 Srebf1 Abca8b Bdkrb2 Hexb Sqle Abcc1 Abcg1 C3 Hexa Esyt1 Tnfrsf11a Soat1 Ugcg Cds1 P2rx7 Nucb2 Acsl4 Ldlr Ttc39b Apoc1 Osbpl10 Inhba Acacb Prkaa1 Ano9 Ano3
0.035188839	16	187	2.152314217	Membrane lipid metabolic process	http://amigo.geneontology.org/amigo/term/GO:0006643	Kit B4galnt1 Serinc3 Sgpl1 Abca8b Hexb Serinc2 Cyp1b1 Hexa Ugcg P2rx7 Sgpp2 Cerk B4galt6 Cyp4f39 Gal3st2b
0.035188839	16	187	2.152314217	Positive regulation of ion transmembrane transport	http://amigo.geneontology.org/amigo/term/GO:0034767	Kcnq1 Chp1 Stac2 Glrx Calcr Stk39 P2rx7 Stim1 Thy1 Htr3a Plcg2 Cxcl10 S100a1 Dmd F2r Actn2
0.035539094	8	63	3.194307608	Regulation of myeloid leukocyte mediated immunity	http://amigo.geneontology.org/amigo/term/GO:0002886	Spi1 Abr C3 Cxcl1 Il4ra Rac2 Ddx58 Ccr2
0.035686339	47	783	1.509952878	Negative regulation of catalytic activity	http://amigo.geneontology.org/amigo/term/GO:0043086	Serpinf1 Timp1 Klf4 Rasa4 Cd44 Slc4a1 Chp1 Gadd45b Slpi Tnfaip3 Pkib Papln Fetub Nr4a1 Cdkn1a Pi16 C3 Serpinb8 Ptprc Mastl Uchl1 Anxa3 Sytl2 Hp Thy1 Trib3 Pxk Pik3ip1 Ptprh Gadd45a Bag4 Tgfb2 Apoc1 Acacb Serpinb6b Serpinb1a Serpinb9 Sfn Inka2 Dtx3l Spink8 Serpina1a Sort1 Wfdc17 C4b Serpinb1c Lilrb4a
0.035691976	14	154	2.286833856	Sodium ion transmembrane transport	http://amigo.geneontology.org/amigo/term/GO:0035725	Scnn1g Chp1 Scn1b Hcn2 Glrx Atp12a Fgf12 Slc9a4 Stk39 Slc20a1 Scnn1a Slc9a9 Dmd Slc4a5
0.035754	9	77	2.940214957	Regulation of cellular pH	http://amigo.geneontology.org/amigo/term/GO:0030641	Slc4a1 Chp1 Atp6ap1 Avpr1a Slc9a4 Atp6v0d2 Atp6ap2 Slc9a9 Slc4a5
0.035763025	12	122	2.474279254	Release of sequestered calcium ion into cytosol	http://amigo.geneontology.org/amigo/term/GO:0051209	Lck Tgfb1 Ptprc P2rx7 Thy1 Plcg2 Cxcl10 Mcoln3 Tgfb2 Dmd F2r Ccr5
0.03594748	7	50	3.521724138	Platelet aggregation	http://amigo.geneontology.org/amigo/term/GO:0070527	Alox12 Plek Fermt3 Fn1 Slc7a11 Fga Prkca
0.036223254	30	444	1.699673812	Regulation of endopeptidase activity	http://amigo.geneontology.org/amigo/term/GO:0052548	Alox12 Lck Serpinf1 Timp1 Klf4 Stat3 Cd44 Ctsd Slpi Papln Tnfrsf10b Fetub Nr4a1 C3 Serpinb8 Gsn Laptm5 Egln3 Dap Mbp Serpinb6b Serpinb1a Serpinb9 Sfn F2r Spink8 Serpina1a Wfdc17 C4b Serpinb1c
0.036591056	28	406	1.734839477	Wnt signaling pathway	http://amigo.geneontology.org/amigo/term/GO:0016055	Ccne1 Tgfb1 Klf4 Ndrg2 Gata3 Tnfaip3 Atp6v1c2 Nkd2 Amer2 Fzd6 Csnk1e Myoc Spef1 Bmp2 Dkk3 Dkkl1 Fam53b Atp6ap2 Dcdc2a Ankrd6 Mdfic Leo1 Disc1 Lypd6 Prkaa1 Arntl Grem1 Sox4
0.036788921	21	276	1.91398051	Negative regulation of cell migration	http://amigo.geneontology.org/amigo/term/GO:0030336	Serpinf1 Timp1 Tgfb1 Klf4 Stat3 Nfe2l2 Abr Ada Mmp28 Cyp1b1 Aif1 Cd74 Il33 Olfm1 Il1rn Trp53inp1 Thy1 Gadd45a Cx3cr1 Grem1 Ccr5
0.036788921	20	258	1.950013365	Regulated exocytosis	http://amigo.geneontology.org/amigo/term/GO:0045055	Lgals9 Spi1 Kit Syn2 Abr Cadps2 Plek Rab15 Snap23 Unc13b P2rx7 Anxa3 Il4ra Rab27a Rac2 Tph1 Ccr2 Prkcb Rab31 Sptbn2
0.036788921	24	331	1.823939994	Regulation of protein serine/threonine kinase activity	http://amigo.geneontology.org/amigo/term/GO:0071900	Tpd52l1 Lgals9 Ccne1 Dbf4 Tgfb1 Kit Tnfaip3 Pkib Pik3cg Pik3r5 Cdkn1a Ccnj Tnfrsf11a Il1rn Sesn2 Uchl1 Iqgap1 Thy1 Trib3 Gadd45a Cd24a Sfn Inka2 Tlr6
0.037317515	14	155	2.272080089	Biomineral tissue development	http://amigo.geneontology.org/amigo/term/GO:0031214	Tgfb1 Lox Bmp2 Slc20a1 P2rx7 Gpnmb Stim1 Gpm6b Snx10 Matn1 Wdr72 Bmpr1b Bglap3 Grem1
0.037706746	12	123	2.454163162	Detoxification	http://amigo.geneontology.org/amigo/term/GO:0098754	Mgst1 Nfe2l2 Ltc4s Abcc1 Rp1 Trp53inp1 Sesn2 Akr1b8 Hp Srxn1 Gch1 Rdh11
0.037706746	12	123	2.454163162	Negative regulation of sequestering of calcium ion	http://amigo.geneontology.org/amigo/term/GO:0051283	Lck Tgfb1 Ptprc P2rx7 Thy1 Plcg2 Cxcl10 Mcoln3 Tgfb2 Dmd F2r Ccr5
0.037920843	15	172	2.193765036	Import across plasma membrane	http://amigo.geneontology.org/amigo/term/GO:0098739	Trpv2 Hcn2 Acsl6 Atp12a Abcc1 Calcr Slc15a1 Slc9a4 Slc7a11 Trpv6 Slc9a9 Trpv5 Slc7a5 Slc7a1 Lrrc8e
0.037920843	15	172	2.193765036	Notch signaling pathway	http://amigo.geneontology.org/amigo/term/GO:0007219	Tgfb1 Stat3 Kit Neurl1a Got1 Chac1 Bmp2 Anxa4 Sorbs2 Hp Neurl1b Tgfb2 Rcan2 Cdk6 Dtx3l
0.037941815	34	524	1.632205844	Response to nutrient levels	http://amigo.geneontology.org/amigo/term/GO:0031667	Tgfb1 Nuak2 Abca1 Cybb Nfe2l2 Ada Cadps2 Mmp7 Cd68 Upp1 Srebf1 Slc38a2 Krt18 Cdkn1a Eif2ak2 Dsc2 Sctr Atf3 Gsn Sord Rragd Sesn2 Asns Nucb2 Adm Acsl4 Sesn3 Ldlr Gdf15 Dap Acacb Prkaa1 Jun Bglap3
0.037992715	16	189	2.129538405	Calcium-mediated signaling	http://amigo.geneontology.org/amigo/term/GO:0019722	Chp1 Ada Avpr1a Ptprc Camkk2 Itgal Plcg2 Rcan2 Defb1 Dmd Cd24a Ccr2 Prkaa1 Cx3cr1 Lmcd1 Ccr5
0.038157419	8	64	3.144396552	Killing of cells of other organism	http://amigo.geneontology.org/amigo/term/GO:0031640	Cxcl1 Ccl22 Ccl17 Myd88 Cxcl10 Serpinb9 Cxcl2 Ccr5
0.038288544	38	604	1.582610185	Regulation of system process	http://amigo.geneontology.org/amigo/term/GO:0044057	Lck Klf4 Kit Kcnq1 Ada Scn1b Avpr1a Srebf1 Fbxo32 Emp2 Fgf12 Pi16 Dsc2 Aif1 Il33 Stk39 Kcnc4 Fga Unc13b Foxp1 Ctsc Itgax Adm Lif Tmem98 Tbc1d24 Gch1 Egr2 Tgfb2 Inhba S100a1 Dmd F2r Dsp Lmcd1 Fdps Myl4 Dlgap4
0.038383617	28	408	1.726335362	Cell-cell signaling by wnt	http://amigo.geneontology.org/amigo/term/GO:0198738	Ccne1 Tgfb1 Klf4 Ndrg2 Gata3 Tnfaip3 Atp6v1c2 Nkd2 Amer2 Fzd6 Csnk1e Myoc Spef1 Bmp2 Dkk3 Dkkl1 Fam53b Atp6ap2 Dcdc2a Ankrd6 Mdfic Leo1 Disc1 Lypd6 Prkaa1 Arntl Grem1 Sox4
0.038727185	11	108	2.562100894	Cellular detoxification	http://amigo.geneontology.org/amigo/term/GO:1990748	Mgst1 Nfe2l2 Ltc4s Rp1 Trp53inp1 Sesn2 Akr1b8 Hp Srxn1 Gch1 Rdh11
0.038863572	5	27	4.658365262	Positive regulation of heart rate	http://amigo.geneontology.org/amigo/term/GO:0010460	Kcnq1 Ada Avpr1a Adm Gch1
0.039527538	4	17	5.918864097	Regulation of T cell chemotaxis	http://amigo.geneontology.org/amigo/term/GO:0010819	Stk39 Cxcl10 Ccl5 Ccr2
0.039527538	4	17	5.918864097	Positive regulation of type 2 immune response	http://amigo.geneontology.org/amigo/term/GO:0002830	Gata3 Cd74 Il33 Il4ra
0.039604003	23	315	1.836726875	Calcium ion transmembrane transport	http://amigo.geneontology.org/amigo/term/GO:0070588	Lck Tgfb1 Stac2 Trpv2 Pik3cg Calcr Ptprc Gem P2rx7 Trpv6 Stim1 Thy1 Gnb5 Plcg2 Cxcl10 Mcoln3 Trpv5 Tgfb2 Slc35g1 S100a1 Dmd F2r Ccr5
0.039665851	57	998	1.436718264	Negative regulation of developmental process	http://amigo.geneontology.org/amigo/term/GO:0051093	Serpinf1 Foxm1 Spi1 Tgfb1 Klf4 Stat3 Map2 Gata3 Nfe2l2 Abr E2f2 Ccl9 Fstl3 Grhl2 Cdkn1a Thbs2 Pi16 Abcg1 Twsg1 Cd74 Bmp2 Trp53inp1 Foxp1 Nucb2 Il4ra Ccl17 Thy1 Ldlr Cd59a Trib3 Lif Six4 Cxcl10 Tmem98 Rorb Gadd45a Nfkbid Gdf15 Atf5 Tgfb2 Cdk6 Inhba Leo1 Dmd Insig1 Cd24a Ccr2 Bex1 Il17d Cx3cr1 Arntl B2m Sox11 H4c11 Sort1 Grem1 Ccr5
0.040122556	87	1648	1.327973301	Cell cycle	http://amigo.geneontology.org/amigo/term/GO:0007049	Cav2 Tpd52l1 Uhrf1 Ube2c Foxm1 Tubb5 Ccne1 Dbf4 Tgfb1 Klf4 Stat3 Map3k20 Tex15 Spire2 Gadd45b Gata3 E2f2 Tnfaip3 Cdk1 Epb41l2 Btg2 Aurkb Trim35 Dscc1 Chaf1b Racgap1 Nr4a1 Cdkn1a Smoc2 Map3k8 Aif1 Cdca5 Cep55 Ccnj Ptprc Mastl Wdr76 Rad51 Cdc25b Bmp2 Gins1 Tpx2 Aurka Mecom Gem Kif2c Stil Asns Gpnmb Tuba8 Iqgap1 Nupr1 Ccsap Kif23 Kif4 Lif Gadd45a Anln Tacc3 Wdhd1 Ckap2 Atf5 Tgfb2 Rhou Bub1b Cdk6 Inh…
0.040122556	24	334	1.807557299	Viral process	http://amigo.geneontology.org/amigo/term/GO:0016032	Cav2 Epor Apobec3 Slpi Trim35 Ciita Ly6e Eif2ak2 Cd74 Fam111a Gsn Pou2f3 Tmprss4 Oas2 Ccl5 Mdfic Oasl1 Jun Oas1a Trim30d Trim5 Trim12a Oas1g Ccr5
0.040435546	21	279	1.893400074	Response to insulin	http://amigo.geneontology.org/amigo/term/GO:0032868	Cav2 Srebf1 Rhoq Got1 Ptprn Bcar3 Pik3r3 Sesn2 Nucb2 Adm Sesn3 Trib3 Egr2 Cpeb2 Insig1 Prkaa1 Prkcb Socs3 Rab31 Sort1 Bglap3
0.040680238	14	157	2.243136394	Biomineralization	http://amigo.geneontology.org/amigo/term/GO:0110148	Tgfb1 Lox Bmp2 Slc20a1 P2rx7 Gpnmb Stim1 Gpm6b Snx10 Matn1 Wdr72 Bmpr1b Bglap3 Grem1
0.04094772	11	109	2.538595381	Negative regulation of angiogenesis	http://amigo.geneontology.org/amigo/term/GO:0016525	Serpinf1 Klf4 E2f2 Thbs2 Cd59a Lif Cxcl10 Gadd45a Tgfb2 Ccr2 Cx3cr1
0.040984487	57	1000	1.433844828	Growth	http://amigo.geneontology.org/amigo/term/GO:0040007	Tgfb1 Stat3 Large1 Map2 Gata3 Trpv2 Cdk1 Sgpl1 Avpr1a Tshr Grhl2 Ly6e Alcam Cdkn1a Tnfrsf12a Pi16 C3 Fn1 Kif26b Olfm1 Gsn Gins1 Aurka Ptgfrn Sesn2 Foxp1 Iqgap1 Adm Fgfr2 Sash3 Acsl4 Sorbs2 Tmprss4 Six4 Krt17 Gdf15 Atf5 Tgfb2 Matn1 Sh3pxd2b Inhba Acacb Disc1 Dmd Sfn Bmpr1b Prkcb Socs3 Musk Fdps Flvcr1 Sptbn2 Csf2rb Foxs1 Pak6 Grem1 Ccr5
0.041033433	8	65	3.09602122	Superoxide metabolic process	http://amigo.geneontology.org/amigo/term/GO:0006801	Tgfb1 Cybb Nfe2l2 Cxcl1 Pon3 Gch1 Sh3pxd2b Sh3pxd2a
0.041033433	16	191	2.107239574	Production of molecular mediator of immune response	http://amigo.geneontology.org/amigo/term/GO:0002440	Tgfb1 Kit Gata3 Tnfaip3 Cd74 Il33 Il18r1 Ptprc Laptm5 Foxp1 Il4ra Sash3 Tgfb2 Ddx58 Ccr2 B2m
0.041278859	10	94	2.676082172	Regulation of response to oxidative stress	http://amigo.geneontology.org/amigo/term/GO:1902882	Epor Nfe2l2 Glrx Slc7a11 Sesn2 Foxp1 Sesn3 Tbc1d24 Gch1 Tlr6
0.041278859	12	125	2.414896552	Positive regulation of proteolysis involved in cellular protein catabolic process	http://amigo.geneontology.org/amigo/term/GO:1903052	Agtpbp1 Nkd2 Csnk1e Il33 Aurka Laptm5 Ctsc Nupr1 Trib3 Disc1 Zfand2a Rnf217
0.041278859	12	125	2.414896552	Regulation of protein-containing complex disassembly	http://amigo.geneontology.org/amigo/term/GO:0043244	Map2 Plek Rp1 Gsn Spef1 Tpx2 Tmod1 Ckap2 Shroom2 Lmod1 Actn2 Sptbn2
0.041278859	10	94	2.676082172	Positive regulation of MAP kinase activity	http://amigo.geneontology.org/amigo/term/GO:0043406	Tpd52l1 Tgfb1 Kit Pik3cg Pik3r5 Tnfrsf11a Il1rn Iqgap1 Cd24a Tlr6
0.041278859	12	125	2.414896552	Regulation of sequestering of calcium ion	http://amigo.geneontology.org/amigo/term/GO:0051282	Lck Tgfb1 Ptprc P2rx7 Thy1 Plcg2 Cxcl10 Mcoln3 Tgfb2 Dmd F2r Ccr5
0.041278859	25	354	1.776495227	Immune response-regulating signaling pathway	http://amigo.geneontology.org/amigo/term/GO:0002764	Lck Lgals9 Kit Gata3 Ada Dhx58 Tnfaip3 Myo1g Ptprc Pigr Alpk1 Laptm5 Thy1 Myd88 Plcg2 Unc93b1 Nfkbid Ddx58 S100a14 Tlr1 Tifa Cd14 Tlr6 Prkcb Blnk
0.041515932	19	244	1.958804409	Glial cell differentiation	http://amigo.geneontology.org/amigo/term/GO:0010001	Tgfb1 Stat3 Cnp Itgb4 Il33 Myoc Gsn Bmp2 Ldlr Lif Tmem98 Egr2 Atf5 Lpar1 Bace2 Dmd B4galt6 Sox11 Sox4
0.041935241	33	509	1.630885441	Regulation of nervous system development	http://amigo.geneontology.org/amigo/term/GO:0051960	Serpinf1 Tgfb1 Kit Neurl1a Map2 Trpv2 Thbs2 Tnfrsf12a Il33 Fn1 Bmp2 Mme Lrp8 Ctsc Itgax Thy1 Ldlr Lif Tmem98 Tbc1d24 Egr2 Atf5 Disc1 Cd24a Amigo2 Bex1 Cx3cr1 Arntl Musk B2m Sox11 Plxnc1 Ccr5
0.042337112	7	52	3.38627321	Response to fungus	http://amigo.geneontology.org/amigo/term/GO:0009620	Spi1 Tgfb1 Cxcl1 Myd88 Pik3cd Cd209b Ang
0.042337112	100	1942	1.295322987	Positive regulation of cellular biosynthetic process	http://amigo.geneontology.org/amigo/term/GO:0031328	Klf6 Itgb2 Foxm1 Spi1 Dbf4 Tgfb1 Klf4 Elf3 Stat3 Chp1 Gata3 Nfe2l2 E2f2 Plagl1 Pkib Cdk1 Avpr1a Rel Fstl3 Srebf1 Aurkb Fos Hexb Grhl2 Dscc1 Litaf Ciita Runx1 Nr4a1 Guca2a Smoc2 Cyp1b1 Rhoq Aif1 Cd74 Il33 Mybl1 Npas2 Ptprn Soat1 Atf3 Nr4a2 Bmp2 Mecom Bcar3 Trp53inp1 Sesn2 Fosl2 Rasl11a Tfr2 Foxp1 Nupr1 Nfatc2ip Tead2 Elf4 Pou2f3 Ldlr Lif Six4 Parm1 Ccl5 Krt17 Rorb Setd7 Ckap2 Egr2 Mical2 Atf5 Tgfb…
0.042337112	7	52	3.38627321	Multicellular organismal water homeostasis	http://amigo.geneontology.org/amigo/term/GO:0050891	Scnn1g Alox12 Sctr Ugcg Scnn1a Sfn Cldn4
0.042353656	15	175	2.156157635	Negative regulation of secretion by cell	http://amigo.geneontology.org/amigo/term/GO:1903531	Lgals9 Spi1 Pde1c Kcnq1 Abr Srebf1 Pde8b Il1rn Nucb2 Acsl4 Lif Maob Entpd1 F2r Ccr2
0.042353656	3	9	8.385057471	CAMP catabolic process	http://amigo.geneontology.org/amigo/term/GO:0006198	Pde8b Pde4a Pde7a
0.042353656	3	9	8.385057471	Wound healing involved in inflammatory response	http://amigo.geneontology.org/amigo/term/GO:0002246	Timp1 F2r Ccr2
0.042353656	3	9	8.385057471	Glutathione transport	http://amigo.geneontology.org/amigo/term/GO:0034635	Mgst1 Abcc1 Slc7a11
0.042353656	3	9	8.385057471	Hematopoietic stem cell migration	http://amigo.geneontology.org/amigo/term/GO:0035701	Kit Ptprc Ccr2
0.042353656	3	9	8.385057471	Marginal zone B cell differentiation	http://amigo.geneontology.org/amigo/term/GO:0002315	Tnfaip3 Cdh17 Bcl3
0.042353656	3	9	8.385057471	Glial cell-derived neurotrophic factor receptor signaling pathway	http://amigo.geneontology.org/amigo/term/GO:0035860	Gata3 Gfra4 Gdf15
0.042353656	3	9	8.385057471	Defense response to tumor cell	http://amigo.geneontology.org/amigo/term/GO:0002357	Spi1 Klf4 Laptm5
0.042353656	3	9	8.385057471	Tripeptide transport	http://amigo.geneontology.org/amigo/term/GO:0042939	Mgst1 Abcc1 Slc7a11
0.042353656	3	9	8.385057471	Positive regulation of gamma-delta T cell differentiation	http://amigo.geneontology.org/amigo/term/GO:0045588	Lck Ptprc Sox4
0.042353656	3	9	8.385057471	Pyrimidine ribonucleoside metabolic process	http://amigo.geneontology.org/amigo/term/GO:0046131	Apobec3 Upp1 Apobec2
0.042353656	3	9	8.385057471	Pyrimidine ribonucleoside catabolic process	http://amigo.geneontology.org/amigo/term/GO:0046133	Apobec3 Upp1 Apobec2
0.042353656	3	9	8.385057471	Positive regulation of gamma-delta T cell activation	http://amigo.geneontology.org/amigo/term/GO:0046645	Lck Ptprc Sox4
0.043039979	25	356	1.766514917	Hormone secretion	http://amigo.geneontology.org/amigo/term/GO:0046879	Pde1c Kcnq1 Gata3 Srebf1 Glrx Pde8b Adcy5 Abcg1 Ptprn Pask Il1rn Snap23 Fga Tfr2 Trpv6 Nucb2 Adm Acsl4 Lif Ccl5 Inhba Arntl Ica1 Sox11 Sox4
0.043039979	22	300	1.844712644	Negative regulation of cellular component movement	http://amigo.geneontology.org/amigo/term/GO:0051271	Serpinf1 Timp1 Tgfb1 Klf4 Stat3 Gata3 Nfe2l2 Abr Ada Mmp28 Cyp1b1 Aif1 Cd74 Il33 Olfm1 Il1rn Trp53inp1 Thy1 Gadd45a Cx3cr1 Grem1 Ccr5
0.043151207	2	3	16.77011494	Regulation of NAD+ ADP-ribosyltransferase activity	http://amigo.geneontology.org/amigo/term/GO:1901664	Tgfb1 Dtx3l
0.043151207	2	3	16.77011494	Positive regulation of NAD+ ADP-ribosyltransferase activity	http://amigo.geneontology.org/amigo/term/GO:1901666	Tgfb1 Dtx3l
0.043151207	2	3	16.77011494	Regulation of bleb assembly	http://amigo.geneontology.org/amigo/term/GO:1904170	P2rx7 Anln
0.043151207	15	176	2.14390674	Transforming growth factor beta receptor signaling pathway	http://amigo.geneontology.org/amigo/term/GO:0007179	Cav2 Spi1 Tgfb1 Snx6 Fos Amhr2 Twsg1 Lox Got1 Bmp2 Pmepa1 Tgfb2 Bmpr1b Jun Sox11
0.043151207	5	28	4.491995074	B cell apoptotic process	http://amigo.geneontology.org/amigo/term/GO:0001783	Ada Aurkb Cd74 Foxp1 Cd24a
0.043151207	2	3	16.77011494	Regulation of muscle hyperplasia	http://amigo.geneontology.org/amigo/term/GO:0014738	Klf4 Aif1
0.043151207	2	3	16.77011494	Muscle hyperplasia	http://amigo.geneontology.org/amigo/term/GO:0014900	Klf4 Aif1
0.043151207	19	246	1.94287917	Viral life cycle	http://amigo.geneontology.org/amigo/term/GO:0019058	Cav2 Apobec3 Slpi Trim35 Ciita Ly6e Eif2ak2 Cd74 Fam111a Gsn Tmprss4 Oas2 Ccl5 Oasl1 Oas1a Trim30d Trim5 Trim12a Oas1g
0.043151207	2	3	16.77011494	Follicular B cell differentiation	http://amigo.geneontology.org/amigo/term/GO:0002316	Spi1 Plcg2
0.043151207	2	3	16.77011494	Erythropoietin-mediated signaling pathway	http://amigo.geneontology.org/amigo/term/GO:0038162	Kit Epor
0.043151207	2	3	16.77011494	CD4-positive, CD25-positive, alpha-beta regulatory T cell lineage commitment	http://amigo.geneontology.org/amigo/term/GO:0002362	Tgfb1 Tox
0.043151207	2	3	16.77011494	Negative regulation of neutrophil degranulation	http://amigo.geneontology.org/amigo/term/GO:0043314	Spi1 Abr
0.043151207	15	176	2.14390674	Regulation of lymphocyte differentiation	http://amigo.geneontology.org/amigo/term/GO:0045619	Lck Lgals9 Tgfb1 Gata3 Ada Cd74 Ptprc Il4ra Sash3 H2-Aa Nfkbid Tox Cd24a Ccr2 Sox4
0.043151207	2	3	16.77011494	Pro-T cell differentiation	http://amigo.geneontology.org/amigo/term/GO:0002572	Spi1 Gata3
0.043151207	2	3	16.77011494	Epithelial cell differentiation involved in embryonic placenta development	http://amigo.geneontology.org/amigo/term/GO:0060671	Grhl2 St14
0.043151207	2	3	16.77011494	Epithelial cell morphogenesis involved in placental branching	http://amigo.geneontology.org/amigo/term/GO:0060672	Grhl2 St14
0.043151207	2	3	16.77011494	Detection of bacterial lipopeptide	http://amigo.geneontology.org/amigo/term/GO:0070340	Tlr1 Tlr6
0.043151207	2	3	16.77011494	Response to triacyl bacterial lipopeptide	http://amigo.geneontology.org/amigo/term/GO:0071725	Tlr1 Cd14
0.043151207	2	3	16.77011494	Cellular response to triacyl bacterial lipopeptide	http://amigo.geneontology.org/amigo/term/GO:0071727	Tlr1 Cd14
0.04334528	25	357	1.761566696	Regulation of epithelial cell proliferation	http://amigo.geneontology.org/amigo/term/GO:0050678	Cav2 Serpinf1 Uhrf1 Tgfb1 Stat3 Gata3 Tnfaip3 Nr4a1 Ptprn Bmp2 Foxp1 Nupr1 Fgfr2 Sgpp2 Six4 Ccl5 Tgfb2 Pik3cd Cdk6 Sfn Prkca Jun B2m Sox11 Ang
0.043586729	11	111	2.492854924	Negative regulation of blood vessel morphogenesis	http://amigo.geneontology.org/amigo/term/GO:2000181	Serpinf1 Klf4 E2f2 Thbs2 Cd59a Lif Cxcl10 Gadd45a Tgfb2 Ccr2 Cx3cr1
0.043586729	6	40	3.773275862	Positive regulation of sodium ion transport	http://amigo.geneontology.org/amigo/term/GO:0010765	Chp1 Scn1b Glrx Fgf12 Cxcl1 Dmd
0.043586729	6	40	3.773275862	Histone phosphorylation	http://amigo.geneontology.org/amigo/term/GO:0016572	Cdk1 Aurkb Aurka Prkaa1 Prkca Prkcb
0.043586729	6	40	3.773275862	Granulocyte activation	http://amigo.geneontology.org/amigo/term/GO:0036230	Spi1 Abr Anxa3 Myd88 Ccl5 Ccr2
0.043862447	21	283	1.866638236	Glycerophospholipid metabolic process	http://amigo.geneontology.org/amigo/term/GO:0006650	Serinc3 Plek Pik3cg Serinc2 Synj2 Chka Pip5k1b Inpp1 Plcd4 Them5 Pik3r3 Cds1 Ldlr Plcg2 Inpp5j Pcyt1b Mboat1 Pik3cd Napepld Socs3 Selenoi
0.043862447	12	127	2.376866685	Phosphatidylinositol 3-kinase signaling	http://amigo.geneontology.org/amigo/term/GO:0014065	Klf4 Gata3 Pik3cg Pik3r5 Cep55 Fn1 Myoc Pik3ip1 Ccl5 Tgfb2 Pik3cd F2r
0.043862447	28	415	1.697216452	Regulation of neurogenesis	http://amigo.geneontology.org/amigo/term/GO:0050767	Serpinf1 Tgfb1 Kit Neurl1a Map2 Trpv2 Tnfrsf12a Il33 Fn1 Bmp2 Mme Lrp8 Thy1 Ldlr Lif Tmem98 Tbc1d24 Egr2 Atf5 Disc1 Cd24a Bex1 Cx3cr1 Arntl B2m Sox11 Plxnc1 Ccr5
0.043862447	12	127	2.376866685	Sequestering of calcium ion	http://amigo.geneontology.org/amigo/term/GO:0051208	Lck Tgfb1 Ptprc P2rx7 Thy1 Plcg2 Cxcl10 Mcoln3 Tgfb2 Dmd F2r Ccr5
0.043883523	18	229	1.97726246	Phospholipid biosynthetic process	http://amigo.geneontology.org/amigo/term/GO:0008654	Chp1 Acsl6 Pik3cg Abca8b Hexb Chka Pip5k1b Inpp1 Pik3r3 Cds1 Plcg2 Pcyt1b Mboat1 Pik3cd Socs3 Adgrf5 Fdps Selenoi
0.043883523	18	229	1.97726246	Regulation of epithelial cell migration	http://amigo.geneontology.org/amigo/term/GO:0010632	Alox12 Serpinf1 Tgfb1 Klf4 Gata3 Nfe2l2 Pik3cg Emp2 Smoc2 Glipr2 Anxa3 Foxp1 Plcg2 Gadd45a Tgfb2 Pik3cd Prkca Jun
0.043917646	7	53	3.322381262	Lipopolysaccharide-mediated signaling pathway	http://amigo.geneontology.org/amigo/term/GO:0031663	Spi1 Tgfb1 Tnfaip3 Myd88 Ccl5 Prkca Cd14
0.043917646	7	53	3.322381262	Lipid translocation	http://amigo.geneontology.org/amigo/term/GO:0034204	Slc4a1 Abca1 Abcc1 Abcg1 P2rx7 Ano9 Ano3
0.043917646	9	81	2.795019157	Regulation of viral genome replication	http://amigo.geneontology.org/amigo/term/GO:0045069	Apobec3 Slpi Eif2ak2 Fam111a Oas2 Ccl5 Oasl1 Oas1a Oas1g
0.043917646	7	53	3.322381262	Negative regulation of fat cell differentiation	http://amigo.geneontology.org/amigo/term/GO:0045599	Tgfb1 Gata3 Nucb2 Trib3 Insig1 Arntl Sort1
0.043917646	26	377	1.734839477	Positive regulation of protein kinase activity	http://amigo.geneontology.org/amigo/term/GO:0045860	Tpd52l1 Lgals9 Dbf4 Tgfb1 Kit Neurl1a Pik3cg Pik3r5 Emp2 Cdkn1a Tnfrsf11a Il1rn Cdc25b Tpx2 Lrp8 Camkk2 Iqgap1 Ccl5 Tgfb2 Tlr1 Cenpe Cd24a Tlr6 Ang Pak6 Grem1
0.043917646	20	265	1.898503578	Regulation of peptidyl-tyrosine phosphorylation	http://amigo.geneontology.org/amigo/term/GO:0050730	Cav2 Lck Tgfb1 Cd44 Kit Neurl1a Cd74 Ptprc Ehd4 Lrp8 Iqgap1 Thy1 Lif Parp14 Ccl5 Cd24a Socs3 Musk Grem1 Lilrb4a
0.044057698	4	18	5.590038314	Cell-cell adhesion mediated by integrin	http://amigo.geneontology.org/amigo/term/GO:0033631	Ada Fermt3 Ccl5 Cd24a
0.044057698	4	18	5.590038314	Neutrophil activation involved in immune response	http://amigo.geneontology.org/amigo/term/GO:0002283	Spi1 Abr Anxa3 Myd88
0.044057698	10	96	2.62033046	Positive regulation of T cell proliferation	http://amigo.geneontology.org/amigo/term/GO:0042102	Slc4a1 Aif1 Ptprc Itgal Sash3 Ccl5 Slc7a1 Cd24a Ccr2 Rasal3
0.044057698	4	18	5.590038314	Ribonucleoside catabolic process	http://amigo.geneontology.org/amigo/term/GO:0042454	Apobec3 Ada Upp1 Apobec2
0.044057698	4	18	5.590038314	Regulation of monocyte differentiation	http://amigo.geneontology.org/amigo/term/GO:0045655	Cd74 Foxp1 Cdk6 Jun
0.044057698	4	18	5.590038314	Epithelial cell-cell adhesion	http://amigo.geneontology.org/amigo/term/GO:0090136	Kit Cyp1b1 Serpinb8 Dsp
0.044447839	43	716	1.510715662	Behavior	http://amigo.geneontology.org/amigo/term/GO:0007610	Serpinf1 Stat3 Kit Cnp Ada Avpr1a Btg2 Tshr Fos Agtpbp1 Hexb Pde8b Klhl1 Csnk1e Fgf12 Adcy5 Rin1 Hexa Nr4a2 Il1rn Slc7a11 Mme Tmod1 Uchl1 Foxp1 Ap1s2 Ldlr Rasd2 Dcdc2a Mcoln3 Egr2 Gdf15 Rcan2 Gpr176 Adgrf1 Napepld Prkaa1 Cx3cr1 Jun Musk B2m Sptbn2 Pak6
0.04515448	50	862	1.459116729	Regulation of cellular localization	http://amigo.geneontology.org/amigo/term/GO:0060341	Cav2 Ccne1 Spi1 Tgfb1 Pde1c Chp1 Map2 Stac2 Cdk1 Epb41l2 Srebf1 Aurkb Nkd2 Pde8b Csnk1e Adcy5 Calcr Abcg1 Rhoq Cdca5 Bard1 Gsn Slc7a11 Sesn2 P2rx7 Tcaf2 Iqgap1 Il4ra Gpm6b Sorbs2 Thy1 Trim29 Rac2 Arhgap44 Lif Cxcl10 Tmem98 Ralgapa2 Bag4 Tgfb2 Mdfic Dmd Insig1 Sfn F2r Dtx3l Prkaa1 Actn2 Musk Ifi27
0.045329372	11	112	2.470597291	Negative regulation of vasculature development	http://amigo.geneontology.org/amigo/term/GO:1901343	Serpinf1 Klf4 E2f2 Thbs2 Cd59a Lif Cxcl10 Gadd45a Tgfb2 Ccr2 Cx3cr1
0.045514633	12	128	2.358297414	Negative regulation of cellular protein localization	http://amigo.geneontology.org/amigo/term/GO:1903828	Spi1 Tgfb1 Chp1 Rhoq Bard1 Gpm6b Trim29 Tmem98 Bag4 Mdfic Insig1 Actn2
0.046821347	10	97	2.593316744	Positive regulation of leukocyte chemotaxis	http://amigo.geneontology.org/amigo/term/GO:0002690	Spi1 Aif1 Cd74 Sell Stk39 Rac2 Cxcl10 Ccl5 S100a14 Ccr2
0.046857637	9	82	2.760933558	Cholesterol homeostasis	http://amigo.geneontology.org/amigo/term/GO:0042632	Abca1 Cyp39a1 Abcg1 Soat1 Ldlr Ttc39b Insig1 Cd24a Malrd1
0.046959668	28	418	1.685035473	Regulation of metal ion transport	http://amigo.geneontology.org/amigo/term/GO:0010959	Tgfb1 Kcnq1 Chp1 Stac2 Trpv2 Scn1b Pik3cg Glrx Fgf12 Calcr Stk39 Gem Cxcl1 P2rx7 Kel Stim1 Thy1 Gnb5 Plcg2 Cxcl10 Ccl5 Tgfb2 S100a1 Dmd F2r Actn2 B2m Slc31a2
0.047255679	5	29	4.337098692	Positive regulation of acute inflammatory response	http://amigo.geneontology.org/amigo/term/GO:0002675	Pik3cg C3 Tnfrsf11a Ccl5 Ccr5
0.047401835	23	323	1.791235187	Negative regulation of locomotion	http://amigo.geneontology.org/amigo/term/GO:0040013	Serpinf1 Timp1 Tgfb1 Klf4 Stat3 Gata3 Nfe2l2 Abr Ada Mmp28 St6gal1 Cyp1b1 Aif1 Cd74 Il33 Olfm1 Il1rn Trp53inp1 Thy1 Gadd45a Cx3cr1 Grem1 Ccr5
0.047402931	6	41	3.681244743	Positive regulation of lymphocyte migration	http://amigo.geneontology.org/amigo/term/GO:2000403	Lgals9 Aif1 Stk39 Cxcl10 Ccl5 Ccr2
0.047402931	6	41	3.681244743	Positive regulation of B cell proliferation	http://amigo.geneontology.org/amigo/term/GO:0030890	Ada Cdkn1a Cd74 Ptprc Sash3 Gpr183
0.047402931	6	41	3.681244743	Positive regulation of heart contraction	http://amigo.geneontology.org/amigo/term/GO:0045823	Kcnq1 Ada Avpr1a Adm Gch1 Tgfb2
0.047624743	14	162	2.173903789	Phosphatidylinositol-mediated signaling	http://amigo.geneontology.org/amigo/term/GO:0048015	Klf4 Gata3 Pik3cg Pik3r5 Cep55 Plcd4 Fn1 Myoc Gsn Pik3ip1 Ccl5 Tgfb2 Pik3cd F2r
0.047779093	12	129	2.340016038	Negative regulation of leukocyte cell-cell adhesion	http://amigo.geneontology.org/amigo/term/GO:1903038	Lgals9 Tgfb1 Klf4 Twsg1 Cd74 Laptm5 Gpnmb Il4ra H2-Aa Nfkbid Cd24a Slfn1
0.04822051	8	68	2.959432049	Inflammatory response to antigenic stimulus	http://amigo.geneontology.org/amigo/term/GO:0002437	Gata3 Cd68 Bdkrb2 C3 Il1rn Serpinb9 Cd24a Lilrb4a
0.048234487	18	232	1.951694411	Response to ketone	http://amigo.geneontology.org/amigo/term/GO:1901654	Scnn1g Serpinf1 Tgfb1 Klf4 Cybb Avpr1a Srebf1 Fos Fbxo32 Adcy5 Cdkn1a Foxp1 Tgfb2 Defb1 Cldn4 Prkaa1 Hsd3b2 Bglap3
0.048234487	38	618	1.546758174	Microtubule cytoskeleton organization	http://amigo.geneontology.org/amigo/term/GO:0000226	Tubb5 Neurl1a Cnp Nav1 Kif19a Spire2 Chp1 Map2 Aurkb Stmn4 Racgap1 Rp1 Spef1 Tpx2 Aurka Kif2c Stil Tuba8 Dnajb13 Ccsap Kif23 Kif4 Inpp5j Dnai2 Gadd45a Tacc3 Ckap2 Atf5 Disc1 Tuba1c Hepacam2 Tubb2b Cenpe Prkaa1 Cep70 Tubb2a Tacc1 Tuba1a
0.048310268	27	400	1.697974138	Visual system development	http://amigo.geneontology.org/amigo/term/GO:0150063	Serpinf1 Tgfb1 Klf4 Stat3 Gata3 Smoc1 Agtpbp1 Grhl2 Cyp1b1 Twsg1 C3 Rp1 Slc7a11 Bcar3 Tmod1 Thy1 Lif Rorb Tgfb2 Sh3pxd2b Inhba Shroom2 Bmpr1b Jun Sox11 Col8a1 Slc4a5
0.048812739	25	362	1.737235664	Regulation of neuron death	http://amigo.geneontology.org/amigo/term/GO:1901214	Serpinf1 Stat3 Snx6 Epor Chp1 Gata3 Rel Btg2 Fos Abcc1 Nr4a2 Slc7a11 Trim2 Gpnmb Nupr1 Six4 Ccl5 Tbc1d24 Tgfb2 Amigo2 F2r Tlr6 Cx3cr1 Jun Musk
0.049132519	13	146	2.239844119	Positive regulation of apoptotic signaling pathway	http://amigo.geneontology.org/amigo/term/GO:2001235	Tpd52l1 Lck Pea15a Serinc3 Tnfrsf12a Ptprc Atf3 Ctsc Nupr1 Tgfb2 Inhba Bmpr1b Srpx
0.049594661	17	215	1.989013633	Lipid modification	http://amigo.geneontology.org/amigo/term/GO:0030258	Alox12 B4galnt1 B4galnt2 Synj2 Abcg1 Soat1 Acoxl Sesn2 Cyp3a13 Nucb2 Sgpp2 Inpp5j Cerk Mboat1 Acacb Prkaa1 Cyp4v3
0.049594661	17	215	1.989013633	Protein-containing complex disassembly	http://amigo.geneontology.org/amigo/term/GO:0032984	Kif19a Map2 Plek Stmn4 Rp1 Gsn Spef1 Tpx2 Tmod1 Kif2c Ccsap Ckap2 Mical2 Shroom2 Lmod1 Actn2 Sptbn2
0.049594661	9	83	2.727669298	Sterol homeostasis	http://amigo.geneontology.org/amigo/term/GO:0055092	Abca1 Cyp39a1 Abcg1 Soat1 Ldlr Ttc39b Insig1 Cd24a Malrd1
0.049594661	101	1983	1.281226633	Nitrogen compound transport	http://amigo.geneontology.org/amigo/term/GO:0071705	Tgfb1 Ap1m2 Stat3 Pde1c Snx6 Zdhhc24 Mgst1 Kcnq1 Spire2 Chp1 Abca1 Ada Cadps2 Myo1b Cdk1 Plek Avpr1a Srebf1 Glrx Pde8b Slc38a2 Ly6e Adcy5 Krt18 Cdkn1a Abcc1 Abcg1 Cd74 Slc15a1 Bard1 Ptprn Pask Mlph Pam Kif5c Il1rn Slc28a2 Snap23 Slc7a11 Fga Cdh17 Unc13b Laptm5 Rilpl2 P2rx7 Rph3a Tfr2 Tcaf2 Rhcg Sytl2 Nucb2 Fam53b Rab39b Acsl4 Gpm6b Ap1s2 Tbc1d9 Slc7a6 Rab27a Rtp4 Arhgap44 Lif Neurl1b Snx2 Ccl5 Gn…
0.049798465	19	251	1.904176398	Biological process involved in symbiotic interaction	http://amigo.geneontology.org/amigo/term/GO:0044403	Cav2 Trim35 Ciita Ly6e Cd74 Fn1 Gsn Cxcl1 Pou2f3 Tmprss4 Myd88 Ccl5 Napepld Serpinb9 Jun Trim30d Trim5 Trim12a Ccr5
