# Supplementary material for: The critical role of the proto-oncogene c-Kit in TSC renal cystogenesis
Source: EMBO Mol Med. 2025 Dec 22;18(2):575–98. doi: 10.1038/s44321-025-00360-x (PMC12905254; doi:10.1038/s44321-025-00360-x)
Supplement: Supplementary file 6 — Dataset EV5 [file 44321_2025_360_MOESM6_ESM.zip]

Archive with 7 entries (6 files):
- Dataset EV5/
- Dataset EV5/.DS_Store
- __MACOSX/Dataset EV5/._.DS_Store
- Dataset EV5/EMM-2025-22130_DatasetEV5.csv
- __MACOSX/Dataset EV5/._EMM-2025-22130_DatasetEV5.csv
- Dataset EV5/Legend Dataset EV5.txt
- __MACOSX/Dataset EV5/._Legend Dataset EV5.txt
