# Supplementary material for: The critical role of the proto-oncogene c-Kit in TSC renal cystogenesis
Source: EMBO Mol Med. 2025 Dec 22;18(2):575–98. doi: 10.1038/s44321-025-00360-x (PMC12905254; doi:10.1038/s44321-025-00360-x)
Supplement: Supplementary file 6 — Dataset EV5 [file 44321_2025_360_MOESM6_ESM.zip › Dataset EV5/EMM-2025-22130_DatasetEV5.csv]

Enrichment FDR	nGenes	Pathway Genes	Fold Enrichment	Pathway	URL	Genes
5.95E-17	121	1900	2.4408563	Tissue development	http://amigo.geneontology.org/amigo/term/GO:0009888	Scnn1g Alox12 Col6a1 Sema6b Col18a1 Col1a1 Elf3 Ripk4 Cyp27b1 Gata3 Wnt11 Anxa6 Plagl1 Cdk1 Stc2 Btg2 Itgb4 Aspn Rgcc Fzd6 Ly6e Shank3 Fstl1 Nr4a1 Krt18 Cdkn1a Twsg1 Dnase1l2 Dusp1 Lox Ltbp3 Agap2 Col5a2 Col3a1 Slc9a4 Csrp1 Kif26b Plxna2 Slc25a25 Olfm1 Col5a1 Slc20a1 Pck1 Postn Iqgap3 Ctsk Col24a1 Tmod1 Col15a1 Nr4a3 Tmeff1 Fosl2 Spp1 Shroom3 Col1a2 Eln Epo Kel Anxa4 Adamts9 Nupr1 Tead2 Fgfr2 Scn…
1.05E-15	41	286	5.494501121	Extracellular matrix organization	http://amigo.geneontology.org/amigo/term/GO:0030198	Col18a1 Col1a1 Elf3 Fbln1 Adamts4 Papln Rgcc Ccdc80 Adamts1 Smoc2 Lox Ltbp3 Col5a2 Col3a1 Col5a1 Postn Col24a1 Col15a1 Col1a2 Eln Adamts9 Col4a5 Col4a1 Col4a2 Mmp2 Mmp15 Crispld2 Antxr1 Qsox1 Scx Loxl2 Adamtsl2 Adamts2 Sh3pxd2b Npnt Fmod Mfap4 Adamts6 Adamts12 Serpinh1 Grem1
1.05E-15	41	288	5.456344863	Extracellular structure organization	http://amigo.geneontology.org/amigo/term/GO:0043062	Col18a1 Col1a1 Elf3 Fbln1 Adamts4 Papln Rgcc Ccdc80 Adamts1 Smoc2 Lox Ltbp3 Col5a2 Col3a1 Col5a1 Postn Col24a1 Col15a1 Col1a2 Eln Adamts9 Col4a5 Col4a1 Col4a2 Mmp2 Mmp15 Crispld2 Antxr1 Qsox1 Scx Loxl2 Adamtsl2 Adamts2 Sh3pxd2b Npnt Fmod Mfap4 Adamts6 Adamts12 Serpinh1 Grem1
1.05E-15	41	287	5.475356517	External encapsulating structure organization	http://amigo.geneontology.org/amigo/term/GO:0045229	Col18a1 Col1a1 Elf3 Fbln1 Adamts4 Papln Rgcc Ccdc80 Adamts1 Smoc2 Lox Ltbp3 Col5a2 Col3a1 Col5a1 Postn Col24a1 Col15a1 Col1a2 Eln Adamts9 Col4a5 Col4a1 Col4a2 Mmp2 Mmp15 Crispld2 Antxr1 Qsox1 Scx Loxl2 Adamtsl2 Adamts2 Sh3pxd2b Npnt Fmod Mfap4 Adamts6 Adamts12 Serpinh1 Grem1
4.63E-09	97	1798	2.067723624	Response to oxygen-containing compound	http://amigo.geneontology.org/amigo/term/GO:1901700	Scnn1g Col6a1 Lgals9 Col1a1 Fosb Pde1c Apoa2 Ggt5 Slc4a1 Cyp27b1 Kcnq1 Gata3 Cdc6 Birc5 Cldn7 Sparc Pdk4 Cdk1 Ddit4 Col6a2 Stc2 Btg2 Klf11 Nr1d1 Per1 Tshr Fbxo32 Litaf Ly6e Adcy5 Nr4a1 Krt18 Cdkn1a Noct Slc29a1 Dusp1 Col5a2 Col3a1 Atp2b4 Glul Hspa5 Gsn Fbn1 Pck1 Postn Ptgfr Rragd Nr4a3 Unc13b Pik3r3 Fosl2 Spp1 Arpc1b Col1a2 Epo Itpr2 Tead2 Fgfr2 Scnn1b Flna Col4a1 Hpgd Mmp2 Mmp15 Apoa4 Plcg2 Tns2…
8.40E-09	89	1606	2.124001937	Response to endogenous stimulus	http://amigo.geneontology.org/amigo/term/GO:0009719	Scnn1g Col6a1 Col1a1 Fosb Kit Cyp27b1 Kcnq1 Ptgds Gata3 Cdc6 Sparc Pdk4 Ddit4 Stc2 Btg2 Klf11 Nr1d1 Per1 Tshr Esrrb Aspn Fbxo32 Fgf12 Fstl1 Adcy5 Nr4a1 Amhr2 Cdkn1a Smoc2 Twsg1 Dusp1 Lox Ltbp3 Col5a2 Col3a1 Atp2b4 Hspa5 Fbn1 Pck1 Postn Ptgfr Rragd Nr4a3 Pik3r3 Ptpru Htra3 Spp1 Arpc1b Col1a2 Epo Itpr2 Sult1a1 Fgfr2 Scnn1b Flna Col4a1 Col4a2 Hpgd Mmp2 Scx Adamtsl2 Tns2 Arid5a Klf10 Txnip Pmepa1 Gdf…
1.53E-08	70	1135	2.363810303	Circulatory system development	http://amigo.geneontology.org/amigo/term/GO:0072359	Col18a1 Col1a1 Angptl4 Hif3a Hspb1 Kit Hspb7 Kcnq1 Gata3 Wnt11 Sparc Cdk1 Rgcc Ly6e Adamts1 Nr4a1 Cdkn1a Smoc2 Tnfrsf12a Lox Ddit3 Col3a1 Atp2b4 Glul Olfm1 Col5a1 Fbn1 Col24a1 Col15a1 Pik3r3 Col1a2 Eln Epo Adamts9 Tead2 Stim1 Flna Col4a1 Col4a2 Hpgd Pdlim3 Mmp2 Antxr1 Scx Loxl2 Acta2 Gadd45a Frem2 Serpine1 Rgs4 Sh3pxd2b Acacb Rbm20 S100a1 Gpr4 Aplnr Adamts6 E2f8 Jun Rhob Adam12 Dsp Klf2 Adgrf5 Fd…
1.91E-08	70	1144	2.345213893	Anatomical structure formation involved in morphogenesis	http://amigo.geneontology.org/amigo/term/GO:0048646	Col6a1 Col18a1 Col1a1 Angptl4 Hif3a Hspb1 Actn1 Gata3 Wnt11 Sparc Itgb4 Esrrb Rgcc Fzd6 Shank3 Adamts1 Nr4a1 Smoc2 Tnfrsf12a Twsg1 Dusp1 Col5a2 Csrp1 Atp2b4 Glul Kif26b Plxna2 Olfm1 Col5a1 Col24a1 Tmod1 Col15a1 Nr4a3 Pik3r3 Shroom3 Epo Adamts9 Tead2 Fgfr2 Stim1 Flna Col4a1 Col4a2 Mmp2 Mmp15 St14 Scx Loxl2 Gadd45a Serpine1 Gdf15 Inhba Sdk2 Pgm5 S100a1 Gpr4 Aplnr E2f8 Dmrt2 Myof Jun Sh3pxd2a Rhob A…
5.18E-08	70	1173	2.287233328	Response to abiotic stimulus	http://amigo.geneontology.org/amigo/term/GO:0009628	Col1a1 Angptl4 Fosb Hif3a Kit Hspb7 Gata3 Wnt11 Sparc Ddit4 Stc2 Btg2 Per1 Aurkb Bdkrb2 Rgcc Pbk Fbxo32 Shank3 Nr4a1 Cdkn1a Slc29a1 Dusp1 Aldh18a1 Alas2 Col3a1 Slc9a4 Il1r1 Efhd1 Atp2b4 Hspa5 Gsn Pck1 Postn Mme Rad54l Fosl2 Epo Itpr2 Tsc22d3 Mmp2 Usp2 Hyou1 Scx Loxl2 Gadd45a Dtl Txnip Nfe2l1 Igfbp2 Cpeb2 Rcsd1 S100a13 Mfap4 Gpr4 Lrrc8e Cd24a Gja3 Myof Foxo3 Kcnk3 Jun Tg Rhob Sipa1 Fndc1 Thbd Pdzd…
9.86E-08	75	1323	2.172760523	Cellular response to endogenous stimulus	http://amigo.geneontology.org/amigo/term/GO:0071495	Scnn1g Col6a1 Col1a1 Fosb Kit Kcnq1 Gata3 Cdc6 Pdk4 Ddit4 Klf11 Nr1d1 Per1 Tshr Esrrb Aspn Fbxo32 Fgf12 Fstl1 Adcy5 Nr4a1 Amhr2 Smoc2 Twsg1 Dusp1 Lox Ltbp3 Col5a2 Col3a1 Atp2b4 Hspa5 Fbn1 Pck1 Postn Ptgfr Rragd Nr4a3 Pik3r3 Htra3 Col1a2 Itpr2 Fgfr2 Scnn1b Flna Col4a1 Col4a2 Hpgd Mmp2 Scx Adamtsl2 Tns2 Arid5a Klf10 Pmepa1 Gdf15 Rgs4 Igfbp2 Cpeb2 Gnaz Npnt Nbl1 Inhba Nrep Adamts12 Foxo3 Tlr6 Bmpr1b…
1.53E-07	50	717	2.672768174	Blood vessel development	http://amigo.geneontology.org/amigo/term/GO:0001568	Col18a1 Col1a1 Angptl4 Hif3a Hspb1 Wnt11 Sparc Rgcc Adamts1 Nr4a1 Smoc2 Tnfrsf12a Lox Ddit3 Col3a1 Atp2b4 Glul Col5a1 Col24a1 Col15a1 Pik3r3 Col1a2 Epo Adamts9 Tead2 Stim1 Flna Col4a1 Col4a2 Hpgd Mmp2 Antxr1 Loxl2 Acta2 Gadd45a Serpine1 S100a1 Gpr4 Aplnr Adamts6 E2f8 Jun Rhob Adam12 Klf2 Adgrf5 Tmem100 Grem1 Sox4 Apold1
1.93E-07	51	747	2.616736649	Vasculature development	http://amigo.geneontology.org/amigo/term/GO:0001944	Col18a1 Col1a1 Angptl4 Hif3a Hspb1 Kit Wnt11 Sparc Rgcc Adamts1 Nr4a1 Smoc2 Tnfrsf12a Lox Ddit3 Col3a1 Atp2b4 Glul Col5a1 Col24a1 Col15a1 Pik3r3 Col1a2 Epo Adamts9 Tead2 Stim1 Flna Col4a1 Col4a2 Hpgd Mmp2 Antxr1 Loxl2 Acta2 Gadd45a Serpine1 S100a1 Gpr4 Aplnr Adamts6 E2f8 Jun Rhob Adam12 Klf2 Adgrf5 Tmem100 Grem1 Sox4 Apold1
2.01E-07	77	1405	2.100510436	Regulation of multicellular organismal development	http://amigo.geneontology.org/amigo/term/GO:2000026	Lgals9 Sema6b Hspb1 Kit Cyp27b1 Map2 Gata3 Sparc Cdk1 Nr1d1 Aspn Rgcc Shank3 Adamts1 Racgap1 Noct Smoc2 Tnfrsf12a Tnfrsf21 Lox Ltbp3 Atp2b4 Glul Plxna2 Hspa5 Fbn1 Pck1 Mme Ctsk Adamts9 Ctsc Nupr1 Stim1 Col4a2 Trak1 Oas2 Aspm Scx Loxl2 Tmem98 Isg15 Gadd45a Tbc1d24 Serpine1 Klf10 Rflna Sema7a Rgs4 Atf5 Nfe2l1 Matn1 Inhba Acacb S100a1 Gpr4 Aplnr Cd24a Sfn Adamts12 Tob2 Foxo3 Bmpr1b Jun Tg Rhob Adam1…
3.76E-07	65	1111	2.242382732	Tube development	http://amigo.geneontology.org/amigo/term/GO:0035295	Alox12 Col18a1 Angptl4 Hif3a Hspb1 Kit Gata3 Wnt11 Sparc Rgcc Fzd6 Shank3 Adamts1 Nr4a1 Cdkn1a Smoc2 Tnfrsf12a Lox Ltbp3 Col3a1 Atp2b4 Glul Kif26b Plxna2 Mme Col24a1 Col15a1 Nr4a3 Pik3r3 Spp1 Shroom3 Epo Adamts9 Tead2 Stim1 Flna Col4a1 Col4a2 Hpgd Mmp2 Crispld2 St14 Loxl2 Adamtsl2 Gadd45a Adamts2 Serpine1 Npnt S100a1 Gpr4 Aplnr E2f8 Cd24a Adamts12 Jun Rhob Adam12 Klf2 Adgrf5 Sox11 Aard Tmem100 Gr…
5.56E-07	49	728	2.579735282	Supramolecular fiber organization	http://amigo.geneontology.org/amigo/term/GO:0097435	Col1a1 Kif19a Spire2 Actn1 Map2 Hspa8 Wnt11 Myo1b Rgcc Stmn4 Nefm Shank3 Lox Ltbp3 Col5a2 Col3a1 Csrp1 Col5a1 Gsn Tmod1 Arpc1b Col1a2 Eln Flna Pdlim3 Tpm4 Myo5c Scx Loxl2 Inpp5j Adamts2 Ssh2 Rflna Rgs4 Sh3pxd2b Fmod Cdc42ep4 Pgm5 Kank3 Mfap4 Tmsb4x Kif18b Rhob Dsp Sptbn2 Myadm Serpinh1 Grem1 Xirp1
8.57E-07	66	1164	2.173208515	Epithelium development	http://amigo.geneontology.org/amigo/term/GO:0060429	Scnn1g Alox12 Col18a1 Elf3 Ripk4 Cyp27b1 Gata3 Wnt11 Fzd6 Shank3 Fstl1 Krt18 Cdkn1a Dnase1l2 Agap2 Slc9a4 Kif26b Plxna2 Col5a1 Pck1 Iqgap3 Col24a1 Tmod1 Col15a1 Fosl2 Shroom3 Epo Anxa4 Tead2 Scnn1b Flna Col4a1 Mmp2 St14 Plet1 Tagln Scx Acta2 Adamtsl2 Frem2 Serpine1 Txnip Nfe2l1 Npnt Inhba Gpr4 Aplnr E2f8 Cd24a Sfn Adamts12 Dmrt2 Jun Rhob Dsp Klf2 Cebpb Cyp26b1 Sox11 Slc4a5 Myadm Tmem100 Pdzd7 Gre…
1.19E-06	73	1362	2.054263715	Cell adhesion	http://amigo.geneontology.org/amigo/term/GO:0007155	Alox12 Col6a1 Lgals9 Col18a1 Col1a1 Hspb1 Kit Fblim1 Fbln1 Slc4a1 B4galnt2 Actn1 Gata3 Cldn7 Col6a2 Itgb4 Emb Rgcc Cd200 Ccdc80 Smoc2 Tnfrsf12a Tnfrsf21 Twsg1 Dusp1 Dsc2 Col3a1 Kif26b Plxna2 Cytip Col5a1 Gsn Fbn1 Cd93 Pck1 Postn Col15a1 Nr4a3 Ptpru Spp1 Sparcl1 Epo Adamts9 Flna Mmp2 Plet1 Apoa4 Antxr1 Lgals3bp Tesk2 Frem2 Serpine1 Acer2 Igfbp2 Npnt Sdk2 Mbp Pgm5 Mfap4 Gpr4 Cd24a Adamts12 Cldn4 Co…
1.63E-06	73	1374	2.036322548	Biological adhesion	http://amigo.geneontology.org/amigo/term/GO:0022610	Alox12 Col6a1 Lgals9 Col18a1 Col1a1 Hspb1 Kit Fblim1 Fbln1 Slc4a1 B4galnt2 Actn1 Gata3 Cldn7 Col6a2 Itgb4 Emb Rgcc Cd200 Ccdc80 Smoc2 Tnfrsf12a Tnfrsf21 Twsg1 Dusp1 Dsc2 Col3a1 Kif26b Plxna2 Cytip Col5a1 Gsn Fbn1 Cd93 Pck1 Postn Col15a1 Nr4a3 Ptpru Spp1 Sparcl1 Epo Adamts9 Flna Mmp2 Plet1 Apoa4 Antxr1 Lgals3bp Tesk2 Frem2 Serpine1 Acer2 Igfbp2 Npnt Sdk2 Mbp Pgm5 Mfap4 Gpr4 Cd24a Adamts12 Cldn4 Co…
2.05E-06	32	383	3.202297284	Ossification	http://amigo.geneontology.org/amigo/term/GO:0001503	Col1a1 Cyp27b1 Wnt11 Sparc Aspn Noct Twsg1 Lox Ltbp3 Col5a2 Ctsk Spp1 Col1a2 Mmp2 Scx Isg15 Klf10 Rflna Snx10 Matn1 Sh3pxd2b Npnt Tob2 Bmpr1b Cebpb Sox11 Zbtb16 Sort1 Cebpd Ifi204 Bglap3 Grem1
2.05E-06	38	511	2.850185584	Response to wounding	http://amigo.geneontology.org/amigo/term/GO:0009611	Scnn1g Alox12 Col1a1 Fbln1 Slc4a1 Anxa6 Sparc Itgb4 Fzd6 Pros1 Cdkn1a Smoc2 Tnfrsf12a Lox Col3a1 Col5a1 Gsn Postn Epo Fgfr2 Scnn1b Flna Mmp2 Plet1 Tmprss4 Rab27a Acta2 Serpine1 Nrep Gpr4 Adra2c Cd24a Cldn4 F2r Myof Jun Dsp Thbd
2.05E-06	54	887	2.333353736	Tube morphogenesis	http://amigo.geneontology.org/amigo/term/GO:0035239	Alox12 Col18a1 Angptl4 Hif3a Hspb1 Gata3 Wnt11 Sparc Rgcc Fzd6 Shank3 Adamts1 Nr4a1 Smoc2 Tnfrsf12a Lox Col3a1 Atp2b4 Glul Kif26b Col24a1 Col15a1 Nr4a3 Pik3r3 Shroom3 Epo Adamts9 Tead2 Stim1 Flna Col4a1 Col4a2 Hpgd Mmp2 St14 Loxl2 Gadd45a Serpine1 Npnt S100a1 Gpr4 Aplnr E2f8 Adamts12 Jun Rhob Adam12 Klf2 Adgrf5 Sox11 Tmem100 Grem1 Sox4 Apold1
2.05E-06	43	623	2.645396969	Blood vessel morphogenesis	http://amigo.geneontology.org/amigo/term/GO:0048514	Col18a1 Angptl4 Hif3a Hspb1 Wnt11 Sparc Rgcc Adamts1 Nr4a1 Smoc2 Tnfrsf12a Lox Col3a1 Atp2b4 Glul Col24a1 Col15a1 Pik3r3 Epo Adamts9 Tead2 Stim1 Flna Col4a1 Col4a2 Hpgd Mmp2 Loxl2 Gadd45a Serpine1 S100a1 Gpr4 Aplnr E2f8 Jun Rhob Adam12 Klf2 Adgrf5 Tmem100 Grem1 Sox4 Apold1
2.12E-06	12	53	8.677923537	Collagen fibril organization	http://amigo.geneontology.org/amigo/term/GO:0030199	Col1a1 Lox Col5a2 Col3a1 Col5a1 Col1a2 Scx Loxl2 Adamts2 Fmod Serpinh1 Grem1
4.47E-06	43	644	2.559134024	Epithelial cell differentiation	http://amigo.geneontology.org/amigo/term/GO:0030855	Col18a1 Elf3 Cyp27b1 Gata3 Wnt11 Fstl1 Krt18 Cdkn1a Dnase1l2 Slc9a4 Pck1 Col24a1 Tmod1 Col15a1 Fosl2 Shroom3 Anxa4 Flna Col4a1 St14 Tagln Scx Acta2 Serpine1 Txnip Nfe2l1 Gpr4 E2f8 Cd24a Sfn Jun Dsp Klf2 Cebpb Cyp26b1 Sox11 Slc4a5 Myadm Tmem100 Pdzd7 Grem1 Sox4 Apold1
4.47E-06	31	377	3.151597783	Wound healing	http://amigo.geneontology.org/amigo/term/GO:0042060	Scnn1g Alox12 Col1a1 Fbln1 Slc4a1 Anxa6 Sparc Fzd6 Pros1 Cdkn1a Smoc2 Tnfrsf12a Lox Col3a1 Col5a1 Gsn Postn Fgfr2 Scnn1b Flna Plet1 Rab27a Acta2 Serpine1 Gpr4 Adra2c Cldn4 F2r Myof Dsp Thbd
4.59E-06	56	967	2.219586096	Response to lipid	http://amigo.geneontology.org/amigo/term/GO:0033993	Scnn1g Alox12 Lgals9 Col1a1 Fosb Ggt5 Cyp27b1 Ptgds Sparc Pdk4 Ddit4 Stc2 Nr1d1 Per1 Esrrb Fbxo32 Litaf Adcy5 Nr4a1 Cdkn1a Noct Dusp1 Lox Pck1 Postn Ptgfr Ptpru Fosl2 Spp1 Arpc1b Epo Sult1a1 Tead2 Fgfr2 Scnn1b Hpgd Mmp2 Mmp15 Apoa4 Plcg2 Serpine1 Arid5a Acer2 Txnip Nfe2l1 Igfbp2 Inhba S100a14 Defb1 Cldn4 F2r Foxo3 Jun Cebpb Cyp26b1 Thbd
4.92E-06	19	155	4.698209141	Biomineral tissue development	http://amigo.geneontology.org/amigo/term/GO:0031214	Col1a1 Cyp27b1 Wnt11 Aspn Lox Ltbp3 Slc20a1 Spp1 Col1a2 Stim1 Isg15 Klf10 Rflna Snx10 Matn1 Bmpr1b Cebpb Bglap3 Grem1
5.86E-06	19	157	4.638359343	Biomineralization	http://amigo.geneontology.org/amigo/term/GO:0110148	Col1a1 Cyp27b1 Wnt11 Aspn Lox Ltbp3 Slc20a1 Spp1 Col1a2 Stim1 Isg15 Klf10 Rflna Snx10 Matn1 Bmpr1b Cebpb Bglap3 Grem1
7.21E-06	23	229	3.84948646	Cellular response to transforming growth factor beta stimulus	http://amigo.geneontology.org/amigo/term/GO:0071560	Col1a1 Aspn Amhr2 Twsg1 Lox Ltbp3 Col3a1 Hspa5 Fbn1 Postn Htra3 Col1a2 Fgfr2 Col4a2 Hpgd Scx Adamtsl2 Pmepa1 Npnt Nrep Bmpr1b Jun Sox11
9.03E-06	90	1938	1.779914657	Programmed cell death	http://amigo.geneontology.org/amigo/term/GO:0012501	Ckmt1 Alox12 Col18a1 Angptl4 Hif3a Hspb1 Kit Gadd45b Gata3 Hspa8 Wnt11 Birc5 Anxa6 Cldn7 Pdk4 Cdk1 Ddit4 Mknk2 Btg2 Klf11 Aurkb Top2a Bdkrb2 Rgcc Fbxo32 Sdf2l1 Fstl1 Nr4a1 Krt18 Cdkn1a Tnfrsf12a Tnfrsf21 Dusp1 Lox Tmem132a Syvn1 Ddit3 Agap2 Olfm1 Hspa5 Gsn Chac1 Zbp1 Ptgfr Nr4a3 Unc13b Spp1 Ung Epo Ctsc Nupr1 Flna Tsc22d3 Hpgd Mmp2 Herpud1 Hyou1 Scx Plcg2 Eda2r Gadd45a Serpine1 Acer2 Txnip Atf5 D…
9.30E-06	23	233	3.783400855	Response to transforming growth factor beta	http://amigo.geneontology.org/amigo/term/GO:0071559	Col1a1 Aspn Amhr2 Twsg1 Lox Ltbp3 Col3a1 Hspa5 Fbn1 Postn Htra3 Col1a2 Fgfr2 Col4a2 Hpgd Scx Adamtsl2 Pmepa1 Npnt Nrep Bmpr1b Jun Sox11
1.30E-05	72	1439	1.917706522	Response to biotic stimulus	http://amigo.geneontology.org/amigo/term/GO:0009607	Lgals9 Hspb1 Ggt5 Adamts4 Cyp27b1 Apobec3 Gata3 Wfdc2 Sparc Frk Ddit4 Nr1d1 Litaf Ccdc80 Nr4a1 Noct Fkbp5 Ddit3 Ifitm3 Irf7 C4bp Hspa5 Gsn Pck1 Zbp1 Ptgfr Ifi44 Unc13b Epo Adamts9 Usp18 Fgfr2 Scnn1b Polr3e Elf4 Hpgd Trim29 Apoa4 Rab27a Oas2 Rtp4 Plcg2 Parp14 Ifit1 Isg15 Acta2 Serpine1 Arid5a Txnip Isg20 Cdc42ep4 S100a14 Mfap4 Serpinb1a Defb1 Serpinb9 Bst2 Cd24a F2r Vtcn1 Tlr6 Jun Oas1a Cebpb Ces1…
1.30E-05	76	1552	1.876861899	Regulation of programmed cell death	http://amigo.geneontology.org/amigo/term/GO:0043067	Ckmt1 Alox12 Col18a1 Angptl4 Hspb1 Kit Gadd45b Gata3 Hspa8 Wnt11 Birc5 Cldn7 Pdk4 Cdk1 Btg2 Klf11 Aurkb Top2a Bdkrb2 Rgcc Fbxo32 Sdf2l1 Fstl1 Nr4a1 Krt18 Cdkn1a Tnfrsf12a Dusp1 Lox Tmem132a Syvn1 Ddit3 Agap2 Olfm1 Hspa5 Gsn Zbp1 Ptgfr Nr4a3 Unc13b Spp1 Ung Epo Ctsc Nupr1 Flna Tsc22d3 Hpgd Mmp2 Herpud1 Hyou1 Scx Plcg2 Gadd45a Serpine1 Acer2 Txnip Atf5 Inhba Serpinb9 Cd24a Sfn F2r Foxo3 Vtcn1 Bmpr1…
1.32E-05	57	1032	2.11692563	Negative regulation of multicellular organismal process	http://amigo.geneontology.org/amigo/term/GO:0051241	Alox12 Lgals9 Sema6b Hspb1 Apoa2 Fbln1 Ptgds Map2 Gata3 Wnt11 Sparc Stc2 Nr1d1 Aspn Rgcc Fbxo32 Adamts1 Pros1 Tnfrsf21 Twsg1 Ltbp3 Ddit3 Atp2b4 Fbn1 Kcnc4 Ctsk Anxa4 Adamts9 Ctsc Tsc22d3 Col4a2 Mmp2 Usp2 Apoa4 Loxl2 Tmem98 Gadd45a Serpine1 Rflna Sema7a Gdf15 Rgs4 Atf5 Inhba Gpr4 Serpinb1a Adra2c Bst2 Cd24a Adamts12 F2r Tob2 Tlr6 Klf2 Sox11 Thbd Grem1
1.53E-05	81	1704	1.821905602	Regulation of cell death	http://amigo.geneontology.org/amigo/term/GO:0010941	Ckmt1 Alox12 Col18a1 Angptl4 Hspb1 Kit Gadd45b Gata3 Hspa8 Wnt11 Birc5 Cldn7 Pdk4 Cdk1 Ddit4 Btg2 Klf11 Aurkb Top2a Bdkrb2 Rgcc Fbxo32 Sdf2l1 Fstl1 Nr4a1 Krt18 Cdkn1a Tnfrsf12a Dusp1 Lox Tmem132a Syvn1 Ddit3 Agap2 Olfm1 Hspa5 Gsn Zbp1 Ptgfr Nr4a3 Unc13b Spp1 Ung Epo Ctsc Nupr1 Tead2 Flna Tsc22d3 Hpgd Mmp2 Herpud1 Hyou1 Scx Plcg2 Gadd45a Tbc1d24 Serpine1 Acer2 Txnip Atf5 Inhba Serpinb9 Cd24a Sfn F…
1.67E-05	57	1041	2.09862368	Animal organ morphogenesis	http://amigo.geneontology.org/amigo/term/GO:0009887	Col1a1 Elf3 Gata3 Wnt11 Anxa6 Itgb4 Tshr Aspn Fzd6 Ly6e Shank3 Adamts1 Twsg1 Ltbp3 Col5a2 Col3a1 Kif26b Olfm1 Col5a1 Fbn1 Nr4a3 Tmeff1 Col1a2 Eln Epo Tead2 Fgfr2 Stim1 Mki67 Flna Mmp2 Scx Acta2 Serpine1 Rflna Snx10 Matn1 Sh3pxd2b Npnt Nbl1 Inhba Sdk2 Aqp6 Aplnr Foxi1 Foxo3 Bmpr1b Jun Dsp Cebpb Cyp26b1 Sox11 Tmem100 Serpinh1 Pdzd7 Grem1 Sox4
1.73E-05	57	1043	2.094599473	Response to organic cyclic compound	http://amigo.geneontology.org/amigo/term/GO:0014070	Scnn1g Col1a1 Fosb Ggt5 Cyp27b1 Kcnq1 Ptgds Sparc Ddit4 Stc2 Btg2 Per1 Esrrb Atp12a Fbxo32 Adcy5 Cdkn1a Dusp1 Lox Atp2b4 Hspa5 Gsn Pck1 Postn Ptgfr Nr4a3 Ptpru Fosl2 Spp1 Arpc1b Epo Usp18 Itpr2 Sult1a1 Scnn1b Flna Hpgd Mmp2 Mmp15 Apoa4 Plcg2 Txnip Rgs4 Nfe2l1 Ephx1 Igfbp2 Gnaz Inhba Acacb Defb1 Cldn4 Foxo3 Jun Klf2 Cebpb Thbd Ifit3
2.45E-05	36	527	2.618197044	Angiogenesis	http://amigo.geneontology.org/amigo/term/GO:0001525	Col18a1 Angptl4 Hif3a Hspb1 Sparc Rgcc Adamts1 Nr4a1 Smoc2 Tnfrsf12a Atp2b4 Glul Col24a1 Col15a1 Pik3r3 Epo Adamts9 Stim1 Flna Col4a1 Col4a2 Mmp2 Loxl2 Gadd45a Serpine1 S100a1 Gpr4 Aplnr E2f8 Jun Rhob Adam12 Klf2 Tmem100 Grem1 Apold1
3.06E-05	86	1884	1.749556594	Apoptotic process	http://amigo.geneontology.org/amigo/term/GO:0006915	Ckmt1 Alox12 Col18a1 Angptl4 Hif3a Hspb1 Gadd45b Gata3 Hspa8 Wnt11 Birc5 Anxa6 Cldn7 Pdk4 Cdk1 Ddit4 Mknk2 Btg2 Klf11 Aurkb Top2a Bdkrb2 Rgcc Fbxo32 Sdf2l1 Fstl1 Nr4a1 Krt18 Cdkn1a Tnfrsf12a Tnfrsf21 Dusp1 Lox Syvn1 Ddit3 Agap2 Olfm1 Hspa5 Gsn Chac1 Zbp1 Ptgfr Nr4a3 Unc13b Spp1 Ung Epo Ctsc Nupr1 Flna Tsc22d3 Hpgd Mmp2 Herpud1 Hyou1 Scx Eda2r Gadd45a Serpine1 Acer2 Txnip Atf5 Dap Bub1b Inhba S100…
3.27E-05	51	907	2.155129302	Enzyme linked receptor protein signaling pathway	http://amigo.geneontology.org/amigo/term/GO:0007167	Lgals9 Col1a1 Hspb1 Kit Gata3 Pdk4 Frk Ddit4 Aspn Fgf12 Fstl1 Amhr2 Smoc2 Twsg1 Lox Ltbp3 Hexa Col3a1 Hspa5 Fbn1 Nr4a3 Pik3r3 Htra3 Col1a2 Fgfr2 Col4a5 Col4a1 Col4a2 Hpgd Scx Adamtsl2 Tns2 Txnip Pmepa1 Gdf15 Igfbp2 Npnt Nbl1 Inhba Nrep Adamts12 Myof Bmpr1b Jun Gucy2g Ptp4a3 Blnk Sox11 Sort1 Tmem100 Grem1
3.51E-05	69	1400	1.888997998	Response to other organism	http://amigo.geneontology.org/amigo/term/GO:0051707	Lgals9 Hspb1 Ggt5 Adamts4 Cyp27b1 Apobec3 Gata3 Wfdc2 Sparc Frk Ddit4 Nr1d1 Litaf Ccdc80 Nr4a1 Noct Fkbp5 Ifitm3 Irf7 C4bp Gsn Pck1 Zbp1 Ptgfr Ifi44 Unc13b Epo Adamts9 Usp18 Fgfr2 Scnn1b Polr3e Elf4 Hpgd Trim29 Apoa4 Rab27a Oas2 Rtp4 Plcg2 Parp14 Ifit1 Isg15 Acta2 Serpine1 Arid5a Isg20 Cdc42ep4 S100a14 Mfap4 Serpinb1a Defb1 Serpinb9 Bst2 Cd24a F2r Vtcn1 Tlr6 Jun Oas1a Cebpb Ces1g Fabp4 Ifitm7 Oas…
3.57E-05	82	1778	1.767634781	Cellular response to stress	http://amigo.geneontology.org/amigo/term/GO:0033554	Uhrf1 Angptl4 Hif3a Hspb1 Mcm5 Derl3 Tex15 Spire2 Dnajb9 Gadd45b Hspa8 Pdk4 Cdk1 Ddit4 Stc2 Upp1 Btg2 Per1 Top2a Sel1l Bdkrb2 Rgcc Pbk Fgf12 Sdf2l1 Chaf1b Cdkn1a Slc29a1 Pdia2 Dusp1 Dsc2 Syvn1 Ddit3 Efhd1 Ube2t Glul Hspa5 Chac1 Pck1 Rragd Nr4a3 Rad54l Spp1 Ung Epo Nupr1 Flna Mmp2 Herpud1 Apoa4 Hyou1 Manf Eda2r Gadd45a Tbc1d24 Setd7 Klf10 Dtl Acer2 Nfe2l1 Dap Neil3 Cpeb2 Rcsd1 Nrep Ermp1 Lrrc8e Sf…
3.57E-05	73	1517	1.844368609	Regulation of apoptotic process	http://amigo.geneontology.org/amigo/term/GO:0042981	Ckmt1 Alox12 Col18a1 Angptl4 Hspb1 Gadd45b Gata3 Hspa8 Wnt11 Birc5 Cldn7 Pdk4 Cdk1 Btg2 Klf11 Aurkb Top2a Bdkrb2 Rgcc Fbxo32 Sdf2l1 Fstl1 Nr4a1 Krt18 Cdkn1a Tnfrsf12a Dusp1 Lox Syvn1 Ddit3 Agap2 Olfm1 Hspa5 Gsn Zbp1 Ptgfr Nr4a3 Unc13b Spp1 Ung Epo Ctsc Nupr1 Flna Tsc22d3 Hpgd Mmp2 Herpud1 Hyou1 Scx Gadd45a Serpine1 Acer2 Txnip Atf5 Inhba Serpinb9 Cd24a Sfn F2r Foxo3 Vtcn1 Bmpr1b Jun Rhob Cebpb Zb…
3.57E-05	69	1403	1.884958801	Response to external biotic stimulus	http://amigo.geneontology.org/amigo/term/GO:0043207	Lgals9 Hspb1 Ggt5 Adamts4 Cyp27b1 Apobec3 Gata3 Wfdc2 Sparc Frk Ddit4 Nr1d1 Litaf Ccdc80 Nr4a1 Noct Fkbp5 Ifitm3 Irf7 C4bp Gsn Pck1 Zbp1 Ptgfr Ifi44 Unc13b Epo Adamts9 Usp18 Fgfr2 Scnn1b Polr3e Elf4 Hpgd Trim29 Apoa4 Rab27a Oas2 Rtp4 Plcg2 Parp14 Ifit1 Isg15 Acta2 Serpine1 Arid5a Isg20 Cdc42ep4 S100a14 Mfap4 Serpinb1a Defb1 Serpinb9 Bst2 Cd24a F2r Vtcn1 Tlr6 Jun Oas1a Cebpb Ces1g Fabp4 Ifitm7 Oas…
3.97E-05	68	1380	1.888601234	Positive regulation of developmental process	http://amigo.geneontology.org/amigo/term/GO:0051094	Alox12 Lgals9 Col1a1 Ccne1 Hspb1 Kit Cyp27b1 Gata3 Wnt11 Cdk1 Tshr Esrrb Rgcc Shank3 Noct Smoc2 Tnfrsf12a Ltbp3 Agap2 Plxna2 Olfm1 Hspa5 Pck1 Mme Iqgap3 Epo Adamts9 Stim1 Flna Usp2 Trak1 Aspm Scx Loxl2 Isg15 Tbc1d24 Serpine1 Klf10 Sema7a Gdf15 Sh3pxd2b Npnt Nbl1 Inhba Acacb S100a1 Aplnr Adra2c Cd24a Sfn Dmrt2 Foxo3 Tmsb4x Bmpr1b Jun Rhob Adam12 Cebpb Fdps Cyp26b1 Sox11 Zbtb16 Myadm Tmem100 Cebpd …
3.98E-05	73	1524	1.8358971	Biological process involved in interspecies interaction between organisms	http://amigo.geneontology.org/amigo/term/GO:0044419	Lgals9 Hspb1 Ggt5 Fbln1 Adamts4 Cyp27b1 Apobec3 Gata3 Hspa8 Wfdc2 Sparc Frk Ddit4 Nr1d1 Litaf Ly6e Ccdc80 Nr4a1 Noct Fkbp5 Ifitm3 Irf7 C4bp Gsn Pck1 Zbp1 Ptgfr Ifi44 Unc13b Epo Adamts9 Usp18 Fgfr2 Scnn1b Polr3e Elf4 Hpgd Trim29 Apoa4 Tmprss4 Rab27a Oas2 Rtp4 Plcg2 Parp14 Ifit1 Isg15 Acta2 Serpine1 Arid5a Isg20 Cdc42ep4 S100a14 Mfap4 Serpinb1a Defb1 Serpinb9 Bst2 Cd24a F2r Vtcn1 Tlr6 Jun Oas1a Ceb…
3.98E-05	38	590	2.468550565	Positive regulation of cellular component movement	http://amigo.geneontology.org/amigo/term/GO:0051272	Alox12 Lgals9 Sema6b Col18a1 Col1a1 Hspb1 Kit Fbln1 Map2 Gata3 Wnt11 Cldn7 Sparc Adamts1 Smoc2 Pla2g7 Il1r1 Hspa5 Postn Nr4a3 Flna Mmp2 Plet1 Plcg2 Acta2 Tbc1d24 Serpine1 Ssh2 Sema7a S100a14 Defb1 Tubb2b Cldn4 F2r Tmsb4x Jun Rhob Myadm
4.38E-05	41	666	2.359500481	Cellular response to growth factor stimulus	http://amigo.geneontology.org/amigo/term/GO:0071363	Col1a1 Hspb1 Gata3 Sparc Ddit4 Aspn Fgf12 Fstl1 Nr4a1 Amhr2 Smoc2 Twsg1 Lox Ltbp3 Col3a1 Atp2b4 Hspa5 Fbn1 Postn Htra3 Col1a2 Fgfr2 Col4a2 Hpgd Scx Adamtsl2 Pmepa1 Gdf15 Npnt Nbl1 Nrep Adamts12 Myof Foxo3 Bmpr1b Jun Ptp4a3 Sox11 Sort1 Tmem100 Grem1
4.58E-05	71	1474	1.846168378	Cell migration	http://amigo.geneontology.org/amigo/term/GO:0016477	Scnn1g Alox12 Lgals9 Sema6b Col18a1 Col1a1 Hspb1 Kit Fbln1 Nav1 Gata3 Wnt11 Anxa6 Sparc Ddit4 Itgb4 Rgcc Fstl1 Adamts1 Nr4a1 Smoc2 Tnfrsf12a Pla2g7 Dusp1 Lox Col3a1 Il1r1 Atp2b4 Glul Plxna2 Olfm1 Col5a1 Hspa5 Postn Nr4a3 Pik3r3 Ptpru Spp1 Adamts9 Scnn1b Flna Mmp2 St14 Plet1 Aspm Loxl2 Plcg2 Acta2 Gadd45a Tbc1d24 Anln Serpine1 Ssh2 Sema7a Rhou Nbl1 S100a14 Tubb2b Bst2 Cd24a Adamts12 Cldn4 F2r Foxo…
6.18E-05	27	349	2.965164418	Transmembrane receptor protein serine/threonine kinase signaling pathway	http://amigo.geneontology.org/amigo/term/GO:0007178	Lgals9 Aspn Fstl1 Amhr2 Twsg1 Lox Ltbp3 Hexa Col3a1 Hspa5 Fbn1 Htra3 Col1a2 Hpgd Scx Adamtsl2 Pmepa1 Gdf15 Npnt Nbl1 Inhba Nrep Bmpr1b Jun Sox11 Tmem100 Grem1
6.28E-05	72	1517	1.819103286	Positive regulation of multicellular organismal process	http://amigo.geneontology.org/amigo/term/GO:0051240	Alox12 Lgals9 Col1a1 Hspb1 Kit Apoa2 Cyp27b1 Kcnq1 Gata3 Wnt11 Cdk1 Tshr Esrrb Rgcc Shank3 Cd200 Smoc2 Tnfrsf12a Ddit3 Agap2 Irf7 Il1r1 Plxna2 Olfm1 Hspa5 Pck1 Postn Mme Iqgap3 Nr4a3 Unc13b Stim1 Usp2 Trak1 Oas2 Aspm Scx Loxl2 Plcg2 Isg15 Tbc1d24 Serpine1 Arid5a Klf10 Sema7a Rgs4 Sh3pxd2b Npnt Inhba Mbp Acacb S100a13 S100a1 Aplnr Adra2c F2r Tob2 Foxo3 Vtcn1 Tlr6 Bmpr1b Jun Rhob Adam12 Cebpb Fdps …
8.12E-05	6	14	16.42606955	Regulation of type B pancreatic cell proliferation	http://amigo.geneontology.org/amigo/term/GO:0061469	Birc5 Nr1d1 Nr4a1 Nr4a3 Nupr1 Sgpp2
9.09E-05	18	176	3.919857507	Transforming growth factor beta receptor signaling pathway	http://amigo.geneontology.org/amigo/term/GO:0007179	Aspn Amhr2 Twsg1 Lox Ltbp3 Col3a1 Hspa5 Fbn1 Htra3 Col1a2 Hpgd Adamtsl2 Pmepa1 Npnt Nrep Bmpr1b Jun Sox11
9.67E-05	55	1058	1.99245015	Regulation of cellular component movement	http://amigo.geneontology.org/amigo/term/GO:0051270	Alox12 Lgals9 Sema6b Col18a1 Col1a1 Hspb1 Kit Fbln1 Actn1 Map2 Gata3 Wnt11 Cldn7 Sparc Rgcc Adamts1 Smoc2 Pla2g7 Dusp1 Dsc2 Col3a1 Il1r1 Atp2b4 Glul Plxna2 Olfm1 Hspa5 Postn Nr4a3 Ptpru Adamts9 Flna Mmp2 Plet1 Plcg2 Acta2 Gadd45a Tbc1d24 Serpine1 Ssh2 Sema7a Nbl1 S100a14 Defb1 Tubb2b Bst2 Cldn4 F2r Foxo3 Tmsb4x Jun Rhob Dsp Myadm Grem1
0.000108152	61	1229	1.902341117	Cellular response to oxygen-containing compound	http://amigo.geneontology.org/amigo/term/GO:1901701	Scnn1g Col6a1 Col1a1 Pde1c Cyp27b1 Kcnq1 Cdc6 Birc5 Pdk4 Ddit4 Klf11 Nr1d1 Tshr Fbxo32 Litaf Ly6e Adcy5 Nr4a1 Slc29a1 Col5a2 Col3a1 Atp2b4 Hspa5 Fbn1 Pck1 Postn Ptgfr Rragd Nr4a3 Unc13b Pik3r3 Spp1 Col1a2 Itpr2 Tead2 Fgfr2 Scnn1b Flna Col4a1 Mmp2 Apoa4 Tns2 Serpine1 Arid5a Klf10 Gdf15 Rgs4 Nfe2l1 Cpeb2 Gnaz Inhba Foxo3 Tlr6 Jun Rhob Klf2 Cebpb Sipa1 Cyp26b1 Bglap3 Sox4
0.000108152	41	694	2.264304496	Response to growth factor	http://amigo.geneontology.org/amigo/term/GO:0070848	Col1a1 Hspb1 Gata3 Sparc Ddit4 Aspn Fgf12 Fstl1 Nr4a1 Amhr2 Smoc2 Twsg1 Lox Ltbp3 Col3a1 Atp2b4 Hspa5 Fbn1 Postn Htra3 Col1a2 Fgfr2 Col4a2 Hpgd Scx Adamtsl2 Pmepa1 Gdf15 Npnt Nbl1 Nrep Adamts12 Myof Foxo3 Bmpr1b Jun Ptp4a3 Sox11 Sort1 Tmem100 Grem1
0.000119732	36	573	2.408010196	Positive regulation of cell motility	http://amigo.geneontology.org/amigo/term/GO:2000147	Alox12 Lgals9 Sema6b Col18a1 Col1a1 Hspb1 Kit Fbln1 Gata3 Wnt11 Cldn7 Sparc Adamts1 Smoc2 Pla2g7 Il1r1 Hspa5 Postn Nr4a3 Flna Mmp2 Plet1 Plcg2 Acta2 Tbc1d24 Serpine1 Ssh2 Sema7a S100a14 Defb1 Cldn4 F2r Tmsb4x Jun Rhob Myadm
0.000124028	80	1787	1.715836402	Homeostatic process	http://amigo.geneontology.org/amigo/term/GO:0042592	Scnn1g Alox12 Ckb Angptl4 Pde1c Kit Apoa2 Slc4a1 Cyp27b1 Tex15 Gata3 Birc5 Anxa6 Pdk4 Stc2 Nr1d1 Tshr Bdkrb2 Esrrb Atp12a Fgf12 Shank3 Fstl1 Adcy5 Slc29a1 Cyp39a1 Lox Ltbp3 Alas2 Ddit3 Slc9a4 Sctr Atp2b4 Fbn1 Pck1 Ptgfr Ctsk Atp6v0d2 Nr4a3 Unc13b Spp1 Epo Kel Trpv6 Itpr2 Rhcg Scnn1b Stim1 Tsc22d3 Herpud1 Apoa4 Scx Plcg2 Isg15 Trpv5 Tns2 Snx10 Nfe2l1 Inhba Mbp Acacb Slc35g1 Gpr4 Aplnr Serpinb1a Lr…
0.000124028	74	1610	1.761636445	Regulation of cell differentiation	http://amigo.geneontology.org/amigo/term/GO:0045595	Lgals9 Sema6b Col1a1 Ccne1 Hspb1 Kit Fbln1 Cyp27b1 Map2 Gata3 Nr1d1 Esrrb Rgcc Shank3 Noct Tnfrsf12a Tnfrsf21 Twsg1 Lox Ltbp3 Ddit3 Col5a2 Plxna2 Olfm1 Col5a1 Fbn1 Pck1 Postn Mme Epo Adamts9 Tead2 Flna Trak1 Aspm Loxl2 Jdp2 Tmem98 Isg15 Tbc1d24 Serpine1 Klf10 Rflna Sema7a Rgs4 Atf5 Nfe2l1 Sh3pxd2b Npnt Nbl1 Inhba Nrep Adra2c Cd24a Sfn Adamts12 Tob2 Foxo3 Tmsb4x Bmpr1b Jun Cebpb Fdps Cyp26b1 Sox11…
0.000159131	44	784	2.151032918	Actin filament-based process	http://amigo.geneontology.org/amigo/term/GO:0030029	Cnn1 Kit Kcnq1 Spire2 Actn1 Wnt11 Myo1b Epb41l2 Rgcc Shank3 Racgap1 Dsc2 Agap2 Csrp1 Gsn Iqgap3 Tmod1 Arpc1b Eln Flna Pdlim3 Tpm4 Antxr1 Myo5c Tesk2 Acta2 Anln Ssh2 Rflna Rgs4 Rhou Sh3pxd2b Cdc42ep4 Pgm5 Kank3 Bst2 Tmsb4x Rhob Dsp Sptbn2 Myadm Flnc Xirp1 Kcne1l
0.000164294	14	115	4.665955989	Formation of primary germ layer	http://amigo.geneontology.org/amigo/term/GO:0001704	Col6a1 Wnt11 Itgb4 Twsg1 Dusp1 Col5a2 Col5a1 Nr4a3 Fgfr2 Col4a2 Mmp2 Mmp15 Scx Inhba
0.000173228	41	710	2.213277916	Regulation of cell adhesion	http://amigo.geneontology.org/amigo/term/GO:0030155	Alox12 Lgals9 Col1a1 Hspb1 Fbln1 Slc4a1 B4galnt2 Gata3 Cldn7 Rgcc Ccdc80 Smoc2 Tnfrsf21 Twsg1 Dusp1 Kif26b Plxna2 Cytip Gsn Pck1 Postn Nr4a3 Ptpru Spp1 Epo Flna Mmp2 Plet1 Serpine1 Acer2 Igfbp2 Npnt Mbp Gpr4 Cd24a Vtcn1 Cebpb Zbtb16 Myadm Grem1 Sox4
0.000176649	14	116	4.62573223	Bone mineralization	http://amigo.geneontology.org/amigo/term/GO:0030282	Cyp27b1 Wnt11 Aspn Lox Ltbp3 Col1a2 Isg15 Klf10 Rflna Snx10 Matn1 Bmpr1b Bglap3 Grem1
0.000193624	13	101	4.933242011	Collagen metabolic process	http://amigo.geneontology.org/amigo/term/GO:0032963	Col1a1 Rgcc Col5a1 Ctsk Col1a2 Mmp2 Mmp15 Scx Adamts2 Tns2 Mfap4 F2r Serpinh1
0.0001986	38	639	2.279256391	Tissue morphogenesis	http://amigo.geneontology.org/amigo/term/GO:0048729	Scnn1g Alox12 Ripk4 Gata3 Wnt11 Itgb4 Fzd6 Ly6e Shank3 Twsg1 Col3a1 Kif26b Col5a1 Nr4a3 Shroom3 Epo Tead2 Fgfr2 Scnn1b Flna Col4a1 Mmp2 St14 Plet1 Scx Acta2 Frem2 Matn1 Npnt Inhba Aplnr Adamts12 Rhob Dsp Sox11 Tmem100 Grem1 Sox4
0.000202438	36	590	2.338626851	Positive regulation of locomotion	http://amigo.geneontology.org/amigo/term/GO:0040017	Alox12 Lgals9 Sema6b Col18a1 Col1a1 Hspb1 Kit Fbln1 Gata3 Wnt11 Cldn7 Sparc Adamts1 Smoc2 Pla2g7 Il1r1 Hspa5 Postn Nr4a3 Flna Mmp2 Plet1 Plcg2 Acta2 Tbc1d24 Serpine1 Ssh2 Sema7a S100a14 Defb1 Cldn4 F2r Tmsb4x Jun Rhob Myadm
0.000206784	7	25	10.73169877	Type B pancreatic cell proliferation	http://amigo.geneontology.org/amigo/term/GO:0044342	Birc5 Nr1d1 Nr4a1 Nr4a3 Nupr1 Sgpp2 Serpinb1a
0.000213466	48	903	2.03734196	Positive regulation of cell differentiation	http://amigo.geneontology.org/amigo/term/GO:0045597	Lgals9 Col1a1 Ccne1 Kit Cyp27b1 Gata3 Rgcc Shank3 Noct Tnfrsf12a Ltbp3 Plxna2 Olfm1 Pck1 Mme Epo Adamts9 Flna Trak1 Aspm Loxl2 Isg15 Tbc1d24 Serpine1 Klf10 Sema7a Sh3pxd2b Npnt Nbl1 Inhba Adra2c Cd24a Sfn Foxo3 Tmsb4x Bmpr1b Jun Cebpb Fdps Cyp26b1 Sox11 Zbtb16 Myadm Tmem100 Cebpd Ifi204 Grem1 Sox4
0.000256033	20	232	3.30409445	Response to ketone	http://amigo.geneontology.org/amigo/term/GO:1901654	Scnn1g Fosb Cyp27b1 Ddit4 Fbxo32 Adcy5 Cdkn1a Dusp1 Pck1 Postn Ptgfr Spp1 Epo Scnn1b Txnip Defb1 Cldn4 Foxo3 Klf2 Bglap3
0.000256033	52	1019	1.955868275	Regulation of locomotion	http://amigo.geneontology.org/amigo/term/GO:0040012	Alox12 Lgals9 Sema6b Col18a1 Col1a1 Hspb1 Kit Fbln1 Gata3 Wnt11 Cldn7 Sparc Tshr Rgcc Adamts1 Smoc2 Pla2g7 Dusp1 Col3a1 Il1r1 Atp2b4 Glul Plxna2 Olfm1 Hspa5 Postn Nr4a3 Ptpru Adamts9 Flna Mmp2 Plet1 Plcg2 Acta2 Gadd45a Tbc1d24 Serpine1 Ssh2 Sema7a Nbl1 S100a14 Defb1 Tubb2b Bst2 Cldn4 F2r Foxo3 Tmsb4x Jun Rhob Myadm Grem1
0.000256831	34	549	2.373651824	Positive regulation of cell migration	http://amigo.geneontology.org/amigo/term/GO:0030335	Alox12 Lgals9 Sema6b Col18a1 Col1a1 Hspb1 Kit Fbln1 Gata3 Wnt11 Sparc Adamts1 Smoc2 Pla2g7 Il1r1 Hspa5 Postn Nr4a3 Flna Mmp2 Plet1 Plcg2 Acta2 Tbc1d24 Serpine1 Ssh2 Sema7a S100a14 Cldn4 F2r Tmsb4x Jun Rhob Myadm
0.000256831	12	89	5.167752219	Negative regulation of viral process	http://amigo.geneontology.org/amigo/term/GO:0048525	Fbln1 Apobec3 Ly6e Ifitm3 Gsn Oas2 Isg15 Isg20 Bst2 Oas1a Ifitm7 Oas1g
0.000289708	50	970	1.975644104	Regulation of cell motility	http://amigo.geneontology.org/amigo/term/GO:2000145	Alox12 Lgals9 Sema6b Col18a1 Col1a1 Hspb1 Kit Fbln1 Gata3 Wnt11 Cldn7 Sparc Rgcc Adamts1 Smoc2 Pla2g7 Dusp1 Col3a1 Il1r1 Atp2b4 Glul Plxna2 Olfm1 Hspa5 Postn Nr4a3 Ptpru Adamts9 Flna Mmp2 Plet1 Plcg2 Acta2 Gadd45a Tbc1d24 Serpine1 Ssh2 Sema7a Nbl1 S100a14 Defb1 Bst2 Cldn4 F2r Foxo3 Tmsb4x Jun Rhob Myadm Grem1
0.000306764	48	918	2.004052059	Regulation of cell migration	http://amigo.geneontology.org/amigo/term/GO:0030334	Alox12 Lgals9 Sema6b Col18a1 Col1a1 Hspb1 Kit Fbln1 Gata3 Wnt11 Sparc Rgcc Adamts1 Smoc2 Pla2g7 Dusp1 Col3a1 Il1r1 Atp2b4 Glul Plxna2 Olfm1 Hspa5 Postn Nr4a3 Ptpru Adamts9 Flna Mmp2 Plet1 Plcg2 Acta2 Gadd45a Tbc1d24 Serpine1 Ssh2 Sema7a Nbl1 S100a14 Bst2 Cldn4 F2r Foxo3 Tmsb4x Jun Rhob Myadm Grem1
0.000310882	54	1084	1.909303287	Response to organonitrogen compound	http://amigo.geneontology.org/amigo/term/GO:0010243	Col6a1 Col1a1 Fosb Cyp27b1 Derl3 Kcnq1 Dnajb9 Cdc6 Sparc Pdk4 Cdk1 Stc2 Btg2 Klf11 Per1 Tshr Sel1l Sdf2l1 Adcy5 Nr4a1 Cdkn1a Dusp1 Syvn1 Col5a2 Col3a1 Atp2b4 Hspa5 Gsn Fbn1 Pck1 Rragd Nr4a3 Pik3r3 Col1a2 Itpr2 Flna Col4a1 Mmp2 Herpud1 Plcg2 Tns2 Klf10 Gdf15 Rgs4 Cpeb2 Gnaz Foxo3 Tlr6 Jun Klf2 Cebpb Sort1 Bglap3 Thbd
0.000324243	32	508	2.414330433	Skeletal system development	http://amigo.geneontology.org/amigo/term/GO:0001501	Col1a1 Kit Wnt11 Anxa6 Sparc Lox Ltbp3 Hexa Col5a2 Col3a1 Fbn1 Ctsk Col1a2 Fgfr2 Mmp2 Scx Loxl2 Arid5a Rflna Snx10 Matn1 Sh3pxd2b Adamts12 Dmrt2 Bmpr1b Cyp26b1 Sox11 Zbtb16 Serpinh1 Bglap3 Grem1 Sox4
0.000324243	73	1636	1.710212213	Cell motility	http://amigo.geneontology.org/amigo/term/GO:0048870	Scnn1g Alox12 Lgals9 Sema6b Col18a1 Col1a1 Hspb1 Kit Fbln1 Nav1 Gata3 Wnt11 Anxa6 Cldn7 Sparc Ddit4 Itgb4 Rgcc Fstl1 Adamts1 Nr4a1 Smoc2 Tnfrsf12a Pla2g7 Dusp1 Lox Col3a1 Il1r1 Atp2b4 Glul Plxna2 Olfm1 Col5a1 Hspa5 Postn Nr4a3 Pik3r3 Ptpru Spp1 Adamts9 Scnn1b Flna Mmp2 St14 Plet1 Aspm Loxl2 Plcg2 Acta2 Gadd45a Tbc1d24 Anln Serpine1 Ssh2 Sema7a Rhou Nbl1 S100a14 Defb1 Tubb2b Bst2 Cd24a Adamts12 Cl…
0.000324243	73	1636	1.710212213	Localization of cell	http://amigo.geneontology.org/amigo/term/GO:0051674	Scnn1g Alox12 Lgals9 Sema6b Col18a1 Col1a1 Hspb1 Kit Fbln1 Nav1 Gata3 Wnt11 Anxa6 Cldn7 Sparc Ddit4 Itgb4 Rgcc Fstl1 Adamts1 Nr4a1 Smoc2 Tnfrsf12a Pla2g7 Dusp1 Lox Col3a1 Il1r1 Atp2b4 Glul Plxna2 Olfm1 Col5a1 Hspa5 Postn Nr4a3 Pik3r3 Ptpru Spp1 Adamts9 Scnn1b Flna Mmp2 St14 Plet1 Aspm Loxl2 Plcg2 Acta2 Gadd45a Tbc1d24 Anln Serpine1 Ssh2 Sema7a Rhou Nbl1 S100a14 Defb1 Tubb2b Bst2 Cd24a Adamts12 Cl…
0.000355742	42	765	2.104254662	Inorganic cation transmembrane transport	http://amigo.geneontology.org/amigo/term/GO:0098662	Scnn1g Atp4a Kcnq1 Stac2 Anxa6 Atp6v1c2 Atp12a Fgf12 Trpm6 Ddit3 Slc15a1 Slc9a4 Atp6v1g3 Atp2b4 Slc25a25 Slc20a1 Kcnc4 Gem Atp6v0d2 Kel Trpv6 Itpr2 Rhcg Scnn1b Stim1 Flna Plcg2 Trpv5 Rgs4 Lrrc52 Hecw2 Slc35g1 S100a1 Aplnr F2r Kcnk3 Slc4a5 Ahnak Cox7a1 Lrrc55 Kcne1l Rhbg
0.000355742	34	560	2.32702652	Response to extracellular stimulus	http://amigo.geneontology.org/amigo/term/GO:0009991	Col1a1 Angptl4 Cyp27b1 Wnt11 Sparc Pdk4 Stc2 Upp1 Krt18 Cdkn1a Noct Dsc2 Ddit3 Sctr Glul Slc25a25 Hspa5 Gsn Pck1 Postn Rragd Spp1 Epo Scnn1b Klf10 Gdf15 Dap Igfbp2 Acacb Foxo3 Jun Sipa1 Cyp26b1 Bglap3
0.000393612	7	28	9.581873905	Response to interferon-alpha	http://amigo.geneontology.org/amigo/term/GO:0035455	Gata3 Ifitm3 Ifit1 Bst2 Ifitm7 Ifi204 Ifit3
0.00040871	22	284	2.969031351	Negative regulation of cell adhesion	http://amigo.geneontology.org/amigo/term/GO:0007162	Alox12 Lgals9 Col1a1 Hspb1 Fbln1 B4galnt2 Cldn7 Rgcc Tnfrsf21 Twsg1 Dusp1 Plxna2 Postn Mmp2 Plet1 Serpine1 Acer2 Mbp Cd24a Vtcn1 Cebpb Myadm
0.000419998	41	745	2.109298417	Response to bacterium	http://amigo.geneontology.org/amigo/term/GO:0009617	Lgals9 Ggt5 Adamts4 Cyp27b1 Wfdc2 Sparc Nr1d1 Litaf Ccdc80 Nr4a1 Noct Fkbp5 Pck1 Ptgfr Ifi44 Unc13b Epo Adamts9 Usp18 Fgfr2 Scnn1b Hpgd Oas2 Plcg2 Ifit1 Isg15 Serpine1 Arid5a S100a14 Defb1 Serpinb9 Cd24a F2r Tlr6 Jun Cebpb Ces1g Fabp4 Ifi204 Thbd Ifit3
0.000479087	55	1133	1.86055804	Negative regulation of molecular function	http://amigo.geneontology.org/amigo/term/GO:0044092	Ckmt1 Angptl4 Hspb1 Apoa2 Slc4a1 Cyp27b1 Kcnq1 Map2 Gadd45b Birc5 Wfdc2 Pkib Aurkb Papln Hr Fzd6 Fgf12 Ly6e Cd200 Fetub Nr4a1 Cdkn1a Dusp1 Ddit3 Atp2b4 Gem Epo Anxa4 Nupr1 Dkk3 Flna Herpud1 Pik3ip1 Gadd45a Serpine1 Txnip Dap Acacb Hecw2 Serpinb6b Serpinb1a Serpinb9 Bst2 Sfn Col6a3 Spink8 Jun Lmtk3 Fabp4 Sox11 Sort1 Serpinh1 Xirp1 Kcne1l Itprip
0.000517346	58	1222	1.819144637	Chemical homeostasis	http://amigo.geneontology.org/amigo/term/GO:0048878	Scnn1g Alox12 Ckb Angptl4 Pde1c Apoa2 Slc4a1 Cyp27b1 Birc5 Anxa6 Pdk4 Stc2 Nr1d1 Bdkrb2 Atp12a Fgf12 Adcy5 Slc29a1 Cyp39a1 Alas2 Ddit3 Slc9a4 Sctr Atp2b4 Fbn1 Pck1 Ptgfr Atp6v0d2 Unc13b Spp1 Epo Kel Trpv6 Itpr2 Rhcg Scnn1b Stim1 Herpud1 Apoa4 Plcg2 Trpv5 Snx10 Nfe2l1 Slc35g1 Gpr4 Aplnr Cd24a Sfn Cldn4 F2r Foxo3 Kcnk3 Adgrf5 Fabp4 Cyp26b1 Slc4a5 Malrd1 Sox4
0.000522415	44	833	2.024501569	Inorganic ion transmembrane transport	http://amigo.geneontology.org/amigo/term/GO:0098660	Scnn1g Atp4a Slc4a1 Kcnq1 Stac2 Anxa6 Atp6v1c2 Atp12a Fgf12 Slc37a1 Trpm6 Ddit3 Slc15a1 Slc9a4 Atp6v1g3 Atp2b4 Slc25a25 Slc20a1 Kcnc4 Gem Atp6v0d2 Kel Trpv6 Itpr2 Rhcg Scnn1b Stim1 Flna Plcg2 Trpv5 Rgs4 Lrrc52 Hecw2 Slc35g1 S100a1 Aplnr F2r Kcnk3 Slc4a5 Ahnak Cox7a1 Lrrc55 Kcne1l Rhbg
0.000523551	9	53	6.508442653	Negative regulation of viral genome replication	http://amigo.geneontology.org/amigo/term/GO:0045071	Apobec3 Ifitm3 Oas2 Isg15 Isg20 Bst2 Oas1a Ifitm7 Oas1g
0.000523551	50	998	1.920215212	Negative regulation of developmental process	http://amigo.geneontology.org/amigo/term/GO:0051093	Sema6b Hspb1 Fbln1 Map2 Gata3 Wnt11 Sparc Stc2 Nr1d1 Esrrb Aspn Rgcc Adamts1 Cdkn1a Noct Twsg1 Ltbp3 Ddit3 Col5a2 Atp2b4 Col5a1 Fbn1 Postn Ctsk Adamts9 Tsc22d3 Col4a2 Usp2 Aspm Loxl2 Jdp2 Tmem98 Gadd45a Serpine1 Rflna Sema7a Gdf15 Rgs4 Atf5 Inhba Gpr4 Cd24a Adamts12 Tob2 Foxo3 Klf2 Sox11 Zbtb16 Sort1 Grem1
0.000535809	32	524	2.34061042	Response to nutrient levels	http://amigo.geneontology.org/amigo/term/GO:0031667	Col1a1 Angptl4 Cyp27b1 Wnt11 Sparc Pdk4 Stc2 Upp1 Krt18 Cdkn1a Dsc2 Ddit3 Sctr Glul Slc25a25 Hspa5 Gsn Pck1 Postn Rragd Spp1 Epo Scnn1b Klf10 Gdf15 Dap Igfbp2 Acacb Foxo3 Jun Cyp26b1 Bglap3
0.000541195	56	1169	1.836047694	Embryo development	http://amigo.geneontology.org/amigo/term/GO:0009790	Col6a1 Col1a1 Elf3 Kit Rcn1 Gata3 Wnt11 Rrm2 Itgb4 Top2a Tshr Esrrb Fzd6 Ly6e Shank3 Racgap1 Noct Twsg1 Dusp1 Col5a2 Plxna2 Col5a1 Hspa5 Fbn1 Nr4a3 Shroom3 Tead2 Fgfr2 Col4a2 Mmp2 Mmp15 St14 Scx Frem2 Inhba Mbp Aplnr Tubb2b E2f8 Foxi1 Dmrt2 Sh3pxd2a 9130008F23Rik Klf2 Adgrf5 Cebpb Tdrd5 Cyp26b1 Sox11 Zbtb16 Myadm Tmem100 Arhgdig Pdzd7 Grem1 Sox4
0.000551574	17	188	3.465784179	Gastrulation	http://amigo.geneontology.org/amigo/term/GO:0007369	Col6a1 Wnt11 Itgb4 Twsg1 Dusp1 Col5a2 Col5a1 Nr4a3 Fgfr2 Col4a2 Mmp2 Mmp15 Scx Inhba Mbp Aplnr Myadm
0.000551574	35	601	2.232050494	Heart development	http://amigo.geneontology.org/amigo/term/GO:0007507	Hspb7 Gata3 Wnt11 Sparc Cdk1 Ly6e Adamts1 Cdkn1a Lox Col3a1 Olfm1 Col5a1 Fbn1 Eln Epo Adamts9 Tead2 Flna Pdlim3 Mmp2 Scx Frem2 Rgs4 Sh3pxd2b Acacb Rbm20 Aplnr Adamts6 Jun Dsp Fdps Sox11 Tmem100 Grem1 Sox4
0.000551574	43	810	2.034669521	Mitotic cell cycle	http://amigo.geneontology.org/amigo/term/GO:0000278	Tubb5 Ccne1 Kif11 Ncapg Cdc6 Birc5 Cdk1 Btg2 Klf11 Aurkb Esrrb Rgcc Adamts1 Racgap1 Cdkn1a Smoc2 Dusp1 Nuf2 Cdc25b Bub1 Iqgap3 Gem Kntc1 Mki67 Wee1 Flna Usp2 Anln Dtl Nfe2l1 Prc1 Rhou Bub1b Cables1 Inhba Hecw2 Tubb2b E2f8 Kif18b Rhob Tubb2a Tuba1a Sox4
0.000551574	78	1822	1.640803874	Locomotion	http://amigo.geneontology.org/amigo/term/GO:0040011	Scnn1g Alox12 Lgals9 Sema6b Col18a1 Col1a1 Hspb1 Kit Fbln1 Nav1 Gata3 Wnt11 Anxa6 Cldn7 Sparc Ddit4 Itgb4 Tshr Emb Rgcc Shank3 Fstl1 Adamts1 Nr4a1 Smoc2 Tnfrsf12a Pla2g7 Dusp1 Lox Col3a1 Il1r1 Atp2b4 Glul Plxna2 Olfm1 Col5a1 Hspa5 Postn Nr4a3 Pik3r3 Ptpru Spp1 Adamts9 Scnn1b Flna Mmp2 St14 Plet1 Aspm Loxl2 Plcg2 Acta2 Gadd45a Tbc1d24 Anln Serpine1 Ssh2 Sema7a Rcan2 Rhou Nbl1 S100a14 Defb1 Tubb2b …
0.000569083	37	654	2.168375135	Positive regulation of cell death	http://amigo.geneontology.org/amigo/term/GO:0010942	Alox12 Col18a1 Gadd45b Wnt11 Ddit4 Klf11 Top2a Rgcc Fbxo32 Nr4a1 Cdkn1a Tnfrsf12a Dusp1 Ddit3 Olfm1 Gsn Zbp1 Nr4a3 Unc13b Ctsc Nupr1 Hpgd Mmp2 Gadd45a Acer2 Txnip Inhba Cd24a Foxo3 Tlr6 Bmpr1b Jun Rhob Zbtb16 Sort1 Fndc1 Sox4
0.000654243	11	84	5.019076808	Cellular response to acid chemical	http://amigo.geneontology.org/amigo/term/GO:0071229	Col6a1 Col1a1 Col5a2 Col3a1 Rragd Col1a2 Col4a1 Mmp2 Klf2 Cebpb Sipa1
0.000698009	74	1714	1.654746019	Regulation of cell population proliferation	http://amigo.geneontology.org/amigo/term/GO:0042127	Alox12 Lgals9 Uhrf1 Cnn1 Col18a1 Ccne1 Kit Fbln1 Slc4a1 Cyp27b1 Ptgds Gata3 Wnt11 Cdc6 Birc5 Cldn7 Sparc Cdk1 Btg2 Klf11 Nr1d1 Tshr Bdkrb2 Rgcc Adamts1 Nr4a1 Cdkn1a Tnfrsf21 Twsg1 Dusp1 Ltbp3 Agap2 Ifitm3 Glul Ptgfr Iqgap3 Nr4a3 Ptpru Fosl2 Tes Epo Nupr1 Fgfr2 Flna Hpgd Mmp2 Ifi30 Sgpp2 Aspm Scx Tns2 Acer2 Txnip Atf5 Prc1 Igfbp2 Inhba S100a13 Aplnr Cd24a Sfn F2r Tob2 Foxo3 Vtcn1 Bmpr1b Jun Cebpb …
0.000704512	57	1212	1.802530735	Regulation of response to stress	http://amigo.geneontology.org/amigo/term/GO:0080134	Alox12 Lgals9 Hspb1 Apobec3 Tex15 Spire2 Dnajb9 Gadd45b Gata3 Nr1d1 Per1 Bdkrb2 Pbk Shank3 Pros1 Smoc2 Tnfrsf12a Dusp1 Syvn1 Irf7 Il1r1 Efhd1 Atp2b4 Hspa5 Zbp1 Nr4a3 Unc13b Epo Usp18 Ctsc Nupr1 Flna Herpud1 Hyou1 Manf Parp14 Eda2r Isg15 Acta2 Gadd45a Tbc1d24 Serpine1 Sema7a Nfe2l1 Gpr4 Serpinb1a Serpinb9 Cd24a Adamts12 Cldn4 F2r Foxo3 Tlr6 Cebpb Fabp4 Ifi204 Thbd
0.000730015	61	1330	1.757877619	Regulation of immune system process	http://amigo.geneontology.org/amigo/term/GO:0002682	Lgals9 Hspb1 Kit Apoa2 Slc4a1 Apobec3 Dnajb9 Gata3 Hspa8 Nr1d1 Rgcc Cd200 Cdkn1a Pla2g7 Tnfrsf21 Twsg1 Dusp1 Lox Irf7 Col3a1 Il1r1 C4bp Fbn1 Pck1 Zbp1 Nr4a3 Unc13b Epo Usp18 Ctsc Tsc22d3 Plcg2 Parp14 Isg15 Serpine1 Arid5a Klf10 Sema7a Igfbp2 Nbl1 Inhba S100a14 Mfap4 Serpinb1a Serpinb9 Bst2 Cd24a Tob2 Foxo3 Vtcn1 Tlr6 Jun Adgrf5 Cebpb Blnk Cyp26b1 Sox11 Zbtb16 Ifi204 Grem1 Sox4
0.000737663	34	586	2.223779609	Positive regulation of programmed cell death	http://amigo.geneontology.org/amigo/term/GO:0043068	Alox12 Col18a1 Gadd45b Wnt11 Klf11 Top2a Rgcc Fbxo32 Nr4a1 Cdkn1a Tnfrsf12a Dusp1 Ddit3 Olfm1 Gsn Zbp1 Nr4a3 Unc13b Ctsc Nupr1 Hpgd Mmp2 Gadd45a Txnip Inhba Cd24a Foxo3 Bmpr1b Jun Rhob Zbtb16 Sort1 Fndc1 Sox4
0.000738033	46	905	1.948137899	Response to hormone	http://amigo.geneontology.org/amigo/term/GO:0009725	Scnn1g Col1a1 Fosb Kit Cyp27b1 Ptgds Gata3 Cdc6 Sparc Pdk4 Ddit4 Stc2 Btg2 Nr1d1 Per1 Tshr Esrrb Fbxo32 Nr4a1 Cdkn1a Dusp1 Lox Fbn1 Pck1 Ptgfr Nr4a3 Pik3r3 Ptpru Spp1 Arpc1b Epo Sult1a1 Scnn1b Mmp2 Tns2 Arid5a Txnip Gdf15 Igfbp2 Cpeb2 Inhba Cd24a Cldn4 Foxo3 Sort1 Bglap3
0.000819937	45	882	1.95548447	Cation transmembrane transport	http://amigo.geneontology.org/amigo/term/GO:0098655	Scnn1g Atp4a Kcnq1 Stac2 Anxa6 Atp6v1c2 Atp12a Fgf12 Shank3 Trpm6 Ddit3 Slc15a1 Slc9a4 Atp6v1g3 Atp2b4 Tmem63a Slc25a25 Slc20a1 Kcnc4 Gem Atp6v0d2 Epo Kel Trpv6 Itpr2 Rhcg Scnn1b Stim1 Flna Plcg2 Trpv5 Rgs4 Lrrc52 Hecw2 Slc35g1 S100a1 Aplnr F2r Kcnk3 Slc4a5 Ahnak Cox7a1 Lrrc55 Kcne1l Rhbg
0.000819937	47	937	1.922510453	Regulation of anatomical structure morphogenesis	http://amigo.geneontology.org/amigo/term/GO:0022603	Alox12 Sema6b Hspb1 Kit Fblim1 Fbln1 Map2 Gata3 Wnt11 Sparc Epb41l2 Rgcc Fzd6 Shank3 Adamts1 Smoc2 Tnfrsf12a Atp2b4 Glul Plxna2 Postn Kel Adamts9 Stim1 Flna Col4a2 Trak1 Scx Gadd45a Tbc1d24 Serpine1 Sema7a Rhou Cdc42ep4 S100a13 Hecw2 S100a1 Gpr4 Aplnr Adamts12 Cldn4 Dmrt2 Rhob Adam12 Klf2 Myadm Grem1
0.000822817	12	103	4.465339296	Response to cAMP	http://amigo.geneontology.org/amigo/term/GO:0051591	Col1a1 Fosb Cyp27b1 Kcnq1 Sparc Per1 Dusp1 Hspa5 Pck1 Itpr2 Jun Thbd
0.000840061	22	302	2.792069217	Tissue migration	http://amigo.geneontology.org/amigo/term/GO:0090130	Alox12 Hspb1 Kit Gata3 Sparc Rgcc Fstl1 Nr4a1 Smoc2 Atp2b4 Glul Pik3r3 Adamts9 Loxl2 Plcg2 Acta2 Gadd45a Anln Jun Rhob Ptp4a3 Grem1
0.000911352	3	3	38.32749562	Regulation of odontoblast differentiation	http://amigo.geneontology.org/amigo/term/GO:1901329	Serpine1 Nfe2l1 Cebpb
0.000921027	21	282	2.854175206	Response to alcohol	http://amigo.geneontology.org/amigo/term/GO:0097305	Scnn1g Fosb Cyp27b1 Gata3 Cldn7 Sparc Cdk1 Adcy5 Cdkn1a Gsn Ptgfr Itpr2 Fgfr2 Scnn1b Hpgd Setd7 Rgs4 Nfe2l1 Inhba Foxo3 Klf2
0.000956143	38	700	2.080635477	Actin cytoskeleton organization	http://amigo.geneontology.org/amigo/term/GO:0030036	Cnn1 Kit Spire2 Actn1 Wnt11 Myo1b Epb41l2 Rgcc Shank3 Racgap1 Agap2 Csrp1 Gsn Iqgap3 Tmod1 Arpc1b Eln Flna Pdlim3 Tpm4 Antxr1 Myo5c Tesk2 Anln Ssh2 Rflna Rgs4 Rhou Sh3pxd2b Cdc42ep4 Pgm5 Kank3 Bst2 Tmsb4x Rhob Sptbn2 Myadm Xirp1
0.000979675	33	571	2.215074178	Positive regulation of apoptotic process	http://amigo.geneontology.org/amigo/term/GO:0043065	Alox12 Col18a1 Gadd45b Wnt11 Klf11 Top2a Rgcc Fbxo32 Nr4a1 Tnfrsf12a Dusp1 Ddit3 Olfm1 Gsn Zbp1 Nr4a3 Unc13b Ctsc Nupr1 Hpgd Mmp2 Gadd45a Txnip Inhba Cd24a Foxo3 Bmpr1b Jun Rhob Zbtb16 Sort1 Fndc1 Sox4
0.001093589	27	425	2.434923251	Ameboidal-type cell migration	http://amigo.geneontology.org/amigo/term/GO:0001667	Alox12 Sema6b Hspb1 Kit Gata3 Wnt11 Anxa6 Sparc Itgb4 Rgcc Fstl1 Nr4a1 Smoc2 Atp2b4 Glul Pik3r3 Adamts9 Loxl2 Plcg2 Acta2 Gadd45a Anln Sema7a Jun Rhob Ptp4a3 Grem1
0.001135023	62	1385	1.715743486	Cytoskeleton organization	http://amigo.geneontology.org/amigo/term/GO:0007010	Cnn1 Tubb5 Kit Nav1 Kif19a Spire2 Kif11 Actn1 Map2 Wnt11 Birc5 Myo1b Epb41l2 Aurkb Rgcc Stmn4 Nefm Shank3 Racgap1 Krt18 Agap2 Csrp1 Nuf2 Gsn Iqgap3 Tmod1 Arpc1b Eln Wee1 Flna Pdlim3 Tpm4 Antxr1 Myo5c Aspm Tesk2 Inpp5j Gadd45a Anln Ssh2 Rflna Rgs4 Atf5 Prc1 Rhou Sh3pxd2b Cdc42ep4 Pgm5 Kank3 Hepacam2 Tubb2b Bst2 Tmsb4x Kif18b Rhob Dsp Tubb2a Capn6 Sptbn2 Myadm Tuba1a Xirp1
0.001135023	12	107	4.298410724	Chondrocyte differentiation	http://amigo.geneontology.org/amigo/term/GO:0002062	Anxa6 Ltbp3 Scx Loxl2 Arid5a Rflna Matn1 Adamts12 Bmpr1b Zbtb16 Serpinh1 Grem1
0.001340234	6	24	9.581873905	Neuroepithelial cell differentiation	http://amigo.geneontology.org/amigo/term/GO:0060563	Wnt11 Serpine1 Nfe2l1 Cebpb Sox11 Sox4
0.001401473	55	1190	1.771438873	Response to nitrogen compound	http://amigo.geneontology.org/amigo/term/GO:1901698	Col6a1 Col1a1 Fosb Cyp27b1 Derl3 Kcnq1 Dnajb9 Cdc6 Sparc Pdk4 Cdk1 Stc2 Btg2 Klf11 Per1 Tshr Sel1l Ly6e Sdf2l1 Adcy5 Nr4a1 Cdkn1a Dusp1 Syvn1 Col5a2 Col3a1 Atp2b4 Hspa5 Gsn Fbn1 Pck1 Rragd Nr4a3 Pik3r3 Col1a2 Itpr2 Flna Col4a1 Mmp2 Herpud1 Plcg2 Tns2 Klf10 Gdf15 Rgs4 Cpeb2 Gnaz Foxo3 Tlr6 Jun Klf2 Cebpb Sort1 Bglap3 Thbd
0.001405491	67	1546	1.66102342	Defense response	http://amigo.geneontology.org/amigo/term/GO:0006952	Lgals9 Elf3 Kit Ggt5 Adamts4 Cyp27b1 Apobec3 Gata3 Wfdc2 Frk Ddit4 Nr1d1 Per1 Bdkrb2 Pbk Shank3 Pla2g7 Ifitm3 Irf7 Il1r1 C4bp Gsn Zbp1 Ptgfr Unc13b Epo Usp18 Ctsc Nupr1 Scnn1b Polr3e Elf4 Trim29 Apoa4 Rab27a Oas2 Rtp4 Parp14 Ifit1 Isg15 Serpine1 Arid5a Sema7a Nfe2l1 Isg20 Cdc42ep4 S100a14 Mfap4 Gpr4 Serpinb1a Defb1 Serpinb9 Bst2 Cd24a Adamts12 F2r Tlr6 Bmpr1b Oas1a Cebpb Fabp4 Cyp26b1 Ifitm7 Oas1…
0.001443725	37	689	2.058225454	Negative regulation of cell population proliferation	http://amigo.geneontology.org/amigo/term/GO:0008285	Lgals9 Cnn1 Fbln1 Cyp27b1 Ptgds Gata3 Wnt11 Sparc Btg2 Klf11 Bdkrb2 Rgcc Cdkn1a Tnfrsf21 Twsg1 Dusp1 Ifitm3 Ptpru Nupr1 Fgfr2 Ifi30 Tns2 Atf5 Inhba Cd24a Sfn F2r Tob2 Vtcn1 Bmpr1b Jun Cebpb Sox11 Zbtb16 Ifit3 Grem1 Sox4
0.001485667	21	293	2.74702187	Epithelial cell migration	http://amigo.geneontology.org/amigo/term/GO:0010631	Alox12 Hspb1 Kit Gata3 Sparc Rgcc Fstl1 Nr4a1 Smoc2 Atp2b4 Glul Pik3r3 Adamts9 Loxl2 Plcg2 Gadd45a Anln Jun Rhob Ptp4a3 Grem1
0.001625392	75	1799	1.597866688	Proteolysis	http://amigo.geneontology.org/amigo/term/GO:0006508	Alox12 Uhrf1 Ggt5 Fbln1 Adamts4 Derl3 Dnajb9 Hspa8 Birc5 Wfdc2 Nr1d1 Sel1l Papln Pbk Sdf2l1 Fetub Adamts1 Nr4a1 Pga5 Syvn1 Ddit3 Hspa5 Gsn Pamr1 Chac1 Mme Ctsk Tinagl1 Htra3 Kel Adamts9 Usp18 Ctsc Nupr1 Mmp2 Herpud1 Mmp15 St14 Usp2 Tmprss4 Antxr1 Pik3ip1 Tmem98 Isg15 Adamtsl2 Adamts2 Serpine1 Dtl Acer2 Nfe2l1 Dap Prss23 Spsb1 Bace2 Mbp Hecw2 Serpinb6b Naalad2 Serpinb1a Serpinb9 Adamts6 Ermp1 Bst2…
0.001681552	70	1648	1.627988285	Cell cycle	http://amigo.geneontology.org/amigo/term/GO:0007049	Uhrf1 Tubb5 Ccne1 Mcm5 Cyp27b1 Tex15 Spire2 Kif11 Gadd45b Gata3 Hspa8 Ncapg Cdc6 Birc5 Cdk1 Epb41l2 Btg2 Klf11 Aurkb Top2a Esrrb Rgcc Adamts1 Chaf1b Racgap1 Nr4a1 Cdkn1a Smoc2 Dusp1 Map3k8 Ddit3 Atp2b4 Nuf2 Cdc25b Bub1 Iqgap3 Gem Nr4a3 Rad54l Kntc1 Nupr1 Mki67 Wee1 Flna Hpgd Usp2 Aspm Gadd45a Anln Dtl Txnip Atf5 Nfe2l1 Prc1 Rhou Bub1b Cables1 Inhba Hecw2 Hepacam2 Tubb2b E2f8 Sfn Kif18b Jun Rhob T…
0.001681552	21	296	2.719180433	Epithelium migration	http://amigo.geneontology.org/amigo/term/GO:0090132	Alox12 Hspb1 Kit Gata3 Sparc Rgcc Fstl1 Nr4a1 Smoc2 Atp2b4 Glul Pik3r3 Adamts9 Loxl2 Plcg2 Gadd45a Anln Jun Rhob Ptp4a3 Grem1
0.001692546	20	274	2.797627418	Connective tissue development	http://amigo.geneontology.org/amigo/term/GO:0061448	Col1a1 Anxa6 Lox Ltbp3 Slc25a25 Col5a1 Ctsk Scx Loxl2 Acta2 Arid5a Rflna Matn1 Sh3pxd2b Gpr4 Adamts12 Bmpr1b Zbtb16 Serpinh1 Grem1
0.001692546	24	366	2.513278401	Response to oxygen levels	http://amigo.geneontology.org/amigo/term/GO:0070482	Col1a1 Angptl4 Hif3a Ddit4 Stc2 Rgcc Cdkn1a Slc29a1 Alas2 Pck1 Postn Fosl2 Epo Itpr2 Mmp2 Hyou1 Loxl2 Cpeb2 Cd24a Foxo3 Kcnk3 Fndc1 Sox4 Apold1
0.001860282	67	1564	1.641906782	Ion transport	http://amigo.geneontology.org/amigo/term/GO:0006811	Scnn1g Atp4a Slc4a1 Cyp27b1 Kcnq1 Stac2 Anxa6 Myo1b Stc2 Atp6v1c2 Per1 Bdkrb2 Emb Atp12a Fgf12 Shank3 Clic6 Racgap1 Slc37a1 Trpm6 Ddit3 Slc15a1 Slc9a4 Slc16a14 Atp6v1g3 Atp2b4 Tmem63a Slc25a25 Slc20a1 Kcnc4 Gem Atp6v0d2 Epo Kel Trpv6 Itpr2 Rhcg Scnn1b Stim1 Flna Usp2 Plcg2 Slc17a2 Trpv5 Rgs4 Nfe2l1 Slc7a12 Maob Lrrc52 Hecw2 Aqp6 Slc35g1 S100a1 Aplnr Lrrc8e Cldn4 F2r Kcnk3 Tg Cebpb Ces1g Slc4a5 Ah…
0.001860282	19	254	2.867017389	Response to endoplasmic reticulum stress	http://amigo.geneontology.org/amigo/term/GO:0034976	Derl3 Dnajb9 Stc2 Sel1l Sdf2l1 Pdia2 Syvn1 Ddit3 Hspa5 Chac1 Nupr1 Herpud1 Hyou1 Manf Nfe2l1 Ermp1 Jun Cebpb Tmem117
0.002057092	22	324	2.602484271	Response to hypoxia	http://amigo.geneontology.org/amigo/term/GO:0001666	Angptl4 Hif3a Ddit4 Stc2 Rgcc Slc29a1 Alas2 Pck1 Postn Fosl2 Epo Itpr2 Mmp2 Hyou1 Loxl2 Cpeb2 Cd24a Foxo3 Kcnk3 Fndc1 Sox4 Apold1
0.002085998	8	51	6.012156176	Endoderm formation	http://amigo.geneontology.org/amigo/term/GO:0001706	Col6a1 Dusp1 Col5a2 Col5a1 Col4a2 Mmp2 Mmp15 Inhba
0.002085998	10	81	4.731789583	Regulation of viral genome replication	http://amigo.geneontology.org/amigo/term/GO:0045069	Apobec3 Top2a Ifitm3 Oas2 Isg15 Isg20 Bst2 Oas1a Ifitm7 Oas1g
0.002236399	16	194	3.161030567	Response to corticosteroid	http://amigo.geneontology.org/amigo/term/GO:0031960	Scnn1g Col1a1 Fosb Ptgds Sparc Ddit4 Fbxo32 Cdkn1a Dusp1 Pck1 Ptpru Epo Sult1a1 Scnn1b Igfbp2 Foxo3
0.002236399	17	215	3.030546165	Endothelial cell migration	http://amigo.geneontology.org/amigo/term/GO:0043542	Alox12 Hspb1 Gata3 Sparc Rgcc Fstl1 Nr4a1 Smoc2 Atp2b4 Glul Pik3r3 Adamts9 Loxl2 Gadd45a Rhob Ptp4a3 Grem1
0.002236399	51	1100	1.77700207	Negative regulation of cell death	http://amigo.geneontology.org/amigo/term/GO:0060548	Ckmt1 Alox12 Angptl4 Hspb1 Kit Gata3 Hspa8 Wnt11 Birc5 Cldn7 Pdk4 Cdk1 Btg2 Aurkb Bdkrb2 Fstl1 Nr4a1 Krt18 Cdkn1a Dusp1 Tmem132a Syvn1 Agap2 Hspa5 Ptgfr Nr4a3 Spp1 Ung Epo Nupr1 Tead2 Flna Tsc22d3 Herpud1 Hyou1 Scx Plcg2 Tbc1d24 Serpine1 Atf5 Serpinb9 Sfn F2r Vtcn1 Jun Cebpb Sox11 Ifit3 Grem1 Sox4 Itprip
0.002323426	47	987	1.825118839	Negative regulation of programmed cell death	http://amigo.geneontology.org/amigo/term/GO:0043069	Ckmt1 Alox12 Angptl4 Hspb1 Kit Gata3 Hspa8 Wnt11 Birc5 Cldn7 Pdk4 Cdk1 Btg2 Aurkb Bdkrb2 Fstl1 Nr4a1 Krt18 Cdkn1a Dusp1 Tmem132a Syvn1 Agap2 Hspa5 Ptgfr Nr4a3 Spp1 Ung Epo Nupr1 Flna Tsc22d3 Herpud1 Hyou1 Scx Plcg2 Serpine1 Atf5 Serpinb9 Sfn F2r Vtcn1 Jun Cebpb Ifit3 Grem1 Itprip
0.002380654	37	710	1.997348363	Cytokine production	http://amigo.geneontology.org/amigo/term/GO:0001816	Lgals9 Hspb1 Kit Apoa2 Fbln1 Gata3 Wnt11 Per1 Rgcc Litaf Cd200 Tnfrsf21 Twsg1 Ltbp3 Ddit3 Irf7 Il1r1 Postn Nr4a3 Anxa4 Oas2 Plcg2 Isg15 Serpine1 Arid5a Sema7a Mbp S100a13 Serpinb1a Bst2 Cd24a F2r Vtcn1 Tlr6 Klf2 Cebpb Ifi204
0.002497887	26	426	2.339236822	Nuclear division	http://amigo.geneontology.org/amigo/term/GO:0000280	Ccne1 Tex15 Spire2 Kif11 Ncapg Cdc6 Birc5 Aurkb Top2a Rgcc Racgap1 Dusp1 Nuf2 Cdc25b Bub1 Rad54l Kntc1 Mki67 Flna Aspm Nfe2l1 Prc1 Bub1b Hecw2 Kif18b Cyp26b1
0.002523641	34	632	2.061922233	Embryonic morphogenesis	http://amigo.geneontology.org/amigo/term/GO:0048598	Col6a1 Gata3 Wnt11 Itgb4 Tshr Esrrb Fzd6 Shank3 Twsg1 Dusp1 Col5a2 Col5a1 Fbn1 Nr4a3 Shroom3 Tead2 Fgfr2 Col4a2 Mmp2 Mmp15 St14 Scx Frem2 Inhba Mbp Aplnr Foxi1 Cyp26b1 Sox11 Zbtb16 Myadm Pdzd7 Grem1 Sox4
0.002648444	20	285	2.689648816	Regulation of cellular response to growth factor stimulus	http://amigo.geneontology.org/amigo/term/GO:0090287	Gata3 Aspn Fstl1 Smoc2 Twsg1 Lox Atp2b4 Hspa5 Fbn1 Htra3 Adamtsl2 Pmepa1 Npnt Nbl1 Nrep Adamts12 Myof Ptp4a3 Sox11 Grem1
0.00284071	33	610	2.073454681	Monocarboxylic acid metabolic process	http://amigo.geneontology.org/amigo/term/GO:0032787	Alox12 Kit Ggt5 Slc4a1 Ptgds Amdhd1 Pdk4 Ddit4 Nr1d1 Esrrb Cyp39a1 Me2 Pck1 Them5 Nr4a3 Sds Cyp3a13 Pon3 Nupr1 Hpgd Apoa4 Uroc1 Nfe2l1 Ephx1 Cyp2s1 Acacb Liph Ces1g Fabp4 Cyp26b1 Malrd1 Acsf2 Cyp4v3
0.00284071	6	28	8.213034776	Regulation of monocyte chemotaxis	http://amigo.geneontology.org/amigo/term/GO:0090025	Pla2g7 Dusp1 Serpine1 Nbl1 S100a14 Grem1
0.00285717	34	637	2.0457376	Cellular response to organonitrogen compound	http://amigo.geneontology.org/amigo/term/GO:0071417	Col6a1 Col1a1 Kcnq1 Cdc6 Pdk4 Klf11 Tshr Adcy5 Nr4a1 Col5a2 Col3a1 Atp2b4 Hspa5 Fbn1 Pck1 Rragd Nr4a3 Pik3r3 Col1a2 Itpr2 Flna Col4a1 Mmp2 Tns2 Klf10 Gdf15 Rgs4 Cpeb2 Gnaz Foxo3 Tlr6 Klf2 Cebpb Bglap3
0.002888974	13	139	3.584585921	Erythrocyte homeostasis	http://amigo.geneontology.org/amigo/term/GO:0034101	Kit Slc4a1 Gata3 Alas2 Epo Scnn1b Isg15 Nfe2l1 Inhba Cd24a Foxo3 Klf2 Adgrf5
0.003072929	20	289	2.652421842	Regulation of angiogenesis	http://amigo.geneontology.org/amigo/term/GO:0045765	Hspb1 Sparc Rgcc Adamts1 Smoc2 Tnfrsf12a Atp2b4 Glul Adamts9 Stim1 Col4a2 Gadd45a Serpine1 S100a1 Gpr4 Aplnr Rhob Adam12 Klf2 Grem1
0.003072929	17	222	2.934988403	Bone development	http://amigo.geneontology.org/amigo/term/GO:0060348	Col1a1 Kit Anxa6 Sparc Lox Ltbp3 Fbn1 Scx Rflna Snx10 Matn1 Sh3pxd2b Bmpr1b Cyp26b1 Serpinh1 Bglap3 Grem1
0.003222275	45	947	1.821264311	Cellular homeostasis	http://amigo.geneontology.org/amigo/term/GO:0019725	Ckb Pde1c Slc4a1 Birc5 Anxa6 Stc2 Nr1d1 Bdkrb2 Atp12a Shank3 Adcy5 Slc29a1 Lox Alas2 Ddit3 Slc9a4 Sctr Atp2b4 Pck1 Ptgfr Atp6v0d2 Unc13b Spp1 Epo Kel Trpv6 Itpr2 Rhcg Stim1 Herpud1 Plcg2 Trpv5 Tns2 Nfe2l1 Slc35g1 Gpr4 Aplnr Serpinb1a Lrrc8e Cd24a F2r Foxo3 Kcnk3 Slc4a5 Sox4
0.003222275	22	337	2.502091702	Renal system development	http://amigo.geneontology.org/amigo/term/GO:0072001	Gata3 Wnt11 Adamts1 Kif26b Fbn1 Mme Spp1 Anxa4 Col4a1 Hpgd Acta2 Tns2 Frem2 Npnt Gpr4 Adamts6 Cd24a Cyp26b1 Sox11 Zbtb16 Grem1 Sox4
0.003308076	32	590	2.078779424	Apoptotic signaling pathway	http://amigo.geneontology.org/amigo/term/GO:0097190	Hspb1 Anxa6 Ddit4 Mknk2 Bdkrb2 Krt18 Cdkn1a Tnfrsf12a Syvn1 Ddit3 Agap2 Chac1 Epo Ctsc Nupr1 Herpud1 Hyou1 Eda2r Serpine1 Dap Inhba Cd24a Sfn Foxo3 Bmpr1b Jun Cebpb Tmem117 Ifi27 Sort1 Ifi204 Itprip
0.003412707	44	922	1.829077882	Response to cytokine	http://amigo.geneontology.org/amigo/term/GO:0034097	Col1a1 Kit Ggt5 Cyp27b1 Gata3 Sparc Nr1d1 Krt18 Tnfrsf21 Dusp1 Lox Ifitm3 Irf7 Col3a1 Il1r1 Hspa5 Gsn Pck1 Zbp1 Postn Mme Spp1 Epo Usp18 Oas2 Parp14 Eda2r Ifit1 Isg15 Snx10 Npnt Cdc42ep4 Bst2 Cd24a Adamts12 Foxo3 Jun Klf2 Cebpb Ptp4a3 Fabp4 Ifitm7 Ifi204 Ifit3
0.003412707	22	339	2.487330099	Response to decreased oxygen levels	http://amigo.geneontology.org/amigo/term/GO:0036293	Angptl4 Hif3a Ddit4 Stc2 Rgcc Slc29a1 Alas2 Pck1 Postn Fosl2 Epo Itpr2 Mmp2 Hyou1 Loxl2 Cpeb2 Cd24a Foxo3 Kcnk3 Fndc1 Sox4 Apold1
0.003412707	13	142	3.508855233	Response to organophosphorus	http://amigo.geneontology.org/amigo/term/GO:0046683	Col1a1 Fosb Cyp27b1 Kcnq1 Sparc Per1 Dusp1 Hspa5 Pck1 Itpr2 Plcg2 Jun Thbd
0.003431027	9	71	4.858414938	Regulation of cartilage development	http://amigo.geneontology.org/amigo/term/GO:0061035	Ltbp3 Ctsk Scx Loxl2 Rflna Adamts12 Bmpr1b Zbtb16 Grem1
0.003502652	20	293	2.616211305	Regulation of vasculature development	http://amigo.geneontology.org/amigo/term/GO:1901342	Hspb1 Sparc Rgcc Adamts1 Smoc2 Tnfrsf12a Atp2b4 Glul Adamts9 Stim1 Col4a2 Gadd45a Serpine1 S100a1 Gpr4 Aplnr Rhob Adam12 Klf2 Grem1
0.003502652	50	1097	1.746923228	Ion transmembrane transport	http://amigo.geneontology.org/amigo/term/GO:0034220	Scnn1g Atp4a Slc4a1 Kcnq1 Stac2 Anxa6 Atp6v1c2 Emb Atp12a Fgf12 Shank3 Clic6 Slc37a1 Trpm6 Ddit3 Slc15a1 Slc9a4 Atp6v1g3 Atp2b4 Tmem63a Slc25a25 Slc20a1 Kcnc4 Gem Atp6v0d2 Epo Kel Trpv6 Itpr2 Rhcg Scnn1b Stim1 Flna Plcg2 Trpv5 Rgs4 Lrrc52 Hecw2 Slc35g1 S100a1 Aplnr Lrrc8e F2r Kcnk3 Slc4a5 Ahnak Cox7a1 Lrrc55 Kcne1l Rhbg
0.003506271	7	42	6.387915937	Endodermal cell differentiation	http://amigo.geneontology.org/amigo/term/GO:0035987	Col6a1 Col5a2 Col5a1 Col4a2 Mmp2 Mmp15 Inhba
0.003598992	53	1187	1.71133721	Cation transport	http://amigo.geneontology.org/amigo/term/GO:0006812	Scnn1g Atp4a Cyp27b1 Kcnq1 Stac2 Anxa6 Myo1b Stc2 Atp6v1c2 Per1 Atp12a Fgf12 Shank3 Trpm6 Ddit3 Slc15a1 Slc9a4 Atp6v1g3 Atp2b4 Tmem63a Slc25a25 Slc20a1 Kcnc4 Gem Atp6v0d2 Epo Kel Trpv6 Itpr2 Rhcg Scnn1b Stim1 Flna Usp2 Plcg2 Slc17a2 Trpv5 Rgs4 Nfe2l1 Maob Lrrc52 Hecw2 Slc35g1 S100a1 Aplnr F2r Kcnk3 Slc4a5 Ahnak Cox7a1 Lrrc55 Kcne1l Rhbg
0.003663425	36	703	1.962716703	Regulation of cytokine production	http://amigo.geneontology.org/amigo/term/GO:0001817	Lgals9 Hspb1 Kit Apoa2 Fbln1 Gata3 Wnt11 Per1 Rgcc Litaf Cd200 Tnfrsf21 Twsg1 Ddit3 Irf7 Il1r1 Postn Nr4a3 Anxa4 Oas2 Plcg2 Isg15 Serpine1 Arid5a Sema7a Mbp S100a13 Serpinb1a Bst2 Cd24a F2r Vtcn1 Tlr6 Klf2 Cebpb Ifi204
0.003966107	13	145	3.436258228	Response to acid chemical	http://amigo.geneontology.org/amigo/term/GO:0001101	Col6a1 Col1a1 Col5a2 Col3a1 Atp2b4 Pck1 Rragd Col1a2 Col4a1 Mmp2 Klf2 Cebpb Sipa1
0.003966107	14	165	3.252029932	Regulation of viral process	http://amigo.geneontology.org/amigo/term/GO:0050792	Fbln1 Apobec3 Top2a Ly6e Ifitm3 Gsn Tmprss4 Oas2 Isg15 Isg20 Bst2 Oas1a Ifitm7 Oas1g
0.003966107	7	43	6.239359752	Extracellular matrix assembly	http://amigo.geneontology.org/amigo/term/GO:0085029	Rgcc Lox Ltbp3 Col1a2 Antxr1 Qsox1 Mfap4
0.004112381	67	1619	1.586128602	Immune response	http://amigo.geneontology.org/amigo/term/GO:0006955	Lgals9 Kit Apoa2 Adamts4 Cyp27b1 Apobec3 Ptgds Gata3 Hspa8 Wfdc2 Frk Ddit4 Nr1d1 Bdkrb2 Rgcc Cd200 Tnfrsf21 Ifitm3 Irf7 Col3a1 Il1r1 C4bp Gsn Pck1 Zbp1 Ifi44 Ctsk Nr4a3 Unc13b Ung Usp18 Ctsc Scnn1b Polr3e Elf4 Trim29 Apoa4 Rab27a Oas2 Rtp4 Plcg2 Parp14 Ifit1 Tmem98 Isg15 Serpine1 Arid5a Sema7a Isg20 Cdc42ep4 S100a14 Mfap4 Serpinb1a Defb1 Serpinb9 Bst2 Cd24a Vtcn1 Tlr6 Oas1a Cebpb Blnk Ifitm7 Oas1…
0.004301527	8	58	5.28655112	Regulation of mitotic metaphase/anaphase transition	http://amigo.geneontology.org/amigo/term/GO:0030071	Cdc6 Birc5 Aurkb Dusp1 Bub1 Kntc1 Bub1b Hecw2
0.00437156	19	276	2.638487017	Skin development	http://amigo.geneontology.org/amigo/term/GO:0043588	Alox12 Col1a1 Cyp27b1 Itgb4 Fzd6 Dnase1l2 Col5a2 Col3a1 Col5a1 Fosl2 Col1a2 St14 Adamts2 Txnip Inhba Sfn Cldn4 Dsp Cyp26b1
0.004605249	12	128	3.593202715	Development of primary female sexual characteristics	http://amigo.geneontology.org/amigo/term/GO:0046545	Kit Adamts1 Amhr2 Hspa5 Nupr1 Mmp2 Inhba Lhfpl2 Ermp1 Foxo3 Bmpr1b Cebpb
0.004697281	13	148	3.366604345	Regulation of viral life cycle	http://amigo.geneontology.org/amigo/term/GO:1903900	Apobec3 Top2a Ly6e Ifitm3 Gsn Tmprss4 Oas2 Isg15 Isg20 Bst2 Oas1a Ifitm7 Oas1g
0.004697281	42	882	1.825118839	Metal ion transport	http://amigo.geneontology.org/amigo/term/GO:0030001	Scnn1g Atp4a Cyp27b1 Kcnq1 Stac2 Anxa6 Myo1b Stc2 Per1 Atp12a Fgf12 Trpm6 Ddit3 Slc9a4 Atp2b4 Slc25a25 Slc20a1 Kcnc4 Gem Epo Kel Trpv6 Itpr2 Scnn1b Stim1 Flna Usp2 Plcg2 Slc17a2 Trpv5 Rgs4 Lrrc52 Hecw2 Slc35g1 S100a1 Aplnr F2r Kcnk3 Slc4a5 Ahnak Lrrc55 Kcne1l
0.004714842	8	59	5.196948559	Metaphase/anaphase transition of mitotic cell cycle	http://amigo.geneontology.org/amigo/term/GO:0007091	Cdc6 Birc5 Aurkb Dusp1 Bub1 Kntc1 Bub1b Hecw2
0.004767097	10	92	4.166032133	Regulation of biomineral tissue development	http://amigo.geneontology.org/amigo/term/GO:0070167	Cyp27b1 Aspn Ltbp3 Isg15 Rflna Matn1 Bmpr1b Cebpb Bglap3 Grem1
0.004796018	29	527	2.109103175	Organic hydroxy compound metabolic process	http://amigo.geneontology.org/amigo/term/GO:1901615	Alox12 Kit Apoa2 Cyp27b1 Gata3 Isyna1 Nr1d1 Ly6e Cyp39a1 Pck1 Ctsk Sult1a1 Dkk3 Scnn1b Apoa4 Sgpp2 Plcg2 Inpp5j Acer2 Nfe2l1 Ephx1 Maob Cyb5r2 Myof Tg Ces1g Fdps Cyp26b1 Malrd1
0.004796018	21	326	2.468949104	Kidney development	http://amigo.geneontology.org/amigo/term/GO:0001822	Gata3 Wnt11 Adamts1 Kif26b Fbn1 Mme Spp1 Anxa4 Hpgd Acta2 Tns2 Frem2 Npnt Gpr4 Adamts6 Cd24a Cyp26b1 Sox11 Zbtb16 Grem1 Sox4
0.004984357	7	45	5.962054874	Type I interferon signaling pathway	http://amigo.geneontology.org/amigo/term/GO:0060337	Ifitm3 Irf7 Zbp1 Usp18 Oas2 Isg15 Ifitm7
0.005059594	11	111	3.798220287	Viral genome replication	http://amigo.geneontology.org/amigo/term/GO:0019079	Apobec3 Hspa8 Top2a Ifitm3 Oas2 Isg15 Isg20 Bst2 Oas1a Ifitm7 Oas1g
0.005068774	8	60	5.11033275	Regulation of mitotic sister chromatid separation	http://amigo.geneontology.org/amigo/term/GO:0010965	Cdc6 Birc5 Aurkb Dusp1 Bub1 Kntc1 Bub1b Hecw2
0.005068774	22	352	2.395468476	Response to steroid hormone	http://amigo.geneontology.org/amigo/term/GO:0048545	Scnn1g Col1a1 Fosb Ptgds Sparc Ddit4 Per1 Esrrb Fbxo32 Cdkn1a Dusp1 Lox Pck1 Ptpru Spp1 Epo Sult1a1 Scnn1b Txnip Igfbp2 Cldn4 Foxo3
0.005068774	9	76	4.538782376	Cellular response to amino acid stimulus	http://amigo.geneontology.org/amigo/term/GO:0071230	Col6a1 Col1a1 Col5a2 Col3a1 Rragd Col1a2 Col4a1 Mmp2 Cebpb
0.005400057	3	5	22.99649737	Negative regulation of monocyte chemotaxis	http://amigo.geneontology.org/amigo/term/GO:0090027	Dusp1 Nbl1 Grem1
0.005409263	10	94	4.077393151	Regulation of biomineralization	http://amigo.geneontology.org/amigo/term/GO:0110149	Cyp27b1 Aspn Ltbp3 Isg15 Rflna Matn1 Bmpr1b Cebpb Bglap3 Grem1
0.005412231	21	330	2.439022449	Response to virus	http://amigo.geneontology.org/amigo/term/GO:0009615	Lgals9 Hspb1 Apobec3 Gata3 Ddit4 Ifitm3 Irf7 Zbp1 Polr3e Oas2 Rtp4 Ifit1 Isg15 Acta2 Isg20 Bst2 Oas1a Ifitm7 Oas1g Slfn9 Ifit3
0.005482665	26	455	2.190142607	Positive regulation of cytokine production	http://amigo.geneontology.org/amigo/term/GO:0001819	Lgals9 Hspb1 Kit Apoa2 Gata3 Wnt11 Rgcc Cd200 Ddit3 Irf7 Il1r1 Postn Nr4a3 Oas2 Plcg2 Isg15 Serpine1 Arid5a Sema7a Mbp S100a13 F2r Vtcn1 Tlr6 Cebpb Ifi204
0.005540385	8	61	5.026556803	Regulation of metaphase/anaphase transition of cell cycle	http://amigo.geneontology.org/amigo/term/GO:1902099	Cdc6 Birc5 Aurkb Dusp1 Bub1 Kntc1 Bub1b Hecw2
0.005557192	23	380	2.319822103	Response to molecule of bacterial origin	http://amigo.geneontology.org/amigo/term/GO:0002237	Lgals9 Ggt5 Cyp27b1 Sparc Nr1d1 Litaf Nr4a1 Noct Pck1 Ptgfr Epo Fgfr2 Hpgd Plcg2 Serpine1 Arid5a S100a14 Cd24a F2r Tlr6 Jun Cebpb Thbd
0.005740764	23	381	2.313733331	Urogenital system development	http://amigo.geneontology.org/amigo/term/GO:0001655	Gata3 Wnt11 Adamts1 Kif26b Fbn1 Mme Spp1 Anxa4 Col4a1 Hpgd Mmp2 Acta2 Tns2 Frem2 Npnt Gpr4 Adamts6 Cd24a Cyp26b1 Sox11 Zbtb16 Grem1 Sox4
0.005872223	36	726	1.900536973	Developmental growth	http://amigo.geneontology.org/amigo/term/GO:0048589	Sema6b Map2 Gata3 Wnt11 Anxa6 Cdk1 Stc2 Tshr Esrrb Ly6e Shank3 Cdkn1a Tnfrsf12a Raph1 Kif26b Slc25a25 Olfm1 Gsn Postn Fgfr2 Scnn1b Aspm Tns2 Sema7a Gdf15 Rgs4 Atf5 Matn1 Sh3pxd2b Acacb Foxo3 Bmpr1b Klf2 Fdps Sptbn2 Pak6
0.006079682	8	62	4.945483306	Metaphase/anaphase transition of cell cycle	http://amigo.geneontology.org/amigo/term/GO:0044784	Cdc6 Birc5 Aurkb Dusp1 Bub1 Kntc1 Bub1b Hecw2
0.006093063	7	47	5.708350412	Cellular response to type I interferon	http://amigo.geneontology.org/amigo/term/GO:0071357	Ifitm3 Irf7 Zbp1 Usp18 Oas2 Isg15 Ifitm7
0.006216333	16	218	2.813027202	Cellular response to nutrient levels	http://amigo.geneontology.org/amigo/term/GO:0031669	Col1a1 Angptl4 Cyp27b1 Pdk4 Upp1 Cdkn1a Dsc2 Glul Hspa5 Pck1 Postn Rragd Klf10 Dap Foxo3 Jun
0.006317761	20	311	2.464790715	Cellular response to environmental stimulus	http://amigo.geneontology.org/amigo/term/GO:0104004	Col1a1 Gata3 Wnt11 Aurkb Bdkrb2 Pbk Cdkn1a Efhd1 Hspa5 Pck1 Mme Epo Mmp2 Scx Gadd45a Rcsd1 Mfap4 Lrrc8e Rhob Sipa1
0.006317761	20	311	2.464790715	Cellular response to abiotic stimulus	http://amigo.geneontology.org/amigo/term/GO:0071214	Col1a1 Gata3 Wnt11 Aurkb Bdkrb2 Pbk Cdkn1a Efhd1 Hspa5 Pck1 Mme Epo Mmp2 Scx Gadd45a Rcsd1 Mfap4 Lrrc8e Rhob Sipa1
0.00658805	35	704	1.905486288	Cellular response to nitrogen compound	http://amigo.geneontology.org/amigo/term/GO:1901699	Col6a1 Col1a1 Kcnq1 Cdc6 Pdk4 Klf11 Tshr Ly6e Adcy5 Nr4a1 Col5a2 Col3a1 Atp2b4 Hspa5 Fbn1 Pck1 Rragd Nr4a3 Pik3r3 Col1a2 Itpr2 Flna Col4a1 Mmp2 Tns2 Klf10 Gdf15 Rgs4 Cpeb2 Gnaz Foxo3 Tlr6 Klf2 Cebpb Bglap3
0.00658805	8	63	4.866983571	Mitotic sister chromatid separation	http://amigo.geneontology.org/amigo/term/GO:0051306	Cdc6 Birc5 Aurkb Dusp1 Bub1 Kntc1 Bub1b Hecw2
0.006680236	25	437	2.192648491	Actin filament organization	http://amigo.geneontology.org/amigo/term/GO:0007015	Spire2 Actn1 Wnt11 Myo1b Rgcc Shank3 Gsn Tmod1 Arpc1b Eln Flna Pdlim3 Tpm4 Myo5c Ssh2 Rflna Rgs4 Sh3pxd2b Cdc42ep4 Kank3 Tmsb4x Rhob Sptbn2 Myadm Xirp1
0.006682188	11	116	3.634503895	Cellular response to ketone	http://amigo.geneontology.org/amigo/term/GO:1901655	Scnn1g Ddit4 Fbxo32 Adcy5 Pck1 Postn Ptgfr Spp1 Scnn1b Foxo3 Klf2
0.006684458	48	1079	1.705022975	Cell cycle process	http://amigo.geneontology.org/amigo/term/GO:0022402	Tubb5 Ccne1 Mcm5 Cyp27b1 Tex15 Spire2 Kif11 Ncapg Cdc6 Birc5 Cdk1 Klf11 Aurkb Top2a Esrrb Rgcc Adamts1 Racgap1 Cdkn1a Dusp1 Atp2b4 Nuf2 Cdc25b Bub1 Iqgap3 Gem Rad54l Kntc1 Mki67 Flna Aspm Gadd45a Anln Dtl Atf5 Nfe2l1 Prc1 Rhou Bub1b Cables1 Inhba Hecw2 Hepacam2 E2f8 Kif18b Rhob Cyp26b1 Sox4
0.006684458	17	243	2.68134743	Epithelial cell development	http://amigo.geneontology.org/amigo/term/GO:0002064	Col18a1 Cdkn1a Dnase1l2 Slc9a4 Col24a1 Tmod1 Col15a1 Fosl2 Shroom3 Flna St14 Acta2 Gpr4 Sfn Slc4a5 Myadm Pdzd7
0.006684458	24	412	2.232669648	Negative regulation of immune system process	http://amigo.geneontology.org/amigo/term/GO:0002683	Lgals9 Hspb1 Apoa2 Nr1d1 Cd200 Tnfrsf21 Twsg1 Dusp1 Col3a1 Fbn1 Usp18 Tsc22d3 Parp14 Isg15 Nbl1 Serpinb9 Bst2 Cd24a Tob2 Vtcn1 Adgrf5 Cebpb Sox11 Grem1
0.006684458	17	243	2.68134743	Regulation of transmembrane receptor protein serine/threonine kinase signaling pathway	http://amigo.geneontology.org/amigo/term/GO:0090092	Lgals9 Aspn Fstl1 Twsg1 Lox Hspa5 Fbn1 Htra3 Adamtsl2 Pmepa1 Gdf15 Npnt Nbl1 Inhba Nrep Sox11 Grem1
0.006757152	41	876	1.793866804	Regulation of response to external stimulus	http://amigo.geneontology.org/amigo/term/GO:0032101	Alox12 Lgals9 Sema6b Hspb1 Cyp27b1 Apobec3 Gata3 Nr1d1 Pbk Pros1 Smoc2 Pla2g7 Dusp1 Irf7 Il1r1 Zbp1 Unc13b Usp18 Ctsc Nupr1 Flna Parp14 Isg15 Serpine1 Sema7a Nfe2l1 Nbl1 S100a14 Gpr4 Serpinb1a Tubb2b Serpinb9 Cd24a Adamts12 F2r Tlr6 Cebpb Fabp4 Ifi204 Thbd Grem1
0.006844313	15	199	2.889007208	Osteoblast differentiation	http://amigo.geneontology.org/amigo/term/GO:0001649	Col1a1 Wnt11 Noct Twsg1 Lox Spp1 Sh3pxd2b Npnt Bmpr1b Cebpb Sox11 Cebpd Ifi204 Bglap3 Grem1
0.007019115	13	157	3.173614287	Mitotic sister chromatid segregation	http://amigo.geneontology.org/amigo/term/GO:0000070	Ncapg Cdc6 Birc5 Aurkb Racgap1 Dusp1 Nuf2 Bub1 Kntc1 Prc1 Bub1b Hecw2 Kif18b
0.007056961	16	222	2.762342027	Response to mechanical stimulus	http://amigo.geneontology.org/amigo/term/GO:0009612	Col1a1 Fosb Kit Wnt11 Btg2 Shank3 Col3a1 Gsn Postn Mmp2 Scx Gadd45a Txnip Igfbp2 Jun Pdzd7
0.007056961	27	492	2.103338174	Multicellular organismal homeostasis	http://amigo.geneontology.org/amigo/term/GO:0048871	Scnn1g Alox12 Tex15 Pdk4 Nr1d1 Tshr Bdkrb2 Esrrb Ltbp3 Ddit3 Sctr Ctsk Nr4a3 Spp1 Scnn1b Scx Tns2 Snx10 Mbp Acacb Sfn Cldn4 F2r Adgrf5 Cebpb Fabp4 Cyp26b1
0.007081421	44	966	1.745765846	Negative regulation of apoptotic process	http://amigo.geneontology.org/amigo/term/GO:0043066	Ckmt1 Alox12 Angptl4 Hspb1 Gata3 Hspa8 Wnt11 Birc5 Cldn7 Pdk4 Cdk1 Btg2 Aurkb Bdkrb2 Fstl1 Nr4a1 Krt18 Cdkn1a Dusp1 Syvn1 Agap2 Hspa5 Ptgfr Nr4a3 Spp1 Ung Epo Nupr1 Flna Tsc22d3 Herpud1 Hyou1 Scx Serpine1 Atf5 Serpinb9 Sfn F2r Vtcn1 Jun Cebpb Ifit3 Grem1 Itprip
0.007285701	16	223	2.749954843	Organic hydroxy compound biosynthetic process	http://amigo.geneontology.org/amigo/term/GO:1901617	Alox12 Cyp27b1 Gata3 Isyna1 Nr1d1 Cyp39a1 Pck1 Dkk3 Apoa4 Plcg2 Acer2 Ephx1 Cyb5r2 Ces1g Fdps Malrd1
0.007285701	13	158	3.153528121	Cellular response to starvation	http://amigo.geneontology.org/amigo/term/GO:0009267	Angptl4 Pdk4 Upp1 Cdkn1a Dsc2 Glul Hspa5 Pck1 Rragd Klf10 Dap Foxo3 Jun
0.007285701	24	416	2.21120167	Muscle system process	http://amigo.geneontology.org/amigo/term/GO:0003012	Kit Kcnq1 Stac2 Anxa6 Bdkrb2 Fbxo32 Dsc2 Atp2b4 Gsn Tmod1 Nr4a3 Scnn1b Flna Tpm4 Acta2 Rgs4 Rcsd1 Npnt Adra2c F2r Foxo3 Dsp Fdps Kcne1l
0.007319255	31	601	1.976959009	Response to inorganic substance	http://amigo.geneontology.org/amigo/term/GO:0010035	Col1a1 Fosb Pde1c Kit Slc4a1 Cyp27b1 Sparc Atp12a Nr4a1 Dusp1 Atp2b4 Hspa5 Gsn Nr4a3 Trpv6 Stim1 Mmp2 Apoa4 Loxl2 Plcg2 Txnip Nfe2l1 Igfbp2 S100a13 Gja3 Foxo3 Jun Rhob Klf2 Sipa1 Fabp4
0.007319255	4	13	11.79307558	Collagen-activated tyrosine kinase receptor signaling pathway	http://amigo.geneontology.org/amigo/term/GO:0038063	Col1a1 Col4a5 Col4a1 Col4a2
0.007535216	18	270	2.555166375	Mitotic nuclear division	http://amigo.geneontology.org/amigo/term/GO:0140014	Kif11 Ncapg Cdc6 Birc5 Aurkb Rgcc Racgap1 Dusp1 Nuf2 Bub1 Kntc1 Mki67 Flna Nfe2l1 Prc1 Bub1b Hecw2 Kif18b
0.007763895	68	1703	1.530399121	Small molecule metabolic process	http://amigo.geneontology.org/amigo/term/GO:0044281	Alox12 Mthfd2 Kit Apoa2 Ggt5 Slc4a1 Cyp27b1 Apobec3 B4galnt2 Ptgds Amdhd1 Isyna1 Pdk4 Ddit4 Upp1 Rrm2 Nr1d1 Esrrb Adcy5 Guca2a Pla2g7 Cyp39a1 Me2 Aldh18a1 Pgm1 Atp2b4 Glul Pfkfb3 Fbn1 Pck1 Mme Them5 Nr4a3 Spp1 Sds Cyp3a13 Pon3 Nupr1 Dkk3 Scnn1b Chst15 Hpgd Apoa4 Pde4a Sgpp2 Plcg2 Uroc1 Inpp5j Dio1 Acer2 Nfe2l1 Ephx1 Cyp2s1 Pgm5 Acacb Hpdl Liph Myof Oas1a Gucy2g Ces1g Fdps Fabp4 Cyp26b1 Ppp1r3c Ma…
0.007763895	36	742	1.859555044	Innate immune response	http://amigo.geneontology.org/amigo/term/GO:0045087	Lgals9 Cyp27b1 Apobec3 Gata3 Wfdc2 Frk Ifitm3 Irf7 C4bp Gsn Zbp1 Usp18 Polr3e Elf4 Trim29 Apoa4 Rab27a Oas2 Parp14 Ifit1 Isg15 Arid5a Isg20 Cdc42ep4 Mfap4 Serpinb1a Defb1 Serpinb9 Bst2 Cd24a Tlr6 Oas1a Ifitm7 Oas1g Ifi204 Ifit3
0.007793673	31	604	1.967139676	Regulation of system process	http://amigo.geneontology.org/amigo/term/GO:0044057	Kit Apoa2 Kcnq1 Anxa6 Fbxo32 Fgf12 Shank3 Tnfrsf21 Dsc2 Atp2b4 Kcnc4 Nr4a3 Unc13b Ctsc Flna Mmp2 Apoa4 Tmem98 Tbc1d24 Rgs4 Npnt Inhba S100a1 Adra2c F2r Foxo3 Dsp Fdps Dlgap4 Tmem100 Kcne1l
0.008008943	29	551	2.017236612	Regulation of anatomical structure size	http://amigo.geneontology.org/amigo/term/GO:0090066	Sema6b Spire2 Map2 Bdkrb2 Shank3 Tnfrsf12a Sctr Olfm1 Gsn Iqgap3 Tmod1 Arpc1b Eln Kel Scnn1b Mmp2 Acta2 Ssh2 Sema7a Rap1gap2 Cdc42ep4 Kank3 Adra2c Lrrc8e F2r Tmsb4x Klf2 Sptbn2 Myadm
0.008134496	9	83	4.155993501	Regulation of chromosome segregation	http://amigo.geneontology.org/amigo/term/GO:0051983	Cdc6 Birc5 Aurkb Dusp1 Bub1 Kntc1 Mki67 Bub1b Hecw2
0.008218486	22	370	2.278932172	Mitotic cell cycle phase transition	http://amigo.geneontology.org/amigo/term/GO:0044772	Ccne1 Cdc6 Birc5 Cdk1 Klf11 Aurkb Esrrb Rgcc Adamts1 Cdkn1a Dusp1 Cdc25b Bub1 Iqgap3 Kntc1 Dtl Rhou Bub1b Cables1 Inhba Hecw2 Sox4
0.008316937	41	889	1.767634781	Regulation of cell cycle	http://amigo.geneontology.org/amigo/term/GO:0051726	Ccne1 Kif11 Gadd45b Gata3 Hspa8 Cdc6 Birc5 Cdk1 Btg2 Aurkb Rgcc Adamts1 Racgap1 Nr4a1 Cdkn1a Smoc2 Dusp1 Atp2b4 Cdc25b Bub1 Nr4a3 Kntc1 Nupr1 Mki67 Hpgd Usp2 Aspm Gadd45a Dtl Atf5 Nfe2l1 Prc1 Bub1b Cables1 Inhba Hecw2 E2f8 Sfn Jun Rhob Sox4
0.008316937	20	321	2.388005958	Cellular response to external stimulus	http://amigo.geneontology.org/amigo/term/GO:0071496	Col1a1 Angptl4 Cyp27b1 Wnt11 Pdk4 Upp1 Cdkn1a Dsc2 Glul Hspa5 Pck1 Postn Rragd Scx Gadd45a Klf10 Dap Foxo3 Jun Sipa1
0.008369399	33	663	1.907703402	Mitotic cell cycle process	http://amigo.geneontology.org/amigo/term/GO:1903047	Ccne1 Kif11 Ncapg Cdc6 Birc5 Cdk1 Klf11 Aurkb Esrrb Rgcc Adamts1 Racgap1 Cdkn1a Dusp1 Nuf2 Cdc25b Bub1 Iqgap3 Kntc1 Mki67 Flna Anln Dtl Nfe2l1 Prc1 Rhou Bub1b Cables1 Inhba Hecw2 Kif18b Rhob Sox4
0.008369399	3	6	19.16374781	Positive regulation of metallopeptidase activity	http://amigo.geneontology.org/amigo/term/GO:1905050	Antxr1 Mbp Cldn4
0.008369399	44	978	1.724345406	Cell activation	http://amigo.geneontology.org/amigo/term/GO:0001775	Alox12 Lgals9 Hspb1 Kit Slc4a1 Dnajb9 Ptgds Gata3 Nr1d1 Tshr Rgcc Fzd6 Cd200 Cdkn1a Tnfrsf21 Twsg1 Gsn Pck1 Nr4a3 Ung Epo Ctsc Scnn1b Elf4 Rab27a Plcg2 Tmem98 Acta2 Igfbp2 Bace2 Adra2c Cd24a F2r Vtcn1 Tlr6 Jun Adgrf5 Cebpb Blnk Cyp26b1 Sox11 Zbtb16 Sox4 Apold1
0.008369399	3	6	19.16374781	Mitotic spindle midzone assembly	http://amigo.geneontology.org/amigo/term/GO:0051256	Aurkb Racgap1 Prc1
0.008369399	32	635	1.931464346	Muscle structure development	http://amigo.geneontology.org/amigo/term/GO:0061061	Kit Plagl1 Btg2 Ly6e Nr4a1 Lox Ddit3 Col3a1 Csrp1 Tmod1 Eln Epo Kel Nupr1 Stim1 Tsc22d3 Pdlim3 Usp2 Scx Gdf15 Rgs4 Npnt Pgm5 Aplnr Myof Tmsb4x Dsp Fdps Cyp26b1 Sox11 Sort1 Grem1
0.008369399	3	6	19.16374781	Odontoblast differentiation	http://amigo.geneontology.org/amigo/term/GO:0071895	Serpine1 Nfe2l1 Cebpb
0.008473358	7	51	5.260636654	Response to type I interferon	http://amigo.geneontology.org/amigo/term/GO:0034340	Ifitm3 Irf7 Zbp1 Usp18 Oas2 Isg15 Ifitm7
0.008486151	8	67	4.576417388	Regulation of chromosome separation	http://amigo.geneontology.org/amigo/term/GO:1905818	Cdc6 Birc5 Aurkb Dusp1 Bub1 Kntc1 Bub1b Hecw2
0.008486151	8	67	4.576417388	Regulation of sister chromatid segregation	http://amigo.geneontology.org/amigo/term/GO:0033045	Cdc6 Birc5 Aurkb Dusp1 Bub1 Kntc1 Bub1b Hecw2
0.008486151	26	475	2.097926076	Organelle fission	http://amigo.geneontology.org/amigo/term/GO:0048285	Ccne1 Tex15 Spire2 Kif11 Ncapg Cdc6 Birc5 Aurkb Top2a Rgcc Racgap1 Dusp1 Nuf2 Cdc25b Bub1 Rad54l Kntc1 Mki67 Flna Aspm Nfe2l1 Prc1 Bub1b Hecw2 Kif18b Cyp26b1
0.00852835	64	1588	1.544684962	Protein phosphorylation	http://amigo.geneontology.org/amigo/term/GO:0006468	Lgals9 Ccne1 Hspb1 Ripk4 Kit Fbln1 Gadd45b Hspa8 Wnt11 Cdc6 Birc5 Pdk4 Frk Pkib Cdk1 Ddit4 Mknk2 Aurkb Bdkrb2 Rgcc Pbk Amhr2 Cdkn1a Twsg1 Dusp1 Map3k8 Lox Trpm6 Agap2 Atp2b4 Fbn1 Cdc25b Bub1 Pck1 Iqgap3 Pik3r3 Map3k6 Epo Fgfr2 Wee1 Tesk2 Parp14 Inpp5j Gadd45a Sema7a Pmepa1 Gdf15 Bub1b Inhba Aplnr Adra2c Cd24a Sfn Tlr6 Bmpr1b Jun Gucy2g Lmtk3 Fabp4 Myadm Fndc1 Pak6 Grem1 Itprip
0.008975087	45	1012	1.704285873	Defense response to other organism	http://amigo.geneontology.org/amigo/term/GO:0098542	Lgals9 Adamts4 Cyp27b1 Apobec3 Gata3 Wfdc2 Frk Ddit4 Ifitm3 Irf7 C4bp Gsn Zbp1 Unc13b Usp18 Scnn1b Polr3e Elf4 Trim29 Apoa4 Rab27a Oas2 Rtp4 Parp14 Ifit1 Isg15 Serpine1 Arid5a Isg20 Cdc42ep4 S100a14 Mfap4 Serpinb1a Defb1 Serpinb9 Bst2 Cd24a Tlr6 Oas1a Cebpb Ifitm7 Oas1g Slfn9 Ifi204 Ifit3
0.008975087	4	14	10.95071303	Regulation of bile acid metabolic process	http://amigo.geneontology.org/amigo/term/GO:1904251	Kit Nr1d1 Ces1g Malrd1
0.008975087	14	185	2.900459128	Sister chromatid segregation	http://amigo.geneontology.org/amigo/term/GO:0000819	Ncapg Cdc6 Birc5 Aurkb Top2a Racgap1 Dusp1 Nuf2 Bub1 Kntc1 Prc1 Bub1b Hecw2 Kif18b
0.008975087	4	14	10.95071303	Cellular response to interferon-alpha	http://amigo.geneontology.org/amigo/term/GO:0035457	Gata3 Ifit1 Ifi204 Ifit3
0.008992912	17	253	2.575365318	Cellular response to extracellular stimulus	http://amigo.geneontology.org/amigo/term/GO:0031668	Col1a1 Angptl4 Cyp27b1 Pdk4 Upp1 Cdkn1a Dsc2 Glul Hspa5 Pck1 Postn Rragd Klf10 Dap Foxo3 Jun Sipa1
0.008992912	20	325	2.358615115	Negative regulation of cell cycle	http://amigo.geneontology.org/amigo/term/GO:0045786	Gata3 Cdc6 Birc5 Cdk1 Btg2 Aurkb Rgcc Nr4a1 Cdkn1a Dusp1 Bub1 Kntc1 Nupr1 Hpgd Atf5 Bub1b Inhba E2f8 Rhob Sox4
0.008998809	11	123	3.42766221	Female gonad development	http://amigo.geneontology.org/amigo/term/GO:0008585	Kit Adamts1 Amhr2 Hspa5 Nupr1 Mmp2 Inhba Ermp1 Foxo3 Bmpr1b Cebpb
0.008998809	7	52	5.159470564	Regulation of chondrocyte differentiation	http://amigo.geneontology.org/amigo/term/GO:0032330	Ltbp3 Loxl2 Rflna Adamts12 Bmpr1b Zbtb16 Grem1
0.008998809	12	143	3.216293339	Female sex differentiation	http://amigo.geneontology.org/amigo/term/GO:0046660	Kit Adamts1 Amhr2 Hspa5 Nupr1 Mmp2 Inhba Lhfpl2 Ermp1 Foxo3 Bmpr1b Cebpb
0.008998809	7	52	5.159470564	Multicellular organismal water homeostasis	http://amigo.geneontology.org/amigo/term/GO:0050891	Scnn1g Alox12 Sctr Scnn1b Sfn Cldn4 Cyp26b1
0.009067126	17	254	2.565226085	Defense response to symbiont	http://amigo.geneontology.org/amigo/term/GO:0140546	Apobec3 Ddit4 Ifitm3 Irf7 Zbp1 Polr3e Oas2 Rtp4 Ifit1 Isg15 Isg20 Bst2 Oas1a Ifitm7 Oas1g Slfn9 Ifit3
0.009067126	73	1880	1.4882485	Phosphorylation	http://amigo.geneontology.org/amigo/term/GO:0016310	Ckmt1 Lgals9 Ckb Ccne1 Hspb1 Ripk4 Kit Fbln1 Slc4a1 Gadd45b Hspa8 Wnt11 Cdc6 Birc5 Pdk4 Frk Pkib Cdk1 Ddit4 Mknk2 Aurkb Bdkrb2 Esrrb Rgcc Pbk Amhr2 Cdkn1a Twsg1 Dusp1 Map3k8 Lox Trpm6 Aldh18a1 Agap2 Atp2b4 Pfkfb3 Fbn1 Cdc25b Bub1 Pck1 Iqgap3 Pik3r3 Map3k6 Epo Nupr1 Fgfr2 Wee1 Tesk2 Parp14 Inpp5j Pik3ip1 Cerk Gadd45a Sema7a Pmepa1 Gdf15 Bub1b Inhba Aplnr Adra2c Cd24a Sfn Tlr6 Bmpr1b Jun Gucy2g Lmt…
0.009067126	17	254	2.565226085	Defense response to virus	http://amigo.geneontology.org/amigo/term/GO:0051607	Apobec3 Ddit4 Ifitm3 Irf7 Zbp1 Polr3e Oas2 Rtp4 Ifit1 Isg15 Isg20 Bst2 Oas1a Ifitm7 Oas1g Slfn9 Ifit3
0.009067126	38	811	1.795862927	Cellular response to cytokine stimulus	http://amigo.geneontology.org/amigo/term/GO:0071345	Col1a1 Kit Gata3 Nr1d1 Krt18 Tnfrsf21 Dusp1 Lox Ifitm3 Irf7 Il1r1 Hspa5 Gsn Pck1 Zbp1 Postn Mme Spp1 Epo Usp18 Oas2 Parp14 Eda2r Ifit1 Isg15 Snx10 Npnt Cdc42ep4 Cd24a Adamts12 Foxo3 Klf2 Cebpb Ptp4a3 Fabp4 Ifitm7 Ifi204 Ifit3
0.009074655	21	351	2.293098029	Cell-substrate adhesion	http://amigo.geneontology.org/amigo/term/GO:0031589	Col1a1 Fbln1 Actn1 Itgb4 Ccdc80 Smoc2 Tnfrsf12a Col3a1 Postn Spp1 Adamts9 Flna Plet1 Antxr1 Tesk2 Serpine1 Acer2 Npnt Adamts12 Myadm Grem1
0.009138651	18	278	2.481636407	Mesenchyme development	http://amigo.geneontology.org/amigo/term/GO:0060485	Sema6b Col1a1 Gata3 Wnt11 Anxa6 Rgcc Olfm1 Tead2 Fgfr2 Flna Scx Loxl2 Acta2 Sema7a Aplnr Sox11 Tmem100 Grem1
0.009250391	9	86	4.011016984	Negative regulation of protein polymerization	http://amigo.geneontology.org/amigo/term/GO:0032272	Map2 Gsn Tmod1 Inpp5j Ssh2 Kank3 Tmsb4x Sptbn2 Myadm
0.009305179	11	124	3.400019773	Regulation of ossification	http://amigo.geneontology.org/amigo/term/GO:0030278	Cyp27b1 Ltbp3 Isg15 Rflna Matn1 Tob2 Bmpr1b Sox11 Zbtb16 Bglap3 Grem1
0.009561223	10	105	3.650237678	Response to vitamin	http://amigo.geneontology.org/amigo/term/GO:0033273	Col1a1 Cyp27b1 Sparc Stc2 Gsn Postn Spp1 Epo Cyp26b1 Bglap3
0.009727884	19	304	2.395468476	Muscle contraction	http://amigo.geneontology.org/amigo/term/GO:0006936	Kit Kcnq1 Stac2 Anxa6 Bdkrb2 Dsc2 Atp2b4 Gsn Tmod1 Scnn1b Flna Tpm4 Acta2 Rcsd1 Npnt Adra2c F2r Dsp Kcne1l
0.009825093	49	1140	1.6474099	Positive regulation of gene expression	http://amigo.geneontology.org/amigo/term/GO:0010628	Alox12 Lgals9 Hspb1 Kit Apoa2 Fbln1 Dnajb9 Gata3 Hspa8 Wnt11 Cdk1 Rgcc Cd200 Noct Ddit3 Irf7 Il1r1 Olfm1 Gsn Postn Ptgfr Iqgap3 Nr4a3 Pik3r3 Cyp3a13 Rab27a Oas2 Scx Plcg2 Isg15 Acta2 Serpine1 Arid5a Sema7a Sh3pxd2b Inhba Mbp S100a13 Rbm20 Serpinb9 F2r Vtcn1 Tlr6 Cebpb Blnk Cyp26b1 Sox11 Ifi204 Sox4
0.010164321	13	167	2.983577503	Response to purine-containing compound	http://amigo.geneontology.org/amigo/term/GO:0014074	Col1a1 Fosb Cyp27b1 Kcnq1 Sparc Per1 Dusp1 Hspa5 Pck1 Itpr2 Plcg2 Jun Thbd
0.010579589	6	39	5.896537788	Mitotic spindle assembly checkpoint signaling	http://amigo.geneontology.org/amigo/term/GO:0007094	Birc5 Aurkb Dusp1 Bub1 Kntc1 Bub1b
0.010579589	23	407	2.165927271	Regulation of actin filament-based process	http://amigo.geneontology.org/amigo/term/GO:0032970	Spire2 Wnt11 Rgcc Shank3 Dsc2 Gsn Iqgap3 Tmod1 Arpc1b Eln Flna Acta2 Ssh2 Rgs4 Sh3pxd2b Cdc42ep4 Kank3 Bst2 Tmsb4x Rhob Dsp Sptbn2 Myadm
0.010579589	6	39	5.896537788	Spindle assembly checkpoint signaling	http://amigo.geneontology.org/amigo/term/GO:0071173	Birc5 Aurkb Dusp1 Bub1 Kntc1 Bub1b
0.010579589	6	39	5.896537788	Mitotic spindle checkpoint signaling	http://amigo.geneontology.org/amigo/term/GO:0071174	Birc5 Aurkb Dusp1 Bub1 Kntc1 Bub1b
0.010799741	46	1056	1.669568938	Cell morphogenesis	http://amigo.geneontology.org/amigo/term/GO:0000902	Sema6b Col18a1 Kit Fblim1 Fbln1 Actn1 Map2 Gata3 Sparc Epb41l2 Esrrb Emb Shank3 Tnfrsf12a Hexa Raph1 Plxna2 Olfm1 Postn Col24a1 Col15a1 Nr4a3 Shroom3 Kel Wee1 Flna St14 Trak1 Antxr1 Tbc1d24 Sema7a Rhou Matn1 Nbl1 Cdc42ep4 S100a13 Hecw2 Tubb2b Cldn4 Bmpr1b Rhob Klf2 Myadm Pdzd7 Pak6 Grem1
0.010841041	4	15	10.2206655	Negative regulation of cell division	http://amigo.geneontology.org/amigo/term/GO:0051782	Aurkb Aspm Txnip E2f8
0.011615472	11	128	3.293769155	Erythrocyte differentiation	http://amigo.geneontology.org/amigo/term/GO:0030218	Kit Slc4a1 Gata3 Alas2 Epo Isg15 Nfe2l1 Inhba Foxo3 Klf2 Adgrf5
0.011615472	13	170	2.930926136	Response to BMP	http://amigo.geneontology.org/amigo/term/GO:0071772	Gata3 Fstl1 Twsg1 Fbn1 Htra3 Scx Gdf15 Nbl1 Adamts12 Bmpr1b Sox11 Tmem100 Grem1
0.011615472	13	170	2.930926136	Cellular response to BMP stimulus	http://amigo.geneontology.org/amigo/term/GO:0071773	Gata3 Fstl1 Twsg1 Fbn1 Htra3 Scx Gdf15 Nbl1 Adamts12 Bmpr1b Sox11 Tmem100 Grem1
0.011888835	6	40	5.749124343	Spindle checkpoint signaling	http://amigo.geneontology.org/amigo/term/GO:0031577	Birc5 Aurkb Dusp1 Bub1 Kntc1 Bub1b
0.011976599	9	90	3.832749562	Regulation of epithelial cell apoptotic process	http://amigo.geneontology.org/amigo/term/GO:1904035	Col18a1 Angptl4 Gata3 Rgcc Gsn Nupr1 Serpine1 Foxo3 Sort1
0.011976599	10	109	3.516284002	Negative regulation of angiogenesis	http://amigo.geneontology.org/amigo/term/GO:0016525	Sparc Rgcc Adamts1 Atp2b4 Adamts9 Col4a2 Gadd45a Serpine1 Gpr4 Klf2
0.011976599	3	7	16.42606955	Intramembranous ossification	http://amigo.geneontology.org/amigo/term/GO:0001957	Col1a1 Ctsk Mmp2
0.011976599	3	7	16.42606955	Direct ossification	http://amigo.geneontology.org/amigo/term/GO:0036072	Col1a1 Ctsk Mmp2
0.011976599	3	7	16.42606955	Mitotic spindle elongation	http://amigo.geneontology.org/amigo/term/GO:0000022	Aurkb Racgap1 Prc1
0.011976599	3	7	16.42606955	Regulation of atrial cardiac muscle cell membrane repolarization	http://amigo.geneontology.org/amigo/term/GO:0060372	Kcnq1 Flna Kcne1l
0.01243464	5	27	7.097684374	Negative regulation of viral life cycle	http://amigo.geneontology.org/amigo/term/GO:1903901	Ly6e Ifitm3 Gsn Bst2 Ifitm7
0.012727481	21	363	2.217293135	Regulation of body fluid levels	http://amigo.geneontology.org/amigo/term/GO:0050878	Scnn1g Alox12 Fbln1 Slc4a1 Fzd6 Pros1 Slc29a1 Sctr Scnn1b Rab27a Oas2 Trpv5 Serpine1 Aplnr Adra2c Sfn Cldn4 F2r Cyp26b1 Slc4a5 Thbd
0.012846362	12	151	3.045893692	Negative regulation of protein-containing complex assembly	http://amigo.geneontology.org/amigo/term/GO:0031333	Map2 Cldn7 Hspa5 Gsn Tmod1 Inpp5j Ssh2 Pmepa1 Kank3 Tmsb4x Sptbn2 Myadm
0.012968815	30	604	1.903683557	Sensory organ development	http://amigo.geneontology.org/amigo/term/GO:0007423	Kit Rcn1 Kcnq1 Gata3 Sparc Tshr Esrrb Fzd6 Twsg1 Col5a2 Atp2b4 Slc25a25 Col5a1 Fbn1 Tmod1 Nr4a3 Col4a1 Frem2 Sh3pxd2b Inhba Sdk2 Foxi1 Bmpr1b Jun Cyp26b1 Sox11 Slc4a5 Cebpd Ifi204 Pdzd7
0.013011256	21	364	2.21120167	Response to lipopolysaccharide	http://amigo.geneontology.org/amigo/term/GO:0032496	Lgals9 Ggt5 Cyp27b1 Sparc Nr1d1 Litaf Nr4a1 Noct Pck1 Ptgfr Epo Fgfr2 Hpgd Plcg2 Serpine1 Arid5a S100a14 F2r Jun Cebpb Thbd
0.013011256	6	41	5.608901798	Negative regulation of mitotic metaphase/anaphase transition	http://amigo.geneontology.org/amigo/term/GO:0045841	Birc5 Aurkb Dusp1 Bub1 Kntc1 Bub1b
0.013259845	4	16	9.581873905	Collagen-activated signaling pathway	http://amigo.geneontology.org/amigo/term/GO:0038065	Col1a1 Col4a5 Col4a1 Col4a2
0.013326335	10	111	3.452927533	Negative regulation of blood vessel morphogenesis	http://amigo.geneontology.org/amigo/term/GO:2000181	Sparc Rgcc Adamts1 Atp2b4 Adamts9 Col4a2 Gadd45a Serpine1 Gpr4 Klf2
0.013326335	29	578	1.923005836	Cell division	http://amigo.geneontology.org/amigo/term/GO:0051301	Ccne1 Kit Spire2 Kif11 Ncapg Cdc6 Birc5 Cdk1 Epb41l2 Aurkb Top2a Esrrb Racgap1 Nuf2 Cdc25b Kntc1 Wee1 Aspm Anln Txnip Prc1 Bub1b Cables1 Hepacam2 E2f8 Sfn Kif18b Rhob Zbtb16
0.013846786	23	418	2.108929185	Regulation of metal ion transport	http://amigo.geneontology.org/amigo/term/GO:0010959	Kcnq1 Stac2 Stc2 Per1 Fgf12 Atp2b4 Gem Epo Kel Scnn1b Stim1 Flna Usp2 Plcg2 Rgs4 Lrrc52 Hecw2 S100a1 Aplnr F2r Ahnak Lrrc55 Kcne1l
0.014165228	10	112	3.422097823	Negative regulation of vasculature development	http://amigo.geneontology.org/amigo/term/GO:1901343	Sparc Rgcc Adamts1 Atp2b4 Adamts9 Col4a2 Gadd45a Serpine1 Gpr4 Klf2
0.014165228	39	866	1.726065045	Cellular chemical homeostasis	http://amigo.geneontology.org/amigo/term/GO:0055082	Ckb Pde1c Slc4a1 Birc5 Anxa6 Stc2 Nr1d1 Bdkrb2 Atp12a Adcy5 Slc29a1 Alas2 Ddit3 Slc9a4 Sctr Atp2b4 Pck1 Ptgfr Atp6v0d2 Unc13b Spp1 Epo Kel Trpv6 Itpr2 Rhcg Stim1 Herpud1 Plcg2 Trpv5 Slc35g1 Gpr4 Aplnr Cd24a F2r Foxo3 Kcnk3 Slc4a5 Sox4
0.014365091	6	42	5.475356517	Negative regulation of mitotic sister chromatid separation	http://amigo.geneontology.org/amigo/term/GO:2000816	Birc5 Aurkb Dusp1 Bub1 Kntc1 Bub1b
0.014365091	6	42	5.475356517	Negative regulation of sister chromatid segregation	http://amigo.geneontology.org/amigo/term/GO:0033046	Birc5 Aurkb Dusp1 Bub1 Kntc1 Bub1b
0.014365091	6	42	5.475356517	Negative regulation of mitotic sister chromatid segregation	http://amigo.geneontology.org/amigo/term/GO:0033048	Birc5 Aurkb Dusp1 Bub1 Kntc1 Bub1b
0.014653946	13	176	2.831008199	Regulation of cation channel activity	http://amigo.geneontology.org/amigo/term/GO:2001257	Kcnq1 Stac2 Fgf12 Shank3 Gem Epo Stim1 Plcg2 Lrrc52 S100a1 Ahnak Lrrc55 Kcne1l
0.014653946	13	176	2.831008199	Myeloid cell homeostasis	http://amigo.geneontology.org/amigo/term/GO:0002262	Kit Slc4a1 Gata3 Alas2 Epo Scnn1b Isg15 Nfe2l1 Inhba Cd24a Foxo3 Klf2 Adgrf5
0.014653946	13	176	2.831008199	Response to glucocorticoid	http://amigo.geneontology.org/amigo/term/GO:0051384	Fosb Ptgds Sparc Ddit4 Fbxo32 Cdkn1a Dusp1 Pck1 Ptpru Epo Sult1a1 Igfbp2 Foxo3
0.01502728	14	199	2.696406727	Cartilage development	http://amigo.geneontology.org/amigo/term/GO:0051216	Col1a1 Anxa6 Ltbp3 Ctsk Scx Loxl2 Arid5a Rflna Matn1 Adamts12 Bmpr1b Zbtb16 Serpinh1 Grem1
0.015036241	17	270	2.413212687	Nuclear chromosome segregation	http://amigo.geneontology.org/amigo/term/GO:0098813	Ccne1 Tex15 Ncapg Cdc6 Birc5 Aurkb Top2a Racgap1 Dusp1 Nuf2 Bub1 Gem Kntc1 Prc1 Bub1b Hecw2 Kif18b
0.015036241	12	155	2.967289984	Response to estradiol	http://amigo.geneontology.org/amigo/term/GO:0032355	Col1a1 Ggt5 Dusp1 Postn Ptgfr Fosl2 Arpc1b Hpgd Mmp2 Mmp15 Txnip Igfbp2
0.015036241	23	422	2.088939335	Epithelial cell proliferation	http://amigo.geneontology.org/amigo/term/GO:0050673	Uhrf1 Kit Gata3 Birc5 Sparc Nr1d1 Rgcc Nr4a1 Agap2 Glul Iqgap3 Nr4a3 Nupr1 Fgfr2 Mki67 Sgpp2 Loxl2 Aplnr Serpinb1a Sfn Jun Cebpb Sox11
0.015036241	37	812	1.746449924	Ion homeostasis	http://amigo.geneontology.org/amigo/term/GO:0050801	Scnn1g Alox12 Ckb Slc4a1 Cyp27b1 Anxa6 Pdk4 Stc2 Bdkrb2 Atp12a Fgf12 Adcy5 Alas2 Ddit3 Slc9a4 Atp2b4 Ptgfr Atp6v0d2 Spp1 Epo Kel Trpv6 Itpr2 Rhcg Scnn1b Stim1 Herpud1 Plcg2 Trpv5 Snx10 Slc35g1 Gpr4 Aplnr Cd24a F2r Kcnk3 Slc4a5
0.015036241	9	94	3.669653836	Chromosome separation	http://amigo.geneontology.org/amigo/term/GO:0051304	Cdc6 Birc5 Aurkb Top2a Dusp1 Bub1 Kntc1 Bub1b Hecw2
0.015334068	33	698	1.812044922	Inflammatory response	http://amigo.geneontology.org/amigo/term/GO:0006954	Lgals9 Elf3 Kit Ggt5 Gata3 Nr1d1 Per1 Bdkrb2 Pbk Pla2g7 Il1r1 Zbp1 Ptgfr Epo Usp18 Ctsc Nupr1 Scnn1b Serpine1 Sema7a Nfe2l1 Gpr4 Serpinb1a Defb1 Serpinb9 Cd24a Adamts12 F2r Tlr6 Bmpr1b Cebpb Fabp4 Cyp26b1
0.015414798	8	76	4.034473223	Regulation of response to endoplasmic reticulum stress	http://amigo.geneontology.org/amigo/term/GO:1905897	Dnajb9 Syvn1 Hspa5 Nupr1 Herpud1 Hyou1 Manf Nfe2l1
0.015414798	10	114	3.362061019	Regulation of transforming growth factor beta receptor signaling pathway	http://amigo.geneontology.org/amigo/term/GO:0017015	Aspn Lox Hspa5 Fbn1 Htra3 Adamtsl2 Pmepa1 Npnt Nrep Sox11
0.015596658	6	43	5.348022645	Negative regulation of metaphase/anaphase transition of cell cycle	http://amigo.geneontology.org/amigo/term/GO:1902100	Birc5 Aurkb Dusp1 Bub1 Kntc1 Bub1b
0.015651752	7	59	4.547329989	Regulation of vascular associated smooth muscle cell proliferation	http://amigo.geneontology.org/amigo/term/GO:1904705	Cnn1 Adamts1 Cdkn1a Nr4a3 Hpgd Mmp2 Jun
0.015651752	7	59	4.547329989	Vascular associated smooth muscle cell proliferation	http://amigo.geneontology.org/amigo/term/GO:1990874	Cnn1 Adamts1 Cdkn1a Nr4a3 Hpgd Mmp2 Jun
0.015651752	7	59	4.547329989	Water homeostasis	http://amigo.geneontology.org/amigo/term/GO:0030104	Scnn1g Alox12 Sctr Scnn1b Sfn Cldn4 Cyp26b1
0.015668335	5	29	6.6081889	Negative regulation of cartilage development	http://amigo.geneontology.org/amigo/term/GO:0061037	Ltbp3 Ctsk Rflna Adamts12 Grem1
0.015778599	14	201	2.669576809	Response to starvation	http://amigo.geneontology.org/amigo/term/GO:0042594	Angptl4 Pdk4 Upp1 Cdkn1a Dsc2 Ddit3 Glul Hspa5 Pck1 Rragd Klf10 Dap Foxo3 Jun
0.016073404	10	115	3.332825706	Mitotic cell cycle checkpoint signaling	http://amigo.geneontology.org/amigo/term/GO:0007093	Cdc6 Birc5 Cdk1 Aurkb Cdkn1a Dusp1 Bub1 Kntc1 Bub1b Sox4
0.016073404	24	452	2.035088263	Cell cycle phase transition	http://amigo.geneontology.org/amigo/term/GO:0044770	Ccne1 Cdc6 Birc5 Cdk1 Klf11 Aurkb Esrrb Rgcc Adamts1 Cdkn1a Dusp1 Atp2b4 Cdc25b Bub1 Iqgap3 Kntc1 Dtl Atf5 Rhou Bub1b Cables1 Inhba Hecw2 Sox4
0.01643118	19	323	2.254558566	Sex differentiation	http://amigo.geneontology.org/amigo/term/GO:0007548	Kit Tex15 Gata3 Adamts1 Amhr2 Hspa5 Nupr1 Flna Mmp2 Aspm Scx Inhba Serpinb6b Lhfpl2 Ermp1 Dmrt2 Foxo3 Bmpr1b Cebpb
0.01643118	19	323	2.254558566	Negative regulation of locomotion	http://amigo.geneontology.org/amigo/term/GO:0040013	Sema6b Fbln1 Gata3 Wnt11 Rgcc Dusp1 Col3a1 Atp2b4 Olfm1 Ptpru Adamts9 Gadd45a Serpine1 Sema7a Nbl1 Bst2 Foxo3 Rhob Grem1
0.01643118	3	8	14.37281086	Spindle elongation	http://amigo.geneontology.org/amigo/term/GO:0051231	Aurkb Racgap1 Prc1
0.016464479	46	1087	1.621954737	Negative regulation of protein metabolic process	http://amigo.geneontology.org/amigo/term/GO:0051248	Hspb1 Fbln1 Gadd45b Birc5 Wfdc2 Pkib Ddit4 Btg2 Bdkrb2 Papln Pbk Fetub Nr4a1 Cdkn1a Noct Dusp1 Agap2 Atp2b4 Chac1 Flna Herpud1 Parp14 Rasd2 Inpp5j Tmem98 Isg15 Gadd45a Tbc1d24 Serpine1 Acer2 Pmepa1 Cpeb2 Serpinb6b Serpinb1a Serpinb9 Bst2 Sfn Col6a3 Spink8 Jun Fabp4 Myadm Serpinh1 Grem1 Sox4 Itprip
0.016464479	60	1521	1.511932766	Transmembrane transport	http://amigo.geneontology.org/amigo/term/GO:0055085	Scnn1g Atp4a Slc4a1 Kcnq1 Stac2 Anxa6 Atp6v1c2 Emb Atp12a Fgf12 Shank3 Clic6 Slc29a1 Slc37a1 Trpm6 Ddit3 Slc15a1 Slc9a4 Slc16a14 Atp6v1g3 Atp2b4 Tmem63a Slc25a25 Hspa5 Slc20a1 Kcnc4 Gem Atp6v0d2 Nr4a3 Epo Kel Trpv6 Itpr2 Rhcg Scnn1b Stim1 Flna Plcg2 Slc17a2 Trpv5 Rgs4 Slc7a12 Slc44a3 Lrrc52 Hecw2 Aqp6 Slc35g1 S100a1 Aplnr Lrrc8e F2r Gja3 Kcnk3 Slc4a5 Sort1 Ahnak Cox7a1 Lrrc55 Kcne1l Rhbg
0.016478854	9	96	3.593202715	Cellular response to alcohol	http://amigo.geneontology.org/amigo/term/GO:0097306	Scnn1g Adcy5 Ptgfr Itpr2 Scnn1b Nfe2l1 Inhba Foxo3 Klf2
0.016493379	23	427	2.064478687	Muscle tissue development	http://amigo.geneontology.org/amigo/term/GO:0060537	Plagl1 Cdk1 Btg2 Ly6e Nr4a1 Lox Col3a1 Csrp1 Eln Epo Kel Adamts9 Nupr1 Tsc22d3 Usp2 Scx Rgs4 Pgm5 Dsp Fdps Cyp26b1 Sox11 Grem1
0.016685041	10	116	3.30409445	Epithelial cell apoptotic process	http://amigo.geneontology.org/amigo/term/GO:1904019	Col18a1 Angptl4 Gata3 Rgcc Krt18 Gsn Nupr1 Serpine1 Foxo3 Sort1
0.016685041	6	44	5.226476676	Negative regulation of chromosome separation	http://amigo.geneontology.org/amigo/term/GO:1905819	Birc5 Aurkb Dusp1 Bub1 Kntc1 Bub1b
0.016685041	6	44	5.226476676	Negative regulation of chromosome segregation	http://amigo.geneontology.org/amigo/term/GO:0051985	Birc5 Aurkb Dusp1 Bub1 Kntc1 Bub1b
0.016881639	44	1029	1.638882223	Negative regulation of cellular protein metabolic process	http://amigo.geneontology.org/amigo/term/GO:0032269	Hspb1 Fbln1 Gadd45b Birc5 Wfdc2 Pkib Ddit4 Btg2 Bdkrb2 Papln Pbk Fetub Nr4a1 Cdkn1a Noct Dusp1 Atp2b4 Chac1 Herpud1 Parp14 Rasd2 Inpp5j Tmem98 Isg15 Gadd45a Tbc1d24 Serpine1 Acer2 Pmepa1 Cpeb2 Serpinb6b Serpinb1a Serpinb9 Bst2 Sfn Col6a3 Spink8 Jun Fabp4 Myadm Serpinh1 Grem1 Sox4 Itprip
0.017035311	17	275	2.369336093	Regulation of actin filament organization	http://amigo.geneontology.org/amigo/term/GO:0110053	Spire2 Wnt11 Rgcc Shank3 Gsn Tmod1 Arpc1b Eln Flna Ssh2 Rgs4 Sh3pxd2b Cdc42ep4 Kank3 Tmsb4x Sptbn2 Myadm
0.01711429	43	1000	1.648082312	Growth	http://amigo.geneontology.org/amigo/term/GO:0040007	Sema6b Cyp27b1 Map2 Gata3 Wnt11 Anxa6 Cdk1 Stc2 Tshr Esrrb Ly6e Shank3 Cdkn1a Tnfrsf12a Raph1 Kif26b Slc25a25 Olfm1 Gsn Postn Fgfr2 Scnn1b Tmprss4 Aspm Tns2 Sema7a Gdf15 Rgs4 Atf5 Igfbp2 Matn1 Sh3pxd2b Inhba Acacb Bst2 Sfn Foxo3 Bmpr1b Klf2 Fdps Sptbn2 Pak6 Grem1
0.01711429	18	300	2.299649737	Negative regulation of cellular component movement	http://amigo.geneontology.org/amigo/term/GO:0051271	Fbln1 Actn1 Gata3 Wnt11 Rgcc Dusp1 Col3a1 Atp2b4 Olfm1 Ptpru Adamts9 Gadd45a Serpine1 Nbl1 Bst2 Foxo3 Rhob Grem1
0.017430662	10	117	3.275854327	Regulation of cellular response to transforming growth factor beta stimulus	http://amigo.geneontology.org/amigo/term/GO:1903844	Aspn Lox Hspa5 Fbn1 Htra3 Adamtsl2 Pmepa1 Npnt Nrep Sox11
0.017499226	17	276	2.360751542	Development of primary sexual characteristics	http://amigo.geneontology.org/amigo/term/GO:0045137	Kit Gata3 Adamts1 Amhr2 Hspa5 Nupr1 Flna Mmp2 Aspm Scx Inhba Serpinb6b Lhfpl2 Ermp1 Foxo3 Bmpr1b Cebpb
0.017517031	50	1215	1.577263194	Regulation of hydrolase activity	http://amigo.geneontology.org/amigo/term/GO:0051336	Alox12 Angptl4 Apoa2 Fbln1 Wnt11 Birc5 Wfdc2 Papln Cd200 Fetub Racgap1 Nr4a1 Agap2 Plxna2 Gsn Iqgap3 Fgfr2 Tbc1d9 Herpud1 Apoa4 Oas2 Antxr1 Tbc1d24 Serpine1 Acer2 Rgs4 Rap1gap2 Dap Rcan2 Npnt Arhgap11a Mbp Sgsm1 Serpinb6b Serpinb1a Serpinb9 Bst2 Sfn Cldn4 Col6a3 F2r Spink8 Jun Oas1a Sipa1 Lmtk3 Oas1g Sort1 Serpinh1 Arhgdig
0.017755483	13	182	2.737678259	Regulation of nervous system process	http://amigo.geneontology.org/amigo/term/GO:0031644	Fgf12 Shank3 Tnfrsf21 Kcnc4 Unc13b Ctsc Tmem98 Tbc1d24 Rgs4 Adra2c F2r Dlgap4 Tmem100
0.018087694	35	767	1.748973073	Inorganic ion homeostasis	http://amigo.geneontology.org/amigo/term/GO:0098771	Scnn1g Ckb Slc4a1 Cyp27b1 Anxa6 Pdk4 Stc2 Bdkrb2 Atp12a Adcy5 Alas2 Ddit3 Slc9a4 Atp2b4 Ptgfr Atp6v0d2 Spp1 Epo Kel Trpv6 Itpr2 Rhcg Scnn1b Stim1 Herpud1 Plcg2 Trpv5 Snx10 Slc35g1 Gpr4 Aplnr Cd24a F2r Kcnk3 Slc4a5
0.018087694	8	79	3.881265379	Regulation of bone mineralization	http://amigo.geneontology.org/amigo/term/GO:0030500	Cyp27b1 Ltbp3 Isg15 Rflna Matn1 Bmpr1b Bglap3 Grem1
0.018087694	22	405	2.081987416	Regulation of cellular component size	http://amigo.geneontology.org/amigo/term/GO:0032535	Sema6b Spire2 Map2 Shank3 Tnfrsf12a Sctr Olfm1 Gsn Iqgap3 Tmod1 Arpc1b Eln Kel Ssh2 Sema7a Rap1gap2 Cdc42ep4 Kank3 Lrrc8e Tmsb4x Sptbn2 Myadm
0.018087694	6	45	5.11033275	Regulation of mitotic sister chromatid segregation	http://amigo.geneontology.org/amigo/term/GO:0033047	Birc5 Aurkb Dusp1 Bub1 Kntc1 Bub1b
0.018087694	9	98	3.519872047	Artery development	http://amigo.geneontology.org/amigo/term/GO:0060840	Wnt11 Lox Col3a1 Adamts9 Hpgd Aplnr Adamts6 Adgrf5 Sox4
0.018559105	18	303	2.276880928	Steroid metabolic process	http://amigo.geneontology.org/amigo/term/GO:0008202	Kit Apoa2 Cyp27b1 Nr1d1 Cyp39a1 Spp1 Cyp3a13 Sult1a1 Dkk3 Scnn1b Apoa4 Nfe2l1 Cyb5r2 Bmpr1b Ces1g Fdps Cyp26b1 Malrd1
0.018741225	16	254	2.414330433	Heart morphogenesis	http://amigo.geneontology.org/amigo/term/GO:0003007	Gata3 Wnt11 Ly6e Adamts1 Olfm1 Col5a1 Eln Epo Tead2 Flna Aplnr Jun Dsp Sox11 Tmem100 Sox4
0.019241133	11	140	3.011446085	Negative regulation of mitotic cell cycle phase transition	http://amigo.geneontology.org/amigo/term/GO:1901991	Cdc6 Birc5 Cdk1 Aurkb Rgcc Cdkn1a Dusp1 Bub1 Kntc1 Bub1b Sox4
0.020378724	10	120	3.193957968	Response to unfolded protein	http://amigo.geneontology.org/amigo/term/GO:0006986	Hspb1 Derl3 Dnajb9 Hspa8 Stc2 Ddit3 Hspa5 Chac1 Herpud1 Ermp1
0.021883706	4	19	8.068946447	Wound healing, spreading of epidermal cells	http://amigo.geneontology.org/amigo/term/GO:0035313	Scnn1g Col5a1 Scnn1b Plet1
0.021883706	4	19	8.068946447	Renal absorption	http://amigo.geneontology.org/amigo/term/GO:0070293	Kcnq1 Sctr Gsn Cldn4
0.021995591	3	9	12.77583187	Atrial cardiac muscle cell membrane repolarization	http://amigo.geneontology.org/amigo/term/GO:0099624	Kcnq1 Flna Kcne1l
0.021995591	3	9	12.77583187	Cellular response to mineralocorticoid stimulus	http://amigo.geneontology.org/amigo/term/GO:0071389	Scnn1g Scnn1b Foxo3
0.021995591	3	9	12.77583187	Cellular response to UV-B	http://amigo.geneontology.org/amigo/term/GO:0071493	Cdkn1a Mme Mfap4
0.022135051	27	549	1.884958801	Regulation of defense response	http://amigo.geneontology.org/amigo/term/GO:0031347	Lgals9 Apobec3 Gata3 Nr1d1 Pbk Shank3 Irf7 Il1r1 Zbp1 Unc13b Usp18 Ctsc Nupr1 Parp14 Isg15 Serpine1 Sema7a Nfe2l1 Gpr4 Serpinb1a Serpinb9 Cd24a Adamts12 Tlr6 Cebpb Fabp4 Ifi204
0.022197113	8	82	3.739267866	Cholesterol homeostasis	http://amigo.geneontology.org/amigo/term/GO:0042632	Apoa2 Nr1d1 Cyp39a1 Apoa4 Nfe2l1 Cd24a Fabp4 Malrd1
0.02223623	11	143	2.948268894	Response to topologically incorrect protein	http://amigo.geneontology.org/amigo/term/GO:0035966	Hspb1 Derl3 Dnajb9 Hspa8 Stc2 Sdf2l1 Ddit3 Hspa5 Chac1 Herpud1 Ermp1
0.022732704	20	361	2.12340696	Regulation of actin cytoskeleton organization	http://amigo.geneontology.org/amigo/term/GO:0032956	Spire2 Wnt11 Rgcc Shank3 Gsn Iqgap3 Tmod1 Arpc1b Eln Flna Ssh2 Rgs4 Sh3pxd2b Cdc42ep4 Kank3 Bst2 Tmsb4x Rhob Sptbn2 Myadm
0.022830465	22	414	2.03672682	Regulation of cell-cell adhesion	http://amigo.geneontology.org/amigo/term/GO:0022407	Alox12 Lgals9 Hspb1 Slc4a1 B4galnt2 Gata3 Rgcc Tnfrsf21 Twsg1 Kif26b Pck1 Nr4a3 Ptpru Epo Igfbp2 Mbp Cd24a Vtcn1 Cebpb Zbtb16 Myadm Sox4
0.023698843	10	123	3.116056555	Sprouting angiogenesis	http://amigo.geneontology.org/amigo/term/GO:0002040	Nr4a1 Glul Pik3r3 Adamts9 Loxl2 S100a1 Aplnr E2f8 Klf2 Grem1
0.023698843	8	83	3.694216445	Sterol homeostasis	http://amigo.geneontology.org/amigo/term/GO:0055092	Apoa2 Nr1d1 Cyp39a1 Apoa4 Nfe2l1 Cd24a Fabp4 Malrd1
0.023754398	21	389	2.069093594	Negative regulation of phosphorylation	http://amigo.geneontology.org/amigo/term/GO:0042326	Hspb1 Fbln1 Slc4a1 Gadd45b Pkib Ddit4 Bdkrb2 Pbk Cdkn1a Dusp1 Nupr1 Parp14 Inpp5j Pik3ip1 Gadd45a Pmepa1 Jun Fabp4 Myadm Grem1 Itprip
0.023914903	20	363	2.111707748	Regulation of cation transmembrane transport	http://amigo.geneontology.org/amigo/term/GO:1904062	Kcnq1 Stac2 Fgf12 Shank3 Atp2b4 Gem Epo Kel Stim1 Flna Plcg2 Rgs4 Lrrc52 Hecw2 S100a1 Aplnr F2r Ahnak Lrrc55 Kcne1l
0.024112307	12	167	2.754071542	Positive regulation of cation transmembrane transport	http://amigo.geneontology.org/amigo/term/GO:1904064	Kcnq1 Stac2 Shank3 Stim1 Flna Plcg2 Lrrc52 S100a1 Aplnr F2r Lrrc55 Kcne1l
0.024112307	34	754	1.728295559	Cation homeostasis	http://amigo.geneontology.org/amigo/term/GO:0055080	Scnn1g Slc4a1 Cyp27b1 Anxa6 Pdk4 Stc2 Bdkrb2 Atp12a Adcy5 Alas2 Ddit3 Slc9a4 Atp2b4 Ptgfr Atp6v0d2 Spp1 Epo Kel Trpv6 Itpr2 Rhcg Scnn1b Stim1 Herpud1 Plcg2 Trpv5 Snx10 Slc35g1 Gpr4 Aplnr Cd24a F2r Kcnk3 Slc4a5
0.024402416	24	471	1.952993407	Regulation of peptidase activity	http://amigo.geneontology.org/amigo/term/GO:0052547	Alox12 Fbln1 Birc5 Wfdc2 Papln Fetub Nr4a1 Gsn Herpud1 Antxr1 Serpine1 Acer2 Dap Mbp Serpinb6b Serpinb1a Serpinb9 Bst2 Sfn Cldn4 Col6a3 F2r Spink8 Serpinh1
0.025610772	49	1211	1.550823522	Positive regulation of catalytic activity	http://amigo.geneontology.org/amigo/term/GO:0043085	Alox12 Lgals9 Kit Fbln1 Cyp27b1 Hspa8 Wnt11 Cdc6 Chtf18 Pkib Aurkb Rgcc Cd200 Racgap1 Cdkn1a Guca2a Agap2 Atp2b4 Gsn Fbn1 Cdc25b Iqgap3 Epo Fgfr2 Stim1 Tbc1d9 Apoa4 Antxr1 Parm1 Tbc1d24 Acer2 Rgs4 Rap1gap2 Dap Npnt Arhgap11a Mbp Sgsm1 S100a1 Adra2c Cd24a Cldn4 F2r Tlr6 Jun Sipa1 Arhgdig Pak6 Grem1
0.02567945	9	104	3.316802506	Regulation of mitotic nuclear division	http://amigo.geneontology.org/amigo/term/GO:0007088	Birc5 Aurkb Rgcc Dusp1 Bub1 Kntc1 Mki67 Nfe2l1 Bub1b
0.026133312	10	125	3.06619965	Response to amino acid	http://amigo.geneontology.org/amigo/term/GO:0043200	Col6a1 Col1a1 Col5a2 Col3a1 Pck1 Rragd Col1a2 Col4a1 Mmp2 Cebpb
0.026344922	6	49	4.693162729	Negative regulation of mitotic nuclear division	http://amigo.geneontology.org/amigo/term/GO:0045839	Birc5 Aurkb Dusp1 Bub1 Kntc1 Bub1b
0.026966824	17	290	2.246784226	Negative regulation of cell motility	http://amigo.geneontology.org/amigo/term/GO:2000146	Fbln1 Gata3 Wnt11 Rgcc Dusp1 Col3a1 Atp2b4 Olfm1 Ptpru Adamts9 Gadd45a Serpine1 Nbl1 Bst2 Foxo3 Rhob Grem1
0.027135258	9	105	3.28521391	Regulation of steroid metabolic process	http://amigo.geneontology.org/amigo/term/GO:0019218	Kit Apoa2 Cyp27b1 Nr1d1 Dkk3 Apoa4 Ces1g Fdps Malrd1
0.027420127	10	126	3.041864732	Endothelium development	http://amigo.geneontology.org/amigo/term/GO:0003158	Alox12 Col18a1 Fstl1 Col24a1 Col15a1 Adamts12 Rhob Myadm Tmem100 Apold1
0.027809559	48	1186	1.551197125	Negative regulation of signal transduction	http://amigo.geneontology.org/amigo/term/GO:0009968	Hspb1 Fbln1 Dnajb9 Gata3 Wnt11 Ddit4 Nr1d1 Per1 Bdkrb2 Aspn Pbk Fzd6 Litaf Twsg1 Rgs11 Dusp1 Syvn1 Ddit3 Agap2 Atp2b4 Hspa5 Fbn1 Chac1 Ptpru Htra3 Epo Usp18 Dkk3 Herpud1 Hyou1 Parp14 Pik3ip1 Isg15 Adamtsl2 Tns2 Serpine1 Pmepa1 Gdf15 Rgs4 Nbl1 Aplnr Adamts12 Foxo3 Tlr6 Cyp26b1 Myadm Grem1 Itprip
0.027839255	7	67	4.004365214	Mesoderm formation	http://amigo.geneontology.org/amigo/term/GO:0001707	Wnt11 Itgb4 Twsg1 Nr4a3 Fgfr2 Scx Inhba
0.027839255	7	67	4.004365214	Intrinsic apoptotic signaling pathway in response to endoplasmic reticulum stress	http://amigo.geneontology.org/amigo/term/GO:0070059	Syvn1 Ddit3 Chac1 Herpud1 Hyou1 Cebpb Tmem117
0.02818446	8	86	3.56534843	Endoderm development	http://amigo.geneontology.org/amigo/term/GO:0007492	Col6a1 Dusp1 Col5a2 Col5a1 Col4a2 Mmp2 Mmp15 Inhba
0.02818446	12	171	2.689648816	Inorganic anion transport	http://amigo.geneontology.org/amigo/term/GO:0015698	Slc4a1 Stc2 Clic6 Racgap1 Slc37a1 Slc20a1 Aqp6 Lrrc8e Cldn4 Tg Cebpb Slc4a5
0.02818446	8	86	3.56534843	Response to estrogen	http://amigo.geneontology.org/amigo/term/GO:0043627	Cyp27b1 Gata3 Arpc1b Epo Mmp2 Arid5a Igfbp2 Cd24a
0.02818446	13	194	2.568337335	Cellular response to tumor necrosis factor	http://amigo.geneontology.org/amigo/term/GO:0071356	Col1a1 Gata3 Nr1d1 Krt18 Tnfrsf21 Pck1 Postn Eda2r Npnt Adamts12 Foxo3 Klf2 Fabp4
0.028233033	3	10	11.49824869	Regulation of cellular response to osmotic stress	http://amigo.geneontology.org/amigo/term/GO:0106049	Bdkrb2 Efhd1 Epo
0.028233033	14	218	2.461398801	Response to tumor necrosis factor	http://amigo.geneontology.org/amigo/term/GO:0034612	Col1a1 Ggt5 Gata3 Nr1d1 Krt18 Tnfrsf21 Pck1 Postn Eda2r Npnt Adamts12 Foxo3 Klf2 Fabp4
0.028233033	3	10	11.49824869	Sequestering of extracellular ligand from receptor	http://amigo.geneontology.org/amigo/term/GO:0035581	Fbn1 Nbl1 Grem1
0.028233033	3	10	11.49824869	Limb bud formation	http://amigo.geneontology.org/amigo/term/GO:0060174	Plxna2 Sox11 Sox4
0.028853151	15	243	2.365894791	Fat cell differentiation	http://amigo.geneontology.org/amigo/term/GO:0045444	Gata3 Nr1d1 Nr4a1 Noct Ddit3 Nr4a3 Jdp2 Atf5 Sh3pxd2b Adgrf5 Cebpb Fabp4 Zbtb16 Sort1 Cebpd
0.029109175	4	21	7.300475357	Bile acid biosynthetic process	http://amigo.geneontology.org/amigo/term/GO:0006699	Nr1d1 Cyp39a1 Ces1g Malrd1
0.029109175	14	219	2.450159537	Hormone metabolic process	http://amigo.geneontology.org/amigo/term/GO:0042445	Cyp27b1 Gata3 Stc2 Ctsk Spp1 Cyp3a13 Sult1a1 Dkk3 Scnn1b Dio1 Cyp2s1 Bmpr1b Tg Cyp26b1
0.029109175	19	345	2.110789614	Regulation of small molecule metabolic process	http://amigo.geneontology.org/amigo/term/GO:0062012	Kit Slc4a1 Cyp27b1 Pdk4 Ddit4 Nr1d1 Esrrb Guca2a Atp2b4 Nr4a3 Nupr1 Dkk3 Apoa4 Nfe2l1 Acacb Ces1g Fdps Ppp1r3c Malrd1
0.029762258	2	3	25.55166375	Striatal medium spiny neuron differentiation	http://amigo.geneontology.org/amigo/term/GO:0021773	Shank3 Inhba
0.029762258	2	3	25.55166375	Positive regulation of mast cell cytokine production	http://amigo.geneontology.org/amigo/term/GO:0032765	Kit Nr4a3
0.029762258	2	3	25.55166375	Plasma lipoprotein particle oxidation	http://amigo.geneontology.org/amigo/term/GO:0034441	Pla2g7 Apoa4
0.029762258	2	3	25.55166375	Sequestering of BMP from receptor via BMP binding	http://amigo.geneontology.org/amigo/term/GO:0038098	Nbl1 Grem1
0.029762258	2	3	25.55166375	Erythropoietin-mediated signaling pathway	http://amigo.geneontology.org/amigo/term/GO:0038162	Kit Epo
0.029762258	2	3	25.55166375	Transepithelial ammonium transport	http://amigo.geneontology.org/amigo/term/GO:0070634	Rhcg Rhbg
0.029907002	5	35	5.475356517	Positive regulation of vascular associated smooth muscle cell proliferation	http://amigo.geneontology.org/amigo/term/GO:1904707	Adamts1 Nr4a3 Hpgd Mmp2 Jun
0.030139437	22	427	1.974718744	Calcium ion transport	http://amigo.geneontology.org/amigo/term/GO:0006816	Cyp27b1 Stac2 Anxa6 Stc2 Trpm6 Ddit3 Atp2b4 Slc25a25 Gem Epo Trpv6 Itpr2 Stim1 Usp2 Plcg2 Trpv5 Rgs4 Slc35g1 S100a1 Aplnr F2r Ahnak
0.030139437	6	51	4.509117132	Regulation of macrophage activation	http://amigo.geneontology.org/amigo/term/GO:0043030	Lgals9 Nr1d1 Cd200 Ctsc Tlr6 Adgrf5
0.030201322	16	270	2.271259	Gonad development	http://amigo.geneontology.org/amigo/term/GO:0008406	Kit Gata3 Adamts1 Amhr2 Hspa5 Nupr1 Flna Mmp2 Aspm Scx Inhba Serpinb6b Ermp1 Foxo3 Bmpr1b Cebpb
0.030201322	18	321	2.149205362	Regulation of inflammatory response	http://amigo.geneontology.org/amigo/term/GO:0050727	Lgals9 Gata3 Nr1d1 Pbk Il1r1 Zbp1 Usp18 Ctsc Nupr1 Serpine1 Sema7a Nfe2l1 Gpr4 Cd24a Adamts12 Tlr6 Cebpb Fabp4
0.030681493	52	1322	1.507586817	Negative regulation of cell communication	http://amigo.geneontology.org/amigo/term/GO:0010648	Pde1c Hspb1 Fbln1 Kcnq1 Dnajb9 Gata3 Wnt11 Ddit4 Nr1d1 Per1 Bdkrb2 Aspn Pbk Fzd6 Litaf Shank3 Twsg1 Rgs11 Dusp1 Syvn1 Ddit3 Agap2 Atp2b4 Hspa5 Fbn1 Chac1 Kcnc4 Ptpru Htra3 Epo Usp18 Dkk3 Herpud1 Hyou1 Parp14 Pik3ip1 Isg15 Adamtsl2 Tns2 Serpine1 Pmepa1 Gdf15 Rgs4 Nbl1 Aplnr Adamts12 Foxo3 Tlr6 Cyp26b1 Myadm Grem1 Itprip
0.030681493	8	88	3.484317784	Cytokine production involved in immune response	http://amigo.geneontology.org/amigo/term/GO:0002367	Kit Apoa2 Gata3 Il1r1 Nr4a3 Arid5a Sema7a Bst2
0.030681493	8	88	3.484317784	Regulation of cytokine production involved in immune response	http://amigo.geneontology.org/amigo/term/GO:0002718	Kit Apoa2 Gata3 Il1r1 Nr4a3 Arid5a Sema7a Bst2
0.03087732	18	322	2.142530811	Homeostasis of number of cells	http://amigo.geneontology.org/amigo/term/GO:0048872	Kit Slc4a1 Tex15 Gata3 Fstl1 Alas2 Epo Scnn1b Tsc22d3 Isg15 Nfe2l1 Inhba Cd24a F2r Foxo3 Klf2 Adgrf5 Sox4
0.031404503	21	402	2.002182607	Myeloid cell differentiation	http://amigo.geneontology.org/amigo/term/GO:0030099	Kit Slc4a1 Actn1 Gata3 Lox Alas2 Fbn1 Epo Isg15 Klf10 Snx10 Nfe2l1 Inhba Tob2 Foxo3 Jun Sh3pxd2a Klf2 Adgrf5 Cebpb Zbtb16
0.031906234	52	1325	1.504173413	Negative regulation of signaling	http://amigo.geneontology.org/amigo/term/GO:0023057	Pde1c Hspb1 Fbln1 Kcnq1 Dnajb9 Gata3 Wnt11 Ddit4 Nr1d1 Per1 Bdkrb2 Aspn Pbk Fzd6 Litaf Shank3 Twsg1 Rgs11 Dusp1 Syvn1 Ddit3 Agap2 Atp2b4 Hspa5 Fbn1 Chac1 Kcnc4 Ptpru Htra3 Epo Usp18 Dkk3 Herpud1 Hyou1 Parp14 Pik3ip1 Isg15 Adamtsl2 Tns2 Serpine1 Pmepa1 Gdf15 Rgs4 Nbl1 Aplnr Adamts12 Foxo3 Tlr6 Cyp26b1 Myadm Grem1 Itprip
0.032378062	5	36	5.323263281	Epiboly involved in wound healing	http://amigo.geneontology.org/amigo/term/GO:0090505	Scnn1g Col5a1 Scnn1b Flna Plet1
0.032378062	5	36	5.323263281	Positive regulation of epithelial cell apoptotic process	http://amigo.geneontology.org/amigo/term/GO:1904037	Col18a1 Rgcc Gsn Foxo3 Sort1
0.032378062	6	52	4.422403341	Regulation of endothelial cell apoptotic process	http://amigo.geneontology.org/amigo/term/GO:2000351	Col18a1 Angptl4 Gata3 Rgcc Serpine1 Foxo3
0.032378062	5	36	5.323263281	Bile acid metabolic process	http://amigo.geneontology.org/amigo/term/GO:0008206	Kit Nr1d1 Cyp39a1 Ces1g Malrd1
0.032378062	38	893	1.63095726	Carboxylic acid metabolic process	http://amigo.geneontology.org/amigo/term/GO:0019752	Alox12 Kit Ggt5 Slc4a1 Ptgds Amdhd1 Pdk4 Ddit4 Nr1d1 Esrrb Cyp39a1 Me2 Aldh18a1 Atp2b4 Glul Pck1 Them5 Nr4a3 Sds Cyp3a13 Pon3 Nupr1 Hpgd Apoa4 Uroc1 Dio1 Nfe2l1 Ephx1 Cyp2s1 Acacb Hpdl Liph Ces1g Fabp4 Cyp26b1 Malrd1 Acsf2 Cyp4v3
0.032378062	7	70	3.832749562	Negative regulation of actin filament polymerization	http://amigo.geneontology.org/amigo/term/GO:0030837	Gsn Tmod1 Ssh2 Kank3 Tmsb4x Sptbn2 Myadm
0.032378062	5	36	5.323263281	Wound healing, spreading of cells	http://amigo.geneontology.org/amigo/term/GO:0044319	Scnn1g Col5a1 Scnn1b Flna Plet1
0.032378062	5	36	5.323263281	Positive regulation of steroid metabolic process	http://amigo.geneontology.org/amigo/term/GO:0045940	Apoa2 Nr1d1 Apoa4 Ces1g Fdps
0.032378062	7	70	3.832749562	Mesoderm morphogenesis	http://amigo.geneontology.org/amigo/term/GO:0048332	Wnt11 Itgb4 Twsg1 Nr4a3 Fgfr2 Scx Inhba
0.0326374	10	131	2.925763025	Regulation of cellular ketone metabolic process	http://amigo.geneontology.org/amigo/term/GO:0010565	Pdk4 Nr1d1 Atp2b4 Nr4a3 Dkk3 Apoa4 Nfe2l1 Acacb Ces1g Malrd1
0.033109358	14	224	2.395468476	Mesenchymal cell differentiation	http://amigo.geneontology.org/amigo/term/GO:0048762	Sema6b Col1a1 Gata3 Wnt11 Anxa6 Rgcc Olfm1 Fgfr2 Flna Loxl2 Sema7a Sox11 Tmem100 Grem1
0.033989081	3	11	10.45295335	Extracellular regulation of signal transduction	http://amigo.geneontology.org/amigo/term/GO:1900115	Fbn1 Nbl1 Grem1
0.033989081	3	11	10.45295335	Extracellular negative regulation of signal transduction	http://amigo.geneontology.org/amigo/term/GO:1900116	Fbn1 Nbl1 Grem1
0.033989081	21	406	1.98245667	Striated muscle tissue development	http://amigo.geneontology.org/amigo/term/GO:0014706	Plagl1 Cdk1 Btg2 Ly6e Nr4a1 Lox Eln Epo Kel Adamts9 Nupr1 Tsc22d3 Usp2 Scx Rgs4 Pgm5 Dsp Fdps Cyp26b1 Sox11 Grem1
0.033989081	19	353	2.062953022	Regulation of lipid metabolic process	http://amigo.geneontology.org/amigo/term/GO:0019216	Angptl4 Kit Apoa2 Cyp27b1 Pdk4 Nr1d1 Golm1 Sctr Pck1 Nr4a3 Dkk3 Apoa4 Pik3ip1 Nfe2l1 Acacb Adgrf5 Ces1g Fdps Malrd1
0.033989081	3	11	10.45295335	Negative regulation of myelination	http://amigo.geneontology.org/amigo/term/GO:0031642	Tnfrsf21 Ctsc Tmem98
0.033989081	15	250	2.299649737	Response to monosaccharide	http://amigo.geneontology.org/amigo/term/GO:0034284	Pde1c Apoa2 Birc5 Sparc Col6a2 Nr1d1 Adcy5 Krt18 Slc29a1 Glul Pck1 Unc13b Txnip Foxo3 Sox4
0.033989081	3	11	10.45295335	Skin morphogenesis	http://amigo.geneontology.org/amigo/term/GO:0043589	Col1a1 Itgb4 Col1a2
0.033989081	3	11	10.45295335	Spindle midzone assembly	http://amigo.geneontology.org/amigo/term/GO:0051255	Aurkb Racgap1 Prc1
0.033989081	3	11	10.45295335	Bone trabecula formation	http://amigo.geneontology.org/amigo/term/GO:0060346	Col1a1 Mmp2 Grem1
0.033989081	3	11	10.45295335	Eyelid development in camera-type eye	http://amigo.geneontology.org/amigo/term/GO:0061029	Inhba Jun Sox11
0.033989081	3	11	10.45295335	Regulation of bile acid biosynthetic process	http://amigo.geneontology.org/amigo/term/GO:0070857	Nr1d1 Ces1g Malrd1
0.034183132	18	327	2.109770401	Cellular response to chemical stress	http://amigo.geneontology.org/amigo/term/GO:0062197	Hspb1 Bdkrb2 Ddit3 Efhd1 Nr4a3 Epo Mmp2 Apoa4 Tbc1d24 Nfe2l1 Rcsd1 Ermp1 Lrrc8e Foxo3 Tlr6 Jun Rhob Klf2
0.034618849	11	155	2.720015818	BMP signaling pathway	http://amigo.geneontology.org/amigo/term/GO:0030509	Fstl1 Twsg1 Fbn1 Htra3 Scx Gdf15 Nbl1 Bmpr1b Sox11 Tmem100 Grem1
0.035036163	20	381	2.011942027	Regulation of supramolecular fiber organization	http://amigo.geneontology.org/amigo/term/GO:1902903	Spire2 Map2 Hspa8 Wnt11 Rgcc Shank3 Gsn Tmod1 Arpc1b Eln Flna Inpp5j Ssh2 Rgs4 Sh3pxd2b Cdc42ep4 Kank3 Tmsb4x Sptbn2 Myadm
0.035057275	5	37	5.1793913	Epiboly	http://amigo.geneontology.org/amigo/term/GO:0090504	Scnn1g Col5a1 Scnn1b Flna Plet1
0.035366426	59	1560	1.44956554	Negative regulation of response to stimulus	http://amigo.geneontology.org/amigo/term/GO:0048585	Alox12 Lgals9 Sema6b Pde1c Hspb1 Fbln1 Dnajb9 Gata3 Wnt11 Ddit4 Nr1d1 Per1 Bdkrb2 Aspn Pbk Fzd6 Litaf Pros1 Twsg1 Rgs11 Dusp1 Syvn1 Ddit3 Agap2 Col3a1 Atp2b4 Hspa5 Fbn1 Chac1 Nr4a3 Ptpru Htra3 Epo Usp18 Dkk3 Herpud1 Hyou1 Parp14 Pik3ip1 Isg15 Adamtsl2 Tns2 Serpine1 Sema7a Pmepa1 Gdf15 Rgs4 Nbl1 Aplnr Serpinb9 Cd24a Adamts12 Foxo3 Tlr6 Cyp26b1 Myadm Thbd Grem1 Itprip
0.036035561	18	329	2.096945049	Chromosome segregation	http://amigo.geneontology.org/amigo/term/GO:0007059	Ccne1 Tex15 Ncapg Cdc6 Birc5 Aurkb Top2a Racgap1 Dusp1 Nuf2 Bub1 Gem Kntc1 Mki67 Prc1 Bub1b Hecw2 Kif18b
0.036189581	7	72	3.726284297	Ovarian follicle development	http://amigo.geneontology.org/amigo/term/GO:0001541	Kit Mmp2 Inhba Ermp1 Foxo3 Bmpr1b Cebpb
0.036224316	4	23	6.665651412	Negative regulation of nervous system process	http://amigo.geneontology.org/amigo/term/GO:0031645	Tnfrsf21 Kcnc4 Ctsc Tmem98
0.036224316	4	23	6.665651412	Negative regulation of chondrocyte differentiation	http://amigo.geneontology.org/amigo/term/GO:0032331	Ltbp3 Rflna Adamts12 Grem1
0.036224316	61	1627	1.436986621	Generation of neurons	http://amigo.geneontology.org/amigo/term/GO:0048699	Sema6b Hspb1 Kit Nav1 Map2 Gata3 Wnt11 Ddit4 Btg2 Nr1d1 Tshr Emb Stmn4 Shank3 Adamts1 Racgap1 Tnfrsf12a Tnfrsf21 Hexa Raph1 Col3a1 Il1r1 Efhd1 Plxna2 Olfm1 Hspa5 Postn Mme Nr4a3 Epo Kel Wee1 Flna Mmp2 Trak1 Aspm Inpp5j Tmem98 Tbc1d24 Sema7a Atf5 Nfe2l1 Rap1gap2 Nbl1 Adgrf1 Inhba Sdk2 Hecw2 Nrep Tubb2b Adra2c Cd24a Foxo3 Bmpr1b Jun Cebpb Tubb2a Sox11 Pdzd7 Pak6 Sox4
0.036224316	4	23	6.665651412	Establishment of skin barrier	http://amigo.geneontology.org/amigo/term/GO:0061436	Alox12 Sfn Cldn4 Cyp26b1
0.036224316	4	23	6.665651412	Negative regulation of biomineral tissue development	http://amigo.geneontology.org/amigo/term/GO:0070168	Aspn Ltbp3 Rflna Grem1
0.036237867	6	54	4.258610625	Collagen biosynthetic process	http://amigo.geneontology.org/amigo/term/GO:0032964	Col1a1 Rgcc Col5a1 Scx F2r Serpinh1
0.036512693	8	92	3.332825706	Negative regulation of cation transmembrane transport	http://amigo.geneontology.org/amigo/term/GO:1904063	Kcnq1 Fgf12 Gem Epo Kel Rgs4 Hecw2 Kcne1l
0.036512693	15	253	2.272381163	Negative regulation of cytokine production	http://amigo.geneontology.org/amigo/term/GO:0001818	Lgals9 Apoa2 Fbln1 Gata3 Wnt11 Rgcc Tnfrsf21 Twsg1 Ddit3 Anxa4 Serpinb1a Bst2 Cd24a Tlr6 Klf2
0.036512693	38	904	1.611111542	Hemopoiesis	http://amigo.geneontology.org/amigo/term/GO:0030097	Lgals9 Hspb1 Kit Slc4a1 Apobec3 Dnajb9 Actn1 Gata3 Mknk2 Top2a Tshr Twsg1 Lox Alas2 Fbn1 Pck1 Col24a1 Epo Plcg2 Tmem98 Isg15 Anln Klf10 Snx10 Nfe2l1 Inhba Cd24a Tob2 Foxo3 Jun Sh3pxd2a Klf2 Adgrf5 Cebpb Cyp26b1 Zbtb16 Cebpd Sox4
0.036512693	8	92	3.332825706	Negative regulation of leukocyte proliferation	http://amigo.geneontology.org/amigo/term/GO:0070664	Lgals9 Tnfrsf21 Twsg1 Cd24a Vtcn1 Cebpb Sox11 Grem1
0.036779652	11	157	2.685365935	Female gamete generation	http://amigo.geneontology.org/amigo/term/GO:0007292	Spire2 Ybx2 Top2a Adamts1 Cdc25b Hpgd Aspm Inhba Foxo3 Bmpr1b Tdrd5
0.036799293	38	905	1.609331308	Oxoacid metabolic process	http://amigo.geneontology.org/amigo/term/GO:0043436	Alox12 Kit Ggt5 Slc4a1 Ptgds Amdhd1 Pdk4 Ddit4 Nr1d1 Esrrb Cyp39a1 Me2 Aldh18a1 Atp2b4 Glul Pck1 Them5 Nr4a3 Sds Cyp3a13 Pon3 Nupr1 Hpgd Apoa4 Uroc1 Dio1 Nfe2l1 Ephx1 Cyp2s1 Acacb Hpdl Liph Ces1g Fabp4 Cyp26b1 Malrd1 Acsf2 Cyp4v3
0.036915473	9	113	3.052632395	Renal system process	http://amigo.geneontology.org/amigo/term/GO:0003014	Slc4a1 Kcnq1 Sctr Gsn Trpv5 Cldn4 F2r Adgrf5 Slc4a5
0.037667962	39	937	1.595274631	Organic acid metabolic process	http://amigo.geneontology.org/amigo/term/GO:0006082	Alox12 Kit Ggt5 Slc4a1 Ptgds Amdhd1 Pdk4 Ddit4 Nr1d1 Esrrb Cyp39a1 Me2 Aldh18a1 Atp2b4 Glul Pck1 Them5 Nr4a3 Spp1 Sds Cyp3a13 Pon3 Nupr1 Hpgd Apoa4 Uroc1 Dio1 Nfe2l1 Ephx1 Cyp2s1 Acacb Hpdl Liph Ces1g Fabp4 Cyp26b1 Malrd1 Acsf2 Cyp4v3
0.038172403	18	332	2.077996751	Aging	http://amigo.geneontology.org/amigo/term/GO:0007568	Alox12 Cyp27b1 Cdk1 Aurkb Litaf Cdkn1a Gsn Pck1 Mme Rad54l Epo Ctsc Col4a2 Mmp2 Serpine1 Igfbp2 Foxo3 Jun
0.038172403	11	158	2.668369948	Response to hydrogen peroxide	http://amigo.geneontology.org/amigo/term/GO:0042542	Col1a1 Slc4a1 Dusp1 Nr4a3 Mmp2 Txnip Gja3 Foxo3 Jun Rhob Klf2
0.038446538	9	114	3.025854918	Pyruvate metabolic process	http://amigo.geneontology.org/amigo/term/GO:0006090	Slc4a1 Pdk4 Ddit4 Esrrb Me2 Pck1 Nr4a3 Sds Nupr1
0.038446538	6	55	4.181181341	Neuromuscular junction development	http://amigo.geneontology.org/amigo/term/GO:0007528	Shank3 Tmeff1 Unc13b Col4a5 Col4a1 F2r
0.038446538	65	1765	1.411494173	Neurogenesis	http://amigo.geneontology.org/amigo/term/GO:0022008	Sema6b Hspb1 Kit Nav1 Map2 Gata3 Wnt11 Ddit4 Btg2 Itgb4 Nr1d1 Tshr Emb Stmn4 Shank3 Adamts1 Racgap1 Tnfrsf12a Tnfrsf21 Hexa Raph1 Col3a1 Il1r1 Efhd1 Plxna2 Olfm1 Hspa5 Gsn Chac1 Postn Mme Nr4a3 Epo Kel Wee1 Flna Mmp2 Trak1 Aspm Inpp5j Tmem98 Tbc1d24 Sema7a Atf5 Nfe2l1 Rap1gap2 Bace2 Nbl1 Adgrf1 Inhba Sdk2 Hecw2 Nrep Tubb2b Adra2c Cd24a Foxo3 Bmpr1b Jun Cebpb Tubb2a Sox11 Pdzd7 Pak6 Sox4
0.038446538	6	55	4.181181341	Heart valve development	http://amigo.geneontology.org/amigo/term/GO:0003170	Gata3 Olfm1 Adamts9 Scx Aplnr Sox4
0.038446538	6	55	4.181181341	Endothelial cell apoptotic process	http://amigo.geneontology.org/amigo/term/GO:0072577	Col18a1 Angptl4 Gata3 Rgcc Serpine1 Foxo3
0.038581264	35	818	1.639929519	Positive regulation of immune system process	http://amigo.geneontology.org/amigo/term/GO:0002684	Lgals9 Kit Slc4a1 Dnajb9 Gata3 Hspa8 Rgcc Cdkn1a Pla2g7 Tnfrsf21 Irf7 Il1r1 C4bp Pck1 Zbp1 Nr4a3 Unc13b Epo Ctsc Plcg2 Serpine1 Arid5a Klf10 Sema7a Igfbp2 S100a14 Mfap4 Cd24a Vtcn1 Tlr6 Jun Blnk Zbtb16 Ifi204 Sox4
0.039600311	24	498	1.847108223	Calcium ion homeostasis	http://amigo.geneontology.org/amigo/term/GO:0055074	Cyp27b1 Anxa6 Stc2 Bdkrb2 Adcy5 Ddit3 Atp2b4 Ptgfr Spp1 Epo Kel Trpv6 Itpr2 Stim1 Herpud1 Plcg2 Trpv5 Snx10 Slc35g1 Gpr4 Aplnr Cd24a F2r Kcnk3
0.039844906	7	74	3.62557391	Positive regulation of DNA biosynthetic process	http://amigo.geneontology.org/amigo/term/GO:2000573	Chtf18 Pkib Aurkb Rgcc Smoc2 Parm1 Grem1
0.039844906	7	74	3.62557391	Skeletal muscle cell differentiation	http://amigo.geneontology.org/amigo/term/GO:0035914	Plagl1 Btg2 Nr4a1 Nupr1 Scx Cyp26b1 Sox11
0.040244488	35	821	1.633937085	Cell-cell adhesion	http://amigo.geneontology.org/amigo/term/GO:0098609	Alox12 Lgals9 Hspb1 Kit Fblim1 Slc4a1 B4galnt2 Gata3 Cldn7 Emb Rgcc Cd200 Tnfrsf21 Twsg1 Dsc2 Kif26b Cd93 Pck1 Nr4a3 Ptpru Sparcl1 Epo Apoa4 Igfbp2 Npnt Sdk2 Mbp Cd24a Cldn4 Vtcn1 Dsp Cebpb Zbtb16 Myadm Sox4
0.040244488	4	24	6.387915937	Negative regulation of biomineralization	http://amigo.geneontology.org/amigo/term/GO:0110150	Aspn Ltbp3 Rflna Grem1
0.040244488	4	24	6.387915937	Regulation of cellular response to vascular endothelial growth factor stimulus	http://amigo.geneontology.org/amigo/term/GO:1902547	Smoc2 Atp2b4 Adamts12 Ptp4a3
0.040244488	4	24	6.387915937	Negative regulation of viral entry into host cell	http://amigo.geneontology.org/amigo/term/GO:0046597	Ly6e Ifitm3 Gsn Ifitm7
0.040322946	15	257	2.237013363	Regulation of mitotic cell cycle phase transition	http://amigo.geneontology.org/amigo/term/GO:1901990	Cdc6 Birc5 Cdk1 Aurkb Rgcc Adamts1 Cdkn1a Dusp1 Cdc25b Bub1 Kntc1 Dtl Bub1b Hecw2 Sox4
0.040322946	3	12	9.581873905	Hemoglobin biosynthetic process	http://amigo.geneontology.org/amigo/term/GO:0042541	Alas2 Epo Inhba
0.040322946	3	12	9.581873905	Elastic fiber assembly	http://amigo.geneontology.org/amigo/term/GO:0048251	Lox Ltbp3 Mfap4
0.040322946	3	12	9.581873905	Determination of dorsal/ventral asymmetry	http://amigo.geneontology.org/amigo/term/GO:0048262	Ddit3 Nbl1 Grem1
0.040322946	3	12	9.581873905	Determination of dorsal identity	http://amigo.geneontology.org/amigo/term/GO:0048263	Ddit3 Nbl1 Grem1
0.040565084	5	39	4.91378149	Erythrocyte development	http://amigo.geneontology.org/amigo/term/GO:0048821	Slc4a1 Alas2 Epo Klf2 Adgrf5
0.041653092	9	116	2.973685005	Regulation of DNA biosynthetic process	http://amigo.geneontology.org/amigo/term/GO:2000278	Chtf18 Pkib Aurkb Rgcc Cdkn1a Smoc2 Dusp1 Parm1 Grem1
0.041653092	9	116	2.973685005	Cellular response to topologically incorrect protein	http://amigo.geneontology.org/amigo/term/GO:0035967	Derl3 Dnajb9 Hspa8 Stc2 Sdf2l1 Ddit3 Hspa5 Herpud1 Ermp1
0.041766316	8	95	3.227578579	Cellular response to unfolded protein	http://amigo.geneontology.org/amigo/term/GO:0034620	Derl3 Dnajb9 Hspa8 Stc2 Ddit3 Hspa5 Herpud1 Ermp1
0.041830042	11	161	2.618648769	Regulation of response to wounding	http://amigo.geneontology.org/amigo/term/GO:1903034	Alox12 Pros1 Smoc2 Tnfrsf12a Flna Acta2 Serpine1 Cd24a Cldn4 F2r Thbd
0.044349982	8	96	3.193957968	T cell mediated immunity	http://amigo.geneontology.org/amigo/term/GO:0002456	Gata3 Hspa8 Il1r1 Ctsc Rab27a Arid5a Serpinb9 Cd24a
0.044407069	12	186	2.472741653	Negative regulation of cell-cell adhesion	http://amigo.geneontology.org/amigo/term/GO:0022408	Alox12 Lgals9 Hspb1 B4galnt2 Rgcc Tnfrsf21 Twsg1 Mbp Cd24a Vtcn1 Cebpb Myadm
0.044551657	7	76	3.53016407	Endoplasmic reticulum unfolded protein response	http://amigo.geneontology.org/amigo/term/GO:0030968	Derl3 Dnajb9 Stc2 Ddit3 Hspa5 Herpud1 Ermp1
0.044949956	2	4	19.16374781	Epoxide metabolic process	http://amigo.geneontology.org/amigo/term/GO:0097176	Alox12 Ephx1
0.044949956	2	4	19.16374781	Negative regulation of bone mineralization involved in bone maturation	http://amigo.geneontology.org/amigo/term/GO:1900158	Rflna Grem1
0.044949956	2	4	19.16374781	Negative regulation of intrinsic apoptotic signaling pathway in response to osmotic stress	http://amigo.geneontology.org/amigo/term/GO:1902219	Bdkrb2 Epo
0.044949956	2	4	19.16374781	Negative regulation of endodermal cell differentiation	http://amigo.geneontology.org/amigo/term/GO:1903225	Col5a2 Col5a1
0.044949956	2	4	19.16374781	Cellular response to aldosterone	http://amigo.geneontology.org/amigo/term/GO:1904045	Scnn1g Scnn1b
0.044949956	2	4	19.16374781	Phosphagen metabolic process	http://amigo.geneontology.org/amigo/term/GO:0006599	Ckmt1 Ckb
0.044949956	2	4	19.16374781	Phosphocreatine metabolic process	http://amigo.geneontology.org/amigo/term/GO:0006603	Ckmt1 Ckb
0.044949956	2	4	19.16374781	Citrulline biosynthetic process	http://amigo.geneontology.org/amigo/term/GO:0019240	Aldh18a1 Atp2b4
0.044949956	2	4	19.16374781	Histidine catabolic process to glutamate and formamide	http://amigo.geneontology.org/amigo/term/GO:0019556	Amdhd1 Uroc1
0.044949956	2	4	19.16374781	Histidine catabolic process to glutamate and formate	http://amigo.geneontology.org/amigo/term/GO:0019557	Amdhd1 Uroc1
0.044949956	25	534	1.794358409	Morphogenesis of an epithelium	http://amigo.geneontology.org/amigo/term/GO:0002009	Scnn1g Alox12 Ripk4 Gata3 Wnt11 Fzd6 Shank3 Kif26b Col5a1 Shroom3 Tead2 Scnn1b Flna Col4a1 Mmp2 St14 Plet1 Frem2 Npnt Aplnr Adamts12 Rhob Sox11 Grem1 Sox4
0.044949956	12	187	2.459518436	Positive regulation of ion transmembrane transport	http://amigo.geneontology.org/amigo/term/GO:0034767	Kcnq1 Stac2 Shank3 Stim1 Flna Plcg2 Lrrc52 S100a1 Aplnr F2r Lrrc55 Kcne1l
0.044949956	2	4	19.16374781	Sequestering of BMP in extracellular matrix	http://amigo.geneontology.org/amigo/term/GO:0035582	Fbn1 Nbl1
0.044949956	2	4	19.16374781	Parathyroid hormone secretion	http://amigo.geneontology.org/amigo/term/GO:0035898	Gata3 Trpv6
0.044949956	6	58	3.96491334	Aorta development	http://amigo.geneontology.org/amigo/term/GO:0035904	Lox Col3a1 Adamts9 Aplnr Adamts6 Sox4
0.044949956	2	4	19.16374781	Response to erythropoietin	http://amigo.geneontology.org/amigo/term/GO:0036017	Kit Epo
0.044949956	2	4	19.16374781	Cellular response to erythropoietin	http://amigo.geneontology.org/amigo/term/GO:0036018	Kit Epo
0.044949956	2	4	19.16374781	Phosphagen biosynthetic process	http://amigo.geneontology.org/amigo/term/GO:0042396	Ckmt1 Ckb
0.044949956	2	4	19.16374781	Formamide metabolic process	http://amigo.geneontology.org/amigo/term/GO:0043606	Amdhd1 Uroc1
0.044949956	59	1587	1.424903744	Positive regulation of molecular function	http://amigo.geneontology.org/amigo/term/GO:0044093	Alox12 Lgals9 Ripk4 Kit Fbln1 Cyp27b1 Gata3 Hspa8 Wnt11 Stac2 Cdc6 Chtf18 Pkib Aurkb Rgcc Shank3 Cd200 Racgap1 Cdkn1a Guca2a Ddit3 Agap2 Atp2b4 Gsn Fbn1 Cdc25b Iqgap3 Epo Fgfr2 Stim1 Tbc1d9 Apoa4 Antxr1 Plcg2 Eda2r Parm1 Tbc1d24 Acer2 Rgs4 Rap1gap2 Dap Lrrc52 Npnt Arhgap11a Adgrf1 Mbp Sgsm1 S100a1 Adra2c Cd24a Cldn4 F2r Tlr6 Jun Sipa1 Arhgdig Pak6 Grem1 Lrrc55
0.044949956	25	536	1.787663042	Small molecule biosynthetic process	http://amigo.geneontology.org/amigo/term/GO:0044283	Alox12 Ggt5 Cyp27b1 Ptgds Isyna1 Pdk4 Nr1d1 Cyp39a1 Aldh18a1 Atp2b4 Glul Pck1 Spp1 Sds Dkk3 Chst15 Apoa4 Plcg2 Acer2 Ephx1 Acacb Liph Ces1g Fdps Malrd1
0.044949956	36	862	1.600684272	Leukocyte activation	http://amigo.geneontology.org/amigo/term/GO:0045321	Lgals9 Hspb1 Kit Slc4a1 Dnajb9 Ptgds Gata3 Nr1d1 Tshr Cd200 Cdkn1a Tnfrsf21 Twsg1 Gsn Pck1 Nr4a3 Ung Epo Ctsc Scnn1b Elf4 Rab27a Plcg2 Tmem98 Igfbp2 Cd24a Vtcn1 Tlr6 Jun Adgrf5 Cebpb Blnk Cyp26b1 Sox11 Zbtb16 Sox4
0.044949956	2	4	19.16374781	Phosphocreatine biosynthetic process	http://amigo.geneontology.org/amigo/term/GO:0046314	Ckmt1 Ckb
0.044949956	18	340	2.029102709	Rhythmic process	http://amigo.geneontology.org/amigo/term/GO:0048511	Ptgds Cdk1 Nr1d1 Per1 Top2a Adamts1 Noct Hspa5 Usp2 Klf10 Dtl Atf5 Ciart Inhba Cldn4 Foxo3 Bmpr1b Jun
0.044949956	14	237	2.264071471	Skeletal system morphogenesis	http://amigo.geneontology.org/amigo/term/GO:0048705	Col1a1 Anxa6 Ltbp3 Fgfr2 Mmp2 Scx Rflna Matn1 Sh3pxd2b Bmpr1b Cyp26b1 Sox11 Serpinh1 Grem1
0.044949956	11	164	2.570746658	Regulation of cell division	http://amigo.geneontology.org/amigo/term/GO:0051302	Cdc6 Aurkb Esrrb Racgap1 Cdc25b Aspm Txnip Prc1 E2f8 Sfn Kif18b
0.044949956	2	4	19.16374781	Cellular response to potassium ion starvation	http://amigo.geneontology.org/amigo/term/GO:0051365	Pck1 Jun
0.044949956	6	58	3.96491334	Negative regulation of nuclear division	http://amigo.geneontology.org/amigo/term/GO:0051784	Birc5 Aurkb Dusp1 Bub1 Kntc1 Bub1b
0.044949956	2	4	19.16374781	Glomerular mesangial cell development	http://amigo.geneontology.org/amigo/term/GO:0072144	Acta2 Gpr4
0.044949956	2	4	19.16374781	Negative regulation of fibroblast growth factor production	http://amigo.geneontology.org/amigo/term/GO:0090272	Wnt11 Rgcc
0.045095138	27	594	1.742158892	Cellular response to hormone stimulus	http://amigo.geneontology.org/amigo/term/GO:0032870	Scnn1g Fosb Kit Cdc6 Pdk4 Ddit4 Nr1d1 Per1 Tshr Esrrb Fbxo32 Nr4a1 Dusp1 Fbn1 Pck1 Ptgfr Nr4a3 Pik3r3 Scnn1b Tns2 Arid5a Gdf15 Igfbp2 Cpeb2 Inhba Foxo3 Bglap3
0.045218759	17	315	2.068468018	Calcium ion transmembrane transport	http://amigo.geneontology.org/amigo/term/GO:0070588	Stac2 Anxa6 Trpm6 Ddit3 Atp2b4 Slc25a25 Gem Trpv6 Itpr2 Stim1 Plcg2 Trpv5 Slc35g1 S100a1 Aplnr F2r Ahnak
0.045383493	9	119	2.898718156	Polyol metabolic process	http://amigo.geneontology.org/amigo/term/GO:0019751	Cyp27b1 Isyna1 Pck1 Sgpp2 Plcg2 Inpp5j Acer2 Ephx1 Myof
0.045383493	9	119	2.898718156	Negative regulation of transmembrane receptor protein serine/threonine kinase signaling pathway	http://amigo.geneontology.org/amigo/term/GO:0090101	Aspn Twsg1 Hspa5 Fbn1 Htra3 Adamtsl2 Pmepa1 Nbl1 Grem1
0.046025073	5	41	4.674084832	Positive regulation of potassium ion transmembrane transport	http://amigo.geneontology.org/amigo/term/GO:1901381	Kcnq1 Flna Lrrc52 Lrrc55 Kcne1l
0.046025073	5	41	4.674084832	Negative regulation of response to endoplasmic reticulum stress	http://amigo.geneontology.org/amigo/term/GO:1903573	Dnajb9 Syvn1 Hspa5 Herpud1 Hyou1
0.046025073	5	41	4.674084832	Cellular response to osmotic stress	http://amigo.geneontology.org/amigo/term/GO:0071470	Bdkrb2 Efhd1 Epo Rcsd1 Lrrc8e
0.046092946	3	13	8.844806682	Keratinocyte development	http://amigo.geneontology.org/amigo/term/GO:0003334	Dnase1l2 Fosl2 Sfn
0.046092946	3	13	8.844806682	Regulation of metallopeptidase activity	http://amigo.geneontology.org/amigo/term/GO:1905048	Antxr1 Mbp Cldn4
0.046092946	30	684	1.68103051	Cellular ion homeostasis	http://amigo.geneontology.org/amigo/term/GO:0006873	Ckb Slc4a1 Anxa6 Stc2 Bdkrb2 Atp12a Adcy5 Alas2 Ddit3 Slc9a4 Atp2b4 Ptgfr Atp6v0d2 Spp1 Epo Kel Trpv6 Itpr2 Rhcg Stim1 Herpud1 Plcg2 Trpv5 Slc35g1 Gpr4 Aplnr Cd24a F2r Kcnk3 Slc4a5
0.046092946	3	13	8.844806682	Protein oxidation	http://amigo.geneontology.org/amigo/term/GO:0018158	Apoa2 Lox Loxl2
0.046092946	8	98	3.128775153	Bone morphogenesis	http://amigo.geneontology.org/amigo/term/GO:0060349	Col1a1 Anxa6 Ltbp3 Scx Matn1 Bmpr1b Cyp26b1 Serpinh1
0.046092946	3	13	8.844806682	Membrane repolarization during cardiac muscle cell action potential	http://amigo.geneontology.org/amigo/term/GO:0086013	Kcnq1 Flna Kcne1l
0.047279882	16	291	2.107353711	Intrinsic apoptotic signaling pathway	http://amigo.geneontology.org/amigo/term/GO:0097193	Hspb1 Ddit4 Bdkrb2 Cdkn1a Syvn1 Ddit3 Chac1 Epo Nupr1 Herpud1 Hyou1 Eda2r Sfn Cebpb Tmem117 Ifi204
0.047279882	6	59	3.897711419	Response to interferon-beta	http://amigo.geneontology.org/amigo/term/GO:0035456	Ifitm3 Ifit1 Bst2 Ifitm7 Ifi204 Ifit3
0.047279882	6	59	3.897711419	Monocyte chemotaxis	http://amigo.geneontology.org/amigo/term/GO:0002548	Pla2g7 Dusp1 Serpine1 Nbl1 S100a14 Grem1
0.047279882	6	59	3.897711419	Positive regulation of cytokine production involved in immune response	http://amigo.geneontology.org/amigo/term/GO:0002720	Kit Gata3 Il1r1 Nr4a3 Arid5a Sema7a
0.04739797	4	26	5.896537788	Negative regulation of potassium ion transmembrane transport	http://amigo.geneontology.org/amigo/term/GO:1901380	Kcnq1 Kel Rgs4 Kcne1l
0.04739797	4	26	5.896537788	Melanocyte differentiation	http://amigo.geneontology.org/amigo/term/GO:0030318	Kit Adamts9 Rab27a Mreg
0.04739797	4	26	5.896537788	Animal organ maturation	http://amigo.geneontology.org/amigo/term/GO:0048799	Gata3 Rflna Snx10 Grem1
0.04739797	4	26	5.896537788	Trabecula formation	http://amigo.geneontology.org/amigo/term/GO:0060343	Col1a1 Adamts1 Mmp2 Grem1
0.04784102	13	215	2.317476479	Regulation of cell-substrate adhesion	http://amigo.geneontology.org/amigo/term/GO:0010810	Col1a1 Fbln1 Ccdc80 Smoc2 Postn Spp1 Flna Plet1 Serpine1 Acer2 Npnt Myadm Grem1
0.04784102	13	215	2.317476479	Lipid modification	http://amigo.geneontology.org/amigo/term/GO:0030258	Alox12 Apoa2 B4galnt2 Pdk4 Pla2g7 Nr4a3 Cyp3a13 Apoa4 Sgpp2 Inpp5j Cerk Acacb Cyp4v3
0.049224068	7	79	3.396107207	Negative regulation of chromosome organization	http://amigo.geneontology.org/amigo/term/GO:2001251	Birc5 Aurkb Top2a Dusp1 Bub1 Kntc1 Bub1b
0.049224068	7	79	3.396107207	Myeloid cell development	http://amigo.geneontology.org/amigo/term/GO:0061515	Kit Slc4a1 Alas2 Fbn1 Epo Klf2 Adgrf5
0.049224068	5	42	4.562797098	Transforming growth factor beta production	http://amigo.geneontology.org/amigo/term/GO:0071604	Fbln1 Wnt11 Cd200 Ltbp3 Cd24a
0.049441876	10	144	2.66163164	Cellular response to hypoxia	http://amigo.geneontology.org/amigo/term/GO:0071456	Hif3a Stc2 Rgcc Slc29a1 Pck1 Hyou1 Cpeb2 Foxo3 Kcnk3 Fndc1
