# Supplementary material for: The critical role of the proto-oncogene c-Kit in TSC renal cystogenesis
Source: EMBO Mol Med. 2025 Dec 22;18(2):575–98. doi: 10.1038/s44321-025-00360-x (PMC12905254; doi:10.1038/s44321-025-00360-x)
Supplement: Supplementary file 7 — Dataset EV6 [file 44321_2025_360_MOESM7_ESM.zip › Dataset EV6/EMM-2025-22130_DatasetEV6.csv]

Enrichment FDR	nGenes	Pathway Genes	Fold Enrichment	Pathway	URL	Genes
0.00387	14	125	2.81737931	Cell cycle	http://www.genome.jp/kegg-bin/show_pathway?mmu04110	Ccne1 Dbf4 Tgfb1 Gadd45b E2f2 Cdk1 Cdkn1a Cdc25b Gadd45a Tgfb2 Bub1b Cdk6 Mcm3 Sfn
0.01364	14	149	2.363573247	Phospholipase D signaling pathway	http://www.genome.jp/kegg-bin/show_pathway?mmu04072	Kit Cyth4 Avpr1a Pik3cg Pik3r5 Adcy5 Pip5k1b Pik3r3 Adcy7 Plcg2 Lpar1 Pik3cd F2r Prkca
0.03305	24	357	1.691104028	PI3K-Akt signaling pathway	http://www.genome.jp/kegg-bin/show_pathway?mmu04151	Itgb7 Ccne1 Kit Epor Pik3cg Itgb4 Pik3r5 Osmr Nr4a1 Cdkn1a Thbs2 Fn1 Pik3r3 Ppp2r2c Il4ra Fgfr2 Gnb5 Lpar1 Itga9 Pik3cd Cdk6 F2r Prkaa1 Prkca
0.05024	20	294	1.711236219	MAPK signaling pathway	http://www.genome.jp/kegg-bin/show_pathway?mmu04010	Tgfb1 Map3k20 Kit Gadd45b Fos Map3k1 Nr4a1 Map3k8 Cdc25b Mecom Fgfr2 Myd88 Rac2 Gadd45a Dusp8 Tgfb2 Prkca Cd14 Jun Prkcb
0.06807	4	27	3.726692209	Collecting duct acid secretion	http://www.genome.jp/kegg-bin/show_pathway?mmu04966	Slc4a1 Atp6v1c2 Atp6v1g3 Atp6v0d2
			Enrichment FDR		Enrichment FDR
		1	0.00387	Cell cycle	0.00387
		3	0.03305	PI3K-Akt signaling pathway	0.03305
		4	0.05024	MAPK signaling pathway	0.05024
		5	0.06807	Collecting duct acid secretion	0.06807
