# Supplementary material for: The critical role of the proto-oncogene c-Kit in TSC renal cystogenesis
Source: EMBO Mol Med. 2025 Dec 22;18(2):575–98. doi: 10.1038/s44321-025-00360-x (PMC12905254; doi:10.1038/s44321-025-00360-x)
Supplement: Supplementary file 8 — Dataset EV7 [file 44321_2025_360_MOESM8_ESM.zip]

Archive with 5 entries (4 files):
- Dataset EV7/
- Dataset EV7/EMM-2025-22130_DatasetEV7.csv
- __MACOSX/Dataset EV7/._EMM-2025-22130_DatasetEV7.csv
- Dataset EV7/Legend Dataset EV7.txt
- __MACOSX/Dataset EV7/._Legend Dataset EV7.txt
