# Supplementary material for: The critical role of the proto-oncogene c-Kit in TSC renal cystogenesis
Source: EMBO Mol Med. 2025 Dec 22;18(2):575–98. doi: 10.1038/s44321-025-00360-x (PMC12905254; doi:10.1038/s44321-025-00360-x)
Supplement: Supplementary file 8 — Dataset EV7 [file 44321_2025_360_MOESM8_ESM.zip › Dataset EV7/EMM-2025-22130_DatasetEV7.csv]

Enrichment FDR	nGenes	Pathway Genes	Fold Enrichment	Pathway	URL	Genes
0.0042186	12	125	3.67943958	Cell cycle	http://www.genome.jp/kegg-bin/show_pathway?mmu04110	Ccne1 Mcm5 Gadd45b Cdc6 Cdk1 Cdkn1a Cdc25b Bub1 Wee1 Gadd45a Bub1b Sfn
0.016387705	5	27	7.097684374	Collecting duct acid secretion	http://www.genome.jp/kegg-bin/show_pathway?mmu04966	Atp4a Slc4a1 Atp6v1c2 Atp6v1g3 Atp6v0d2
0.016387705	21	357	2.254558566	PI3K-Akt signaling pathway	http://www.genome.jp/kegg-bin/show_pathway?mmu04151	Col6a1 Col1a1 Ccne1 Kit Ddit4 Col6a2 Itgb4 Nr4a1 Cdkn1a Pck1 Pik3r3 Spp1 Col1a2 Epo Fgfr2 Col4a5 Col4a1 Col4a2 Col6a3 F2r Foxo3
0.019251456	18	294	2.346581365	MAPK signaling pathway	http://www.genome.jp/kegg-bin/show_pathway?mmu04010	Hspb1 Kit Gadd45b Hspa8 Mknk2 Nr4a1 Dusp1 Map3k8 Ddit3 Il1r1 Cdc25b Map3k6 Fgfr2 Flna Gadd45a Dusp8 Jun Flnc
						Enrichment FDR
					Cell cycle	0.0042186
					Collecting duct acid secretion	0.016387705
					PI3K-Akt signaling pathway	0.016387705
					MAPK signaling pathway	0.019251456
