# Supplementary material for: The critical role of the proto-oncogene c-Kit in TSC renal cystogenesis
Source: EMBO Mol Med. 2025 Dec 22;18(2):575–98. doi: 10.1038/s44321-025-00360-x (PMC12905254; doi:10.1038/s44321-025-00360-x)
Supplement: Supplementary file 9 — Source data Fig. 1 [file 44321_2025_360_MOESM9_ESM.zip]

Archive with 40 entries (33 files):
- EMM-2025-22130_SourceDataForFigure1A-F 10-28-25/
- EMM-2025-22130_SourceDataForFigure1A-F 10-28-25/1A/
- EMM-2025-22130_SourceDataForFigure1A-F 10-28-25/1A/Figure 1A RNASeq Table.tif
- EMM-2025-22130_SourceDataForFigure1A-F 10-28-25/1B/
- EMM-2025-22130_SourceDataForFigure1A-F 10-28-25/1B/Fig. 1B.xls
- EMM-2025-22130_SourceDataForFigure1A-F 10-28-25/1B/Figure 1B Image J Histograms.tif
- EMM-2025-22130_SourceDataForFigure1A-F 10-28-25/1B/Figure 1B Northern Blot Quantification.tif
- EMM-2025-22130_SourceDataForFigure1A-F 10-28-25/1B/Figure 1B Northern Blot.tif
- EMM-2025-22130_SourceDataForFigure1A-F 10-28-25/1B/Figure 1B Source Data Northern Blots.tif
- EMM-2025-22130_SourceDataForFigure1A-F 10-28-25/1B/Thumbs.db
- EMM-2025-22130_SourceDataForFigure1A-F 10-28-25/1C/
- EMM-2025-22130_SourceDataForFigure1A-F 10-28-25/1C/Tsc1 KO H&E 4X-1.tif
- EMM-2025-22130_SourceDataForFigure1A-F 10-28-25/1C/Tsc1-Foxi dKO H&E 4X-1.tif
- EMM-2025-22130_SourceDataForFigure1A-F 10-28-25/1C/WT H&E 4X-1.tif
- EMM-2025-22130_SourceDataForFigure1A-F 10-28-25/1D/
- EMM-2025-22130_SourceDataForFigure1A-F 10-28-25/1D/Tsc1 KO c-KIT 40X.tif
- EMM-2025-22130_SourceDataForFigure1A-F 10-28-25/1D/Tsc1 KO c-KIT 40X.tif_metadata.xml
- EMM-2025-22130_SourceDataForFigure1A-F 10-28-25/1D/Tsc1 KO HATPase 40X.tif
- EMM-2025-22130_SourceDataForFigure1A-F 10-28-25/1D/Tsc1 KO HATPase 40X.tif_metadata.xml
- EMM-2025-22130_SourceDataForFigure1A-F 10-28-25/1D/Tsc1 KO Merged 40X.tif
- EMM-2025-22130_SourceDataForFigure1A-F 10-28-25/1D/Tsc1 KO Merged 40X.tif_metadata.xml
- EMM-2025-22130_SourceDataForFigure1A-F 10-28-25/1D/WT c-KIT 40X.tif
- EMM-2025-22130_SourceDataForFigure1A-F 10-28-25/1D/WT c-KIT 40X.tif_metadata.xml
- EMM-2025-22130_SourceDataForFigure1A-F 10-28-25/1D/WT HATPase 40X.tif
- EMM-2025-22130_SourceDataForFigure1A-F 10-28-25/1D/WT HATPase 40X.tif_metadata.xml
- EMM-2025-22130_SourceDataForFigure1A-F 10-28-25/1D/WT Merged 40X.tif
- EMM-2025-22130_SourceDataForFigure1A-F 10-28-25/1D/WT Merged 40X.tif_metadata.xml
- EMM-2025-22130_SourceDataForFigure1A-F 10-28-25/1E/
- EMM-2025-22130_SourceDataForFigure1A-F 10-28-25/1E/Fig. 1E.xls
- EMM-2025-22130_SourceDataForFigure1A-F 10-28-25/1E/Western Blot Image J Histograms.tif
- EMM-2025-22130_SourceDataForFigure1A-F 10-28-25/1E/Western Blot p-cKIT and cKIT.tif
- EMM-2025-22130_SourceDataForFigure1A-F 10-28-25/1E/Western Blot Quantificiation.tif
- EMM-2025-22130_SourceDataForFigure1A-F 10-28-25/1E/Western Blot Source Data 10-28-25.tif
- EMM-2025-22130_SourceDataForFigure1A-F 10-28-25/1E/Western Blot Source Data.tif
- EMM-2025-22130_SourceDataForFigure1A-F 10-28-25/1F/
- EMM-2025-22130_SourceDataForFigure1A-F 10-28-25/1F/Fig. 1F.xls
- EMM-2025-22130_SourceDataForFigure1A-F 10-28-25/1F/Western Blot Image J Histograms.tif
- EMM-2025-22130_SourceDataForFigure1A-F 10-28-25/1F/Western Blot pS6 and S6.tif
- EMM-2025-22130_SourceDataForFigure1A-F 10-28-25/1F/Western Blot Quantification.tif
- EMM-2025-22130_SourceDataForFigure1A-F 10-28-25/1F/Western Blot Source Data 10-28-25.tif
