# Supplementary material for: The critical role of the proto-oncogene c-Kit in TSC renal cystogenesis
Source: EMBO Mol Med. 2025 Dec 22;18(2):575–98. doi: 10.1038/s44321-025-00360-x (PMC12905254; doi:10.1038/s44321-025-00360-x)
Supplement: Supplementary file 9 — Source data Fig. 1 [file 44321_2025_360_MOESM9_ESM.zip › EMM-2025-22130_SourceDataForFigure1A-F 10-28-25/1B/Fig. 1B.xls]

## Sheet: Figure 1B
Fig. 1B	cKIT	28S rRNA	cKIT/28S RNA		Foxi1	28S rRNA	Foxi/28S RNA
1	8598.38	15551.2	0.5529		5509.26	15551.2	0.3543
2	6728.72	14688.3	0.4581		4987.96	14688.3	0.3396
3	17326.6	14323.5	1.2097		16147.3	14323.5	1.1462
4	16912	17090.5	0.9896		16612.7	17090.5	0.972
5	5401.72	10754.8	0.5023		2852.13	10754.8	0.2652
6	5454.18	14639.1	0.3726		2868.84	14639.1	0.196
7	6517.67	13776.5	0.4731		3212.84	13776.5	0.2332
8	6105.26	13613.9	0.4485		2596.6	13613.9	0.1907
Fig 1B	c-KIT/28S rRNA	Foxi1/28S rRNA	c-Kit		Foxi1
WT	0.5529	0.3543	0.5055	0.0474	0.34695	0.0103945
WT	0.4581	0.3396
Tsc1 KO	1.2097	1.1462	1.09965	0.155634	1.0591	0.123178
Tsc1 KO	0.9896	0.972
Tsc1/Foxi1 dKO	0.5023	0.2652	0.43745	0.0917117	0.2306	0.0489318
Tsc1/Foxi1 dKO	0.3726	0.196
Foxi1 KO	0.4731	0.2332	0.4608	0.0173948	0.21195	0.030052
Foxi1 KO	0.4485	0.1907
		c-Kit		Foxi1
	WT	0.5055	0.0474	0.34695	0.0103945
	Tsc1-KO	1.09965	0.155634	1.0591	0.123178
	Tsc1/Foxi1 dKO	0.43745	0.0917117	0.2306	0.0489318
	Foxi1 KO	0.4608	0.0173948	0.21195	0.030052
