# Supplementary material for: The critical role of the proto-oncogene c-Kit in TSC renal cystogenesis
Source: EMBO Mol Med. 2025 Dec 22;18(2):575–98. doi: 10.1038/s44321-025-00360-x (PMC12905254; doi:10.1038/s44321-025-00360-x)
Supplement: Supplementary file 9 — Source data Fig. 1 [file 44321_2025_360_MOESM9_ESM.zip › EMM-2025-22130_SourceDataForFigure1A-F 10-28-25/1D/Tsc1 KO c-KIT 40X.tif_metadata.xml]

<?xml version="1.0" encoding="utf-8"?>
<ImageMetadata>
  <CustomAttributes>
    <OverviewImageScalingFactor>1</OverviewImageScalingFactor>
  </CustomAttributes>
  <DisplaySetting>
    <Channels>
      <Channel Id="Channel:0" Name="C1">
        <BitCountRange>8</BitCountRange>
        <PixelType>Bgr24</PixelType>
        <DyeName>Dye1</DyeName>
        <ColorMode>None</ColorMode>
      </Channel>
    </Channels>
    <ToneMapping>
      <Mode>None</Mode>
      <EnhanceClipLimit>3</EnhanceClipLimit>
      <EnhanceRegionSizePercentage>15</EnhanceRegionSizePercentage>
    </ToneMapping>
    <ViewerRotations>0</ViewerRotations>
  </DisplaySetting>
  <Information>
    <Document>
      <UserName>SBarone</UserName>
    </Document>
    <Image>
      <ComponentBitCount>8</ComponentBitCount>
      <CurrentCompressionParameters />
      <Dimensions>
        <Channels>
          <Channel Id="Channel:0">
            <ComponentBitCount>8</ComponentBitCount>
            <PixelType>Bgr24</PixelType>
          </Channel>
        </Channels>
        <T>
          <StartTime>0001-01-01T00:00:00</StartTime>
        </T>
        <Z>
          <StartPosition>0</StartPosition>
          <XYZHandedness>Undefined</XYZHandedness>
          <ZAxisDirection>Undefined</ZAxisDirection>
        </Z>
      </Dimensions>
      <PixelType>Bgr24</PixelType>
      <SizeX>713</SizeX>
      <SizeY>572</SizeY>
    </Image>
  </Information>
  <Layers />
  <Scaling>
    <Metadata />
    <AutoScaling>
      <Type>Measured</Type>
      <Objective>Objective.000000-1022-818</Objective>
      <Reflector>Reflector.000000-1031-346</Reflector>
      <CameraAdapter>CameraAdapter.1xCSU</CameraAdapter>
      <ObjectiveName>Plan-Neofluar 40x/1.30 Oil</ObjectiveName>
      <ReflectorMagnification>1</ReflectorMagnification>
      <CameraName>Axiocam 506</CameraName>
      <CameraAdapterMagnification>1</CameraAdapterMagnification>
      <CameraPixelDistance>4.54,4.54</CameraPixelDistance>
    </AutoScaling>
    <Items>
      <Distance Id="X">
        <Value>4.3812587412587416E-07</Value>
        <DefaultUnitFormat>µm</DefaultUnitFormat>
      </Distance>
      <Distance Id="Y">
        <Value>4.3812587412587416E-07</Value>
        <DefaultUnitFormat>µm</DefaultUnitFormat>
      </Distance>
    </Items>
  </Scaling>
</ImageMetadata>
