# Supplementary material for: The critical role of the proto-oncogene c-Kit in TSC renal cystogenesis
Source: EMBO Mol Med. 2025 Dec 22;18(2):575–98. doi: 10.1038/s44321-025-00360-x (PMC12905254; doi:10.1038/s44321-025-00360-x)
Supplement: Supplementary file 9 — Source data Fig. 1 [file 44321_2025_360_MOESM9_ESM.zip › EMM-2025-22130_SourceDataForFigure1A-F 10-28-25/1E/Fig. 1E.xls]

## Sheet: Figure 1E-cKIT
Fig 1E	c-Kit	B-Actin	c-Kit/B-Actin		p-cKit	p-cKit/B-Actin
WT	23.243	8771.79	0.0265		2575.43	0.2936
WT	367.184	9413.74	0.039		571.841	0.06075
WT	515.113	8873.38	0.0581		1079.2	0.1216
Tsc1 28 days	2329.62	11107.4	0.2097		2720.67	0.2449
Tsc1 28 days	2849.91	11562.9	0.2465		3748.79	0.3242
Tsc1 28 days	1087.84	11419.7	0.0953		3314.08	0.2902
Tsc1 45 days	10986.8	10004.8	1.0982		8288.91	0.8285
Tsc1 45 days	9206.62	8920.38	1.0321		10359.1	1.1613
Tsc1 45 days	15769.6	18187.4	0.8671		17040.6	0.9369
	c-Kit/B-Actin	p-c-Kit/B-Actin
WT	0.0265	0.02936
WT	0.039	0.06075
WT	0.0581	0.1216
Tsc1 28 days	0.2097	0.2449
Tsc1 28 days	0.2465	0.3242
Tsc1 28 days	0.0953	0.2902
Tsc1 45 days	1.0982	0.8285
Tsc1 45 days	1.0321	1.1613
Tsc1 45 days	0.8671	0.9369
	p-c-Kit/Actin		c-Kit/Actin
WT	0.07057	0.0468975	0.0412	0.0159145	c-KIT
Tsc1-KO 28 days	0.286433	0.039784	0.183833	0.0788491	p D28vsWT	0.0372477
Tsc1-KO 45 days	0.975567	0.169736	0.999133	0.119025	p D45vsWT	0.000159035
					p-c-KIT
					p D28vsWT	0.00369939
					p D45vsWT	0.000880299
