# Supplementary material for: The critical role of the proto-oncogene c-Kit in TSC renal cystogenesis
Source: EMBO Mol Med. 2025 Dec 22;18(2):575–98. doi: 10.1038/s44321-025-00360-x (PMC12905254; doi:10.1038/s44321-025-00360-x)
Supplement: Supplementary file 9 — Source data Fig. 1 [file 44321_2025_360_MOESM9_ESM.zip › EMM-2025-22130_SourceDataForFigure1A-F 10-28-25/1F/Fig. 1F.xls]

## Sheet: Figure 1F
Fig 6B (9/23/25)	S6	B-Actin	S6/B-Actin		phospho S6	Phospho S6/B-Actin
WT	17968.2	12739.3	1.4105		4422.38	0.3471
WT	20339.7	14423	1.4102		7723.08	0.5355
WT	17691	13700.5	1.2913		5222.31	0.3812
Tsc1 KO 28 days	20244	15952	1.2691		17240.4	1.0808
Tsc1 KO 28 days	19291.7	15870.8	1.2155		16638.4	1.0484
Tsc1 KO 28 days	19409.4	15523.5	1.2503		15497.9	0.9984
Tsc1 KO 45 days	18601.6	14537.2	1.2796		13896.1	0.9559
Tsc1 KO 45 Days	20179.6	12683.5	1.5687		13298.3	1.0485
Tsc1 Ko 45 days	17846.9	17056.6	1.0463		21593.6	1.266
Fig 6B (9/23/25)	S6/B-Actin	phospho S6/B-Actin	p-S6/S6	AVG	SD	p
WT	1.4105	0.3471	0.246083					p-S6/S6	AVG	SD	p
WT	1.4102	0.5355	0.379733					WT	0.307008	0.0676022
WT	1.2913	0.3812	0.295206	0.307008	0.0676022			Tsc1-KO (day 28)	0.83756	0.0342392	0.000265303
Tsc1 KO 28 days	1.2691	1.0808	0.851627					Tsc1-KO (day 45)	0.875132	0.292639	0.0306073
Tsc1 KO 28 days	1.2155	1.0484	0.862526
Tsc1 KO 28 days	1.2503	0.9984	0.798528	0.83756	0.0342392	0.000265303
Tsc1 KO 45 days	1.2796	0.9559	0.74703
Tsc1 KO 45 Days	1.5687	1.0485	0.668388
Tsc1 Ko 45 days	1.0463	1.266	1.20998	0.875132	0.292639	0.0306073
