# Supplementary material for: The critical role of the proto-oncogene c-Kit in TSC renal cystogenesis
Source: EMBO Mol Med. 2025 Dec 22;18(2):575–98. doi: 10.1038/s44321-025-00360-x (PMC12905254; doi:10.1038/s44321-025-00360-x)
Supplement: Supplementary file 10 — Source data Fig. 2 [file 44321_2025_360_MOESM10_ESM.zip]

Archive with 20 entries (16 files):
- EMM-2025-22130_SourceDataForFigure 2A-C 10-28-25/
- EMM-2025-22130_SourceDataForFigure 2A-C 10-28-25/2A/
- EMM-2025-22130_SourceDataForFigure 2A-C 10-28-25/2A/TSC1 ECE 140 days H&E 20X.tif
- EMM-2025-22130_SourceDataForFigure 2A-C 10-28-25/2A/TSC1 ECE 230 days H&E 20X.tif
- EMM-2025-22130_SourceDataForFigure 2A-C 10-28-25/2A/TSC1 ECE 30 days H&E 20X.tif
- EMM-2025-22130_SourceDataForFigure 2A-C 10-28-25/2A/TSC1 ECE 75 days H&E 20X.tif
- EMM-2025-22130_SourceDataForFigure 2A-C 10-28-25/2A/WT H&E 20X.tif
- EMM-2025-22130_SourceDataForFigure 2A-C 10-28-25/2B/
- EMM-2025-22130_SourceDataForFigure 2A-C 10-28-25/2B/Fig. 2B.xls
- EMM-2025-22130_SourceDataForFigure 2A-C 10-28-25/2B/Northern Blot Quantification.tif
- EMM-2025-22130_SourceDataForFigure 2A-C 10-28-25/2B/Northern Blot Source Data.tif
- EMM-2025-22130_SourceDataForFigure 2A-C 10-28-25/2B/Northern Blot.tif
- EMM-2025-22130_SourceDataForFigure 2A-C 10-28-25/2B/Thumbs.db
- EMM-2025-22130_SourceDataForFigure 2A-C 10-28-25/2C/
- EMM-2025-22130_SourceDataForFigure 2A-C 10-28-25/2C/c-KIT 40X.tif
- EMM-2025-22130_SourceDataForFigure 2A-C 10-28-25/2C/c-KIT 40X.tif_metadata.xml
- EMM-2025-22130_SourceDataForFigure 2A-C 10-28-25/2C/HATPase Image 40X.tif
- EMM-2025-22130_SourceDataForFigure 2A-C 10-28-25/2C/HATPase Image 40X.tif_metadata.xml
- EMM-2025-22130_SourceDataForFigure 2A-C 10-28-25/2C/Merged Image 40X.tif
- EMM-2025-22130_SourceDataForFigure 2A-C 10-28-25/2C/Merged Image 40X.tif_metadata.xml
