# Supplementary material for: The critical role of the proto-oncogene c-Kit in TSC renal cystogenesis
Source: EMBO Mol Med. 2025 Dec 22;18(2):575–98. doi: 10.1038/s44321-025-00360-x (PMC12905254; doi:10.1038/s44321-025-00360-x)
Supplement: Supplementary file 10 — Source data Fig. 2 [file 44321_2025_360_MOESM10_ESM.zip › EMM-2025-22130_SourceDataForFigure 2A-C 10-28-25/2B/Fig. 2B.xls]

## Sheet: Figure 2B
Fig 2B	cKIT	28S rRNA	cKit/28S rRNA		Foxi1	28S rRNA	Foxi1/28S rRNA
WT	3038.28	12039.4	0.2524		6443.69	12039.4	0.5352
WT	3337.2	14258.5	0.234		7613.1	14258.5	0.5339
ECE/+ Tsc1 KO (30 days)	3780.33	11845.5	0.3191		5791.86	11845.5	0.489
ECE/+ Tsc1 KO (30 days)	4155.74	13574.8	0.3061		7384.74	13574.8	0.544
WT	5921.15	18380.4	0.3221		9286.57	18380.4	0.5052
WT	3646.74	13699.8	0.2662		3001.96	13699.8	0.2191
ECE/+ Tsc1 KO (230 days)	18626	13651.1	1.3644		20424.3	13651.1	1.4962
ECE/+ Tsc1 KO (230 days)	18268.7	11263.4	1.622		17829.8	11263.4	1.583
Fig 2B	c-KIT/28S rRNA		Foxi1/28S rRNA
WT	0.2524		0.5352
WT	0.234		0.5339
ECE/+ Tsc1 KO (30 days)	0.3191		0.489
ECE/+ Tsc1 KO (30 days)	0.3061		0.544
WT	0.3221		0.5052
WT	0.2662		0.2191
ECE/+ Tsc1 KO (230 days)	1.3644		1.4962
ECE/+ Tsc1 KO (30 days)	1.622		1.583
	c-KIT/28S rRNA		Foxi1/28S rRNA
WT	0.2432	0.0130108	0.53455	0.000919239
ECE/+ Tsc1 KO (30 days)	0.3126	0.00919239	0.5165	0.0388909
WT	0.29415	0.0395273	0.36215	0.202303
ECE/+ Tsc1 KO (230 days)	1.4932	0.182151	1.5396	0.0613769
