# Supplementary material for: The critical role of the proto-oncogene c-Kit in TSC renal cystogenesis
Source: EMBO Mol Med. 2025 Dec 22;18(2):575–98. doi: 10.1038/s44321-025-00360-x (PMC12905254; doi:10.1038/s44321-025-00360-x)
Supplement: Supplementary file 11 — Source data Fig. 3 [file 44321_2025_360_MOESM11_ESM.zip]

Archive with 19 entries (15 files):
- EMM-2025-22130_SourceDataForFigure 3A-C 10-28-25/
- EMM-2025-22130_SourceDataForFigure 3A-C 10-28-25/3A/
- EMM-2025-22130_SourceDataForFigure 3A-C 10-28-25/3A/Tsc2 Het 10 months H&E 20X.tif
- EMM-2025-22130_SourceDataForFigure 3A-C 10-28-25/3A/Tsc2 Het 15 months H&E 20X.tif
- EMM-2025-22130_SourceDataForFigure 3A-C 10-28-25/3A/Tsc2 Het 6 months H&E 20X.tif
- EMM-2025-22130_SourceDataForFigure 3A-C 10-28-25/3A/WT H&E 20X.tif
- EMM-2025-22130_SourceDataForFigure 3A-C 10-28-25/3B/
- EMM-2025-22130_SourceDataForFigure 3A-C 10-28-25/3B/Fig. 3B.xlsx
- EMM-2025-22130_SourceDataForFigure 3A-C 10-28-25/3B/Northern Blot Image J Histograms.tif
- EMM-2025-22130_SourceDataForFigure 3A-C 10-28-25/3B/Northern Blot Quantification.tif
- EMM-2025-22130_SourceDataForFigure 3A-C 10-28-25/3B/Northern Blot Source Data.tif
- EMM-2025-22130_SourceDataForFigure 3A-C 10-28-25/3B/Northern Blot.tif
- EMM-2025-22130_SourceDataForFigure 3A-C 10-28-25/3C/
- EMM-2025-22130_SourceDataForFigure 3A-C 10-28-25/3C/c-KIT Image 40X.tif
- EMM-2025-22130_SourceDataForFigure 3A-C 10-28-25/3C/c-KIT Image 40X.tif_metadata.xml
- EMM-2025-22130_SourceDataForFigure 3A-C 10-28-25/3C/HATPase Image 40X.tif
- EMM-2025-22130_SourceDataForFigure 3A-C 10-28-25/3C/HATPase Image 40X.tif_metadata.xml
- EMM-2025-22130_SourceDataForFigure 3A-C 10-28-25/3C/Merged Image 40X.tif
- EMM-2025-22130_SourceDataForFigure 3A-C 10-28-25/3C/Merged Image 40X.tif_metadata.xml
