# Supplementary material for: The critical role of the proto-oncogene c-Kit in TSC renal cystogenesis
Source: EMBO Mol Med. 2025 Dec 22;18(2):575–98. doi: 10.1038/s44321-025-00360-x (PMC12905254; doi:10.1038/s44321-025-00360-x)
Supplement: Supplementary file 11 — Source data Fig. 3 [file 44321_2025_360_MOESM11_ESM.zip › EMM-2025-22130_SourceDataForFigure 3A-C 10-28-25/3B/Fig. 3B.xlsx]

## Sheet: Figure 3B
Fig 3B	cKIT	28S rRNA	cKit/28S rRNA		Foxi1	28S rRNA	Foxi1/28S rRNA
1	7056.86	20308	0.3475		8021.69	20308	0.395
2	6032.74	20054.6	0.3008		8434.1	20054.6	0.4206
3	3726.86	20049.4	0.1859		4325.91	20049.4	0.2158
4	5012.45	19927.3	0.2515		4703.03	19927.3	0.236
5	10781.6	18639.6	0.5784		9327.98	18639.6	0.5004
6	6360.74	19051.4	0.3339		7097.2	19051.4	0.3725
7	18562.5	18854.2	0.9845		20037.8	18854.2	1.6028
8	18692.5	18359.8	1.0181		20268.9	18359.8	1.104
Fig 3B	c-KIT/28S rRNA	Foxi1/28S rRNA
WT	0.3475	0.395
WT	0.3008	0.4206
Tsc2+/- (6 months)	0.1859	0.2158
Tsc2 +/- (6 months)	0.2515	0.236
Tsc2+/- (10 months)	0.5784	0.5004
Tsc2+/- (10 months)	0.3339	0.3725
Tsc2+/- (15 months)	0.9845	1.6028
Tsc2+/- (15 months)	1.0181	1.104
		c-KIT/28S rRNA		Foxi1/28S rRNA
	WT	0.32415	0.0330219	0.4078	0.0181019
	Tsc2+/- (6 months)	0.2187	0.0463862	0.2259	0.0142836
	Tsc2+/- (10 months)	0.45615	0.172888	0.43645	0.090439
	Tsc2+/- (15 months)	1.0013	0.0237588	1.3534	0.352705
