# Supplementary material for: The critical role of the proto-oncogene c-Kit in TSC renal cystogenesis
Source: EMBO Mol Med. 2025 Dec 22;18(2):575–98. doi: 10.1038/s44321-025-00360-x (PMC12905254; doi:10.1038/s44321-025-00360-x)
Supplement: Supplementary file 12 — Source data Fig. 4 [file 44321_2025_360_MOESM12_ESM.zip]

Archive with 22 entries (16 files):
- EMM-2025-22130_Source DataForFigure 4A-D 10-28-25/
- EMM-2025-22130_Source DataForFigure 4A-D 10-28-25/4A/
- EMM-2025-22130_Source DataForFigure 4A-D 10-28-25/4A/Fig. 4A.xls
- EMM-2025-22130_Source DataForFigure 4A-D 10-28-25/4A/Graph-Numerical Data.tif
- EMM-2025-22130_Source DataForFigure 4A-D 10-28-25/4B/
- EMM-2025-22130_Source DataForFigure 4A-D 10-28-25/4B/Fig. 4B-Raw data.xls
- EMM-2025-22130_Source DataForFigure 4A-D 10-28-25/4B/Graph--Numerical Data.tif
- EMM-2025-22130_Source DataForFigure 4A-D 10-28-25/4C/
- EMM-2025-22130_Source DataForFigure 4A-D 10-28-25/4C/Fig. 4C.xls
- EMM-2025-22130_Source DataForFigure 4A-D 10-28-25/4C/Western Blot Image J Histograms.tif
- EMM-2025-22130_Source DataForFigure 4A-D 10-28-25/4C/Western Blots.tif
- EMM-2025-22130_Source DataForFigure 4A-D 10-28-25/4C/Western Source Data/
- EMM-2025-22130_Source DataForFigure 4A-D 10-28-25/4C/Western Source Data/Slide1.TIF
- EMM-2025-22130_Source DataForFigure 4A-D 10-28-25/4C/Western Source Data/Slide2.TIF
- EMM-2025-22130_Source DataForFigure 4A-D 10-28-25/4C/Western Source Data 10-29-25.tif
- EMM-2025-22130_Source DataForFigure 4A-D 10-28-25/4D/
- EMM-2025-22130_Source DataForFigure 4A-D 10-28-25/4D/c-KIT Image 40X.tif
- EMM-2025-22130_Source DataForFigure 4A-D 10-28-25/4D/c-KIT Image 40X.tif_metadata.xml
- EMM-2025-22130_Source DataForFigure 4A-D 10-28-25/4D/Merged Image 40X.tif
- EMM-2025-22130_Source DataForFigure 4A-D 10-28-25/4D/Merged Image 40X.tif_metadata.xml
- EMM-2025-22130_Source DataForFigure 4A-D 10-28-25/4D/PCNA Image 40X.tif
- EMM-2025-22130_Source DataForFigure 4A-D 10-28-25/4D/PCNA Image 40X.tif_metadata.xml
