# Supplementary material for: The critical role of the proto-oncogene c-Kit in TSC renal cystogenesis
Source: EMBO Mol Med. 2025 Dec 22;18(2):575–98. doi: 10.1038/s44321-025-00360-x (PMC12905254; doi:10.1038/s44321-025-00360-x)
Supplement: Supplementary file 12 — Source data Fig. 4 [file 44321_2025_360_MOESM12_ESM.zip › EMM-2025-22130_Source DataForFigure 4A-D 10-28-25/4A/Fig. 4A.xls]

## Sheet: Sheet1
Well Position	Sample	Target	Cq					Hepacam2	TSC1	TSC2	Rhbg	cKIT	Avpr1a	Atp6v1g3	Slc4a9	Adgrf5 30	Adgrf1	Foxi1	Gapdh		Hepacam2	TSC1	TSC2	Rhbg	cKIT	Avpr1a	Atp6v1g3	Slc4a9	Adgrf5 30	Adgrf1	Foxi1		Hepacam2	TSC1	TSC2	Rhbg	cKIT	Avpr1a	Atp6v1g3	Slc4a9	Adgrf5 30	Adgrf1	Foxi1
A1	M1 TW mCherry	Hepacam2	Undetermined				M1 TW mCherry	40	32.177	31.8461	35.8093	38	40	40	40	34.6482	40	39.4102	24.1354		15.8646	8.04161	7.71068	11.6739	13.8646	15.8646	15.8646	15.8646	10.5128	15.8646	15.2748		1.676e-05	0.0037952	0.0047737	0.000306053	6.70401e-05	1.676e-05	1.676e-05	1.676e-05	0.000684426	1.676e-05	2.5224e-05
A2	M1 TW mCherry	TSC1	32.177				M1 TW mCherry	40	33.3417	33.2047	36.9346	40	40	40	40	33.6162	37.4592	40	24.7355		15.2645	8.6062	8.46913	12.1991	15.2645	15.2645	15.2645	15.2645	8.88071	12.7236	15.2645		2.54062e-05	0.00256611	0.00282188	0.000212673	2.54062e-05	2.54062e-05	2.54062e-05	2.54062e-05	0.00212149	0.000147845	2.54062e-05
A3	M1 TW mCherry	TSC2	31.8461				M1 TW mCherry	40	32.0668	31.9478	35.6743	40	40	40	38	35.1009	38	40	23.7167		16.2833	8.35008	8.2311	11.9575	16.2833	16.2833	16.2833	14.2833	11.3841	14.2833	16.2833		1.25385e-05	0.00306462	0.00332807	0.000251433	1.25385e-05	1.25385e-05	1.25385e-05	5.01539e-05	0.000374137	5.01539e-05	1.25385e-05
A4	M1 TW mCherry	Rhbg	35.8093
A5	M1 TW mCherry	cKIT	38				M1 TW Foxi1 mCherry	34.1824	33.369	32.7319	35.6124	35.8993	36.8458	28.9931	34.3424	33.9276	37.5706	22.2807	24.5086		9.67388	8.86046	8.2233	11.1038	11.3907	12.3373	4.48452	9.83384	9.41902	13.0621	-2.22782		0.00122426	0.00215147	0.0033461	0.000454382	0.000372428	0.000193245	0.044671	0.00109577	0.0014608	0.000116929	4.68427
A6	M1 TW mCherry	Avpr1a	Undetermined				M1 TW Foxi1 mCherry	40	33.2291	32.5164	37.1458	35.8621	37.8041	29.3915	35.452	33.8725	36.067	22.8241	24.5035		15.4965	8.72564	8.01294	12.6424	11.3586	13.3006	4.88807	10.9486	9.36901	11.5636	-1.67932		2.1631e-05	0.00236222	0.00387137	0.000156409	0.00038081	9.91092e-05	0.033771	0.000506003	0.00151233	0.000330385	3.20276
A7	M1 TW mCherry	Atp6v1g3	Undetermined				M1 TW Foxi1 mCherry	33.6128	32.13	31.456	34.7166	34.6	38	28.4108	33.3957	32.0833	35.3471	24.5939	23.5107		10.1021	8.61934	7.94531	11.2059	11.0893	14.4893	4.90007	9.88496	8.5726	11.8364	1.08323		0.000909827	0.00254285	0.00405716	0.000423346	0.000458978	4.34797e-05	0.0334912	0.00105762	0.00262658	0.000273464	0.47197
A8	M1 TW mCherry	Slc4a9	Undetermined
A9	M1 TW mCherry	Adgrf5 30	34.6482				no RT	40	40	40	40	40	40	40	40	36.3485	40	33.5014	38
A10	M1 TW mCherry	Adgrf1	Undetermined				Foxi1 no RT	40	40	40	40	40	40	38	40	34.3756	40	29.7442	32.0385
A11	M1 TW mCherry	Foxi1	39.4102
A12	M1 TW mCherry	Gapdh	24.1354					cKIT	Avpr1a	Foxi1	Gapdh		cKIT	Avpr1a	Foxi1		cKIT	Avpr1a	Foxi1
B1	M1 TW mCherry	Hepacam2	Undetermined				M1 TW mCherry	38	40	39.4102	24.1354		13.8646	15.8646	15.2748		6.70401e-05	1.676e-05	2.5224e-05
B2	M1 TW mCherry	TSC1	33.3417				M1 TW mCherry	40	40	40	24.7355		15.2645	15.2645	15.2645		2.54062e-05	2.54062e-05	2.54062e-05
B3	M1 TW mCherry	TSC2	33.2047				M1 TW mCherry	40	40	40	23.7167		16.2833	16.2833	16.2833		1.25385e-05	1.25385e-05	1.25385e-05
B4	M1 TW mCherry	Rhbg	36.9346
B5	M1 TW mCherry	cKIT	Undetermined				M1 TW Foxi1 mCherry	35.8993	36.8458	22.2807	24.5086		11.3907	12.3373	-2.22782		0.000372428	0.000193245	4.68427
B6	M1 TW mCherry	Avpr1a	Undetermined				M1 TW Foxi1 mCherry	35.8621	37.8041	22.8241	24.5035		11.3586	13.3006	-1.67932		0.00038081	9.91092e-05	3.20276
B7	M1 TW mCherry	Atp6v1g3	Undetermined				M1 TW Foxi1 mCherry	34.6	38	24.5939	23.5107		11.0893	14.4893	1.08323		0.000458978	4.34797e-05	0.47197
B8	M1 TW mCherry	Slc4a9	Undetermined
B9	M1 TW mCherry	Adgrf5 30	33.6162
B10	M1 TW mCherry	Adgrf1	37.4592
B11	M1 TW mCherry	Foxi1	40
B12	M1 TW mCherry	Gapdh	24.7355
C1	M1 TW mCherry	Hepacam2	Undetermined
C2	M1 TW mCherry	TSC1	32.0668								c-Kit		Foxi1
C3	M1 TW mCherry	TSC2	31.9478								3.49949e-05	2.8488e-05	2.10562e-05	7.37714e-06
C4	M1 TW mCherry	Rhbg	35.6743								0.000404072	4.77341e-05	2.78633	2.1368
C5	M1 TW mCherry	cKIT	Undetermined
C6	M1 TW mCherry	Avpr1a	Undetermined
C7	M1 TW mCherry	Atp6v1g3	Undetermined
C8	M1 TW mCherry	Slc4a9	38
C9	M1 TW mCherry	Adgrf5 30	35.1009
C10	M1 TW mCherry	Adgrf1	38
C11	M1 TW mCherry	Foxi1	40
C12	M1 TW mCherry	Gapdh	23.7167
D1	M1 TW Foxi1 mCherry	Hepacam2	34.1824
D2	M1 TW Foxi1 mCherry	TSC1	33.369
D3	M1 TW Foxi1 mCherry	TSC2	32.7319
D4	M1 TW Foxi1 mCherry	Rhbg	35.6124
D5	M1 TW Foxi1 mCherry	cKIT	35.8993
D6	M1 TW Foxi1 mCherry	Avpr1a	36.8458
D7	M1 TW Foxi1 mCherry	Atp6v1g3	28.9931
D8	M1 TW Foxi1 mCherry	Slc4a9	34.3424
D9	M1 TW Foxi1 mCherry	Adgrf5 30	33.9276
D10	M1 TW Foxi1 mCherry	Adgrf1	37.5706
D11	M1 TW Foxi1 mCherry	Foxi1	22.2807
D12	M1 TW Foxi1 mCherry	Gapdh	24.5086
E1	M1 TW Foxi1 mCherry	Hepacam2	Undetermined
E2	M1 TW Foxi1 mCherry	TSC1	33.2291
E3	M1 TW Foxi1 mCherry	TSC2	32.5164
E4	M1 TW Foxi1 mCherry	Rhbg	37.1458
E5	M1 TW Foxi1 mCherry	cKIT	35.8621
E6	M1 TW Foxi1 mCherry	Avpr1a	37.8041
E7	M1 TW Foxi1 mCherry	Atp6v1g3	29.3915
E8	M1 TW Foxi1 mCherry	Slc4a9	35.452
E9	M1 TW Foxi1 mCherry	Adgrf5 30	33.8725
E10	M1 TW Foxi1 mCherry	Adgrf1	36.067
E11	M1 TW Foxi1 mCherry	Foxi1	22.8241
E12	M1 TW Foxi1 mCherry	Gapdh	24.5035
F1	M1 TW Foxi1 mCherry	Hepacam2	33.6128
F2	M1 TW Foxi1 mCherry	TSC1	32.13
F3	M1 TW Foxi1 mCherry	TSC2	31.456
F4	M1 TW Foxi1 mCherry	Rhbg	34.7166
F5	M1 TW Foxi1 mCherry	cKIT	34.6
F6	M1 TW Foxi1 mCherry	Avpr1a	38
F7	M1 TW Foxi1 mCherry	Atp6v1g3	28.4108
F8	M1 TW Foxi1 mCherry	Slc4a9	33.3957
F9	M1 TW Foxi1 mCherry	Adgrf5 30	32.0833
F10	M1 TW Foxi1 mCherry	Adgrf1	35.3471
F11	M1 TW Foxi1 mCherry	Foxi1	24.5939
F12	M1 TW Foxi1 mCherry	Gapdh	23.5107
G1	M1 no RT	Hepacam2	Undetermined
G2	M1 no RT	TSC1	Undetermined
G3	M1 no RT	TSC2	Undetermined
G4	M1 no RT	Rhbg	Undetermined
G5	M1 no RT	cKIT	Undetermined
G6	M1 no RT	Avpr1a	Undetermined
G7	M1 no RT	Atp6v1g3	Undetermined
G8	M1 no RT	Slc4a9	Undetermined
G9	M1 no RT	Adgrf5 30	36.3485
G10	M1 no RT	Adgrf1	Undetermined
G11	M1 no RT	Foxi1	33.5014
G12	M1 no RT	Gapdh	38
H1	M1 Foxi1 no RT	Hepacam2	Undetermined
H2	M1 Foxi1 no RT	TSC1	Undetermined
H3	M1 Foxi1 no RT	TSC2	Undetermined
H4	M1 Foxi1 no RT	Rhbg	Undetermined
H5	M1 Foxi1 no RT	cKIT	Undetermined
H6	M1 Foxi1 no RT	Avpr1a	Undetermined
H7	M1 Foxi1 no RT	Atp6v1g3	38
H8	M1 Foxi1 no RT	Slc4a9	Undetermined
H9	M1 Foxi1 no RT	Adgrf5 30	34.3756
H10	M1 Foxi1 no RT	Adgrf1	Undetermined
H11	M1 Foxi1 no RT	Foxi1	29.7442
H12	M1 Foxi1 no RT	Gapdh	32.0385

## Sheet: Sheet2
	Foxi1	SD	c-Kit	SD
Control	1.3	0.37	1.26	1.03
FOXI1	139113	106684	14.56	1.72

## Sheet: Results
File Name	C:\Users\nzaidman\OneDrive - University of New Mexico Health Sciences Center\New Mexico Health Sciences Center\Data\qPCR\041823_NZaidman_Copy.eds
Comment
Operator	DEFAULT
Barcode
Instrument Type	QuantStudio™ 3 System
Block Type	96-Well 0.1-mL Block
Instrument Name	272312062
Instrument Serial Number	272312062
Heated Cover Serial Number
Block Serial Number	19360794
Run Start Date/Time	2023-04-18 10:20:08 AM MDT
Run End Date/Time	2023-04-18 11:52:40 AM MDT
Run Duration	92 minutes 31 seconds
Sample Volume	10.0
Cover Temperature	105.0
Passive Reference	ROX
PCR Stage/Step Number	Stage 2 Step 2
Quantification Cycle Method	CT
Analysis Date/Time	2023-04-18 12:01:27 PM MDT
Software Name and Version	Design & Analysis Software v2.6.0
Plugin Name and Version	Primary Analysis v1.7.0, Relative Quantification v1.5.0
Exported On	2023-04-18 12:02:50 PM MDT
Well	Well Position	Omit	Sample	Target	Task	Reporter	Quencher	Amp Status	Amp Score	Curve Quality	Result Quality Issues	Cq	Cq Confidence	Cq Mean	Cq SD	Auto Threshold	Threshold	Auto Baseline	Baseline Start	Baseline End
1	A1	FALSE	M1 TW mCherry	Hepacam2	UNKNOWN	FAM	NFQ-MGB	No Amp	0			Undetermined	0			TRUE	0.496348	TRUE	3	39
2	A2	FALSE	M1 TW mCherry	TSC1	UNKNOWN	FAM	NFQ-MGB	Amp	1.50711			32.177	0.959753	32.5285	0.706431	TRUE	0.473545	TRUE	3	26
3	A3	FALSE	M1 TW mCherry	TSC2	UNKNOWN	FAM	NFQ-MGB	Amp	1.50298			31.8461	0.959303	32.3328	0.756729	TRUE	0.491243	TRUE	3	25
4	A4	FALSE	M1 TW mCherry	Rhbg	UNKNOWN	FAM	NFQ-MGB	Amp	1.42599			35.8093	0.922475	36.1394	0.691984	TRUE	0.348965	TRUE	3	30
5	A5	FALSE	M1 TW mCherry	cKIT	UNKNOWN	FAM	NFQ-MGB	Inconclusive	1.11919			38	0.788503	38		TRUE	0.133746	TRUE	3	33
6	A6	FALSE	M1 TW mCherry	Avpr1a	UNKNOWN	FAM	NFQ-MGB	No Amp	0			Undetermined	0			TRUE	0.190748	TRUE	3	39
7	A7	FALSE	M1 TW mCherry	Atp6v1g3	UNKNOWN	FAM	NFQ-MGB	No Amp	0			Undetermined	0			TRUE	0.114357	TRUE	3	39
8	A8	FALSE	M1 TW mCherry	Slc4a9	UNKNOWN	FAM	NFQ-MGB	No Amp	0			Undetermined	0			TRUE	0.103438	TRUE	3	39
9	A9	FALSE	M1 TW mCherry	Adgrf5 30	UNKNOWN	FAM	NFQ-MGB	Amp	1.55071			34.6482	0.946509	34.4551	0.760911	TRUE	0.301509	TRUE	3	28
10	A10	FALSE	M1 TW mCherry	Adgrf1	UNKNOWN	FAM	NFQ-MGB	No Amp	0			Undetermined	0			TRUE	0.143527	TRUE	3	39
11	A11	FALSE	M1 TW mCherry	Foxi1	UNKNOWN	FAM	NFQ-MGB	Amp	1.53781			39.4102	0.963865	32.3935	1.14216	TRUE	0.345043	TRUE	3	26
12	A12	FALSE	M1 TW mCherry	Gapdh	UNKNOWN	FAM	NFQ-MGB	Amp	1.53975			24.1354	0.964346	24.1959	0.512097	TRUE	0.293156	TRUE	3	17
13	B1	FALSE	M1 TW mCherry	Hepacam2	UNKNOWN	FAM	NFQ-MGB	No Amp	0			Undetermined	0			TRUE	0.496348	TRUE	3	39
14	B2	FALSE	M1 TW mCherry	TSC1	UNKNOWN	FAM	NFQ-MGB	Amp	1.51445			33.3417	0.955195	32.5285	0.706431	TRUE	0.473545	TRUE	3	27
15	B3	FALSE	M1 TW mCherry	TSC2	UNKNOWN	FAM	NFQ-MGB	Amp	1.50011			33.2047	0.952118	32.3328	0.756729	TRUE	0.491243	TRUE	3	26
16	B4	FALSE	M1 TW mCherry	Rhbg	UNKNOWN	FAM	NFQ-MGB	Amp	1.30894			36.9346	0.901788	36.1394	0.691984	TRUE	0.348965	TRUE	3	31
17	B5	FALSE	M1 TW mCherry	cKIT	UNKNOWN	FAM	NFQ-MGB	No Amp	0			Undetermined	0			TRUE	0.133746	TRUE	3	39
18	B6	FALSE	M1 TW mCherry	Avpr1a	UNKNOWN	FAM	NFQ-MGB	No Amp	0			Undetermined	0			TRUE	0.190748	TRUE	3	39
19	B7	FALSE	M1 TW mCherry	Atp6v1g3	UNKNOWN	FAM	NFQ-MGB	No Amp	0			Undetermined	0			TRUE	0.114357	TRUE	3	39
20	B8	FALSE	M1 TW mCherry	Slc4a9	UNKNOWN	FAM	NFQ-MGB	No Amp	0			Undetermined	0			TRUE	0.103438	TRUE	3	39
21	B9	FALSE	M1 TW mCherry	Adgrf5 30	UNKNOWN	FAM	NFQ-MGB	Amp	1.55568			33.6162	0.953934	34.4551	0.760911	TRUE	0.301509	TRUE	3	27
22	B10	FALSE	M1 TW mCherry	Adgrf1	UNKNOWN	FAM	NFQ-MGB	Inconclusive	1.20354			37.4592	0.802009	37.7296	0.382428	TRUE	0.143527	TRUE	3	33
23	B11	FALSE	M1 TW mCherry	Foxi1	UNKNOWN	FAM	NFQ-MGB	Amp	1.55694			40	0.965963	32.3935	1.14216	TRUE	0.345043	TRUE	3	26
24	B12	FALSE	M1 TW mCherry	Gapdh	UNKNOWN	FAM	NFQ-MGB	Amp	1.52888			24.7355	0.974134	24.1959	0.512097	TRUE	0.293156	TRUE	3	18
25	C1	FALSE	M1 TW mCherry	Hepacam2	UNKNOWN	FAM	NFQ-MGB	Inconclusive	1.07366			Undetermined	0			TRUE	0.496348	TRUE	3	32
26	C2	FALSE	M1 TW mCherry	TSC1	UNKNOWN	FAM	NFQ-MGB	Amp	1.5074			32.0668	0.956877	32.5285	0.706431	TRUE	0.473545	TRUE	3	25
27	C3	FALSE	M1 TW mCherry	TSC2	UNKNOWN	FAM	NFQ-MGB	Amp	1.50499			31.9478	0.960083	32.3328	0.756729	TRUE	0.491243	TRUE	3	25
28	C4	FALSE	M1 TW mCherry	Rhbg	UNKNOWN	FAM	NFQ-MGB	Amp	1.43691			35.6743	0.924815	36.1394	0.691984	TRUE	0.348965	TRUE	3	30
29	C5	FALSE	M1 TW mCherry	cKIT	UNKNOWN	FAM	NFQ-MGB	No Amp	0			Undetermined	0			TRUE	0.133746	TRUE	3	39
30	C6	FALSE	M1 TW mCherry	Avpr1a	UNKNOWN	FAM	NFQ-MGB	No Amp	0			Undetermined	0			TRUE	0.190748	TRUE	3	39
31	C7	FALSE	M1 TW mCherry	Atp6v1g3	UNKNOWN	FAM	NFQ-MGB	No Amp	0			Undetermined	0			TRUE	0.114357	TRUE	3	39
32	C8	FALSE	M1 TW mCherry	Slc4a9	UNKNOWN	FAM	NFQ-MGB	Inconclusive	1.02884			38	0.681179	38		TRUE	0.103438	TRUE	3	33
33	C9	FALSE	M1 TW mCherry	Adgrf5 30	UNKNOWN	FAM	NFQ-MGB	Amp	1.49096			35.1009	0.945348	34.4551	0.760911	TRUE	0.301509	TRUE	3	29
34	C10	FALSE	M1 TW mCherry	Adgrf1	UNKNOWN	FAM	NFQ-MGB	Inconclusive	1.13655			38	0.773904	37.7296	0.382428	TRUE	0.143527	TRUE	3	33
35	C11	FALSE	M1 TW mCherry	Foxi1	UNKNOWN	FAM	NFQ-MGB	Amp	1.53385			40	0.961453	32.3935	1.14216	TRUE	0.345043	TRUE	3	27
36	C12	FALSE	M1 TW mCherry	Gapdh	UNKNOWN	FAM	NFQ-MGB	Amp	1.51845			23.7167	0.971023	24.1959	0.512097	TRUE	0.293156	TRUE	3	19
37	D1	FALSE	M1 TW Foxi1 mCherry	Hepacam2	UNKNOWN	FAM	NFQ-MGB	Amp	1.53671			34.1824	0.94811	33.8976	0.402776	TRUE	0.496348	TRUE	3	27
38	D2	FALSE	M1 TW Foxi1 mCherry	TSC1	UNKNOWN	FAM	NFQ-MGB	Amp	1.51377			33.369	0.955621	32.9094	0.678549	TRUE	0.473545	TRUE	3	26
39	D3	FALSE	M1 TW Foxi1 mCherry	TSC2	UNKNOWN	FAM	NFQ-MGB	Amp	1.51063			32.7319	0.959073	32.2348	0.682961	TRUE	0.491243	TRUE	3	27
40	D4	FALSE	M1 TW Foxi1 mCherry	Rhbg	UNKNOWN	FAM	NFQ-MGB	Amp	1.43537			35.6124	0.933132	35.8249	1.2285	TRUE	0.348965	TRUE	3	30
41	D5	FALSE	M1 TW Foxi1 mCherry	cKIT	UNKNOWN	FAM	NFQ-MGB	Inconclusive	1.36714			35.8993	0.908813	35.4538	0.739653	TRUE	0.133746	TRUE	3	31
42	D6	FALSE	M1 TW Foxi1 mCherry	Avpr1a	UNKNOWN	FAM	NFQ-MGB	Inconclusive	1.34235			36.8458	0.916315	37.55	0.617618	TRUE	0.190748	TRUE	3	32
43	D7	FALSE	M1 TW Foxi1 mCherry	Atp6v1g3	UNKNOWN	FAM	NFQ-MGB	Amp	1.52191			28.9931	0.961304	28.9318	0.49324	TRUE	0.114357	TRUE	3	25
44	D8	FALSE	M1 TW Foxi1 mCherry	Slc4a9	UNKNOWN	FAM	NFQ-MGB	Amp	1.32923			34.3424	0.888021	34.3967	1.02925	TRUE	0.103438	TRUE	3	31
45	D9	FALSE	M1 TW Foxi1 mCherry	Adgrf5 30	UNKNOWN	FAM	NFQ-MGB	Amp	1.55515			33.9276	0.950122	33.2944	1.04925	TRUE	0.301509	TRUE	3	28
46	D10	FALSE	M1 TW Foxi1 mCherry	Adgrf1	UNKNOWN	FAM	NFQ-MGB	Inconclusive	1.16041			37.5706	0.783354	36.3282	1.13457	TRUE	0.143527	TRUE	3	33
47	D11	FALSE	M1 TW Foxi1 mCherry	Foxi1	UNKNOWN	FAM	NFQ-MGB	Amp	1.55236			22.2807	0.963467	28.484	2.38892	TRUE	0.345043	TRUE	3	24
48	D12	FALSE	M1 TW Foxi1 mCherry	Gapdh	UNKNOWN	FAM	NFQ-MGB	Amp	1.5192			24.5086	0.976131	24.1742	0.574645	TRUE	0.293156	TRUE	3	18
49	E1	FALSE	M1 TW Foxi1 mCherry	Hepacam2	UNKNOWN	FAM	NFQ-MGB	Inconclusive	1.044			Undetermined	0			TRUE	0.496348	TRUE	3	29
50	E2	FALSE	M1 TW Foxi1 mCherry	TSC1	UNKNOWN	FAM	NFQ-MGB	Amp	1.5192			33.2291	0.961704	32.9094	0.678549	TRUE	0.473545	TRUE	3	26
51	E3	FALSE	M1 TW Foxi1 mCherry	TSC2	UNKNOWN	FAM	NFQ-MGB	Amp	1.50985			32.5164	0.955244	32.2348	0.682961	TRUE	0.491243	TRUE	3	26
52	E4	FALSE	M1 TW Foxi1 mCherry	Rhbg	UNKNOWN	FAM	NFQ-MGB	Amp	1.30105			37.1458	0.881616	35.8249	1.2285	TRUE	0.348965	TRUE	3	30
53	E5	FALSE	M1 TW Foxi1 mCherry	cKIT	UNKNOWN	FAM	NFQ-MGB	Inconclusive	1.36744			35.8621	0.936929	35.4538	0.739653	TRUE	0.133746	TRUE	3	31
54	E6	FALSE	M1 TW Foxi1 mCherry	Avpr1a	UNKNOWN	FAM	NFQ-MGB	Inconclusive	1.21692			37.8041	0.828645	37.55	0.617618	TRUE	0.190748	TRUE	3	32
55	E7	FALSE	M1 TW Foxi1 mCherry	Atp6v1g3	UNKNOWN	FAM	NFQ-MGB	Amp	1.52505			29.3915	0.958657	28.9318	0.49324	TRUE	0.114357	TRUE	3	24
56	E8	FALSE	M1 TW Foxi1 mCherry	Slc4a9	UNKNOWN	FAM	NFQ-MGB	Amp	1.288			35.452	0.857329	34.3967	1.02925	TRUE	0.103438	TRUE	3	31
57	E9	FALSE	M1 TW Foxi1 mCherry	Adgrf5 30	UNKNOWN	FAM	NFQ-MGB	Amp	1.55796			33.8725	0.952898	33.2944	1.04925	TRUE	0.301509	TRUE	3	28
58	E10	FALSE	M1 TW Foxi1 mCherry	Adgrf1	UNKNOWN	FAM	NFQ-MGB	Inconclusive	1.35539			36.067	0.898038	36.3282	1.13457	TRUE	0.143527	TRUE	3	31
59	E11	FALSE	M1 TW Foxi1 mCherry	Foxi1	UNKNOWN	FAM	NFQ-MGB	Amp	1.55377			22.8241	0.970235	28.484	2.38892	TRUE	0.345043	TRUE	3	24
60	E12	FALSE	M1 TW Foxi1 mCherry	Gapdh	UNKNOWN	FAM	NFQ-MGB	Amp	1.511			24.5035	0.968916	24.1742	0.574645	TRUE	0.293156	TRUE	3	19
61	F1	FALSE	M1 TW Foxi1 mCherry	Hepacam2	UNKNOWN	FAM	NFQ-MGB	Amp	1.55501			33.6128	0.940944	33.8976	0.402776	TRUE	0.496348	TRUE	3	27
62	F2	FALSE	M1 TW Foxi1 mCherry	TSC1	UNKNOWN	FAM	NFQ-MGB	Amp	1.51739			32.13	0.960965	32.9094	0.678549	TRUE	0.473545	TRUE	3	25
63	F3	FALSE	M1 TW Foxi1 mCherry	TSC2	UNKNOWN	FAM	NFQ-MGB	Amp	1.51575			31.456	0.957921	32.2348	0.682961	TRUE	0.491243	TRUE	3	25
64	F4	FALSE	M1 TW Foxi1 mCherry	Rhbg	UNKNOWN	FAM	NFQ-MGB	Amp	1.50871			34.7166	0.943107	35.8249	1.2285	TRUE	0.348965	TRUE	3	29
65	F5	FALSE	M1 TW Foxi1 mCherry	cKIT	UNKNOWN	FAM	NFQ-MGB	Amp	1.50397			34.6	0.873317	35.4538	0.739653	TRUE	0.133746	TRUE	3	30
66	F6	FALSE	M1 TW Foxi1 mCherry	Avpr1a	UNKNOWN	FAM	NFQ-MGB	Inconclusive	1.19401			38	0.838956	37.55	0.617618	TRUE	0.190748	TRUE	3	33
67	F7	FALSE	M1 TW Foxi1 mCherry	Atp6v1g3	UNKNOWN	FAM	NFQ-MGB	Amp	1.53721			28.4108	0.968853	28.9318	0.49324	TRUE	0.114357	TRUE	3	24
68	F8	FALSE	M1 TW Foxi1 mCherry	Slc4a9	UNKNOWN	FAM	NFQ-MGB	Amp	1.40166			33.3957	0.9135	34.3967	1.02925	TRUE	0.103438	TRUE	3	29
69	F9	FALSE	M1 TW Foxi1 mCherry	Adgrf5 30	UNKNOWN	FAM	NFQ-MGB	Amp	1.56881			32.0833	0.961691	33.2944	1.04925	TRUE	0.301509	TRUE	3	27
70	F10	FALSE	M1 TW Foxi1 mCherry	Adgrf1	UNKNOWN	FAM	NFQ-MGB	Inconclusive	1.46023			35.3471	0.923694	36.3282	1.13457	TRUE	0.143527	TRUE	3	31
71	F11	FALSE	M1 TW Foxi1 mCherry	Foxi1	UNKNOWN	FAM	NFQ-MGB	Amp	1.5529			24.5939	0.974167	28.484	2.38892	TRUE	0.345043	TRUE	3	20
72	F12	FALSE	M1 TW Foxi1 mCherry	Gapdh	UNKNOWN	FAM	NFQ-MGB	Amp	1.49621			23.5107	0.961155	24.1742	0.574645	TRUE	0.293156	TRUE	3	18
73	G1	FALSE	M1 no RT	Hepacam2	UNKNOWN	FAM	NFQ-MGB	No Amp	0			Undetermined	0			TRUE	0.496348	TRUE	3	39
74	G2	FALSE	M1 no RT	TSC1	UNKNOWN	FAM	NFQ-MGB	No Amp	0			Undetermined	0			TRUE	0.473545	TRUE	3	39
75	G3	FALSE	M1 no RT	TSC2	UNKNOWN	FAM	NFQ-MGB	No Amp	0			Undetermined	0			TRUE	0.491243	TRUE	3	39
76	G4	FALSE	M1 no RT	Rhbg	UNKNOWN	FAM	NFQ-MGB	No Amp	0			Undetermined	0			TRUE	0.348965	TRUE	3	39
77	G5	FALSE	M1 no RT	cKIT	UNKNOWN	FAM	NFQ-MGB	No Amp	0			Undetermined	0			TRUE	0.133746	TRUE	3	39
78	G6	FALSE	M1 no RT	Avpr1a	UNKNOWN	FAM	NFQ-MGB	No Amp	0			Undetermined	0			TRUE	0.190748	TRUE	3	39
79	G7	FALSE	M1 no RT	Atp6v1g3	UNKNOWN	FAM	NFQ-MGB	No Amp	0			Undetermined	0			TRUE	0.114357	TRUE	3	39
80	G8	FALSE	M1 no RT	Slc4a9	UNKNOWN	FAM	NFQ-MGB	No Amp	0			Undetermined	0			TRUE	0.103438	TRUE	3	39
81	G9	FALSE	M1 no RT	Adgrf5 30	UNKNOWN	FAM	NFQ-MGB	Inconclusive	1.38495			36.3485	0.92069	36.3485		TRUE	0.301509	TRUE	3	31
82	G10	FALSE	M1 no RT	Adgrf1	UNKNOWN	FAM	NFQ-MGB	No Amp	0			Undetermined	0			TRUE	0.143527	TRUE	3	39
83	G11	FALSE	M1 no RT	Foxi1	UNKNOWN	FAM	NFQ-MGB	Amp	1.54225			33.5014	0.958547	33.5014		TRUE	0.345043	TRUE	3	27
84	G12	FALSE	M1 no RT	Gapdh	UNKNOWN	FAM	NFQ-MGB	Inconclusive	1.22934			38	0.860041	38		TRUE	0.293156	TRUE	3	32
85	H1	FALSE	M1 Foxi1 no RT	Hepacam2	UNKNOWN	FAM	NFQ-MGB	No Amp	0			Undetermined	0			TRUE	0.496348	TRUE	3	39
86	H2	FALSE	M1 Foxi1 no RT	TSC1	UNKNOWN	FAM	NFQ-MGB	No Amp	0			Undetermined	0			TRUE	0.473545	TRUE	3	39
87	H3	FALSE	M1 Foxi1 no RT	TSC2	UNKNOWN	FAM	NFQ-MGB	No Amp	0			Undetermined	0			TRUE	0.491243	TRUE	3	39
88	H4	FALSE	M1 Foxi1 no RT	Rhbg	UNKNOWN	FAM	NFQ-MGB	No Amp	0			Undetermined	0			TRUE	0.348965	TRUE	3	39
89	H5	FALSE	M1 Foxi1 no RT	cKIT	UNKNOWN	FAM	NFQ-MGB	No Amp	0			Undetermined	0			TRUE	0.133746	TRUE	3	39
90	H6	FALSE	M1 Foxi1 no RT	Avpr1a	UNKNOWN	FAM	NFQ-MGB	No Amp	0			Undetermined	0			TRUE	0.190748	TRUE	3	39
91	H7	FALSE	M1 Foxi1 no RT	Atp6v1g3	UNKNOWN	FAM	NFQ-MGB	Inconclusive	1.09763			38	0.712733	38		TRUE	0.114357	TRUE	3	33
92	H8	FALSE	M1 Foxi1 no RT	Slc4a9	UNKNOWN	FAM	NFQ-MGB	No Amp	0			Undetermined	0			TRUE	0.103438	TRUE	3	39
93	H9	FALSE	M1 Foxi1 no RT	Adgrf5 30	UNKNOWN	FAM	NFQ-MGB	Amp	1.5576			34.3756	0.958568	34.3756		TRUE	0.301509	TRUE	3	28
94	H10	FALSE	M1 Foxi1 no RT	Adgrf1	UNKNOWN	FAM	NFQ-MGB	No Amp	0			Undetermined	0			TRUE	0.143527	TRUE	3	39
95	H11	FALSE	M1 Foxi1 no RT	Foxi1	UNKNOWN	FAM	NFQ-MGB	Amp	1.55033			29.7442	0.970496	29.7442		TRUE	0.345043	TRUE	3	24
96	H12	FALSE	M1 Foxi1 no RT	Gapdh	UNKNOWN	FAM	NFQ-MGB	Amp	1.5012			32.0385	0.956189	32.0385		TRUE	0.293156	TRUE	3	26

## Sheet: Graph+Stats
	Cycle Threshold (CT)					Normalize to GapDH (dCT)				2^-dCT
	cKIT	Avpr1a	Foxi1	Gapdh		cKIT	Avpr1a	Foxi1		cKIT	Avpr1a	Foxi1
M1 TW mCherry	38	40	39.4102	24.1354		13.8646	15.8646	15.2748		6.70401e-05	1.676e-05	2.5224e-05
M1 TW mCherry	40	40	40	24.7355		15.2645	15.2645	15.2645		2.54062e-05	2.54062e-05	2.54062e-05
M1 TW mCherry	40	40	40	23.7167		16.2833	16.2833	16.2833		1.25385e-05	1.25385e-05	1.25385e-05
						15.1375	15.8041	15.6075
M1 TW Foxi1 mCherry	35.8993	36.8458	22.2807	24.5086		11.3907	12.3373	-2.22782		0.000372428	0.000193245	4.68427
M1 TW Foxi1 mCherry	35.8621	37.8041	22.8241	24.5035		11.3586	13.3006	-1.67932		0.00038081	9.91092e-05	3.20276
M1 TW Foxi1 mCherry	34.6	38	24.5939	23.5107		11.0893	14.4893	1.08323		0.000458978	4.34797e-05	0.47197
									P values	0.000326443	0.0995313	0.0868214
						delta delta CT				2^-ddCT
					M1 TW Foxi1 mCherry	-3.7467	-3.46684	-17.8354
					M1 TW Foxi1 mCherry	-3.77881	-2.5035	-17.2868
					M1 TW Foxi1 mCherry	-4.04816	-1.31482	-14.5243			2^-ddCT
						cKIT	Avpr1a	Foxi1		cKIT	Avpr1a	Foxi1		cKIT	Avpr1a	Foxi1
					M1 TW mCherry	-1.27284	0.0604982	-0.332682		2.41636	0.958933	1.25935	avg	1.26134	1.04332	1.05127
					M1 TW mCherry	0.127008	-0.539658	-0.343068		0.915728	1.45363	1.26845	stdev	1.02681	0.375301	0.368317
					M1 TW mCherry	1.14583	0.47916	0.67575		0.451931	0.717395	0.626007	n	3	3	3
														cKIT	Avpr1a	Foxi1
					M1 TW Foxi1 mCherry	-3.7467	-3.46684	-17.8354		13.4236	11.0566	233871	avg	14.5642	6.40497	139113
					M1 TW Foxi1 mCherry	-3.77881	-2.5035	-17.2868		13.7257	5.67058	159904	stdev	1.7205	4.3314	106684
					M1 TW Foxi1 mCherry	-4.04816	-1.31482	-14.5243		16.5432	2.48771	23564	n	3	3	3
																		106684
									P values	0.000326443	0.0995313	0.0434107
								Foxi1	SD	c-Kit	SD			Foxi1	SD	c-Kit	SD
							Control	1.3	0.37	1.26	1.03		Control	0	0	0	0
							FOXI1	139113	106684	14.56	1.72		FOXI1	139113	106684	0	0
Gene	M1 TW mCherry	M1 TW Foxi1 mCherry
cKIT	1.26134	14.5642
Foxi1	1.05127	139113
Gene	mCherry Low	mCherry Spacer	mCherry High	Foxi1 Low	Foxi1 Spacer	Foxi1 High
cKIT	1.26134	0	0	100	0	0
Foxi1	1.05127	9900	0	100	0	0
