# Supplementary material for: The critical role of the proto-oncogene c-Kit in TSC renal cystogenesis
Source: EMBO Mol Med. 2025 Dec 22;18(2):575–98. doi: 10.1038/s44321-025-00360-x (PMC12905254; doi:10.1038/s44321-025-00360-x)
Supplement: Supplementary file 12 — Source data Fig. 4 [file 44321_2025_360_MOESM12_ESM.zip › EMM-2025-22130_Source DataForFigure 4A-D 10-28-25/4B/Fig. 4B-Raw data.xls]

## Sheet: 2 expts (n=3 per line-per expt)
Cell Type	24 hr	24 hr	Avg 24 hr	SD 24 hr	p value					72 hr	72 hr	Avg 72 hr	SD 72 hr	p value
M-1 T-Cont	0.867	0.922	0.8945	0.0388909	0.00337784	Cont v. Kit				1.136	1.632	1.384	0.350725	0.0300116	Cont v. Kit
M-1 T-c-Kit	1.611	1.679	1.645	0.0480833	0.0184094	cont v. Foxi1				2.761	2.847	2.804	0.0608112	0.0519124	cont v. Foxi1
M-1 T-Foxi1	1.593	1.931	1.762	0.239002						2.545	2.966	2.7555	0.297692

## Sheet: Updated statistics
Cell Type	24 hr	24 hr	24 hr	24hr	Avg 24 hr	SD	Cell Type	72 hr	72 hr	72 hr	Average	SD
M-1 Cont	0.894	0.84	0.984	1.087	0.95125	0.108251	M-1 T-Cont	1.036	0.839	1.825	1.23333	0.52178
M-1 c-Kit	2.877	2.845	1.65	1.71	2.2705	0.682416	M-1 T-c-Kit	2.861	2.855	2.839	2.85167	0.0113725
M-1 Foxi1	2.563	2.528	2.507	2.555	2.53825	0.0256564	M-1 T-Foxi1	2.545	2.992	2.94	2.82567	0.244451
	p value 24 hr						p value 72 hr
C vs Kit	0.00438718					C vs Kit	0.00290213
C vs Foxi1	6.13836e-08					C vs Foxi1	0.00436692

## Sheet: A570 Reads
			A(570)								A(570)
Cells		24		Avg	SD	p value				72			Avg	SD	p value
T-Cont	0.867	0.894	0.846	0.869	0.0240624	1.55582e-05	Cont vs. c-Kit		0.984	1.087	1.839	1.825	1.43375	0.461813	0.000849368	Cont vs. c-Kit
T-c-Kit	1.611	1.65	1.709	1.65667	0.049339	0.0125749	Cont vs. Foxi1		2.877	2.845	2.855	2.839	2.854	0.0166933	0.00230707	Cont vs. Foxi1
T-Foxi1	1.593	2.507	2.555	2.21833	0.542086				2.563	2.528	2.992	2.94	2.75575	0.244121
