# Supplementary material for: The critical role of the proto-oncogene c-Kit in TSC renal cystogenesis
Source: EMBO Mol Med. 2025 Dec 22;18(2):575–98. doi: 10.1038/s44321-025-00360-x (PMC12905254; doi:10.1038/s44321-025-00360-x)
Supplement: Supplementary file 12 — Source data Fig. 4 [file 44321_2025_360_MOESM12_ESM.zip › EMM-2025-22130_Source DataForFigure 4A-D 10-28-25/4C/Fig. 4C.xls]

## Sheet: Figure 4
Fig 4C	p-ERK1/2	B-Actin	pERK/B-Actin		ERK1/2	ERK1/2/B-Actin		pRSK1	pRSK1/B-Actin		RSK1	RSK1/B-Actin		p-AKT	p-AKT/B-Actin		AKT	AKT/B-Actin
M-1 Control	8190.44	34603	0.2367		31125.6	0.8995		26786	0.7741		35463.2	1.0249		35672.9	1.0309		24395	0.705
M-1 Foxi1	28357.2	33747.5	0.8403		36631.8	1.0855		30852.5	0.9142		29041.1	0.8605		37931.9	1.124		19753.3	0.5853
M-1 c-KIT	27577.3	34685.6	0.7951		30313.7	0.874		32501.2	0.937		31402.1	0.9053		39649.1	1.1431		18554.6	0.5349
Fig 4C	p-ERK1/2/B-Actin	ERK1/2/B-Actin	pRSK1/B-Actin	RSK1/B-Actin	p-AKT/B-Actin	AKT/B-Actin
M-1 Control	0.2367	0.8995	0.7741	1.0249	1.0309	0.705
M-1 Foxi1	0.8403	1.0855	0.9142	0.8605	1.124	0.5853
M-1 c-KIT	0.7951	0.874	0.937	0.9053	1.1431	0.5349
	p-ERK1/ERK	p-RSK1/RSK1	p-AKT/AKT
M-1 Control	0.263146	0.755293	1.46227
M-1 Foxi1	0.774113	1.06241	1.92038
M-1 c-KIT	0.909725	1.03502	2.13703
M-1 Control	0.2675	0.9546	1.3579
M-1 Foxi1	0.8641	1.0645	1.8282
M-1 c-KIT	1.076	0.9997	2.0058
Fig 4C (remeasure 9/24/25)	p-ERK1/2	B-Actin	pERK/B-Actin		ERK1/2	ERK1/2/B-Actin		pRSK1	pRSK1/B-Actin		RSK1	RSK1/B-Actin		p-AKT	p-AKT/B-Actin		AKT	AKT/B-Actin
M-1 Control	12757.2	56942.7	0.224		47675.3	0.8373		28129.5	1.044		62272.4	1.0936		58249.2	1.0229		42896.3	0.7533
M-1 Foxi1	49974.2	53109.7	0.941		57834.5	1.089		48314.1	0.9097		45389.9	0.8546		63479.5	1.1953		34724.1	0.6538
M-1 c-KIT	48914.7	53071.3	0.9217		45428.3	0.856		48939.8	0.9222		48959.1	0.9225		65672.7	1.2374		32741.6	0.6169
Fig 4C (remeasure 9/24/25)	p-ERK1/2/B-Actin	ERK1/2/B-Actin	pRSK1/B-Actin	RSK1/B-Actin	p-AKT/B-Actin	AKT/B-Actin
M-1 Control	0.224	0.8373	1.044	1.0936	1.0229	0.7533
M-1 Foxi1	0.941	1.089	0.9097	0.8546	1.1953	0.6538
M-1 c-KIT	0.9217	0.856	0.9222	0.9225	1.2374	0.6169
Fig 4C	p-ERK/ERK	pRSK/RSK	pAKT/AKT
M-1 Control	0.2631	0.7553	1.4623
M-1 Control	0.2676	0.4517	1.3579
M-1 Foxi1	0.7741	1.0624	1.9203
M-1 Foxi1	0.8641	1.0644	1.8281
M-1 c-Kit	0.9097	1.0345	2.1369
M-1 c-Kit	1.0767	0.9996	2.0058
Fig 4C Averages	p-ERK/ERK	pRSK/RSK	pAKT/AKT
M-1 Control	0.2654	0.6035	1.4101
M-1 Foxi1	0.8191	1.0634	1.8742
M-1 c-Kit	0.9932	1.0171	2.0714
