# Supplementary material for: The critical role of the proto-oncogene c-Kit in TSC renal cystogenesis
Source: EMBO Mol Med. 2025 Dec 22;18(2):575–98. doi: 10.1038/s44321-025-00360-x (PMC12905254; doi:10.1038/s44321-025-00360-x)
Supplement: Supplementary file 13 — Source data Fig. 5 [file 44321_2025_360_MOESM13_ESM.zip]

Archive with 29 entries (23 files):
- EMM-2025-22130_SourceDataForFigure 5A-E 10-28-25/
- EMM-2025-22130_SourceDataForFigure 5A-E 10-28-25/5A/
- EMM-2025-22130_SourceDataForFigure 5A-E 10-28-25/5A/Tsc1 KO H&E 4X.tif
- EMM-2025-22130_SourceDataForFigure 5A-E 10-28-25/5A/Tsc1-cKIT dKO 45 days H&E 4X.tif
- EMM-2025-22130_SourceDataForFigure 5A-E 10-28-25/5A/Tsc1-cKIT dKO 56 days H&E 4X.tif
- EMM-2025-22130_SourceDataForFigure 5A-E 10-28-25/5A/Tsc1-cKIT dKO 90 days H&E 4X.tif
- EMM-2025-22130_SourceDataForFigure 5A-E 10-28-25/5B/
- EMM-2025-22130_SourceDataForFigure 5A-E 10-28-25/5B/Tsc1 KO 45 days H&E 20X.tif
- EMM-2025-22130_SourceDataForFigure 5A-E 10-28-25/5B/Tsc1-cKIT dKO 45 days H&E 20X.tif
- EMM-2025-22130_SourceDataForFigure 5A-E 10-28-25/5B/Tsc1-cKIT dKO 56 days H&E 20X.tif
- EMM-2025-22130_SourceDataForFigure 5A-E 10-28-25/5B/Tsc1-cKIT dKO 90 days H&E 20X.tif
- EMM-2025-22130_SourceDataForFigure 5A-E 10-28-25/5B/WT H&E 20X.tif
- EMM-2025-22130_SourceDataForFigure 5A-E 10-28-25/5C/
- EMM-2025-22130_SourceDataForFigure 5A-E 10-28-25/5C/Fig. 5C.xls
- EMM-2025-22130_SourceDataForFigure 5A-E 10-28-25/5C/Northern Blot Image J Histograms.tif
- EMM-2025-22130_SourceDataForFigure 5A-E 10-28-25/5C/Northern Blot Quantification.tif
- EMM-2025-22130_SourceDataForFigure 5A-E 10-28-25/5C/Northern Blot Source Data.tif
- EMM-2025-22130_SourceDataForFigure 5A-E 10-28-25/5C/Northern Blot.tif
- EMM-2025-22130_SourceDataForFigure 5A-E 10-28-25/5D/
- EMM-2025-22130_SourceDataForFigure 5A-E 10-28-25/5D/cKIT KO  pS6 20X.tif
- EMM-2025-22130_SourceDataForFigure 5A-E 10-28-25/5D/Tsc1 cKIT dKO pS6 20X.tif
- EMM-2025-22130_SourceDataForFigure 5A-E 10-28-25/5D/Tsc1 KO pS6 20X.tif
- EMM-2025-22130_SourceDataForFigure 5A-E 10-28-25/5D/WT pS6 20X.tif
- EMM-2025-22130_SourceDataForFigure 5A-E 10-28-25/5E/
- EMM-2025-22130_SourceDataForFigure 5A-E 10-28-25/5E/Fig. 5E.xls
- EMM-2025-22130_SourceDataForFigure 5A-E 10-28-25/5E/Western Blot 10-29-25.tif
- EMM-2025-22130_SourceDataForFigure 5A-E 10-28-25/5E/Western Blot Image J Histograms.tif
- EMM-2025-22130_SourceDataForFigure 5A-E 10-28-25/5E/Western Blot Quantification.tif
- EMM-2025-22130_SourceDataForFigure 5A-E 10-28-25/5E/Western Source Data 10-29-25.tif
