# Supplementary material for: The critical role of the proto-oncogene c-Kit in TSC renal cystogenesis
Source: EMBO Mol Med. 2025 Dec 22;18(2):575–98. doi: 10.1038/s44321-025-00360-x (PMC12905254; doi:10.1038/s44321-025-00360-x)
Supplement: Supplementary file 13 — Source data Fig. 5 [file 44321_2025_360_MOESM13_ESM.zip › EMM-2025-22130_SourceDataForFigure 5A-E 10-28-25/5C/Fig. 5C.xls]

## Sheet: Figure 5C
Fig 5C	c-KIT	28S rRNA	c-KIT/28S rRNA
1	5348.08	13831.1	0.3867
2	5859.08	14703.8	0.3985
3	12798.8	15601.8	0.8203
4	19344.9	18151.7	1.0657
5	3672.91	15900.2	0.231
6	2913.08	14711.8	0.198
7	2823.65	14084.1	0.2005
8	2471.55	14152.6	0.1746
Fig 5C	c-KIT/28S rRNA
WT	0.3867
WT	0.3985
Tsc1 KO	0.8203
Tsc1 KO	1.0657
Tsc1/c-Kit dKO	0.231
Tsc1/c-Kit dKO	0.198
c-Kit KO	0.2005
c-Kit KO	0.1746
	c-KIT/28S rRNA
WT	0.3926	0.00834386
Tsc1-KO	0.943	0.173524
Tsc1/c-Kit-dKO	0.2145	0.0233345
c-Kit-KO	0.18755	0.0183141
