# Supplementary material for: The critical role of the proto-oncogene c-Kit in TSC renal cystogenesis
Source: EMBO Mol Med. 2025 Dec 22;18(2):575–98. doi: 10.1038/s44321-025-00360-x (PMC12905254; doi:10.1038/s44321-025-00360-x)
Supplement: Supplementary file 13 — Source data Fig. 5 [file 44321_2025_360_MOESM13_ESM.zip › EMM-2025-22130_SourceDataForFigure 5A-E 10-28-25/5E/Fig. 5E.xls]

## Sheet: Figure 5E
Fig 5E (9/25/25)	pS6	B-Actin	pS6/B-Actin		S6	S6/B-Actin
WT	1772.01	10906.6	0.1625		17818	1.6337
WT	6086.57	11049.9	0.5508		20269.2	1.8343
WT	2556.48	10365.6	0.2466		17965.7	1.7332
Tsc1 KO	14125.4	12977.5	1.0885		17367.5	1.3383
Tsc1 KO	12354.4	13461.4	0.9178		19025.5	1.4133
Tsc1 KO	21739	12948.8	1.6788		20282.1	1.5663
Tsc1/c-Kit dKO	2249.3	11345.3	0.1983		20549.3	1.8113
Tsc1/c-Kit dKO	4083.96	11008.8	0.371		19607.8	1.7811
Tsc1/c-Kit dKO	7087.45	20299.4	0.3491		24605.7	1.2121
Fig 5E (9/25/25)	pS6/B-Actin	S6/B-Actin						p-S6/S6
WT	0.1625	1.6337	0.0994675				WT	0.180675	0.105768
WT	0.5508	1.8343	0.300278	0.180675	0.105768		Tsc1 KO	0.844858	0.212967
WT	0.2466	1.7332	0.14228				Tsc1/c-Kit dKO	0.20193	0.0894368
Tsc1 KO	1.0885	1.3383	0.813345
Tsc1 KO	0.9178	1.4133	0.649402	0.844858	0.212967
Tsc1 KO	1.6788	1.5663	1.07183
Tsc1/c-Kit dKO	0.1983	1.8113	0.109479
Tsc1/c-Kit dKO	0.371	1.7811	0.208298	0.20193	0.0894368
Tsc1/c-Kit dKO	0.3491	1.2121	0.288013
				p KOvsWT	0.00841251
				p KOvsdKO	0.0085167
				p dKOvsWT	0.803542
