# Supplementary material for: The critical role of the proto-oncogene c-Kit in TSC renal cystogenesis
Source: EMBO Mol Med. 2025 Dec 22;18(2):575–98. doi: 10.1038/s44321-025-00360-x (PMC12905254; doi:10.1038/s44321-025-00360-x)
Supplement: Supplementary file 14 — Source data Fig. 6 [file 44321_2025_360_MOESM14_ESM.zip › EMM-2025-22130_SourceDataForFigure 6A-C 10-28-25/6A/Fig. 6A.xls]

## Sheet: Figure 6A
Fig 6A	p-ERK1/2	B-Actin	p-Erk1/2/B-Actin		ERK1/2	Erk1/2/B-Actin		p-RSK1	pRSK1/B-Actin		RSK-1	RSK1/B-Actin		p-AKT	p-AKT/B-Actin		AKT	AKT/B-Actin
WT	10964	12927.3	0.8481		14914.7	1.1305		3744.01	0.2896		17822.9	1.3787		8390.67	0.6491		10236	0.7918
WT	11177.8	14485.9	0.7716		15388.7	1.0623		4431.67	0.3059		17843.1	1.2318		10299.7	0.711		11668.8	0.8055
WT	11246.1	17981	0.6254		16171.3	0.8994		4697.08	0.2612		16303	0.9067		9104.13	0.8244		13600.7	0.7564
Tsc1 KO 28 days	20312.3	19222.6	1.0567		19827	1.0314		16734.7	0.8706		14509	0.7548		17410.6	0.9057		19068.8	0.998
Tsc1 KO 28 days	19840.7	14688.8	1.3507		20173.8	1.3734		17411.7	1.1854		14771.7	1.0056		20456	1.3926		16155.1	1.0998
Tsc1 KO 28 days	14421.9	11756	1.2268		17644.4	1.5009		19035.3	1.6192		14759.7	1.2555		19508.4	1.6594		18561	1.5789
Tsc1 KO 45 days	12641.8	17086.2	0.7399		16395.8	0.9596		6314.38	0.3696		17988	1.0528		8960.72	0.5244		15108.1	0.8842
Tsc1 KO 45 Days	13647.3	12316.1	1.1081		14368	1.666		6626.08	0.538		16601.6	1.348		13614.8	1.1055		15103.8	1.2263
Tsc1 Ko 45 days	10950.4	12097	0.9052		12369	1.0225		11374.1	0.9402		13812.7	1.1418		14062.3	1.1625		17109.7	1.4144
Fig 6A	p-Erk1/2/ B-Actin	Erk1/2/B-Actin	p-ERK/ERK			p-AKT/B-Actin	AKT/B-Actin	p-AKT/AKT	Avg	SD	p-RSK1/B-Actin	RSK1/B-Actin	p-RSK1/RSK1
WT	0.8481	1.1305	0.750199	Avg	SD	0.6491	0.7918	0.819778			0.2896	1.3787	0.210053
WT	0.7716	1.0623	0.726348			0.711	0.8055	0.882682			0.3059	1.2318	0.248336
WT	0.6254	0.8994	0.695352			0.5063	0.7564	0.669355			0.2612	0.9067	0.288078
WT	0.5636	1.968	0.286382			1.7038	2.0221	0.842589			0.6011	1.9338	0.310839
WT	0.9187	1.7859	0.514419			1.1678	1.7851	0.654193			0.6761	1.8048	0.374612
WT	0.4691	1.789	0.262214	0.539152	0.221441	1.7163	1.7729	0.968075	0.806112	0.122796	0.7212	1.823	0.395612	0.304588	0.0715563
Tsc1 KO 28 days	1.0567	1.0314	1.02453			0.9057	0.998	0.907515			0.8706	0.7548	1.15342
Tsc1 KO 28 days	1.3507	1.3734	0.983472			1.3926	1.0998	1.26623			1.1854	1.0056	1.1788
Tsc1 KO 28 days	1.2268	1.5009	0.817376			1.6594	1.5789	1.05098			1.6192	1.2555	1.28969
Tsc1 KO 28 days	1.5109	1.5583	0.969582			1.7675	1.8076	0.977816			1.2292	1.7899	0.686742
Tsc1 KO 28 days	1.2324	1.5896	0.775289			1.8164	1.6852	1.07785			1.3482	1.9218	0.70153
Tsc1 KO 28 days	1.1981	1.7256	0.694309	0.877426	0.133377	1.698	1.7095	0.993273	1.04561	0.123408	1.1924	1.8114	0.658275	0.944742	0.29158
Tsc1 KO 45 days	0.7399	0.9596	0.77105	p	0.0094063	0.8244	0.8842	0.932368	p	0.00712412	0.3696	1.0528	0.351064	P	0.000388303
Tsc1 KO 45 Days	1.1081	1.666	0.665126			1.1055	1.2263	0.901492			0.538	1.348	0.39911
Tsc1 KO 45 days	0.9052	1.0225	0.885281			1.1625	1.4144	0.821903			0.9402	1.1418	0.823437
Tsc1 KO 45 days	1.3907	1.4723	0.944577			1.4342	1.7357	0.826295			1.1097	1.8451	0.601431
Tsc1 KO 45 days	1.4484	1.8826	0.769362			1.7604	2.0815	0.845736			1.3024	2.2283	0.584481
Tsc1 KO 45 days	1.0971	1.1182	0.98113	0.836088	0.120944	0.9825	1.1873	0.827508	0.859217	0.0464794	0.9063	1.1889	0.762301	0.586971	0.188582
				p	0.0163114				P	0.187243				p	0.00644616
Fig 6A 8/28/25	p-ERK1/2	B-Actin	p-Erk1/2/B-Actin		ERK1/2	Erk1/2/B-Actin		p-RSK1	pRSK1/B-Actin		RSK-1	RSK1/B-Actin		p-AKT	p-AKT/B-Actin		AKT	AKT/B-Actin
WT (8/28/25)	4944.08	8771.79	0.5636		17262.5	1.968		5272.33	0.6011		16963.1	1.9338		14945.3	1.7038		17737.6	2.0221
WT (8/28/25)	8648.15	9413.74	0.9187		16811.8	1.7859		6364.33	0.6761		16990	1.8048		10993.2	1.1678		16804.3	1.7851
WT (8/28/25	4162.31	8873.38	0.4691		15873.9	1.789		6399.79	0.7212		16176	1.823		15229	1.7163		15731.3	1.7729
Tsc1 KO 28 days (8/28/25)	16781.8	11107.4	1.5109		17308.3	1.5583		13652.7	1.2292		19881.1	1.7899		19632.2	1.7675		20077.8	1.8076
Tsc1 KO 28 days (8/28/25)	14250.2	11562.9	1.2324		18380.7	1.5896		15589.3	1.3482		22222.1	1.9218		21002.4	1.8164		19485.6	1.6852
Tsc1 KO 28 days (8/28/25)	13682.2	11419.7	1.1981		19706.4	1.7256		13616.6	1.1924		20685.6	1.8114		19390.3	1.698		19521.9	1.7095
Tsc1 KO 45 days (8/28/25)	13193.2	10004.8	1.3907		14730	1.4723		11102.1	1.1097		18459.8	1.8451		14348.5	1.4342		17365.3	1.7357
Tsc1 KO 45 Days (8/28/25	12920.1	8920.38	1.4484		16793.7	1.8826		11618.1	1.3024		19877.7	2.2283		15703.2	1.7604		18567.8	2.0815
Tsc1 Ko 45 days (8/28/25)	19953.4	18187.4	1.0971		20336.7	1.1182		16483.3	0.9063		21622.8	1.1889		16837.2	0.9825		21594.5	1.1873
			p-ERK/ERK			p-AKT/AKT				p-RSK1/RSK1
		WT	0.539152	0.221441		0.806112	0.122796			0.304588	0.0715563
		Tsc1-KO (28 days)	0.877426	0.133377	0.0094063	1.04561	0.123408	p	0.00712412	0.944742	0.29158	P	0.000388303
		Tsc-1KO (45 days)	0.836088	0.120944	0.0163114	0.859217	0.0464794	P	0.187243	0.586971	0.188582	p	0.00644616
