# Supplementary material for: The critical role of the proto-oncogene c-Kit in TSC renal cystogenesis
Source: EMBO Mol Med. 2025 Dec 22;18(2):575–98. doi: 10.1038/s44321-025-00360-x (PMC12905254; doi:10.1038/s44321-025-00360-x)
Supplement: Supplementary file 14 — Source data Fig. 6 [file 44321_2025_360_MOESM14_ESM.zip › EMM-2025-22130_SourceDataForFigure 6A-C 10-28-25/6C/Fig. 6C.xls]

## Sheet: Figure 6C
Fig 6C	Tsc1	B-Actin	Tsc1/B-Actin		Tsc2	Tsc2/B-Actin		Ser664 p-Tsc2	Ser664 p-TSC2/B-Actin		Ser939 p-TSC2	Ser933 p-TSC2/B-Actin		Ser1798 p-TSC2	Ser1798 p-TSC2/B-Actin
WT	14410.2	30010	0.4802		12790.5	0.4262		5523.12	0.184		6507.07	0.2168		5015.1	0.1671
WT	18851.5	25608.2	0.7361		17502.6	0.6835		4797.1	0.1873		9522.3	0.3718		7701.1	0.3007
Tsc1 KO 37 days	20489.8	26698.4	0.7675		12133	0.4544		2797.79	0.1048		5976.74	0.2239		5209.4	0.1951
Tsc1 KO 37 Days	16572.2	31608	0.5243		14638	0.4631		16120.3	0.51		18174.2	0.575		17883.4	0.5658
Tsc1 KO 45 days	23521.8	32037.9	0.7342		23532.1	0.7345		24580.9	0.7672		26615.1	0.8307		25846.7	0.8068
Tsc1 KO 45 days	29122.4	26828.9	1.0855		28583.3	1.0654		16226.1	0.6048		20435.5	0.7617		17636.1	0.6574
Fig 6C	Tsc1/B-Actin	Tsc2/B-Actin	Ser664 p-TSC2/B-Actin	Ser933 p-TSC2/B-Actin	Ser1798 p-TSC2/B-Actin
WT	0.4802	0.4262	0.184	0.2168	0.1671
WT	0.7361	0.6835	0.1873	0.3718	0.3007
Tsc1 KO 37 days	0.7675	0.4544	0.1048	0.2239	0.1951
Tsc1 KO 37 Days	0.5243	0.4631	0.51	0.575	0.5658
Tsc1 KO 45 days	0.7342	0.7345	0.7672	0.8307	0.8068
Tsc1 KO 45 days	1.0855	1.0654	0.6048	0.7617	0.6574
Fig 6C (9/17/25)	Tsc1	B-Actin	Tsc1/B-Actin		Tsc2	Tsc2/B-Actin		Ser664 p-Tsc2	Ser664 p-TSC2/B-Actin		Ser939 p-TSC2	Ser939 p-TSC2/B-Actin		Ser1798 p-TSC2	Ser1798 p-TSC2/B-Actin
WT	11698.9	11124.2	1.0516		12209.4	1.0976		6891.38	0.6195		11260.5	1.0123		12751.9	1.1463
WT	12474.9	12045.7	1.0356		12570.6	1.0436		7320.74	0.6077		13082.2	1.086		12080.8	1.0029
WT	12173.2	10155.1	1.1987		13247.3	1.3045		6835.33	0.6731		12651.4	1.2458		11378.9	1.1205
Tsc1 KO 28 days	15480.7	12864	1.2034		16308.5	1.2678		13679.4	1.0634		17117.9	1.3307		14674.9	1.1408
Tsc1 KO 28 days	17119	12963.2	1.3206		16566.4	1.278		15865.2	1.2239		18089.9	1.3955		16833.2	1.2985
Tsc1 KO 28 days	14205.5	13272.7	1.0703		16029	1.2077		16279.6	1.2265		17491.6	1.3179		17825.6	1.343
Tsc1 KO 45 days	14476	11353.5	1.275		13962.7	1.2298		11748.2	1.0348		12001	1.057		14192.5	1.2501
Tsc1 KO 45 days	10855.4	10852.8	1.0002		12027.7	1.1082		11372.6	1.0479		9458.91	0.8716		13471.6	1.2413
Tsc1 KO 45 days	18163.6	20624.8	0.8807		15281	0.7409		19654.4	0.953		9593.5	0.4651		10897.5	0.5283
Fig 6C (9/17/25)	Tsc1/B-Actin	Tsc2/B-Actin	Ser664 p-TSC2/B-Actin	664p-TSC2/TSC2			Ser939 p-TSC2/B-Actin	933 p-TSC2/TSC2			Ser1798 p-TSC2/B-Actin	1798 p-TSC2/TSC2
WT	1.0516	1.0976	0.6195	0.564413			1.0123	0.922285			1.1463	1.04437
WT	1.0356	1.0436	0.6077	0.582311			1.086	1.04063			1.0029	0.961
WT	1.1987	1.3045	0.6731	0.515983			1.2458	0.955002			1.1205	0.85895
WT	0.4802	0.4262	0.184	0.431722			0.2168	0.508681			0.1671	0.392069
WT	0.7361	0.6835	0.1873	0.274031			0.3718	0.543965			0.3007	0.439941
WT		1.19006	0.7403	0.622069			0.300638	0.252624			0.1498	0.125876
WT		1.28116	0.7213	0.563006			0.376927	0.294208			0.1819	0.141981
WT		1.34822	0.6404	0.474996	0.503566	0.111033	0.267529	0.198431	0.589478	0.340184	0.1154	0.0855942	0.506223	0.395064
Tsc1 KO 28 days	1.2034	1.2678	1.0634	0.838776			1.3307	1.04961			1.1408	0.899826
Tsc1 KO 28 days	1.3206	1.278	1.2239	0.957668			1.3955	1.09194			1.2985	1.01604
Tsc1 KO 28 days	1.0703	1.2077	1.2265	1.01557			1.3179	1.09125			1.343	1.11203
Tsc1 KO 28 days		1.41396	1.2215	0.863885			0.2768	0.195762			0.3469	0.245339
Tsc1 KO 28 days		1.38061	1.4529	1.05236	p d28vsWT	1.78005e-05	0.3415	0.247355	p d28vsWT	0.656374	0.187	0.135447	p d28vsWT	0.681808
Tsc1 KO 28 days		1.53213	1.1687	0.762797	0.915176	0.111706	0.6569	0.428751	0.684112	0.438207	0.3075	0.200702	0.601564	0.45303
Tsc1 KO 45 days	1.275	1.2298	1.0348	0.841438			1.057	0.859489			1.2501	1.01651
Tsc1 KO 45 days	1.0002	1.1082	1.0479	0.945587			0.8716	0.786501			1.2413	1.1201
Tsc1 KO 45 days	0.8807	0.7409	0.953	1.28627			0.4651	0.62775			0.5283	0.713052
Tsc1 KO 45 days	0.7342	0.7345	0.7672	1.04452			0.8307	1.13097			0.8068	1.09843
Tsc1 KO 45 days	1.0855	1.0654	0.6048	0.567674			0.7617	0.714943			0.6574	0.617045
Tsc1 KO 45 days		1.24356	1.407	1.13143			1.38172	1.1111			0.8424	0.677409
Tsc1 KO 45 days		1.37199	1.6865	1.22924	p d45vsWT	5.8533e-05	1.59752	1.16438	p d45vsWT	0.0321708	1.5313	1.11612	p d45vsWT	0.0197295
Tsc1 KO 45 days		0.734164	0.8626	1.17494	1.02764	0.237024	0.72944	0.993566	0.923588	0.205288	0.7668	1.04445	0.925391	0.216588
	664p-TSC2/TSC2		933p-TSC2/TSC2		1798p-TSC2/TSC2
WT	0.503566	0.111033	0.589478	0.340184	0.506223	0.395064
Tsc1 KO 28 days	0.915176	0.111706	0.684112	0.438207	0.601564	0.45303
Tsc1 KO 45 days	1.02764	0.237024	0.923588	0.205288	0.925391	0.216588
Fig 6C (9/26/25)	Ser664 p-Tsc2	B-Actin	Ser664 p-TSC2/B-Actin		Ser939 p-TSC2	Ser939 p-TSC2/B-Actin		Ser1798 p-TSC2	Ser1798 p-TSC2/B-Actin	TSC2	TSC2/B-Actin
WT	7594.79	10259.4	0.7403		3084.38	0.300638		1536.6	0.1498	12209.4	1.19006
WT	7077.79	9811.91	0.7213		3698.38	0.376927		1784.89	0.1819	12570.6	1.28116
WT	6291.91	9825.72	0.6404		2628.67	0.267529		1134.06	0.1154	13247.3	1.34822
Tsc1 KO 28 days	14088.9	11533.9	1.2215		3192.45	0.276788		4001.38	0.3469	16308.5	1.41396
Tsc1 KO 28 days	17433.4	11999.3	1.4529		4097.91	0.341512		2247.72	0.187	16566.4	1.38061
Tsc1 KO 28 days	12226.7	10461.9	1.1687		6872.74	0.65693		3215.43	0.3075	16029	1.53213
Tsc1 KO 45 days	15798.2	11228	1.407		15513.9	1.38172		9459.62	0.8424	13962.7	1.24356
Tsc1 KO 45 days	14785	8766.67	1.6865		14004.9	1.59752		13424	1.5313	12027.7	1.37199
Tsc1 KO 45 days	14782.7	17136.5	0.8626		12500	0.72944		13140.6	0.7668	12581	0.734164
Fig 6C (9/26/25)	Ser664 p-TSC2/B-Actin	Ser933 p-TSC2/B-Actin	Ser1798 p-TSC2/B-Actin
WT	0.7403	0.3981	0.1498
WT	0.7213	0.4044	0.1819
WT	0.6404	0.2675	0.1154
Tsc1 KO 28 days	1.2215	0.2768	0.3469
Tsc1 KO 28 days	1.4529	0.3415	0.104
Tsc1 KO 28 days	1.1687	0.6569	0.1257
Tsc1 KO 45 days	1.407	1.3497	0.4898
Tsc1 KO 45 days	1.6865	1.4834	1.5313
Tsc1 KO 45 days	0.8626	0.7006	0.7668
