# Supplementary material for: The critical role of the proto-oncogene c-Kit in TSC renal cystogenesis
Source: EMBO Mol Med. 2025 Dec 22;18(2):575–98. doi: 10.1038/s44321-025-00360-x (PMC12905254; doi:10.1038/s44321-025-00360-x)
Supplement: Supplementary file 15 — Source data Fig. 7 [file 44321_2025_360_MOESM15_ESM.zip]

Archive with 35 entries (27 files):
- EMM-2025-22130_SourceDataForFigure 7A-C 10-28-25/
- EMM-2025-22130_SourceDataForFigure 7A-C 10-28-25/7A/
- EMM-2025-22130_SourceDataForFigure 7A-C 10-28-25/7A/Fig 7A Western Blot 10-28-25.tif
- EMM-2025-22130_SourceDataForFigure 7A-C 10-28-25/7A/Fig 7A.xls
- EMM-2025-22130_SourceDataForFigure 7A-C 10-28-25/7A/Western Blot Image J Histograms/
- EMM-2025-22130_SourceDataForFigure 7A-C 10-28-25/7A/Western Blot Image J Histograms/Slide1.TIF
- EMM-2025-22130_SourceDataForFigure 7A-C 10-28-25/7A/Western Blot Image J Histograms/Slide2.TIF
- EMM-2025-22130_SourceDataForFigure 7A-C 10-28-25/7A/Western Blot Quantification.tif
- EMM-2025-22130_SourceDataForFigure 7A-C 10-28-25/7A/Western Blot Source Data 10-29-25/
- EMM-2025-22130_SourceDataForFigure 7A-C 10-28-25/7A/Western Blot Source Data 10-29-25/Slide1.TIF
- EMM-2025-22130_SourceDataForFigure 7A-C 10-28-25/7A/Western Blot Source Data 10-29-25/Slide2.TIF
- EMM-2025-22130_SourceDataForFigure 7A-C 10-28-25/7A/Western Blot Source Data 10-29-25/Slide3.TIF
- EMM-2025-22130_SourceDataForFigure 7A-C 10-28-25/7A/Western Blot Source Data 10-29-25/Slide4.TIF
- EMM-2025-22130_SourceDataForFigure 7A-C 10-28-25/7B/
- EMM-2025-22130_SourceDataForFigure 7A-C 10-28-25/7B/Figure 7B.tif
- EMM-2025-22130_SourceDataForFigure 7A-C 10-28-25/7B/Tsc1 KO  pRSK 20X.tif
- EMM-2025-22130_SourceDataForFigure 7A-C 10-28-25/7B/Tsc1 KO pAKT 20X.tif
- EMM-2025-22130_SourceDataForFigure 7A-C 10-28-25/7B/Tsc1 KO pERK1-2 20X.tif
- EMM-2025-22130_SourceDataForFigure 7A-C 10-28-25/7B/Tsc1-cKIT dKO pAKT 20X.tif
- EMM-2025-22130_SourceDataForFigure 7A-C 10-28-25/7B/Tsc1-cKIT dKO pERK1-2 20X.tif
- EMM-2025-22130_SourceDataForFigure 7A-C 10-28-25/7B/Tsc1-cKIT dKO pRSK 20X.tif
- EMM-2025-22130_SourceDataForFigure 7A-C 10-28-25/7B/WT pAKT 20X.tif
- EMM-2025-22130_SourceDataForFigure 7A-C 10-28-25/7B/WT pERK1-2 20X.tif
- EMM-2025-22130_SourceDataForFigure 7A-C 10-28-25/7B/WT pRSK 20X.tif
- EMM-2025-22130_SourceDataForFigure 7A-C 10-28-25/7C/
- EMM-2025-22130_SourceDataForFigure 7A-C 10-28-25/7C/Fig 7C Western Blot 10-29-25.tif
- EMM-2025-22130_SourceDataForFigure 7A-C 10-28-25/7C/Fig. 7C.xls
- EMM-2025-22130_SourceDataForFigure 7A-C 10-28-25/7C/Western Blot Image J Histograms/
- EMM-2025-22130_SourceDataForFigure 7A-C 10-28-25/7C/Western Blot Image J Histograms/Slide1.TIF
- EMM-2025-22130_SourceDataForFigure 7A-C 10-28-25/7C/Western Blot Image J Histograms/Slide2.TIF
- EMM-2025-22130_SourceDataForFigure 7A-C 10-28-25/7C/Western Blot Quantification.tif
- EMM-2025-22130_SourceDataForFigure 7A-C 10-28-25/7C/Western Blot Source Data 10-29-25/
- EMM-2025-22130_SourceDataForFigure 7A-C 10-28-25/7C/Western Blot Source Data 10-29-25/Slide1.TIF
- EMM-2025-22130_SourceDataForFigure 7A-C 10-28-25/7C/Western Blot Source Data 10-29-25/Slide2.TIF
- EMM-2025-22130_SourceDataForFigure 7A-C 10-28-25/7C/Western Blot Source Data 10-29-25/Slide3.TIF
