# Supplementary material for: The critical role of the proto-oncogene c-Kit in TSC renal cystogenesis
Source: EMBO Mol Med. 2025 Dec 22;18(2):575–98. doi: 10.1038/s44321-025-00360-x (PMC12905254; doi:10.1038/s44321-025-00360-x)
Supplement: Supplementary file 15 — Source data Fig. 7 [file 44321_2025_360_MOESM15_ESM.zip › EMM-2025-22130_SourceDataForFigure 7A-C 10-28-25/7A/Fig 7A.xls]

## Sheet: Figure 7A
Fig 7A	p-ERK1/2	B-Actin	p-Erk1/2/B-Actin		ERK1/2	Erk1/2/B-Actin		p-RSK1	pRSK1/B-Actin		RSK-1	RSK1/B-Actin		p-AKT	p-AKT/B-Actin		AKT	AKT/B-Actin
WT	11637.9	13042.5	0.5923		7440.96	0.6705		2290.48	0.1756		11952.8	0.9164		8194.01	0.6283		18677.6	1.4321
WT	11714.6	17018.4	0.6884		10489.5	0.6164		4245.67	0.2495		13365.3	0.7853		10605.4	0.6232		16869.7	0.9913
WT	12078.8	13576.9	0.8897		13693.6	1.0086		8657.2	0.6376		12883.1	0.9489		9575.79	0.7053		17080.9	1.2581
Tsc1 KO	21367.1	10982.1	1.9456		15754.9	1.4346		14285.7	1.3008		19629	1.7874		20173.8	1.837		18887.1	1.7198
Tsc1 KO	20635.2	9129.67	2.2602		19828.7	2.1719		14007.2	1.5343		20166.1	2.2088		19577.2	2.1443		19784.6	2.1671
Tsc1 KO	15300.1	10351	1.4781		19479	1.8818		13759.2	1.3293		17308.8	1.6722		17482.8	1.689		18484.1	1.7857
Tsc1-cKit dKO	13259.1	13158.3	1.0077		13359.3	1.0153		4848.96	0.3685		14097.5	1.0714		12199.8	0.9272		18244.5	1.3865
Tsc1-cKit dKO	14617.4	10775.2	1.3566		11625.5	1.0789		3952.08	0.3668		12432.1	1.1538		14159.6	1.3141		14752.8	1.3691
Tsc1-cKit dKO	12493.8	12860.3	0.9715		11138.7	0.8661		3226.3	0.2509		7946.94	0.6179		11781.7	0.9161		14649.3	1.1391
Fig 7A	p-Erk1/2/B-Actin	Erk1/2/B-Actin	pRSK1/B-Actin	RSK1/B-Actin	p-AKT/B-Actin	AKT/B-Actin
WT	0.5923	0.6705	0.1756	0.9164	0.6283	1.4321
WT	0.6884	0.6164	0.2495	0.7853	0.6232	0.9913
WT	0.8897	1.0086	0.6376	0.9489	0.7053	1.2581
Tsc1 KO	1.9456	1.4346	1.3008	1.7874	1.837	1.7198
Tsc1 KO	2.2602	2.1719	1.5343	2.2088	2.1443	2.1671
Tsc1 KO	1.7811	1.8818	1.3293	1.6722	1.689	1.7857
Tsc1-cKit dKO	1.0077	1.0153	0.3685	1.0714	0.9272	1.3865
Tsc1-cKit dKO	1.3566	1.0789	0.3668	1.1538	1.3141	1.3691
Tsc1-cKit dKO	0.9715	0.8661	0.2509	0.6179	0.9161	1.1391
Fig 7A (9/17/25)	p-ERK1/2	B-Actin	p-Erk1/2/B-Actin		ERK1/2	Erk1/2/B-Actin		p-RSK1	pRSK1/B-Actin		RSK-1	RSK1/B-Actin		p-AKT	p-AKT/B-Actin		AKT	AKT/B-Actin
WT	10155	10809.6	0.9394		18318.5	1.6946		2654.45	0.2456		11459	1.0601		16498.7	1.5263		16018.2	1.4818
WT	12084.2	10987	1.01		18952.3	1.725		2730.79	0.2485		8821.62	0.8029		10569.9	0.9645		13717	1.2485
WT	10564.7	10955.1	0.9644		16848.3	1.5379		3959.91	0.3615		10131.6	0.9248		15617.2	1.4256		15416.9	1.4073
Tsc1 KO	18532.3	13529.2	1.3698		19042.4	1.4075		12573.8	0.9294		20988	1.5513		17289.8	1.304		17548.8	1.2971
Tsc1 KO	18575.8	12919.4	1.4378		21278.1	1.647		15648.9	1.2113		16767.3	1.2978		18062.6	1.3981		15942.5	1.234
Tsc1 KO	18964.2	13287.2	1.4273		20332.5	1.5302		6853.91	0.5158		16116.4	1.2129		19085.7	1.4364		20132.4	1.5152
Tsc1-cKit dKO	13293	11819.5	1.1247		18892.7	1.5984		3568.5	0.3019		16645.9	1.4083		13065.9	1.1055		15511.4	1.3124
Tsc1-cKit dKO	10124.2	10896.9	0.9291		18183.1	1.6686		2689.08	0.2468		13811.9	1.2675		13299.5	1.2205		14554.6	1.3357
Tsc1-cKit dKO	10937.7	20450.7	0.5348		20068.9	0.9813		2847.62	0.1392		13225.5	0.6467		17752.5	0.8681		13303.1	0.6505
Fig 7A (9/17/25)	p-Erk1/2/B-Actin	Erk1/2/B-Actin	p-ERK/ERK			p-AKT/B-Actin	AKT/B-Actin	p-AKT/AKT			p-RSK1/B-Actin	RSK1/B-Actin	P-RSK1/RSK1
WT	0.9394	1.6946	0.554349			1.5263	1.4818	1.03003			0.2456	1.0601	0.231676
WT	1.01	1.725	0.585507			0.9645	1.2485	0.772527			0.2485	0.8029	0.309503
WT	0.9644	1.5379	0.627089			1.4256	1.4073	1.013			0.3615	0.9248	0.390895
WT	0.5923	0.6705	0.883371			0.6283	1.4321	0.438726			0.1756	0.9164	0.191619
WT	0.6884	0.6164	1.11681			0.6232	0.9913	0.628669			0.2495	0.7853	0.317713
WT	0.8897	1.0086	0.882114	0.774873	0.222046	0.7053	1.2581	0.560607	0.740594	0.242918	0.6376	0.9489	0.671936	0.352224	0.171495
Tsc1 KO	1.3698	1.4075	0.973215			1.304	1.2971	1.00532			0.9294	1.5513	0.59911
Tsc1 KO	1.4378	1.647	0.872981			1.3981	1.234	1.13298			1.2113	1.2978	0.933349
Tsc1 KO	1.4273	1.5302	0.932754			1.4364	1.5152	0.947994			0.5158	1.2129	0.425262
Tsc1 KO	1.9456	1.4346	1.3562			1.837	1.7198	1.06815			1.3008	1.7874	0.727761
Tsc1 KO	2.2602	2.1719	1.04066			2.1443	2.1671	0.989479			1.5343	2.2088	0.694631
Tsc1 KO	1.7811	1.8818	0.946487	1.02038	0.173363	1.689	1.7857	0.945848	1.01496	0.0731592	1.3293	1.6722	0.794941	0.695842	0.292724
Tsc1-cKit dKO	1.1247	1.5984	0.703641	P KOvsWT	0.058552	1.1055	1.3124	0.84235	p	0.0243516	0.3019	1.4083	0.214372	p	0.00618223
Tsc1-cKit dKO	0.9291	1.6686	0.556814	p KOvsdKO	0.295036	1.2205	1.3357	0.913753	p	0.010332	0.2468	1.2675	0.194714	p	0.000378008
Tsc1-cKit dKO	0.5348	0.9813	0.544991			0.8681	0.9505	0.913309			0.1392	0.6467	0.215247
Tsc1-cKit dKO	1.0077	1.0153	0.992515			0.9272	1.3865	0.668734			0.3685	1.0714	0.343943
Tsc1-cKit dKO	1.3566	1.0789	1.25739			1.3141	1.3691	0.959828			0.3668	1.1538	0.317906
Tsc1-cKit dKO	0.9715	0.8661	1.12169	0.862841	0.303156	0.9161	1.1391	0.804231	0.850368	0.105018	0.2509	0.6179	0.406053	0.282039	0.0862132
				p dKOvsWT	0.579026				p	0.333568				p	0.405591
	p-ERK/ERK		p-AKT/AKT		P-RSK1/RSK1
WT	0.888322	0.395058	0.740594	0.242918	0.352224	0.171495
Tsc1-KO	1.02038	0.173363	1.01496	0.0731592	0.695842	0.292724
Tsc1/c-Kit-dKO	0.862841	0.303156	0.850368	0.105018	0.282039	0.0862132
