# Supplementary material for: The critical role of the proto-oncogene c-Kit in TSC renal cystogenesis
Source: EMBO Mol Med. 2025 Dec 22;18(2):575–98. doi: 10.1038/s44321-025-00360-x (PMC12905254; doi:10.1038/s44321-025-00360-x)
Supplement: Supplementary file 15 — Source data Fig. 7 [file 44321_2025_360_MOESM15_ESM.zip › EMM-2025-22130_SourceDataForFigure 7A-C 10-28-25/7C/Fig. 7C.xls]

## Sheet: Figure 7C
Fig 7C	Tsc2	B-Actin	Tsc2/B-Actin		Ser664 p-TSC2	Ser664 p-Tsc2/B-Actin		Ser933 p-TSC2	Ser933 p-TSC2/B-Actin		Ser1798 p-TSC2	Ser1798 p-TSC2/B-Actin
WT	8566.74	20119.9	0.4258		7864.38	0.3909		6140.26	0.3052		11573.7	0.5752
WT	8645.6	20802.4	0.4156		9592.55	0.4611		8156.79	0.3921		14009.7	0.6735
WT	8948.31	19710.6	0.454		10090.9	0.512		7949.38	0.4033		10197.3	0.5174
Tsc1 KO	13437.4	18745.3	0.7168		15595.9	0.832		14423.3	0.7694		18492.2	0.9865
Tsc1 KO	13803.1	20741.8	0.6655		15299.1	0.7376		14378.5	0.6932		15471.2	0.7459
Tsc1 KO	15101	19842	0.7611		15255.4	0.7688		13941.1	0.7026		17581.5	0.8861
Tsc1/c-Kit dKO	16658.9	22050.2	0.7555		12374.1	0.5612		11115.5	0.5041		15085.1	0.6841
Tsc1/c-Kit dKO	12881.1	20549.2	0.6268		11339.3	0.5518		10942.7	0.5325		14492	0.7053
Tsc1/c-Kit dKO	14348.9	19810.7	0.7213		12549.7	0.6335		11482	0.5796		15530.3	0.7839
Fig 7C	Tsc2/B-Actin	Ser664 p-Tsc2/B-Actin	Ser933 p-TSC2/B-Actin	Ser1798 p-TSC2/B-Actin
WT	0.4258	0.3909	0.3052	0.5752
WT	0.4156	0.4611	0.3921	0.6735
WT	0.454	0.512	0.4033	0.5174
Tsc1 KO	0.7168	0.832	0.7694	0.9865
Tsc1 KO	0.6655	0.7376	0.6932	0.7459
Tsc1 KO	0.7611	0.7688	0.7026	0.8861
Tsc1/c-Kit dKO	0.7555	0.5612	0.5041	0.6841
Tsc1/c-Kit dKO	0.6268	0.5518	0.5325	0.7053
Tsc1/c-Kit dKO	0.7213	0.6335	0.5796	0.7839
Fig 7C 9-22-25	Tsc1	B-Actin	Tsc1/B-Actin		Tsc2	Tsc2/B-Actin		Ser664 TSC2	Ser664 TSC2/B-Actin		Ser939 TSC2	Ser939 TSC2/B-Actin		Ser1798 TSC2	Ser1798/B-Actin
WT	10409.2	10809.6	0.963		11986.7	1.1089		3355.13	0.3104	0.279917	8411.43	0.7781	0.701686	7852.5	0.7264	0.655064
WT	10755.6	10987	0.9789		11883.6	1.0816		2847.74	0.2592	0.239645	7415.2	0.6749	0.623983	4932.03	0.4489	0.415033
WT	10147.7	10955.1	0.9263		9549.33	0.8717		3890.96	0.3552	0.40748	10559.2	0.9639	1.10577	6100.62	0.5569	0.638867
Tsc1 KO	10574.3	13529.2	0.7816		10176.6	0.7522		11213.6	0.9288	1.23478	15789.6	1.1671	1.55158	12060.4	0.8914	1.18506
Tsc1 KO	8826.79	12919.4	0.6832		8493.2	0.6574		14390.9	1.1139	1.6944	13045.6	1.01	1.53636	11846.1	0.9169	1.39474
Tsc1 KO	14027.6	13287.2	1.0557		10687.2	0.8043		16814.2	1.2654	1.57329	14469.7	1.089	1.35397	10687.8	0.8044	1.00012
Tsc1/c-Kit dKO	11573.9	11819.5	0.9792		13316.8	1.1267		13859.3	1.0726	0.951984	8345.2	0.7061	0.626697	7580.33	0.6413	0.569184
Tsc1/c-Kit dKO	9687.5	10896.9	0.889		11617.3	1.0661		15593.7	1.0431	0.978426	8531.74	0.783	0.734453	6234.5	0.5721	0.536629
Tsc1/c-Kit dKO	9765.62	20450.7	0.4775		17652.4	0.8632		10620.3	0.5193	0.601599	5967.45	0.2918	0.338044	8916.74	0.436	0.505097
Fig 7C 9-22-25	Tsc1/B-Actin	Tsc2/B-Actin	Ser664 TSC2/B-Actin	Ser939 TSC2/B-Actin	Ser1798 Tsc2/B-Actin
WT	0.963	1.1089	0.3104	0.7781	0.7264
WT	0.9789	1.0816	0.2592	0.6749	0.4489
WT	0.9263	0.8717	0.3552	0.9639	0.5569
Tsc1 KO	0.7816	0.7522	0.9288	1.1671	0.8914
Tsc1 KO	0.6832	0.6574	1.1139	1.01	0.9169
Tsc1 KO	1.0557	0.8043	1.2654	1.089	0.8044
Tsc1/c-Kit dKO	0.9792	1.1267	1.0726	0.7061	0.6413
Tsc1/c-Kit dKO	0.889	1.0661	1.0431	0.783	0.5721
Tsc1/c-Kit dKO	0.4775	0.8632	0.5193	0.2918	0.436
	Tsc1/B-Actin			Tsc2/B-Actin			Ser664 p-Tsc2/B-Actin			Ser933 p-TSC2/B-Actin			Ser1798 p-TSC2/B-Actin
WT				0.4258	0.69718	0.33309	0.3909	0.381467	0.0939776	0.3052	0.58625	0.259784	0.5752	0.58305	0.101766
WT				0.4156			0.4611			0.3921			0.6735
WT				0.454			0.512			0.4033			0.5174
WT	0.963	0.956067	0.0269767	1.1089			0.3104			0.7781			0.7264
WT	0.9789			1.0816			0.2592			0.6749			0.4489
WT	0.9263			0.8717			0.3552			0.9639			0.5569
Tsc1 KO				0.7168	0.726217	0.0574455	0.832	0.941083	0.208894	0.7694	0.905217	0.208705	0.9865	0.871867	0.0850556
Tsc1 KO				0.6655			0.7376			0.6932			0.7459
Tsc1 KO				0.7611			0.7688			0.7026			0.8861
Tsc1 KO	0.7816	0.840167	0.193033	0.7522			0.9288			1.1671			0.8914
Tsc1 KO	0.6832	p KOvsWt	0.361237	0.6574	p KOvsWT	0.999718	1.1139	p KOvsWT	0.000134898	1.01	p KOvsWT	0.0410161	0.9169	p KOvsWT	0.000331059
Tsc1 KO	1.0557	p dKOvsdKO	0.774887	0.8043	p KOvsdKO	0.145007	1.2654	p KOvsdKO	0.149681	1.089	p KOvsdKO	0.0117528	0.8044	p KOvsdKO	0.00301074
Tsc1/c-Kit dKO				0.7555	0.859933	0.199076	0.5612	0.73025	0.256656	0.5041	0.566183	0.171488	0.6841	0.637117	0.120909
Tsc1/c-Kit dKO				0.6268			0.5518			0.5325			0.7053
Tsc1/c-Kit dKO				0.7213			0.6335			0.5796			0.7839
Tsc1/c-Kit dKO	0.9792	0.7819	0.267448	1.1267			1.0726			0.7061			0.6413
Tsc1/c-Kit dKO	0.889			1.0661			1.0431			0.783			0.5721
Tsc1/c-Kit dKO	0.4775	p dKOvsWT	0.324567	0.8632	p dKOvsWT	0.418534	0.5193	p dKOvsWT	0.0107674	0.2918	p dKOvsWT	0.877674	0.436	p dKOvsWT	0.421602
	Tsc1/Actin		Tsc2/Actin		Ser664 p-Tsc2/Actin		Ser933 p-TSC2/Actin		Ser1798 p-TSC2/Actin
WT	0.956067	0.0269767	0.69718	0.33309	0.381467	0.0939776	0.58625	0.259784	0.213326	0.0443288
Tsc1 KO	0.840167	0.193033	0.726217	0.0574455	0.941083	0.208894	0.905217	0.208705	0.871867	0.0850556
Tsc1/c-Kit dKO	0.7819	0.267448	0.859933	0.199076	0.73025	0.256656	0.566183	0.171488	0.637117	0.120909
	664p-TSC2/Tsc2			933p-TSC2/Tsc2			1798p-Ser/Tsc2
WT	0.918037			0.716768			1.35087
WT	1.10948			0.943455			1.62055
WT	1.12775			0.888326			1.13965
WT	0.279917			0.701686			0.655064
WT	0.239645			0.623983			0.415033
WT	0.40748	0.680385	0.417095	1.10577	0.829998	0.181136	0.638867	0.970005	0.471991
Tsc1 KO	1.16071			1.07338			1.37626
Tsc1 KO	1.10834			1.04162			1.12081
Tsc1 KO	1.01012			0.923138			1.16424
Tsc1 KO	1.23478	p KOvsWT	0.0127374	1.55158	p KOvsWT	0.0105594	1.18506	p KOvsWT	0.269265
Tsc1 KO	1.6944	p KOvsdKO	0.00455563	1.53636	p KOvsdKO	0.00148191	1.39474	p KOvsdKO	0.0100248
Tsc1 KO	1.57329	1.29694	0.273718	1.35397	1.24668	0.27024	1.00012	1.20687	0.152597
Tsc1/c-Kit dKO	0.742819			0.66724			0.905493
Tsc1/c-Kit dKO	0.880345			0.849553			1.12524
Tsc1/c-Kit dKO	0.878275			0.803549			1.08679
Tsc1/c-Kit dKO	0.951984			0.626697			0.569184
Tsc1/c-Kit dKO	0.978426	p dKOvsWT	0.398907	0.734453	p dKOvsWT	0.158135	0.536629	p dKOvsWT	0.438008
Tsc1/c-Kit dKO	0.601599	0.838908	0.142174	0.338044	0.669923	0.182377	0.505097	0.788072	0.285626
	664p-TSC2/TSC2		933p-TSC2/TSC2		1798p-Ser TSC2/TSC2
WT	0.680385	0.417095	0.829998	0.181136	0.838908	0.142174
Tsc1 KO	1.29694	0.273718	1.24668	0.27024	1.20687	0.152597
Tsc1/c-Kit dKO	0.838908	0.142174	0.669923	0.182377	0.788072	0.285626
