# Supplementary material for: The critical role of the proto-oncogene c-Kit in TSC renal cystogenesis
Source: EMBO Mol Med. 2025 Dec 22;18(2):575–98. doi: 10.1038/s44321-025-00360-x (PMC12905254; doi:10.1038/s44321-025-00360-x)
Supplement: Supplementary file 16 — Source data Fig. 8 [file 44321_2025_360_MOESM16_ESM.zip]

Archive with 28 entries (22 files):
- EMM-2025-22130_SourceDataForFigure 8A-E 10-28-25/
- EMM-2025-22130_SourceDataForFigure 8A-E 10-28-25/8A/
- EMM-2025-22130_SourceDataForFigure 8A-E 10-28-25/8A/Tsc1 KO Imatinib 4X.tif
- EMM-2025-22130_SourceDataForFigure 8A-E 10-28-25/8A/Tsc1 KO Untreated 4X.tif
- EMM-2025-22130_SourceDataForFigure 8A-E 10-28-25/8A/WT Imatinib 4X.tif
- EMM-2025-22130_SourceDataForFigure 8A-E 10-28-25/8A/WT Untreated 4X.tif
- EMM-2025-22130_SourceDataForFigure 8A-E 10-28-25/8B/
- EMM-2025-22130_SourceDataForFigure 8A-E 10-28-25/8B/Tsc1 KO Imatinib 20X #2.tif
- EMM-2025-22130_SourceDataForFigure 8A-E 10-28-25/8B/Tsc1 KO Imatinib 20X.tif
- EMM-2025-22130_SourceDataForFigure 8A-E 10-28-25/8B/Tsc1 KO Untreated 20X.tif
- EMM-2025-22130_SourceDataForFigure 8A-E 10-28-25/8B/WT Imatinib 20X.tif
- EMM-2025-22130_SourceDataForFigure 8A-E 10-28-25/8B/WT Untreated 20X.tif
- EMM-2025-22130_SourceDataForFigure 8A-E 10-28-25/8C/
- EMM-2025-22130_SourceDataForFigure 8A-E 10-28-25/8C/Tsc1 KO Imatinib pS6 20X #2.tif
- EMM-2025-22130_SourceDataForFigure 8A-E 10-28-25/8C/Tsc1 KO Imatinib pS6 20X.tif
- EMM-2025-22130_SourceDataForFigure 8A-E 10-28-25/8C/Tsc1 KO Untreated pS6 20X.tif
- EMM-2025-22130_SourceDataForFigure 8A-E 10-28-25/8C/WT Imatinib pS6 20X.tif
- EMM-2025-22130_SourceDataForFigure 8A-E 10-28-25/8C/WT Untreated pS6 20X.tif
- EMM-2025-22130_SourceDataForFigure 8A-E 10-28-25/8D/
- EMM-2025-22130_SourceDataForFigure 8A-E 10-28-25/8D/Fig. 8D.xls
- EMM-2025-22130_SourceDataForFigure 8A-E 10-28-25/8D/Western Blot Image J Histograms.tif
- EMM-2025-22130_SourceDataForFigure 8A-E 10-28-25/8D/Western Blot Quantification.tif
- EMM-2025-22130_SourceDataForFigure 8A-E 10-28-25/8D/Western Blot Source Data 10-28-25.tif
- EMM-2025-22130_SourceDataForFigure 8A-E 10-28-25/8D/Western Source Data.tif
- EMM-2025-22130_SourceDataForFigure 8A-E 10-28-25/8D/Western.tif
- EMM-2025-22130_SourceDataForFigure 8A-E 10-28-25/8E/
- EMM-2025-22130_SourceDataForFigure 8A-E 10-28-25/8E/Fig. 8E.csv
- EMM-2025-22130_SourceDataForFigure 8A-E 10-28-25/8E/Numerical Graph.tif
