# Supplementary material for: The critical role of the proto-oncogene c-Kit in TSC renal cystogenesis
Source: EMBO Mol Med. 2025 Dec 22;18(2):575–98. doi: 10.1038/s44321-025-00360-x (PMC12905254; doi:10.1038/s44321-025-00360-x)
Supplement: Supplementary file 16 — Source data Fig. 8 [file 44321_2025_360_MOESM16_ESM.zip › EMM-2025-22130_SourceDataForFigure 8A-E 10-28-25/8D/Fig. 8D.xls]

## Sheet: Figure 8D
Fig 8C (9/25/25)	P-S6	B-Actin	P-S6/B-Actin		S6	S6/B-Actin
WT	1089.15	17764.4	0.0613		17221.6	0.9694
WT	1572.55	19701.7	0.0798		16393.7	0.8321
WT	1836.48	16179.5	0.1135		16887.8	1.0438
Tsc1 KO Vehicle	19281.9	20061.6	0.9611		20236	1.0087
Tsc1 KO Vehicle	14532.1	19782.2	0.7346		18498.8	0.9351
Tsc1 KO Vehicle	12994.3	20603.4	0.6307		18081.1	0.8776
Tsc1 KO Imatinib	1491.84	17431.5	0.0856		18209.3	1.0446
Tsc1 KO Imatinib	3356.26	17766.4	0.1889		20974.3	1.1806
Tsc1 KO Imatinib	6537.69	22851.1	0.2861		26070.8	1.1409
Fig 8C (9/25/25)	P-S6/B-Actin	S6/B-Actin	p-S6/S6
WT	0.0613	0.9694	0.063235
WT	0.0798	0.8321	0.0959019	0.0892914	0.0234604
WT	0.1135	1.0438	0.108737			p KO-VvsWT	0.00050356
Tsc1 KO Vehicle	0.9611	1.0087	0.952811
Tsc1 KO Vehicle	0.7346	0.9351	0.785584	0.81902	0.120601
Tsc1 KO Vehicle	0.6307	0.8776	0.718665
Tsc1 KO Imatinib	0.0856	1.0446	0.0819452			p KO-VvsKO-I	0.00152922
Tsc1 KO Imatinib	0.1889	1.1806	0.160003	0.164239	0.0844905
Tsc1 KO Imatinib	0.2861	1.1409	0.250767
	p-S6/S6
WT	0.0892914	0.0234604
Tsc1 KO Vehicle	0.81902	0.120601
Tsc1 KO Imatinib	0.164239	0.0844905
