# Supplementary material for: The critical role of the proto-oncogene c-Kit in TSC renal cystogenesis
Source: EMBO Mol Med. 2025 Dec 22;18(2):575–98. doi: 10.1038/s44321-025-00360-x (PMC12905254; doi:10.1038/s44321-025-00360-x)
Supplement: Supplementary file 16 — Source data Fig. 8 [file 44321_2025_360_MOESM16_ESM.zip › EMM-2025-22130_SourceDataForFigure 8A-E 10-28-25/8E/Fig. 8E.csv]

Strain	Treatment	GT	Kidney Weight (g)	Average	SD	p value	t.test
TSC1 AQP2	imatinib	cko +	0.23	0.28	0.08	0.045	two tailed
TSC1 AQP2	imatinib	cko +	0.31			0.022	one tailed
	imatinib	cko +	0.26
	imatinib	cko +	0.45
	imatinib	cko +	0.21
	imatinib	cko +	0.27
	imatinib	cko +	0.23
								Strain	Treatment	GT	Average	SD
TSC1 AQP2	control	cko +	0.34	0.42	0.11		TSC1 AQP2	WT- Untreated	control	cko -	0.23	0.1
	control	cko +	0.42				TSC1 AQP2	WT- Imatinib	imatinib	cko -	0.23	0.02
	control	cko +	0.33					Tsc1KO- Untreated	control	cko +	0.42	0.11
	control	cko +	0.57					Tsc1KO- Imatinib	imatinib	cko +	0.28	0.08
TSC1 AQP2	imatinib	cko -	0.23	0.23	0.02	0.31
	imatinib	cko -	0.21
	imatinib	cko -	0.24
TSC1 AQP2	control	cko -	0.16	0.23	0.08
	control	cko -	0.3
	control	cko -	0.31
	control	cko -	0.16
