# Supplementary material for: The critical role of the proto-oncogene c-Kit in TSC renal cystogenesis
Source: EMBO Mol Med. 2025 Dec 22;18(2):575–98. doi: 10.1038/s44321-025-00360-x (PMC12905254; doi:10.1038/s44321-025-00360-x)
Supplement: Supplementary file 18 — Figure EV2 Source Data [file 44321_2025_360_MOESM18_ESM.zip]

Archive with 13 entries (12 files):
- EMM-2025-22130_SourceDataForFigure EV2 10-28-25/
- EMM-2025-22130_SourceDataForFigure EV2 10-28-25/Tsc1 ECE Aqp2 40X.tif
- EMM-2025-22130_SourceDataForFigure EV2 10-28-25/Tsc1 ECE Aqp2 40X.tif_metadata.xml
- EMM-2025-22130_SourceDataForFigure EV2 10-28-25/Tsc1 ECE HATPase 40X.tif
- EMM-2025-22130_SourceDataForFigure EV2 10-28-25/Tsc1 ECE HATPase 40X.tif_metadata.xml
- EMM-2025-22130_SourceDataForFigure EV2 10-28-25/Tsc1 ECE Merged Image 40X.tif
- EMM-2025-22130_SourceDataForFigure EV2 10-28-25/Tsc1 ECE Merged Image 40X.tif_metadata.xml
- EMM-2025-22130_SourceDataForFigure EV2 10-28-25/WT Aqp2 40X.tif
- EMM-2025-22130_SourceDataForFigure EV2 10-28-25/WT Aqp2 40X.tif_metadata.xml
- EMM-2025-22130_SourceDataForFigure EV2 10-28-25/WT HATPase 40X.tif
- EMM-2025-22130_SourceDataForFigure EV2 10-28-25/WT HATPase 40X.tif_metadata.xml
- EMM-2025-22130_SourceDataForFigure EV2 10-28-25/WT Merged Image 40X.tif
- EMM-2025-22130_SourceDataForFigure EV2 10-28-25/WT Merged Image 40X.tif_metadata.xml
