# Supplementary material for: The critical role of the proto-oncogene c-Kit in TSC renal cystogenesis
Source: EMBO Mol Med. 2025 Dec 22;18(2):575–98. doi: 10.1038/s44321-025-00360-x (PMC12905254; doi:10.1038/s44321-025-00360-x)
Supplement: Supplementary file 18 — Figure EV2 Source Data [file 44321_2025_360_MOESM18_ESM.zip › EMM-2025-22130_SourceDataForFigure EV2 10-28-25/Tsc1 ECE Aqp2 40X.tif_metadata.xml]

<?xml version="1.0" encoding="utf-8"?>
<ImageMetadata>
  <CustomAttributes>
    <OverviewImageScalingFactor>1</OverviewImageScalingFactor>
  </CustomAttributes>
  <DisplaySetting MergeChannels="false">
    <Channels>
      <Channel Id="Channel:0" Name="AF488">
        <BitCountRange>8</BitCountRange>
        <PixelType>Bgr24</PixelType>
        <DyeName>Alexa Fluor 488</DyeName>
        <ShortName>AF488</ShortName>
        <IlluminationType>Fluorescence</IlluminationType>
        <DyeMaxEmission>517</DyeMaxEmission>
        <DyeMaxExcitation>493</DyeMaxExcitation>
        <DyeId>McNamara-Boswell-0038</DyeId>
        <DyeDatabaseId>66071726-cbd4-4c41-b371-0a6eee4ae9c5</DyeDatabaseId>
        <Color>#FF00FF33</Color>
        <OriginalColor>#FF00FF33</OriginalColor>
        <IsSelected>false</IsSelected>
      </Channel>
      <Channel Id="Channel:1" Name="AF594">
        <BitCountRange>8</BitCountRange>
        <PixelType>Bgr24</PixelType>
        <DyeName>Alexa Fluor 594</DyeName>
        <ShortName>AF594</ShortName>
        <IlluminationType>Fluorescence</IlluminationType>
        <DyeMaxEmission>618</DyeMaxEmission>
        <DyeMaxExcitation>280</DyeMaxExcitation>
        <DyeId>McNamara-Boswell-0051</DyeId>
        <DyeDatabaseId>66071726-cbd4-4c41-b371-0a6eee4ae9c5</DyeDatabaseId>
        <Color>#FFFF0100</Color>
        <OriginalColor>#FFFF0100</OriginalColor>
      </Channel>
    </Channels>
    <ToneMapping>
      <Mode>None</Mode>
      <EnhanceClipLimit>3</EnhanceClipLimit>
      <EnhanceRegionSizePercentage>15</EnhanceRegionSizePercentage>
    </ToneMapping>
    <ViewerRotations>0</ViewerRotations>
  </DisplaySetting>
  <Experiment Version="1.1">
    <RunMode>OptimizeBeforePerformEnabled,ValidateAndAdaptBeforePerformEnabled,TimeStitchLoopedBlockEnabled</RunMode>
    <BeforeHardwareSetting>Before Exp [DAPI] Smart</BeforeHardwareSetting>
    <AfterHardwareSetting>After Exp [DAPI] Smart</AfterHardwareSetting>
    <ExperimentBlockIndex>0</ExperimentBlockIndex>
    <IsSegmented>false</IsSegmented>
    <IsStandardMode>true</IsStandardMode>
    <ImageTransferMode>MemoryMappedAndFileStream</ImageTransferMode>
    <AutoSave IsActivated="false" EnableSingleFileSave="false">
      <StorageFolder>d:\zeiss\Pictures</StorageFolder>
      <Name>New</Name>
      <IsAutoSubFolder>true</IsAutoSubFolder>
      <IsAutoSubFolderExternal>true</IsAutoSubFolderExternal>
      <IsClosedOnCompletion>false</IsClosedOnCompletion>
      <SingleFileSaveFormat>JPG</SingleFileSaveFormat>
      <ConvertTo8Bit>false</ConvertTo8Bit>
      <AddXmlMetadata>false</AddXmlMetadata>
      <ApplyDisplayMappings>false</ApplyDisplayMappings>
      <SaveOriginalData>true</SaveOriginalData>
      <UseChannelNames>false</UseChannelNames>
      <Quality>90</Quality>
      <CompressionMethod>None</CompressionMethod>
      <SingleFileSaveDestinationFolder>d:\zeiss\Pictures</SingleFileSaveDestinationFolder>
      <SingleFileName>New</SingleFileName>
      <DimensionsForSeparateFolders>-C;-T;-Z;-S</DimensionsForSeparateFolders>
    </AutoSave>
    <Scripting IsActivated="false">
      <RunMacroBeforeExperiment>false</RunMacroBeforeExperiment>
      <MacroBeforeExperiment />
      <ErrorActionBeforeExperiment>ErrorAction_Continue</ErrorActionBeforeExperiment>
      <RunMacroAfterExperiment>false</RunMacroAfterExperiment>
      <MacroAfterExperiment />
      <ErrorActionAfterExperiment>ErrorAction_Continue</ErrorActionAfterExperiment>
    </Scripting>
    <BlockExecutionOrder>1</BlockExecutionOrder>
    <LoopDefinitions />
    <ExperimentBlocks>
      <AcquisitionBlock IsActivated="true" BlockReference="637635138916134985">
        <RunMode>ComponentUpdateEnabled,StateUpdateEnabled</RunMode>
        <BeforeHardwareSetting />
        <AfterHardwareSetting />
        <SubDimensionSetups>
          <MultiTrackSetup IsActivated="true">
            <IsTIRFAngleSynchronized>true</IsTIRFAngleSynchronized>
            <ImagingDepth>0</ImagingDepth>
            <Track IsActivated="false" IsSelected="false">
              <DetectionModeSetup>
                <Zeiss.Micro.Acquisition.WfTrackDetectionMode />
              </DetectionModeSetup>
              <BeforeHardwareSetting>Before [DAPI] Smart</BeforeHardwareSetting>
              <AfterHardwareSetting>After [DAPI] Smart</AfterHardwareSetting>
              <TrackName>DAPI</TrackName>
              <Channels>
                <Channel IsActivated="false" IsSelected="false" ChannelSetupId="637635139550346905" Name="DAPI" Description="">
                  <Color>#FF0000FF</Color>
                  <PixelShiftX>0</PixelShiftX>
                  <PixelShiftY>0</PixelShiftY>
                  <GenerateMetaData>true</GenerateMetaData>
                  <DataGrabberSetup>
                    <CameraFrameSetup Id="MTBCamera_MTBSideportChanger_Right.Axiocam506m">
                      <ShadingReference IsActivated="true">false</ShadingReference>
                      <ShadingReferenceSource IsActivated="true">1</ShadingReferenceSource>
                      <ExposureTime IsActivated="true">100</ExposureTime>
                      <Adjust IsActivated="true">0.3</Adjust>
                      <AutoExposure IsActivated="true">false</AutoExposure>
                    </CameraFrameSetup>
                  </DataGrabberSetup>
                  <AdditionalDyeInformation>
                    <ShortName>DAPI</ShortName>
                    <IlluminationType>Fluorescence</IlluminationType>
                    <DyeMaxEmission>465</DyeMaxEmission>
                    <DyeMaxExcitation>353</DyeMaxExcitation>
                    <DyeId>McNamara-Boswell-0434</DyeId>
                    <DyeDatabaseId>66071726-cbd4-4c41-b371-0a6eee4ae9c5</DyeDatabaseId>
                  </AdditionalDyeInformation>
                  <FluorescenceDye>
                    <Name>DAPI</Name>
                    <ShortName>DAPI</ShortName>
                    <Description />
                    <IlluminationType>Fluorescence</IlluminationType>
                    <ContrastMethods>ReflectedLightFluorescence</ContrastMethods>
                    <ContrastTypes>Unknown</ContrastTypes>
                    <Color>#FF00A0FF</Color>
                    <dye_id>McNamara-Boswell-0434</dye_id>
                    <collection_id>66071726-cbd4-4c41-b371-0a6eee4ae9c5</collection_id>
                  </FluorescenceDye>
                </Channel>
              </Channels>
              <IsExtendedSetupModificationWarningShown>false</IsExtendedSetupModificationWarningShown>
              <ZStackMode>Yes</ZStackMode>
              <UseZStackCenter>true</UseZStackCenter>
              <ZStackSliceIndex>1</ZStackSliceIndex>
              <IsDisabledForApoTome>false</IsDisabledForApoTome>
              <FocusOffset>0</FocusOffset>
              <DirectDevice>MTBHXPLamp</DirectDevice>
            </Track>
            <Track IsActivated="true" IsSelected="false">
              <DetectionModeSetup>
                <Zeiss.Micro.Acquisition.WfTrackDetectionMode />
              </DetectionModeSetup>
              <BeforeHardwareSetting>Before [AF488] Smart_3</BeforeHardwareSetting>
              <AfterHardwareSetting>After [AF488] Smart_3</AfterHardwareSetting>
              <TrackName>AF488</TrackName>
              <Channels>
                <Channel IsActivated="true" IsSelected="false" ChannelSetupId="637635140668451267" Name="AF488" Description="">
                  <Color>#FF00FF33</Color>
                  <PixelShiftX>0</PixelShiftX>
                  <PixelShiftY>0</PixelShiftY>
                  <GenerateMetaData>true</GenerateMetaData>
                  <DataGrabberSetup>
                    <CameraFrameSetup Id="MTBCamera_MTBSideportChanger_Right.Axiocam506m">
                      <ShadingReference IsActivated="true">false</ShadingReference>
                      <ShadingReferenceSource IsActivated="true">1</ShadingReferenceSource>
                      <ExposureTime IsActivated="true">1600</ExposureTime>
                      <Adjust IsActivated="true">0.3</Adjust>
                      <AutoExposure IsActivated="true">false</AutoExposure>
                    </CameraFrameSetup>
                  </DataGrabberSetup>
                  <AdditionalDyeInformation>
                    <ShortName>AF488</ShortName>
                    <IlluminationType>Fluorescence</IlluminationType>
                    <DyeMaxEmission>517</DyeMaxEmission>
                    <DyeMaxExcitation>493</DyeMaxExcitation>
                    <DyeId>McNamara-Boswell-0038</DyeId>
                    <DyeDatabaseId>66071726-cbd4-4c41-b371-0a6eee4ae9c5</DyeDatabaseId>
                  </AdditionalDyeInformation>
                  <FluorescenceDye>
                    <Name>Alexa Fluor 488</Name>
                    <ShortName>AF488</ShortName>
                    <Description />
                    <IlluminationType>Fluorescence</IlluminationType>
                    <ContrastMethods>ReflectedLightFluorescence</ContrastMethods>
                    <ContrastTypes>Unknown</ContrastTypes>
                    <Color>#FF00FF33</Color>
                    <dye_id>McNamara-Boswell-0038</dye_id>
                    <collection_id>66071726-cbd4-4c41-b371-0a6eee4ae9c5</collection_id>
                  </FluorescenceDye>
                </Channel>
              </Channels>
              <IsExtendedSetupModificationWarningShown>false</IsExtendedSetupModificationWarningShown>
              <ZStackMode>Yes</ZStackMode>
              <UseZStackCenter>true</UseZStackCenter>
              <ZStackSliceIndex>1</ZStackSliceIndex>
              <IsDisabledForApoTome>false</IsDisabledForApoTome>
              <FocusOffset>0</FocusOffset>
              <DirectDevice>MTBHXPLamp</DirectDevice>
            </Track>
            <Track IsActivated="true" IsSelected="true">
              <DetectionModeSetup>
                <Zeiss.Micro.Acquisition.WfTrackDetectionMode />
              </DetectionModeSetup>
              <BeforeHardwareSetting>Before [AF594] Smart</BeforeHardwareSetting>
              <AfterHardwareSetting>After [AF594] Smart</AfterHardwareSetting>
              <TrackName>AF594</TrackName>
              <Channels>
                <Channel IsActivated="true" IsSelected="true" ChannelSetupId="637635141534375605" Name="AF594" Description="">
                  <Color>#FFFF0100</Color>
                  <PixelShiftX>0</PixelShiftX>
                  <PixelShiftY>0</PixelShiftY>
                  <GenerateMetaData>true</GenerateMetaData>
                  <DataGrabberSetup>
                    <CameraFrameSetup Id="MTBCamera_MTBSideportChanger_Right.Axiocam506m">
                      <ShadingReference IsActivated="true">false</ShadingReference>
                      <ShadingReferenceSource IsActivated="true">1</ShadingReferenceSource>
                      <ExposureTime IsActivated="true">2300</ExposureTime>
                      <Adjust IsActivated="true">0.3</Adjust>
                      <AutoExposure IsActivated="true">false</AutoExposure>
                    </CameraFrameSetup>
                  </DataGrabberSetup>
                  <AdditionalDyeInformation>
                    <ShortName>AF594</ShortName>
                    <IlluminationType>Fluorescence</IlluminationType>
                    <DyeMaxEmission>618</DyeMaxEmission>
                    <DyeMaxExcitation>280</DyeMaxExcitation>
                    <DyeId>McNamara-Boswell-0051</DyeId>
                    <DyeDatabaseId>66071726-cbd4-4c41-b371-0a6eee4ae9c5</DyeDatabaseId>
                  </AdditionalDyeInformation>
                  <FluorescenceDye>
                    <Name>Alexa Fluor 594</Name>
                    <ShortName>AF594</ShortName>
                    <Description />
                    <IlluminationType>Fluorescence</IlluminationType>
                    <ContrastMethods>ReflectedLightFluorescence</ContrastMethods>
                    <ContrastTypes>Unknown</ContrastTypes>
                    <Color>#FFFF0100</Color>
                    <dye_id>McNamara-Boswell-0051</dye_id>
                    <collection_id>66071726-cbd4-4c41-b371-0a6eee4ae9c5</collection_id>
                  </FluorescenceDye>
                </Channel>
              </Channels>
              <IsExtendedSetupModificationWarningShown>false</IsExtendedSetupModificationWarningShown>
              <ZStackMode>Yes</ZStackMode>
              <UseZStackCenter>true</UseZStackCenter>
              <ZStackSliceIndex>1</ZStackSliceIndex>
              <IsDisabledForApoTome>false</IsDisabledForApoTome>
              <FocusOffset>0</FocusOffset>
              <DirectDevice>MTBHXPLamp</DirectDevice>
            </Track>
            <SubDimensionSetups />
          </MultiTrackSetup>
          <PanoramaSetup IsActivated="false">
            <SubDimensionSetups />
          </PanoramaSetup>
          <RegionsSetup IsActivated="false">
            <SampleHolder>
              <Overlap>0.1</Overlap>
              <ScanMode>Meander</ScanMode>
              <PositionedRegionsScanMode>FirstYThenX</PositionedRegionsScanMode>
              <TemplateShapesScanMode>Meander</TemplateShapesScanMode>
              <IsConstantTiles>false</IsConstantTiles>
              <TileRegionAnchorMode>Center</TileRegionAnchorMode>
              <StageReferencePoint>0,0</StageReferencePoint>
              <UseStageBacklashCorrection>true</UseStageBacklashCorrection>
              <UseFocusBacklashCorrection>true</UseFocusBacklashCorrection>
              <IsOptimizedPositionedRegionsSorting>true</IsOptimizedPositionedRegionsSorting>
              <IsOptimizedTemplateShapesSorting>true</IsOptimizedTemplateShapesSorting>
              <UseStageContinualSpeed>false</UseStageContinualSpeed>
              <StageContinualSpeed>0.8</StageContinualSpeed>
              <UseStageContinualAcceleration>false</UseStageContinualAcceleration>
              <StageContinualAcceleration>0.5</StageContinualAcceleration>
              <MoveToLoadPositionBetweenRegions>false</MoveToLoadPositionBetweenRegions>
              <MoveToLoadPositionBetweenShapes>false</MoveToLoadPositionBetweenShapes>
              <SplitScenesInSeparateFiles>false</SplitScenesInSeparateFiles>
              <TileRegionCoveringMode>AlignedToLocalTileRegion</TileRegionCoveringMode>
              <TemplateShapesFillMode>FillGrade</TemplateShapesFillMode>
              <TemplateShapesFillGrade>0.25</TemplateShapesFillGrade>
              <TemplateShapesFillWidth>10</TemplateShapesFillWidth>
              <TemplateShapesFillHeight>10</TemplateShapesFillHeight>
              <IsOnlineStitchingEnabled>false</IsOnlineStitchingEnabled>
              <IsOnlinePyramidEnabled>true</IsOnlinePyramidEnabled>
              <GlobalInterpolationExpansionDegree>2</GlobalInterpolationExpansionDegree>
              <LocalInterpolationExpansionDegree>2</LocalInterpolationExpansionDegree>
              <IsFocusSurfaceOutlierRemovingEnabled>true</IsFocusSurfaceOutlierRemovingEnabled>
              <FocusSurfaceOutlierExpansionDegree>1</FocusSurfaceOutlierExpansionDegree>
              <FocusSurfaceOutlierThresholdSigma>2.75</FocusSurfaceOutlierThresholdSigma>
              <UseDefaultSurfaceFit>true</UseDefaultSurfaceFit>
              <UsedSurfaceFitTypeName />
              <DelayAfterStageMove>0</DelayAfterStageMove>
              <TileDimension>
                <Width>312.352</Width>
                <Height>250.608</Height>
                <CenterOffsetX>0</CenterOffsetX>
                <CenterOffsetY>0</CenterOffsetY>
              </TileDimension>
              <OnlineStitchingParameter>
                <UseFocusReferenceChannel>true</UseFocusReferenceChannel>
                <ReferenceChannelId>0</ReferenceChannelId>
              </OnlineStitchingParameter>
              <AllowedScanArea IsActivated="false">
                <ContourType>Rectangle</ContourType>
                <Center>0,0</Center>
                <Size>0,0</Size>
              </AllowedScanArea>
              <TileRegions />
              <SingleTileRegions />
              <SingleTileRegionArrays />
            </SampleHolder>
            <SubDimensionSetups />
          </RegionsSetup>
          <TilesSetup IsActivated="false">
            <SubDimensionSetups />
          </TilesSetup>
          <HalfPupilSetup IsActivated="false">
            <IsContainerAdaptionEnabled>true</IsContainerAdaptionEnabled>
            <StartAngle>0</StartAngle>
            <SubDimensionSetups />
          </HalfPupilSetup>
          <LiveSetup IsActivated="false">
            <SubDimensionSetups />
          </LiveSetup>
          <TimeSeriesSetup IsActivated="false">
            <IsLongAsPossible>false</IsLongAsPossible>
            <IsBurstMode>false</IsBurstMode>
            <Duration>
              <Cycles>10</Cycles>
            </Duration>
            <IsFastAsPossible>false</IsFastAsPossible>
            <Interval>
              <TimeSpan>
                <Value>0</Value>
                <DefaultUnitFormat>s</DefaultUnitFormat>
              </TimeSpan>
            </Interval>
            <BeforeHardwareSetting />
            <AfterHardwareSetting />
            <StartMode>
              <Manual>
                <DigitalIn>None</DigitalIn>
                <DigitalOut>None</DigitalOut>
                <TimeSpan>
                  <Value>0.001</Value>
                  <DefaultUnitFormat>ms</DefaultUnitFormat>
                </TimeSpan>
                <DateTime>
                  <Seconds>0</Seconds>
                  <Minutes>0</Minutes>
                  <Hours>0</Hours>
                </DateTime>
                <Interval>0</Interval>
                <IntervalUnit>ms</IntervalUnit>
                <MarkerDescription />
              </Manual>
            </StartMode>
            <StopMode>
              <Manual>
                <DigitalIn>None</DigitalIn>
                <DigitalOut>None</DigitalOut>
                <TimeSpan>
                  <Value>0.001</Value>
                  <DefaultUnitFormat>ms</DefaultUnitFormat>
                </TimeSpan>
                <DateTime>
                  <Seconds>0</Seconds>
                  <Minutes>0</Minutes>
                  <Hours>0</Hours>
                </DateTime>
                <Interval>0</Interval>
                <IntervalUnit>ms</IntervalUnit>
                <MarkerDescription />
              </Manual>
            </StopMode>
            <PauseBeginMode>
              <Manual>
                <DigitalIn>None</DigitalIn>
                <DigitalOut>None</DigitalOut>
                <TimeSpan>
                  <Value>0.001</Value>
                  <DefaultUnitFormat>ms</DefaultUnitFormat>
                </TimeSpan>
                <DateTime>
                  <Seconds>0</Seconds>
                  <Minutes>0</Minutes>
                  <Hours>0</Hours>
                </DateTime>
                <Interval>0</Interval>
                <IntervalUnit>ms</IntervalUnit>
                <MarkerDescription />
              </Manual>
            </PauseBeginMode>
            <PauseEndMode>
              <Manual>
                <DigitalIn>None</DigitalIn>
                <DigitalOut>None</DigitalOut>
                <TimeSpan>
                  <Value>0.001</Value>
                  <DefaultUnitFormat>ms</DefaultUnitFormat>
                </TimeSpan>
                <DateTime>
                  <Seconds>0</Seconds>
                  <Minutes>0</Minutes>
                  <Hours>0</Hours>
                </DateTime>
                <Interval>0</Interval>
                <IntervalUnit>ms</IntervalUnit>
                <MarkerDescription />
              </Manual>
            </PauseEndMode>
            <StartNextTimeSliceMode>
              <Manual>
                <DigitalIn>None</DigitalIn>
                <DigitalOut>None</DigitalOut>
                <TimeSpan>
                  <Value>0.001</Value>
                  <DefaultUnitFormat>ms</DefaultUnitFormat>
                </TimeSpan>
                <DateTime>
                  <Seconds>0</Seconds>
                  <Minutes>0</Minutes>
                  <Hours>0</Hours>
                </DateTime>
                <Interval>0</Interval>
                <IntervalUnit>ms</IntervalUnit>
                <MarkerDescription />
              </Manual>
            </StartNextTimeSliceMode>
            <TimeSeriesTriggerIntervalModeCollection />
            <TimeSeriesTriggerMarkerModeCollection />
            <SwitchCollection />
            <SetupExtensions />
            <SubDimensionSetups />
          </TimeSeriesSetup>
          <ZStackSetup IsActivated="false">
            <IsCenterMode>false</IsCenterMode>
            <IsIntervalKept>true</IsIntervalKept>
            <Offset>0</Offset>
            <RefractiveIndexCorrection>1</RefractiveIndexCorrection>
            <UseFocusBacklashCorrection>true</UseFocusBacklashCorrection>
            <DelayAfterFocusMove>0</DelayAfterFocusMove>
            <EnforceOptimalZDistance>false</EnforceOptimalZDistance>
            <First>
              <Distance>
                <Value>-2E-06</Value>
                <DefaultUnitFormat>um</DefaultUnitFormat>
              </Distance>
            </First>
            <Last>
              <Distance>
                <Value>2E-06</Value>
                <DefaultUnitFormat>um</DefaultUnitFormat>
              </Distance>
            </Last>
            <Interval>
              <Distance>
                <Value>1E-06</Value>
                <DefaultUnitFormat>um</DefaultUnitFormat>
              </Distance>
            </Interval>
            <SetupExtensions>
              <SetupExtension>
                <LsmZStackSetup IsActivated="false">
                  <Extrapolate>false</Extrapolate>
                  <UseSplineInterpolation>false</UseSplineInterpolation>
                  <EnableTest>false</EnableTest>
                  <UseAutoBrightnessCorrection>false</UseAutoBrightnessCorrection>
                  <UseOptimizeSectioningAndStep>false</UseOptimizeSectioningAndStep>
                  <UseFastZ>false</UseFastZ>
                  <UseZPiezo>false</UseZPiezo>
                  <AttachTopoReference>true</AttachTopoReference>
                  <AttenuationFactor>0</AttenuationFactor>
                  <IsHighIntensityEnabled>false</IsHighIntensityEnabled>
                  <ZPositionCorrectionSettings />
                </LsmZStackSetup>
              </SetupExtension>
            </SetupExtensions>
            <SubDimensionSetups />
          </ZStackSetup>
          <ApoTomeAcquisitionSetup IsActivated="false">
            <PhaseCount>0</PhaseCount>
            <IsOnlineProcessing>false</IsOnlineProcessing>
            <SubDimensionSetups />
          </ApoTomeAcquisitionSetup>
          <CorrelativeSetup IsActivated="false">
            <HolderDocument>
              <Image />
              <Delta1To2>
                <X>0</X>
                <Y>0</Y>
              </Delta1To2>
              <Delta2To3>
                <X>0</X>
                <Y>0</Y>
              </Delta2To3>
              <HolderName />
              <IsReadOnly>false</IsReadOnly>
              <Calibration>
                <Marker1>
                  <X>NaN</X>
                  <Y>NaN</Y>
                  <Z>NaN</Z>
                </Marker1>
                <Marker2>
                  <X>NaN</X>
                  <Y>NaN</Y>
                  <Z>NaN</Z>
                </Marker2>
                <Marker3>
                  <X>NaN</X>
                  <Y>NaN</Y>
                  <Z>NaN</Z>
                </Marker3>
                <StageRotation>NaN</StageRotation>
                <CorrectedMarkerDeltas>
                  <Delta1To2>
                    <X>NaN</X>
                    <Y>NaN</Y>
                  </Delta1To2>
                  <Delta2To3>
                    <X>NaN</X>
                    <Y>NaN</Y>
                  </Delta2To3>
                </CorrectedMarkerDeltas>
              </Calibration>
              <IsHolderEnabled>true</IsHolderEnabled>
              <HolderNumber />
              <CorrelativeSessionId>34d73931-dd29-4679-abd3-6b71d0d4bacf</CorrelativeSessionId>
            </HolderDocument>
            <SubDimensionSetups />
          </CorrelativeSetup>
          <VitroLivePixelSourceSetup IsActivated="false">
            <SubDimensionSetups />
            <SingleSnap>false</SingleSnap>
            <Mode>Widefield</Mode>
            <IntensityUV>0</IntensityUV>
            <IntensityRGB>0</IntensityRGB>
            <KickAutoAdjustIntensity>false</KickAutoAdjustIntensity>
          </VitroLivePixelSourceSetup>
          <VitroPixelSourceSetup IsActivated="false">
            <SubDimensionSetups />
            <Mode>FromCalibration</Mode>
            <ImageType>Topography</ImageType>
            <ContinuousPositioningZ>true</ContinuousPositioningZ>
            <IntensityUV>0</IntensityUV>
            <IntensityRGB>0</IntensityRGB>
            <EnableHDR>false</EnableHDR>
            <PlaneResolution>1</PlaneResolution>
            <SendProgress>true</SendProgress>
          </VitroPixelSourceSetup>
        </SubDimensionSetups>
        <HelperSetups>
          <AcquisitionModeSetup IsActivated="true">
            <SelectedDetector>MTBCamera_MTBSideportChanger_Right.Axiocam506m</SelectedDetector>
            <Detectors>
              <Camera Id="MTBCamera_MTBSideportChanger_Right.Axiocam506m">
                <ApplyCameraProfile Status="Valid">false</ApplyCameraProfile>
                <ApplyImageOrientation Status="Valid">true</ApplyImageOrientation>
                <ExposureTime Status="Valid">1600</ExposureTime>
                <Frame Status="Valid">0,0,2752,2208</Frame>
                <ImageOrientation Status="Valid">0</ImageOrientation>
                <ContinuousAcquisitionSafeMode Status="Valid">true</ContinuousAcquisitionSafeMode>
                <EnableSignalsForFastAcq Status="Valid" />
                <ShadingReference Status="Valid">false</ShadingReference>
                <ShadingReferenceSource Status="Valid">1</ShadingReferenceSource>
                <ShadingReferenceSourceVisibility Status="Valid">true</ShadingReferenceSourceVisibility>
                <Resolution Status="Valid">0</Resolution>
                <BinningList Status="Valid">0</BinningList>
                <AnalogGainModeList Status="Valid">0</AnalogGainModeList>
                <Trigger Status="Valid">false</Trigger>
                <TriggerMode Status="Valid">0</TriggerMode>
                <SnapShutter Status="Valid">false</SnapShutter>
                <LiveShutter Status="Valid">false</LiveShutter>
                <ShutterMode Status="Valid">0</ShutterMode>
                <ShutterOpenDelay Status="Valid">0</ShutterOpenDelay>
                <SoftwareBinningList Status="Valid">0</SoftwareBinningList>
                <ResamplingParameterKey Status="Valid">1</ResamplingParameterKey>
                <ResamplingModeParameterKey Status="Valid">0</ResamplingModeParameterKey>
                <PixelClock Status="Valid">1</PixelClock>
                <ImageDeliveryBufferCount Status="Valid">4</ImageDeliveryBufferCount>
                <Adjust Status="Valid">0.3</Adjust>
                <AdjustFrameRate Status="Valid">true</AdjustFrameRate>
                <AutoExposure Status="Valid">false</AutoExposure>
                <AutoExposureFrame Status="Valid">Empty</AutoExposureFrame>
                <Binning Status="Valid">1,1</Binning>
                <BlackReference Status="Valid">false</BlackReference>
                <DeliverExactFrame Status="Valid">false</DeliverExactFrame>
                <DualCameraCalibration Status="Valid">false</DualCameraCalibration>
                <DualCameraCalibrationId Status="Valid">None</DualCameraCalibrationId>
                <ExposureDelay Status="Valid">0</ExposureDelay>
                <FrameRateTarget Status="Valid">30</FrameRateTarget>
                <HDRBits Status="Valid">2</HDRBits>
                <NoiseFilter Status="Valid">false</NoiseFilter>
                <NoiseFilterThreshold Status="Valid">1.5</NoiseFilterThreshold>
                <ReferenceImageCount Status="Valid">3</ReferenceImageCount>
                <SnapMode Status="Valid">0</SnapMode>
                <UnsharpMask Status="Valid">false</UnsharpMask>
                <UnsharpMaskState Status="Valid" />
                <ImageCount Status="Valid">3</ImageCount>
                <AcquisitionFrame Status="Valid">0,0,2752,2208</AcquisitionFrame>
                <SDKVersion Status="Valid">2.05</SDKVersion>
                <AbortOnMissedFrames Status="Valid">true</AbortOnMissedFrames>
                <LiveShutterSignal Status="Valid">1</LiveShutterSignal>
                <ShutterSignal Status="Valid">1</ShutterSignal>
                <UseAsyncTriggerReadySignal Status="Valid">true</UseAsyncTriggerReadySignal>
                <FrameTime Status="Valid">0</FrameTime>
                <ReadoutPort Status="Valid">0</ReadoutPort>
                <AntiGlow Status="Valid">1</AntiGlow>
                <SnapWithSWTrigger Status="Valid">false</SnapWithSWTrigger>
                <TileAdjustment Status="Valid">0</TileAdjustment>
                <CameraBitsPerPixel Status="Valid">0</CameraBitsPerPixel>
                <CameraLUT1 Status="Valid">0</CameraLUT1>
                <CameraLUT2 Status="Valid">1</CameraLUT2>
                <CameraGamma Status="Valid">1</CameraGamma>
                <PreProcessingMemoryBuffersCount Status="Valid">0</PreProcessingMemoryBuffersCount>
                <PreProcessingDiscBuffersCount Status="Valid">0</PreProcessingDiscBuffersCount>
                <DiscMemoryType Status="Valid">false</DiscMemoryType>
                <Compression Status="Valid">false</Compression>
                <ContinuousAcquisitionMode Status="Valid">0</ContinuousAcquisitionMode>
                <SequenceCount Status="Valid">0</SequenceCount>
                <SequenceProgress Status="Valid">true</SequenceProgress>
                <LEDIntensity Status="Valid">9</LEDIntensity>
                <LEDIntensityTrigger Status="Valid">9</LEDIntensityTrigger>
                <AutomaticTriggerControl Status="Valid">true</AutomaticTriggerControl>
                <SuppressTemperatureWarnings Status="Valid">false</SuppressTemperatureWarnings>
                <AdaptExposureByBinningChange Status="Valid">false</AdaptExposureByBinningChange>
              </Camera>
            </Detectors>
            <Devices />
            <MixedMode>
              <DisparityWarpingActivated>false</DisparityWarpingActivated>
              <DisparityMapFile />
              <DoAutoScalingSynchronization>false</DoAutoScalingSynchronization>
              <SelectedScalingMaster>LSM</SelectedScalingMaster>
            </MixedMode>
          </AcquisitionModeSetup>
          <AutoImmersionSetup IsActivated="false">
            <ImmersionTimeInterval>0</ImmersionTimeInterval>
            <ImmersionTravelDistance>0</ImmersionTravelDistance>
            <IsBubbleEliminationMovementEnabled>false</IsBubbleEliminationMovementEnabled>
            <BubbleEliminationMovementTargetX>20000</BubbleEliminationMovementTargetX>
            <BubbleEliminationMovementTargetY>20000</BubbleEliminationMovementTargetY>
          </AutoImmersionSetup>
          <BleachingSetup IsActivated="false">
            <BleachSettingsName>not defined</BleachSettingsName>
            <BleachSettingsType>BleachingSetupExtensionLsm</BleachSettingsType>
            <ExtensionSettings IsActivated="false">
              <BleachingComponentId>MTBLSMImagingDevice</BleachingComponentId>
              <RegionSpecificSettings>false</RegionSpecificSettings>
              <BleachingSetting />
              <LaserLineSettings />
              <AlternateZPosition>0</AlternateZPosition>
              <HasRepetition>false</HasRepetition>
              <HasStartIndex>false</HasStartIndex>
              <IntensityThreshold>50</IntensityThreshold>
              <Iterations>1</Iterations>
              <SpotBleachDuration>500</SpotBleachDuration>
              <Repetition>1</Repetition>
              <SetAlternateScanSpeed>false</SetAlternateScanSpeed>
              <AlternateScanSpeed>1</AlternateScanSpeed>
              <SetAlternateZPosition>false</SetAlternateZPosition>
              <StartIndex>0</StartIndex>
              <StopOnIntensityDrop>false</StopOnIntensityDrop>
              <ZoomBleach>false</ZoomBleach>
              <ProtectDetectorDuringBleach>false</ProtectDetectorDuringBleach>
              <InteractiveBleachingSetup IsActivated="true">
                <Iterations>1</Iterations>
                <TriggerBehaviour>0</TriggerBehaviour>
                <Stencils />
              </InteractiveBleachingSetup>
              <BleachTimeSeriesTimeSeriesMode>
                <OnTrigger>
                  <DigitalIn>None</DigitalIn>
                  <DigitalOut>None</DigitalOut>
                  <TimeSpan>
                    <Value>0.001</Value>
                    <DefaultUnitFormat>ms</DefaultUnitFormat>
                  </TimeSpan>
                  <DateTime>
                    <Seconds>0</Seconds>
                    <Minutes>0</Minutes>
                    <Hours>0</Hours>
                  </DateTime>
                  <Interval>0</Interval>
                  <IntervalUnit>ms</IntervalUnit>
                  <MarkerDescription />
                </OnTrigger>
              </BleachTimeSeriesTimeSeriesMode>
            </ExtensionSettings>
          </BleachingSetup>
          <DynamicsSetup IsActivated="false" GraphicScale="1" Id="637635138916254458" />
          <ExperimentModifierRulesSetup IsActivated="false">
            <Flags>
              <RunMode />
            </Flags>
          </ExperimentModifierRulesSetup>
          <ExperimentRegionsSetup IsActivated="false">
            <FitFrameSizeToRegions>false</FitFrameSizeToRegions>
            <ImageCenterAsCoordinateReference>true</ImageCenterAsCoordinateReference>
            <Regions />
          </ExperimentRegionsSetup>
          <ExperimentRemoteProcessingSetup IsActivated="false">
            <OutputFolder>\</OutputFolder>
            <IsAutoSubFolder>false</IsAutoSubFolder>
            <FileName>New_processed.czi</FileName>
            <UseSuffix>false</UseSuffix>
            <Suffix>processed</Suffix>
          </ExperimentRemoteProcessingSetup>
          <FocusSetup IsActivated="true">
            <RepetitionSettingsMode>Standard</RepetitionSettingsMode>
            <FocusStrategy IsActivated="true">
              <StrategyMode>None</StrategyMode>
              <ReferenceChannelId>637635139550346905</ReferenceChannelId>
              <FixedZPosition>0</FixedZPosition>
              <UseZPositionFromTilesSetup>true</UseZPositionFromTilesSetup>
              <ExecutionInTileRegionMode>CenterOfRegion</ExecutionInTileRegionMode>
              <SupportPointsMode>FixedZPosition</SupportPointsMode>
              <FocusZStackMode>FixedZ</FocusZStackMode>
              <WaitPositionMode>CenterOfFirstRegion</WaitPositionMode>
              <WaitPositionX>0</WaitPositionX>
              <WaitPositionY>0</WaitPositionY>
              <WaitPositionZ>0</WaitPositionZ>
              <IsUpdatePositionedRegionsToClientEnabled>true</IsUpdatePositionedRegionsToClientEnabled>
              <PositionedRegionsUpdateMode>CumulatedPositions</PositionedRegionsUpdateMode>
              <BreakAfterSupportPointsDetermination>false</BreakAfterSupportPointsDetermination>
              <ErrorNotificationHints>None</ErrorNotificationHints>
              <AdditionalSupportPointOffset>0</AdditionalSupportPointOffset>
              <TimeSeriesIntervalInfo>
                <IsActivated>false</IsActivated>
                <IsMainIntervalEnabled>true</IsMainIntervalEnabled>
                <IsSubIntervalEnabled>false</IsSubIntervalEnabled>
                <MainInterval>1</MainInterval>
                <SubInterval>1</SubInterval>
              </TimeSeriesIntervalInfo>
              <RegionsIntervalInfo>
                <IsActivated>false</IsActivated>
                <IsMainIntervalEnabled>true</IsMainIntervalEnabled>
                <IsSubIntervalEnabled>false</IsSubIntervalEnabled>
                <MainInterval>1</MainInterval>
                <SubInterval>1</SubInterval>
              </RegionsIntervalInfo>
              <TilesIntervalInfo>
                <IsActivated>false</IsActivated>
                <IsMainIntervalEnabled>true</IsMainIntervalEnabled>
                <IsSubIntervalEnabled>false</IsSubIntervalEnabled>
                <MainInterval>1</MainInterval>
                <SubInterval>1</SubInterval>
              </TilesIntervalInfo>
              <HardwareAutofocusOptions>
                <IsSupportedBySoftwareAutofocus>false</IsSupportedBySoftwareAutofocus>
              </HardwareAutofocusOptions>
              <HardwareAutofocusSupportPointsModeOptions>
                <IsSupportedBySoftwareAutofocus>false</IsSupportedBySoftwareAutofocus>
              </HardwareAutofocusSupportPointsModeOptions>
            </FocusStrategy>
            <Autofocus Id="Autofocus">
              <AutofocusStrategyMode Status="Valid">Software</AutofocusStrategyMode>
              <AutofocusSignalQualityThreshold Status="Valid">50</AutofocusSignalQualityThreshold>
            </Autofocus>
            <HardwareAutofocus Id="MTBAutoFocus">
              <Period>0</Period>
              <AutofocusMountingAngle>0</AutofocusMountingAngle>
              <AutofocusPositionOffset>0</AutofocusPositionOffset>
              <AutofocusOperationMode>Exact</AutofocusOperationMode>
              <AutofocusSpecimenType>Reflective</AutofocusSpecimenType>
            </HardwareAutofocus>
            <SoftwareAutofocus>
              <ReflectionMode>Disabled</ReflectionMode>
              <ReflectionModeOffset>-120</ReflectionModeOffset>
              <AutofocusRegion>
                <X>0</X>
                <Y>0</Y>
                <DX>1</DX>
                <DY>1</DY>
              </AutofocusRegion>
              <BacklashStepsize>2</BacklashStepsize>
              <DepthOfFocus>0.59</DepthOfFocus>
              <DoBleachingCorrection>true</DoBleachingCorrection>
              <InitialDirection>0</InitialDirection>
              <IsAutomaticRange>true</IsAutomaticRange>
              <LowerLimit>100</LowerLimit>
              <PredefinedStepsize>Optimal</PredefinedStepsize>
              <SharpnessMeasureMethod>Auto</SharpnessMeasureMethod>
              <RelativeSearchRange>23.599999999999998</RelativeSearchRange>
              <SearchRangeType>Relative</SearchRangeType>
              <SearchStrategy>Exhaustive</SearchStrategy>
              <SharpnessMeasureSet Name="Best" Aggregator="RootMeanSquare">
                <SharpnessMeasure DecisionWeight="1" ScoreType="HaarGradient">
                  <Parameters>
                    <Parameter>1</Parameter>
                  </Parameters>
                </SharpnessMeasure>
                <SharpnessMeasure DecisionWeight="2" ScoreType="HaarGradient">
                  <Parameters>
                    <Parameter>2</Parameter>
                  </Parameters>
                </SharpnessMeasure>
                <SharpnessMeasure DecisionWeight="3" ScoreType="HaarGradient">
                  <Parameters>
                    <Parameter>3</Parameter>
                  </Parameters>
                </SharpnessMeasure>
              </SharpnessMeasureSet>
              <UpperLimit>-100</UpperLimit>
              <UseAcquisitionROI>true</UseAcquisitionROI>
              <UseCameraParameters>false</UseCameraParameters>
              <UseChannelInformation>true</UseChannelInformation>
              <IsLiveAnalysisReportingEnabled>false</IsLiveAnalysisReportingEnabled>
              <Extensions>
                <Extension ID="urn:uuid:23da5db8-181d-49fa-83e5-df1c2d42f0b8" Name="LsmAutofocusCoarseSearchParameters">
                  <Mode>SinglePeak</Mode>
                  <ExtendedParameters />
                </Extension>
                <Extension ID="urn:uuid:e291569a-8562-4dd2-8f37-d0afa3e81a20" Name="LsmAutofocusParameters">
                  <SearchMode>Fine, CoarseAuto</SearchMode>
                </Extension>
              </Extensions>
            </SoftwareAutofocus>
            <DefiniteFocus IsActivated="false">
              <IsContinuousStabilizationEnabled>false</IsContinuousStabilizationEnabled>
              <ContinuousStabilizationMode>Periodic</ContinuousStabilizationMode>
              <Period>10</Period>
              <OperationMode>Exact</OperationMode>
              <IsPausedDuringAcquisition>true</IsPausedDuringAcquisition>
              <SkipInitialization>false</SkipInitialization>
              <DelayOnFirstTileInRegion>0</DelayOnFirstTileInRegion>
            </DefiniteFocus>
          </FocusSetup>
          <LinkamRampSetup IsActivated="false">
            <Rate>10</Rate>
            <Limit>50</Limit>
            <HoldTime>0</HoldTime>
            <RampType>None</RampType>
          </LinkamRampSetup>
          <RatioSetup IsActivated="false">
            <IsRatioImageGenerated>false</IsRatioImageGenerated>
            <SelectedColorMode>Palette</SelectedColorMode>
            <Color>#00FFFFFF</Color>
            <PaletteName>rainbow</PaletteName>
            <RatioDisplayMinimum>0</RatioDisplayMinimum>
            <RatioDisplayMaximum>10</RatioDisplayMaximum>
            <RatioMethod>DualWavelength</RatioMethod>
            <SelectedReferenceIdChannel1>0</SelectedReferenceIdChannel1>
            <SelectedReferenceIdChannel2>0</SelectedReferenceIdChannel2>
            <RatioBackgroundCorrection>None</RatioBackgroundCorrection>
            <BackgroundCorrectionChannel1>0</BackgroundCorrectionChannel1>
            <BackgroundCorrectionChannel2>0</BackgroundCorrectionChannel2>
            <BackgroundCorrectionFaktor1>1</BackgroundCorrectionFaktor1>
            <BackgroundCorrectionFaktor2>1</BackgroundCorrectionFaktor2>
            <AverageFrame>5</AverageFrame>
            <Multiplicator>1</Multiplicator>
            <IsOptionalThreshold>false</IsOptionalThreshold>
            <OptionalThresholdChannel1>0</OptionalThresholdChannel1>
            <OptionalThresholdChannel2>0</OptionalThresholdChannel2>
            <ThresholdChannelOrderId1>0</ThresholdChannelOrderId1>
            <ThresholdChannelOrderId2>0</ThresholdChannelOrderId2>
            <IsRatioClipping>true</IsRatioClipping>
            <RatioClipping>10</RatioClipping>
            <IsRatioCalculationEnabled>true</IsRatioCalculationEnabled>
            <IsRatioReferenceImageDefined>true</IsRatioReferenceImageDefined>
            <AverageStartFrame>1</AverageStartFrame>
            <AverageEndFrame>1</AverageEndFrame>
          </RatioSetup>
          <ResetDetectorSetup IsActivated="false">
            <ResetDetectorsInTilesExperiment>false</ResetDetectorsInTilesExperiment>
          </ResetDetectorSetup>
          <TempSeriesSetup IsActivated="false">
            <TemperatureStep>0</TemperatureStep>
          </TempSeriesSetup>
          <DisableBlankingSetup IsActivated="false" />
          <VivaTome2AcquisitionSetup IsActivated="true">
            <AcquisitionMode>OpticalSectioning</AcquisitionMode>
            <IsShadingCorrection>true</IsShadingCorrection>
            <IsNormalization>false</IsNormalization>
            <Averaging>1</Averaging>
            <Grid>Pattern1</Grid>
            <AutomaticGridControl>false</AutomaticGridControl>
            <IsOnlineProcessing>false</IsOnlineProcessing>
          </VivaTome2AcquisitionSetup>
          <BleachFrameSynchronizationSetup IsActivated="false" />
        </HelperSetups>
      </AcquisitionBlock>
    </ExperimentBlocks>
    <HardwareSettingsPool>
      <HardwareSetting Name="Before [DAPI] Smart">
        <ParameterCollection Id="MTBSideportChanger">
          <Position IsActivated="true">3</Position>
          <PositionName IsActivated="true">Aquila.SideportElement_100%R</PositionName>
        </ParameterCollection>
        <ParameterCollection Id="MTBReflectorChanger">
          <Position Status="Valid" IsActivated="true">4</Position>
          <PositionName Status="Valid" IsActivated="true">Reflector.488049-0000-000</PositionName>
        </ParameterCollection>
        <ParameterCollection Id="MTBHXPLamp">
          <Intensity Status="Valid" IsActivated="true">75</Intensity>
          <LampMode Status="Valid" IsActivated="true">Manual</LampMode>
        </ParameterCollection>
        <ParameterCollection Id="MTBRLShutter">
          <IsClosed IsActivated="true">false</IsClosed>
        </ParameterCollection>
        <ParameterCollection Id="MTBHXP120Shutter">
          <IsClosed Status="Valid" IsActivated="true">false</IsClosed>
        </ParameterCollection>
      </HardwareSetting>
      <HardwareSetting Name="After [DAPI] Smart">
        <ParameterCollection Id="MTBHXP120Shutter">
          <IsClosed IsActivated="true">true</IsClosed>
        </ParameterCollection>
      </HardwareSetting>
      <HardwareSetting Name="Before Exp [DAPI] Smart">
        <ParameterCollection Id="MTBHXP120Shutter">
          <IsClosed IsActivated="true">true</IsClosed>
        </ParameterCollection>
        <ParameterCollection Id="MTBRLShutter">
          <IsClosed IsActivated="true">false</IsClosed>
        </ParameterCollection>
        <ParameterCollection Id="MTBTLHalogenLamp">
          <Intensity IsActivated="true">0</Intensity>
          <LampMode IsActivated="true">Standby</LampMode>
        </ParameterCollection>
      </HardwareSetting>
      <HardwareSetting Name="After Exp [DAPI] Smart">
        <ParameterCollection Id="MTBHXP120Shutter">
          <IsClosed IsActivated="true">true</IsClosed>
        </ParameterCollection>
        <ParameterCollection Id="MTBRLShutter">
          <IsClosed IsActivated="true">false</IsClosed>
        </ParameterCollection>
        <ParameterCollection Id="MTBTLHalogenLamp">
          <Intensity IsActivated="true">0</Intensity>
          <LampMode IsActivated="true">Standby</LampMode>
        </ParameterCollection>
      </HardwareSetting>
      <HardwareSetting Name="Before [DAPI] Smart_2">
        <ParameterCollection Id="MTBSideportChanger">
          <Position IsActivated="true">3</Position>
          <PositionName IsActivated="true">Aquila.SideportElement_100%R</PositionName>
        </ParameterCollection>
        <ParameterCollection Id="MTBReflectorChanger">
          <Position IsActivated="true">5</Position>
          <PositionName IsActivated="true">Cy 5</PositionName>
        </ParameterCollection>
        <ParameterCollection Id="MTBHXPLamp">
          <Intensity Status="Valid" IsActivated="true">21.842105263158</Intensity>
          <LampMode Status="Valid" IsActivated="true">Manual</LampMode>
        </ParameterCollection>
        <ParameterCollection Id="MTBRLShutter">
          <IsClosed IsActivated="true">false</IsClosed>
        </ParameterCollection>
        <ParameterCollection Id="MTBHXP120Shutter">
          <IsClosed Status="Valid" IsActivated="true">false</IsClosed>
        </ParameterCollection>
      </HardwareSetting>
      <HardwareSetting Name="After [DAPI] Smart_2">
        <ParameterCollection Id="MTBHXP120Shutter">
          <IsClosed IsActivated="true">true</IsClosed>
        </ParameterCollection>
      </HardwareSetting>
      <HardwareSetting Name="Before [AF488] Smart">
        <ParameterCollection Id="MTBSideportChanger">
          <Position IsActivated="true">3</Position>
          <PositionName IsActivated="true">Aquila.SideportElement_100%R</PositionName>
        </ParameterCollection>
        <ParameterCollection Id="MTBReflectorChanger">
          <Position IsActivated="true">5</Position>
          <PositionName IsActivated="true">Cy 5</PositionName>
        </ParameterCollection>
        <ParameterCollection Id="MTBHXPLamp">
          <Intensity Status="Valid" IsActivated="true">73.947368421053</Intensity>
          <LampMode Status="Valid" IsActivated="true">Manual</LampMode>
        </ParameterCollection>
        <ParameterCollection Id="MTBRLShutter">
          <IsClosed IsActivated="true">false</IsClosed>
        </ParameterCollection>
        <ParameterCollection Id="MTBHXP120Shutter">
          <IsClosed Status="Valid" IsActivated="true">false</IsClosed>
        </ParameterCollection>
      </HardwareSetting>
      <HardwareSetting Name="After [AF488] Smart">
        <ParameterCollection Id="MTBHXP120Shutter">
          <IsClosed IsActivated="true">true</IsClosed>
        </ParameterCollection>
      </HardwareSetting>
      <HardwareSetting Name="Before [AF488] Smart_2">
        <ParameterCollection Id="MTBSideportChanger">
          <Position IsActivated="true">3</Position>
          <PositionName IsActivated="true">Aquila.SideportElement_100%R</PositionName>
        </ParameterCollection>
        <ParameterCollection Id="MTBReflectorChanger">
          <Position IsActivated="true">5</Position>
          <PositionName IsActivated="true">Cy 5</PositionName>
        </ParameterCollection>
        <ParameterCollection Id="MTBHXPLamp">
          <Intensity Status="Valid" IsActivated="true">73.947368421053</Intensity>
          <LampMode Status="Valid" IsActivated="true">Manual</LampMode>
        </ParameterCollection>
        <ParameterCollection Id="MTBRLShutter">
          <IsClosed IsActivated="true">false</IsClosed>
        </ParameterCollection>
        <ParameterCollection Id="MTBHXP120Shutter">
          <IsClosed Status="Valid" IsActivated="true">false</IsClosed>
        </ParameterCollection>
      </HardwareSetting>
      <HardwareSetting Name="After [AF488] Smart_2">
        <ParameterCollection Id="MTBHXP120Shutter">
          <IsClosed IsActivated="true">true</IsClosed>
        </ParameterCollection>
      </HardwareSetting>
      <HardwareSetting Name="Before [AF488] Smart_3">
        <ParameterCollection Id="MTBSideportChanger">
          <Position IsActivated="true">3</Position>
          <PositionName IsActivated="true">Aquila.SideportElement_100%R</PositionName>
        </ParameterCollection>
        <ParameterCollection Id="MTBReflectorChanger">
          <Position Status="Valid" IsActivated="true">3</Position>
          <PositionName Status="Valid" IsActivated="true">Reflector.000000-1031-346</PositionName>
        </ParameterCollection>
        <ParameterCollection Id="MTBHXPLamp">
          <Intensity Status="Valid" IsActivated="true">75</Intensity>
          <LampMode Status="Valid" IsActivated="true">Manual</LampMode>
        </ParameterCollection>
        <ParameterCollection Id="MTBRLShutter">
          <IsClosed IsActivated="true">false</IsClosed>
        </ParameterCollection>
        <ParameterCollection Id="MTBHXP120Shutter">
          <IsClosed Status="Valid" IsActivated="true">false</IsClosed>
        </ParameterCollection>
      </HardwareSetting>
      <HardwareSetting Name="After [AF488] Smart_3">
        <ParameterCollection Id="MTBHXP120Shutter">
          <IsClosed IsActivated="true">true</IsClosed>
        </ParameterCollection>
      </HardwareSetting>
      <HardwareSetting Name="Before [AF555] Smart">
        <ParameterCollection Id="MTBSideportChanger">
          <Position IsActivated="true">3</Position>
          <PositionName IsActivated="true">Aquila.SideportElement_100%R</PositionName>
        </ParameterCollection>
        <ParameterCollection Id="MTBReflectorChanger">
          <Position IsActivated="true">5</Position>
          <PositionName IsActivated="true">Cy 5</PositionName>
        </ParameterCollection>
        <ParameterCollection Id="MTBHXPLamp">
          <Intensity Status="Valid" IsActivated="true">73.947368421053</Intensity>
          <LampMode Status="Valid" IsActivated="true">Manual</LampMode>
        </ParameterCollection>
        <ParameterCollection Id="MTBRLShutter">
          <IsClosed IsActivated="true">false</IsClosed>
        </ParameterCollection>
        <ParameterCollection Id="MTBHXP120Shutter">
          <IsClosed Status="Valid" IsActivated="true">false</IsClosed>
        </ParameterCollection>
      </HardwareSetting>
      <HardwareSetting Name="After [AF555] Smart">
        <ParameterCollection Id="MTBHXP120Shutter">
          <IsClosed IsActivated="true">true</IsClosed>
        </ParameterCollection>
      </HardwareSetting>
      <HardwareSetting Name="Before [AF594] Smart">
        <ParameterCollection Id="MTBSideportChanger">
          <Position IsActivated="true">3</Position>
          <PositionName IsActivated="true">Aquila.SideportElement_100%R</PositionName>
        </ParameterCollection>
        <ParameterCollection Id="MTBReflectorChanger">
          <Position Status="Valid" IsActivated="true">2</Position>
          <PositionName Status="Valid" IsActivated="true">Reflector.000000-1114-101</PositionName>
        </ParameterCollection>
        <ParameterCollection Id="MTBHXPLamp">
          <Intensity Status="Valid" IsActivated="true">75</Intensity>
          <LampMode Status="Valid" IsActivated="true">Manual</LampMode>
        </ParameterCollection>
        <ParameterCollection Id="MTBRLShutter">
          <IsClosed IsActivated="true">false</IsClosed>
        </ParameterCollection>
        <ParameterCollection Id="MTBHXP120Shutter">
          <IsClosed Status="Valid" IsActivated="true">false</IsClosed>
        </ParameterCollection>
      </HardwareSetting>
      <HardwareSetting Name="After [AF594] Smart">
        <ParameterCollection Id="MTBHXP120Shutter">
          <IsClosed IsActivated="true">true</IsClosed>
        </ParameterCollection>
      </HardwareSetting>
    </HardwareSettingsPool>
    <ExperimentFeedback IsActivated="false">
      <IsSynchronous>true</IsSynchronous>
      <IsSynchronousToAnalysis>true</IsSynchronousToAnalysis>
      <IsSynchronousToFile>false</IsSynchronousToFile>
      <AllowNonExperimentObservablesToTriggerScript>false</AllowNonExperimentObservablesToTriggerScript>
      <DeadlockTimeout>10</DeadlockTimeout>
      <PreScript />
      <LoopScript />
      <PostScript />
      <IsWarningPopupShown>true</IsWarningPopupShown>
      <AreDebugMessagesEnabled>false</AreDebugMessagesEnabled>
      <Actions />
    </ExperimentFeedback>
    <AdditionalSettings />
  </Experiment>
  <HardwareSetting>
    <ParameterCollection Id="MTBMicroscopeManager">
      <IsCondenserFocusing Status="Valid">false</IsCondenserFocusing>
      <IsCurrentFeed Status="Valid">false</IsCurrentFeed>
      <IsDazzleProtection Status="Valid">true</IsDazzleProtection>
      <IsLightManagerTemporary Status="Valid">false</IsLightManagerTemporary>
      <IsLoadWorkCoupling Status="Valid">false</IsLoadWorkCoupling>
      <IsVignettingFreeModeTemporary Status="Valid">false</IsVignettingFreeModeTemporary>
      <IsLaserSafety Status="Valid" IsReadOnly="true">false</IsLaserSafety>
      <IsParfocalCorrection Status="Valid">true</IsParfocalCorrection>
      <IsParfocalCorrectionSilentMode Status="Valid">false</IsParfocalCorrectionSilentMode>
      <IsParcentralCorrection Status="Valid">false</IsParcentralCorrection>
      <IsParcentralCorrectionSilentMode Status="Valid">false</IsParcentralCorrectionSilentMode>
      <IsObjectiveCorrFocusCorrection Status="Valid" IsReadOnly="true">false</IsObjectiveCorrFocusCorrection>
      <ContrastManagerContrastMethod Status="Valid">ReflectedLightFluorescence</ContrastManagerContrastMethod>
      <ContrastManagerMode Status="Valid">Off</ContrastManagerMode>
      <LightManagerMode Status="Valid">Objective</LightManagerMode>
      <ParfocalParcentralValues Status="Valid">
        <ParfocalParcentralValues>
          <ParfocalParcentralValue MTBObjectiveChanger="1">
            <Parfocal>0</Parfocal>
            <ParcentralX>0</ParcentralX>
            <ParcentralY>0</ParcentralY>
          </ParfocalParcentralValue>
          <ParfocalParcentralValue MTBObjectiveChanger="2">
            <Parfocal>-11.79</Parfocal>
            <ParcentralX>0</ParcentralX>
            <ParcentralY>0</ParcentralY>
          </ParfocalParcentralValue>
          <ParfocalParcentralValue MTBObjectiveChanger="3">
            <Parfocal>-172.55</Parfocal>
            <ParcentralX>0</ParcentralX>
            <ParcentralY>0</ParcentralY>
          </ParfocalParcentralValue>
          <ParfocalParcentralValue MTBObjectiveChanger="4">
            <Parfocal>55.818</Parfocal>
            <ParcentralX>0</ParcentralX>
            <ParcentralY>0</ParcentralY>
          </ParfocalParcentralValue>
          <ParfocalParcentralValue MTBObjectiveChanger="5">
            <Parfocal>47.55</Parfocal>
            <ParcentralX>0</ParcentralX>
            <ParcentralY>0</ParcentralY>
          </ParfocalParcentralValue>
          <ParfocalParcentralValue MTBObjectiveChanger="6">
            <Parfocal>0</Parfocal>
            <ParcentralX>0</ParcentralX>
            <ParcentralY>0</ParcentralY>
          </ParfocalParcentralValue>
        </ParfocalParcentralValues>
      </ParfocalParcentralValues>
      <IsObjectiveProtectionActive Status="Valid" IsReadOnly="true">false</IsObjectiveProtectionActive>
    </ParameterCollection>
    <ParameterCollection Id="MTBCamera_MTBSideportChanger_Right.Axiocam506m">
      <ExposureTime Status="Valid">1600</ExposureTime>
      <Adjust Status="Valid">0.3</Adjust>
      <Temperature Status="Valid" IsReadOnly="true">18</Temperature>
      <CameraDisplayName Status="Valid" IsReadOnly="true">Axiocam 506</CameraDisplayName>
      <ApplyCameraProfile Status="Valid">false</ApplyCameraProfile>
      <ApplyCameraProfile.Type Status="Valid" IsReadOnly="true">BoolType</ApplyCameraProfile.Type>
      <ApplyCameraProfile.Default Status="Valid" IsReadOnly="true">false</ApplyCameraProfile.Default>
      <ApplyImageOrientation Status="Valid">true</ApplyImageOrientation>
      <ApplyImageOrientation.Type Status="Valid" IsReadOnly="true">BoolType</ApplyImageOrientation.Type>
      <ApplyImageOrientation.Default Status="Valid" IsReadOnly="true">true</ApplyImageOrientation.Default>
      <CalculateExposureTimeResult Status="Valid" IsReadOnly="true" />
      <CalculateExposureTimeResult.Type Status="Valid" IsReadOnly="true">StringType</CalculateExposureTimeResult.Type>
      <CalculateExposureTimeResult.Default Status="Valid" IsReadOnly="true" />
      <CameraBias Status="Valid" IsReadOnly="true">64</CameraBias>
      <CameraBias.Type Status="Valid" IsReadOnly="true">IntegerType</CameraBias.Type>
      <CameraBias.Default Status="Valid" IsReadOnly="true">0</CameraBias.Default>
      <CameraOrientation Status="Valid" IsReadOnly="true">0</CameraOrientation>
      <CameraOrientation.Type Status="Valid" IsReadOnly="true">IntegerType</CameraOrientation.Type>
      <CameraOrientation.ListItems Status="Valid" IsReadOnly="true">0|Original|Original,1|Flip|Flip Horizontally,2|Reverse|Flip Vertically,4|Rotate|Rotate 90 CW,7|FlipReverseRotate|Rotate 90 CCW,3|FlipReverse|Rotate 180,6|ReverseRotate|Mirror at +45 Diagonal,5|FlipRotate|Mirror at -45 Diagonal</CameraOrientation.ListItems>
      <CameraPixelAccuracy Status="Valid" IsReadOnly="true">6.103515625E-05</CameraPixelAccuracy>
      <CameraPixelAccuracy.Type Status="Valid" IsReadOnly="true">DoubleType</CameraPixelAccuracy.Type>
      <CameraPixelAccuracy.Default Status="Valid" IsReadOnly="true">0.00390625</CameraPixelAccuracy.Default>
      <CameraPixelDistances Status="Valid" IsReadOnly="true">4.54,4.54</CameraPixelDistances>
      <CameraPixelDistances.Type Status="Valid" IsReadOnly="true">SizeType</CameraPixelDistances.Type>
      <CameraPixelMaximum Status="Valid" IsReadOnly="true">16383</CameraPixelMaximum>
      <CameraPixelMaximum.Type Status="Valid" IsReadOnly="true">IntegerType</CameraPixelMaximum.Type>
      <CameraPixelMaximum.Default Status="Valid" IsReadOnly="true">255</CameraPixelMaximum.Default>
      <CameraPixelMinimum Status="Valid" IsReadOnly="true">0</CameraPixelMinimum>
      <CameraPixelMinimum.Type Status="Valid" IsReadOnly="true">IntegerType</CameraPixelMinimum.Type>
      <CameraPixelMinimum.Default Status="Valid" IsReadOnly="true">0</CameraPixelMinimum.Default>
      <CameraPixelType Status="Valid" IsReadOnly="true">Gray16</CameraPixelType>
      <CameraPixelType.Type Status="Valid" IsReadOnly="true">IntegerType</CameraPixelType.Type>
      <CameraPixelType.Default Status="Valid" IsReadOnly="true">0</CameraPixelType.Default>
      <CameraStatus Status="Valid" IsReadOnly="true" />
      <CameraStatus.Type Status="Valid" IsReadOnly="true">StringType</CameraStatus.Type>
      <CameraStatus.Default Status="Valid" IsReadOnly="true" />
      <ExposureTime.Type Status="Valid" IsReadOnly="true">DoubleType</ExposureTime.Type>
      <ExposureTime.Default Status="Valid" IsReadOnly="true">20</ExposureTime.Default>
      <ExposureTime.Min Status="Valid" IsReadOnly="true">0.25</ExposureTime.Min>
      <ExposureTime.Max Status="Valid" IsReadOnly="true">600000</ExposureTime.Max>
      <ExposureTime.Increment Status="Valid" IsReadOnly="true">0.001</ExposureTime.Increment>
      <ExposureTime.GuiHint Status="Valid" IsReadOnly="true">GuiLogSlider</ExposureTime.GuiHint>
      <Frame Status="Valid">0,0,2752,2208</Frame>
      <Frame.Type Status="Valid" IsReadOnly="true">RectType</Frame.Type>
      <Frame.Max Status="Valid" IsReadOnly="true">0,0,2752,2208</Frame.Max>
      <Frame.GuiHint Status="Valid" IsReadOnly="true">GuiRect</Frame.GuiHint>
      <ImageByteSize Status="Valid" IsReadOnly="true">12152832</ImageByteSize>
      <ImageByteSize.Type Status="Valid" IsReadOnly="true">IntegerType</ImageByteSize.Type>
      <ImageByteSize.Default Status="Valid" IsReadOnly="true">0</ImageByteSize.Default>
      <ImageFrame Status="Valid" IsReadOnly="true">0,0,2752,2208</ImageFrame>
      <ImageFrame.Type Status="Valid" IsReadOnly="true">RectType</ImageFrame.Type>
      <ImageFrame.Max Status="Valid" IsReadOnly="true">0,0,2752,2208</ImageFrame.Max>
      <ImageOrientation Status="Valid">0</ImageOrientation>
      <ImageOrientation.Type Status="Valid" IsReadOnly="true">IntegerType</ImageOrientation.Type>
      <ImageOrientation.ListItems Status="Valid" IsReadOnly="true">0|Original|Original,1|Flip|Flip Horizontally,2|Reverse|Flip Vertically,4|Rotate|Rotate 90 CW,7|FlipReverseRotate|Rotate 90 CCW,3|FlipReverse|Rotate 180,6|ReverseRotate|Mirror at +45 Diagonal,5|FlipRotate|Mirror at -45 Diagonal</ImageOrientation.ListItems>
      <ImageOrientation.Default Status="Valid" IsReadOnly="true">0</ImageOrientation.Default>
      <ImageOrientation.Label Status="Valid" IsReadOnly="true">Orientation</ImageOrientation.Label>
      <ImageOrientation.GuiHint Status="Valid" IsReadOnly="true">GuiComboBox</ImageOrientation.GuiHint>
      <ImagePixelAccuracy Status="Valid" IsReadOnly="true">6.103515625E-05</ImagePixelAccuracy>
      <ImagePixelAccuracy.Type Status="Valid" IsReadOnly="true">DoubleType</ImagePixelAccuracy.Type>
      <ImagePixelAccuracy.Default Status="Valid" IsReadOnly="true">0.00390625</ImagePixelAccuracy.Default>
      <ImagePixelDistances Status="Valid" IsReadOnly="true">4.54,4.54</ImagePixelDistances>
      <ImagePixelDistances.Type Status="Valid" IsReadOnly="true">SizeType</ImagePixelDistances.Type>
      <ImagePixelType Status="Valid" IsReadOnly="true">Gray16</ImagePixelType>
      <ImagePixelType.Type Status="Valid" IsReadOnly="true">IntegerType</ImagePixelType.Type>
      <ImagePixelType.Default Status="Valid" IsReadOnly="true">0</ImagePixelType.Default>
      <LiveFrame Status="Valid" IsReadOnly="true">0,0,2752,2208</LiveFrame>
      <LiveFrame.Type Status="Valid" IsReadOnly="true">RectType</LiveFrame.Type>
      <LiveImageByteSize Status="Valid" IsReadOnly="true">12152832</LiveImageByteSize>
      <LiveImageByteSize.Type Status="Valid" IsReadOnly="true">IntegerType</LiveImageByteSize.Type>
      <LiveImageByteSize.Default Status="Valid" IsReadOnly="true">0</LiveImageByteSize.Default>
      <LiveImageFrame Status="Valid" IsReadOnly="true">0,0,2752,2208</LiveImageFrame>
      <LiveImageFrame.Type Status="Valid" IsReadOnly="true">RectType</LiveImageFrame.Type>
      <LiveImagePixelAccuracy Status="Valid" IsReadOnly="true">6.103515625E-05</LiveImagePixelAccuracy>
      <LiveImagePixelAccuracy.Type Status="Valid" IsReadOnly="true">DoubleType</LiveImagePixelAccuracy.Type>
      <LiveImagePixelAccuracy.Default Status="Valid" IsReadOnly="true">0.00390625</LiveImagePixelAccuracy.Default>
      <LiveImagePixelDistances Status="Valid" IsReadOnly="true">4.54,4.54</LiveImagePixelDistances>
      <LiveImagePixelDistances.Type Status="Valid" IsReadOnly="true">SizeType</LiveImagePixelDistances.Type>
      <LiveImagePixelType Status="Valid" IsReadOnly="true">Gray16</LiveImagePixelType>
      <LiveImagePixelType.Type Status="Valid" IsReadOnly="true">IntegerType</LiveImagePixelType.Type>
      <LiveImagePixelType.Default Status="Valid" IsReadOnly="true">0</LiveImagePixelType.Default>
      <LiveValidBits Status="Valid" IsReadOnly="true">14</LiveValidBits>
      <LiveValidBits.Type Status="Valid" IsReadOnly="true">IntegerType</LiveValidBits.Type>
      <LiveValidBits.Default Status="Valid" IsReadOnly="true">8</LiveValidBits.Default>
      <ValidBits Status="Valid" IsReadOnly="true">14</ValidBits>
      <ValidBits.Type Status="Valid" IsReadOnly="true">IntegerType</ValidBits.Type>
      <ValidBits.Default Status="Valid" IsReadOnly="true">8</ValidBits.Default>
      <ValidPixelMaximum Status="Valid" IsReadOnly="true">16383</ValidPixelMaximum>
      <ValidPixelMaximum.Type Status="Valid" IsReadOnly="true">IntegerType</ValidPixelMaximum.Type>
      <ValidPixelMaximum.Default Status="Valid" IsReadOnly="true">255</ValidPixelMaximum.Default>
      <ContinuousAcquisitionSafeMode Status="Valid">true</ContinuousAcquisitionSafeMode>
      <ContinuousAcquisitionSafeMode.Type Status="Valid" IsReadOnly="true">BoolType</ContinuousAcquisitionSafeMode.Type>
      <ContinuousAcquisitionSafeMode.Default Status="Valid" IsReadOnly="true">true</ContinuousAcquisitionSafeMode.Default>
      <ContinuousAcquisitionSafeMode.GuiHint Status="Valid" IsReadOnly="true">GuiCheckBox</ContinuousAcquisitionSafeMode.GuiHint>
      <ContinuousAcquisitionSafeMode.Mode Status="Valid" IsReadOnly="true">Debug</ContinuousAcquisitionSafeMode.Mode>
      <ContinuousAcquisitionSafeMode.Enabled Status="Valid" IsReadOnly="true">true</ContinuousAcquisitionSafeMode.Enabled>
      <EnableSignalsForFastAcq Status="Valid" />
      <EnableSignalsForFastAcq.Type Status="Valid" IsReadOnly="true">BoolType</EnableSignalsForFastAcq.Type>
      <EnableSignalsForFastAcq.Default Status="Valid" IsReadOnly="true" />
      <EnableSignalsForFastAcq.GuiHint Status="Valid" IsReadOnly="true">GuiNone</EnableSignalsForFastAcq.GuiHint>
      <EnableSignalsForFastAcq.Mode Status="Valid" IsReadOnly="true">Debug</EnableSignalsForFastAcq.Mode>
      <ShadingReference Status="Valid">false</ShadingReference>
      <ShadingReference.Type Status="Valid" IsReadOnly="true">BoolType</ShadingReference.Type>
      <ShadingReference.Default Status="Valid" IsReadOnly="true">false</ShadingReference.Default>
      <ShadingReference.GuiHint Status="Valid" IsReadOnly="true">GuiCheckBox</ShadingReference.GuiHint>
      <ShadingReferenceSource Status="Valid">1</ShadingReferenceSource>
      <ShadingReferenceSource.Type Status="Valid" IsReadOnly="true">IntegerType</ShadingReferenceSource.Type>
      <ShadingReferenceSource.ListItems Status="Valid" IsReadOnly="true">0|Global|Global,1|Specific|Specific,2|CellDiscoverer|CellDiscoverer</ShadingReferenceSource.ListItems>
      <ShadingReferenceSource.Default Status="Valid" IsReadOnly="true">1</ShadingReferenceSource.Default>
      <ShadingReferenceSource.GuiHint Status="Valid" IsReadOnly="true">GuiComboBox</ShadingReferenceSource.GuiHint>
      <ShadingReferenceSourceVisibility Status="Valid">true</ShadingReferenceSourceVisibility>
      <ShadingReferenceSourceVisibility.Type Status="Valid" IsReadOnly="true">BoolType</ShadingReferenceSourceVisibility.Type>
      <ShadingReferenceSourceVisibility.Default Status="Valid" IsReadOnly="true">true</ShadingReferenceSourceVisibility.Default>
      <ShadingReferenceSourceVisibility.GuiHint Status="Valid" IsReadOnly="true">GuiNone</ShadingReferenceSourceVisibility.GuiHint>
      <ShadingReferenceSourceVisibility.Mode Status="Valid" IsReadOnly="true">NoPersist</ShadingReferenceSourceVisibility.Mode>
      <ShadingReference.Enabled Status="Valid" IsReadOnly="true">false</ShadingReference.Enabled>
      <Resolution Status="Valid">0</Resolution>
      <Resolution.Type Status="Valid" IsReadOnly="true">IntegerType</Resolution.Type>
      <Resolution.ListItems Status="Valid" IsReadOnly="true">0|2752x2208|2752x2208</Resolution.ListItems>
      <Resolution.Default Status="Valid" IsReadOnly="true">0</Resolution.Default>
      <Resolution.GuiHint Status="Valid" IsReadOnly="true">GuiComboBox</Resolution.GuiHint>
      <BinningList Status="Valid">0</BinningList>
      <BinningList.Type Status="Valid" IsReadOnly="true">IntegerType</BinningList.Type>
      <BinningList.ListItems Status="Valid" IsReadOnly="true">0|1x1|1x1,1|2x2|2x2,2|3x3|3x3,3|4x4|4x4,4|5x5|5x5</BinningList.ListItems>
      <BinningList.Default Status="Valid" IsReadOnly="true">0</BinningList.Default>
      <BinningList.GuiHint Status="Valid" IsReadOnly="true">GuiComboBox</BinningList.GuiHint>
      <Resolution.Label Status="Valid" IsReadOnly="true">Resolution</Resolution.Label>
      <ExposureTime.Enabled Status="Valid" IsReadOnly="true">true</ExposureTime.Enabled>
      <AnalogGainModeList Status="Valid">0</AnalogGainModeList>
      <AnalogGainModeList.Type Status="Valid" IsReadOnly="true">IntegerType</AnalogGainModeList.Type>
      <AnalogGainModeList.ListItems Status="Valid" IsReadOnly="true">0|1x|1x,1|2x|2x,2|3x|3x</AnalogGainModeList.ListItems>
      <AnalogGainModeList.Default Status="Valid" IsReadOnly="true">0</AnalogGainModeList.Default>
      <AnalogGainModeList.GuiHint Status="Valid" IsReadOnly="true">GuiComboBox</AnalogGainModeList.GuiHint>
      <AnalogGainModeList.Enabled Status="Valid" IsReadOnly="true">true</AnalogGainModeList.Enabled>
      <LiveBinning Status="Valid" IsReadOnly="true">1,1</LiveBinning>
      <LiveBinning.Type Status="Valid" IsReadOnly="true">SizeType</LiveBinning.Type>
      <LiveBinning.GuiHint Status="Valid" IsReadOnly="true">GuiNone</LiveBinning.GuiHint>
      <Trigger Status="Valid">false</Trigger>
      <Trigger.Type Status="Valid" IsReadOnly="true">BoolType</Trigger.Type>
      <Trigger.Default Status="Valid" IsReadOnly="true">false</Trigger.Default>
      <Trigger.GuiHint Status="Valid" IsReadOnly="true">GuiCheckBox</Trigger.GuiHint>
      <Trigger.Enabled Status="Valid" IsReadOnly="true">true</Trigger.Enabled>
      <TriggerMode Status="Valid">0</TriggerMode>
      <TriggerMode.Type Status="Valid" IsReadOnly="true">IntegerType</TriggerMode.Type>
      <TriggerMode.ListItems Status="Valid" IsReadOnly="true">0|Active High|Active High,1|Active Low|Active Low</TriggerMode.ListItems>
      <TriggerMode.Default Status="Valid" IsReadOnly="true">0</TriggerMode.Default>
      <TriggerMode.GuiHint Status="Valid" IsReadOnly="true">GuiComboBox</TriggerMode.GuiHint>
      <TriggerMode.Label Status="Valid" IsReadOnly="true">Acquire|Trigger Mode</TriggerMode.Label>
      <TriggerMode.Mode Status="Valid" IsReadOnly="true">Expert</TriggerMode.Mode>
      <TriggerMode.Enabled Status="Valid" IsReadOnly="true">true</TriggerMode.Enabled>
      <SnapShutter Status="Valid">false</SnapShutter>
      <SnapShutter.Type Status="Valid" IsReadOnly="true">BoolType</SnapShutter.Type>
      <SnapShutter.Default Status="Valid" IsReadOnly="true">false</SnapShutter.Default>
      <SnapShutter.GuiHint Status="Valid" IsReadOnly="true">GuiCheckBox</SnapShutter.GuiHint>
      <SnapShutter.Enabled Status="Valid" IsReadOnly="true">true</SnapShutter.Enabled>
      <LiveShutter Status="Valid">false</LiveShutter>
      <LiveShutter.Type Status="Valid" IsReadOnly="true">BoolType</LiveShutter.Type>
      <LiveShutter.Default Status="Valid" IsReadOnly="true">false</LiveShutter.Default>
      <LiveShutter.Label Status="Valid" IsReadOnly="true">Live Shutter</LiveShutter.Label>
      <LiveShutter.GuiHint Status="Valid" IsReadOnly="true">GuiCheckBox</LiveShutter.GuiHint>
      <LiveShutter.Enabled Status="Valid" IsReadOnly="true">true</LiveShutter.Enabled>
      <ShutterMode Status="Valid">0</ShutterMode>
      <ShutterMode.Type Status="Valid" IsReadOnly="true">IntegerType</ShutterMode.Type>
      <ShutterMode.ListItems Status="Valid" IsReadOnly="true">0|Active High|Active High,1|Active Low|Active Low</ShutterMode.ListItems>
      <ShutterMode.Default Status="Valid" IsReadOnly="true">0</ShutterMode.Default>
      <ShutterMode.GuiHint Status="Valid" IsReadOnly="true">GuiComboBox</ShutterMode.GuiHint>
      <ShutterMode.Label Status="Valid" IsReadOnly="true">Acquire|Shutter Mode</ShutterMode.Label>
      <ShutterMode.Mode Status="Valid" IsReadOnly="true">Expert</ShutterMode.Mode>
      <ShutterMode.Enabled Status="Valid" IsReadOnly="true">true</ShutterMode.Enabled>
      <ShutterOpenDelay Status="Valid">0</ShutterOpenDelay>
      <ShutterOpenDelay.Type Status="Valid" IsReadOnly="true">DoubleType</ShutterOpenDelay.Type>
      <ShutterOpenDelay.Default Status="Valid" IsReadOnly="true">0</ShutterOpenDelay.Default>
      <ShutterOpenDelay.Min Status="Valid" IsReadOnly="true">-1024</ShutterOpenDelay.Min>
      <ShutterOpenDelay.Max Status="Valid" IsReadOnly="true">1024</ShutterOpenDelay.Max>
      <ShutterOpenDelay.Increment Status="Valid" IsReadOnly="true">0.01</ShutterOpenDelay.Increment>
      <ShutterOpenDelay.GuiHint Status="Valid" IsReadOnly="true">GuiSlider</ShutterOpenDelay.GuiHint>
      <ShutterOpenDelay.Label Status="Valid" IsReadOnly="true">Acquire|Shutter Open Delay</ShutterOpenDelay.Label>
      <ShutterOpenDelay.Mode Status="Valid" IsReadOnly="true">Expert</ShutterOpenDelay.Mode>
      <ShutterOpenDelay.Enabled Status="Valid" IsReadOnly="true">true</ShutterOpenDelay.Enabled>
      <SoftwareBinningList Status="Valid">0</SoftwareBinningList>
      <SoftwareBinningList.Type Status="Valid" IsReadOnly="true">IntegerType</SoftwareBinningList.Type>
      <SoftwareBinningList.ListItems Status="Valid" IsReadOnly="true">0|0|1x1,1|1|2x2,2|2|3x3,3|3|4x4,4|4|5x5</SoftwareBinningList.ListItems>
      <SoftwareBinningList.Default Status="Valid" IsReadOnly="true">0</SoftwareBinningList.Default>
      <SoftwareBinningList.GuiHint Status="Valid" IsReadOnly="true">GuiComboBox</SoftwareBinningList.GuiHint>
      <SoftwareBinningList.Label Status="Valid" IsReadOnly="true">Post Processing|SW Subsampling</SoftwareBinningList.Label>
      <SoftwareBinningList.Enabled Status="Valid" IsReadOnly="true">true</SoftwareBinningList.Enabled>
      <ResamplingParameterKey Status="Valid">1</ResamplingParameterKey>
      <ResamplingParameterKey.Type Status="Valid" IsReadOnly="true">DoubleType</ResamplingParameterKey.Type>
      <ResamplingParameterKey.Default Status="Valid" IsReadOnly="true">1</ResamplingParameterKey.Default>
      <ResamplingParameterKey.Min Status="Valid" IsReadOnly="true">0.001</ResamplingParameterKey.Min>
      <ResamplingParameterKey.Max Status="Valid" IsReadOnly="true">500</ResamplingParameterKey.Max>
      <ResamplingParameterKey.Increment Status="Valid" IsReadOnly="true">1E-06</ResamplingParameterKey.Increment>
      <ResamplingParameterKey.Label Status="Valid" IsReadOnly="true">Post Processing|Resample</ResamplingParameterKey.Label>
      <ResamplingParameterKey.GuiHint Status="Valid" IsReadOnly="true">GuiSlider</ResamplingParameterKey.GuiHint>
      <ResamplingParameterKey.Enabled Status="Valid" IsReadOnly="true">true</ResamplingParameterKey.Enabled>
      <ResamplingParameterKey.Mode Status="Valid" IsReadOnly="true">Debug</ResamplingParameterKey.Mode>
      <ResamplingModeParameterKey Status="Valid">0</ResamplingModeParameterKey>
      <ResamplingModeParameterKey.Type Status="Valid" IsReadOnly="true">IntegerType</ResamplingModeParameterKey.Type>
      <ResamplingModeParameterKey.Default Status="Valid" IsReadOnly="true">0</ResamplingModeParameterKey.Default>
      <ResamplingModeParameterKey.Label Status="Valid" IsReadOnly="true">Post Processing|Resample Mode</ResamplingModeParameterKey.Label>
      <ResamplingModeParameterKey.ListItems Status="Valid" IsReadOnly="true">0|Nearest Neighbour|Nearest Neighbour,1|Linear|Linear</ResamplingModeParameterKey.ListItems>
      <ResamplingModeParameterKey.GuiHint Status="Valid" IsReadOnly="true">GuiComboBox</ResamplingModeParameterKey.GuiHint>
      <ResamplingModeParameterKey.Enabled Status="Valid" IsReadOnly="true">true</ResamplingModeParameterKey.Enabled>
      <ResamplingModeParameterKey.Mode Status="Valid" IsReadOnly="true">Debug</ResamplingModeParameterKey.Mode>
      <PixelClock Status="Valid">1</PixelClock>
      <PixelClock.Type Status="Valid" IsReadOnly="true">IntegerType</PixelClock.Type>
      <PixelClock.Default Status="Valid" IsReadOnly="true">1</PixelClock.Default>
      <PixelClock.Label Status="Valid" IsReadOnly="true">Acquire|Readout Speed (MHz)</PixelClock.Label>
      <PixelClock.ListItems Status="Valid" IsReadOnly="true">0|13|13,1|39|39</PixelClock.ListItems>
      <PixelClock.GuiHint Status="Valid" IsReadOnly="true">GuiComboBox</PixelClock.GuiHint>
      <PixelClock.Enabled Status="Valid" IsReadOnly="true">true</PixelClock.Enabled>
      <CameraDisplayName.Type Status="Valid" IsReadOnly="true">StringType</CameraDisplayName.Type>
      <CameraDisplayName.Default Status="Valid" IsReadOnly="true" />
      <CameraDisplayName.GuiHint Status="Valid" IsReadOnly="true">GuiNone</CameraDisplayName.GuiHint>
      <CameraDisplayName.Mode Status="Valid" IsReadOnly="true">Expert, NoPersist</CameraDisplayName.Mode>
      <ImageDeliveryBufferCount Status="Valid">4</ImageDeliveryBufferCount>
      <ImageDeliveryBufferCount.Type Status="Valid" IsReadOnly="true">IntegerType</ImageDeliveryBufferCount.Type>
      <ImageDeliveryBufferCount.Default Status="Valid" IsReadOnly="true">4</ImageDeliveryBufferCount.Default>
      <ImageDeliveryBufferCount.GuiHint Status="Valid" IsReadOnly="true">GuiNone</ImageDeliveryBufferCount.GuiHint>
      <Adjust.Type Status="Valid" IsReadOnly="true">DoubleType</Adjust.Type>
      <Adjust.Default Status="Valid" IsReadOnly="true">1</Adjust.Default>
      <Adjust.Min Status="Valid" IsReadOnly="true">0.05</Adjust.Min>
      <Adjust.Max Status="Valid" IsReadOnly="true">2</Adjust.Max>
      <Adjust.Increment Status="Valid" IsReadOnly="true">0.05</Adjust.Increment>
      <Adjust.GuiHint Status="Valid" IsReadOnly="true">GuiSlider</Adjust.GuiHint>
      <Adjust.Enabled Status="Valid" IsReadOnly="true">true</Adjust.Enabled>
      <AdjustFrameRate Status="Valid">true</AdjustFrameRate>
      <AdjustFrameRate.Type Status="Valid" IsReadOnly="true">BoolType</AdjustFrameRate.Type>
      <AdjustFrameRate.Default Status="Valid" IsReadOnly="true">true</AdjustFrameRate.Default>
      <AdjustFrameRate.Label Status="Valid" IsReadOnly="true">Acquire|Adjust Live Frame Rate</AdjustFrameRate.Label>
      <AdjustFrameRate.GuiHint Status="Valid" IsReadOnly="true">GuiCheckBox</AdjustFrameRate.GuiHint>
      <AdjustFrameRate.Mode Status="Valid" IsReadOnly="true">Expert</AdjustFrameRate.Mode>
      <AdjustFrameRate.Enabled Status="Valid" IsReadOnly="true">true</AdjustFrameRate.Enabled>
      <AdjustFrameRate.DisplayOrder Status="Valid" IsReadOnly="true">201</AdjustFrameRate.DisplayOrder>
      <AutoExposure Status="Valid">false</AutoExposure>
      <AutoExposure.Type Status="Valid" IsReadOnly="true">BoolType</AutoExposure.Type>
      <AutoExposure.Default Status="Valid" IsReadOnly="true">false</AutoExposure.Default>
      <AutoExposure.GuiHint Status="Valid" IsReadOnly="true">GuiCheckBox</AutoExposure.GuiHint>
      <AutoExposure.Enabled Status="Valid" IsReadOnly="true">true</AutoExposure.Enabled>
      <AutoExposureFrame Status="Valid">Empty</AutoExposureFrame>
      <AutoExposureFrame.Type Status="Valid" IsReadOnly="true">RectType</AutoExposureFrame.Type>
      <AutoExposureFrame.Default Status="Valid" IsReadOnly="true">Empty</AutoExposureFrame.Default>
      <AutoExposureFrame.GuiHint Status="Valid" IsReadOnly="true">GuiNone</AutoExposureFrame.GuiHint>
      <AutoExposureFrame.Enabled Status="Valid" IsReadOnly="true">true</AutoExposureFrame.Enabled>
      <Binning Status="Valid">1,1</Binning>
      <Binning.Type Status="Valid" IsReadOnly="true">SizeType</Binning.Type>
      <Binning.Default Status="Valid" IsReadOnly="true">1,1</Binning.Default>
      <Binning.GuiHint Status="Valid" IsReadOnly="true">GuiNone</Binning.GuiHint>
      <BlackReference Status="Valid">false</BlackReference>
      <BlackReference.Type Status="Valid" IsReadOnly="true">BoolType</BlackReference.Type>
      <BlackReference.Default Status="Valid" IsReadOnly="true">false</BlackReference.Default>
      <BlackReference.GuiHint Status="Valid" IsReadOnly="true">GuiCheckBox</BlackReference.GuiHint>
      <BlackReference.Enabled Status="Valid" IsReadOnly="true">false</BlackReference.Enabled>
      <DeliverExactFrame Status="Valid">false</DeliverExactFrame>
      <DeliverExactFrame.Type Status="Valid" IsReadOnly="true">BoolType</DeliverExactFrame.Type>
      <DeliverExactFrame.Default Status="Valid" IsReadOnly="true">false</DeliverExactFrame.Default>
      <DeliverExactFrame.Mode Status="Valid" IsReadOnly="true">NoPersist</DeliverExactFrame.Mode>
      <DualCameraCalibration Status="Valid">false</DualCameraCalibration>
      <DualCameraCalibration.Type Status="Valid" IsReadOnly="true">BoolType</DualCameraCalibration.Type>
      <DualCameraCalibration.Default Status="Valid" IsReadOnly="true">false</DualCameraCalibration.Default>
      <DualCameraCalibration.GuiHint Status="Valid" IsReadOnly="true">GuiCheckBox</DualCameraCalibration.GuiHint>
      <DualCameraCalibrationId Status="Valid">None</DualCameraCalibrationId>
      <DualCameraCalibration.Enabled Status="Valid" IsReadOnly="true">false</DualCameraCalibration.Enabled>
      <ExposureDelay Status="Valid">0</ExposureDelay>
      <ExposureDelay.Type Status="Valid" IsReadOnly="true">DoubleType</ExposureDelay.Type>
      <ExposureDelay.Default Status="Valid" IsReadOnly="true">0</ExposureDelay.Default>
      <ExposureDelay.GuiHint Status="Valid" IsReadOnly="true">GuiNone</ExposureDelay.GuiHint>
      <ExposureDelay.Max Status="Valid" IsReadOnly="true">1000</ExposureDelay.Max>
      <FrameRate Status="Valid" IsReadOnly="true">9.3</FrameRate>
      <FrameRate.Type Status="Valid" IsReadOnly="true">DoubleType</FrameRate.Type>
      <FrameRate.Default Status="Valid" IsReadOnly="true">0</FrameRate.Default>
      <FrameRate.Label Status="Valid" IsReadOnly="true">Acquire|Live Frame Rate</FrameRate.Label>
      <FrameRate.GuiHint Status="Valid" IsReadOnly="true">GuiTextBox</FrameRate.GuiHint>
      <FrameRate.Mode Status="Valid" IsReadOnly="true">Expert</FrameRate.Mode>
      <FrameRate.DisplayOrder Status="Valid" IsReadOnly="true">203</FrameRate.DisplayOrder>
      <FrameRateTarget Status="Valid">30</FrameRateTarget>
      <FrameRateTarget.Type Status="Valid" IsReadOnly="true">DoubleType</FrameRateTarget.Type>
      <FrameRateTarget.Default Status="Valid" IsReadOnly="true">30</FrameRateTarget.Default>
      <FrameRateTarget.Min Status="Valid" IsReadOnly="true">1</FrameRateTarget.Min>
      <FrameRateTarget.Max Status="Valid" IsReadOnly="true">100</FrameRateTarget.Max>
      <FrameRateTarget.Increment Status="Valid" IsReadOnly="true">1</FrameRateTarget.Increment>
      <FrameRateTarget.Label Status="Valid" IsReadOnly="true">Acquire|Live Frame Rate Max</FrameRateTarget.Label>
      <FrameRateTarget.GuiHint Status="Valid" IsReadOnly="true">GuiSlider</FrameRateTarget.GuiHint>
      <FrameRateTarget.Mode Status="Valid" IsReadOnly="true">Expert</FrameRateTarget.Mode>
      <FrameRateTarget.Enabled Status="Valid" IsReadOnly="true">true</FrameRateTarget.Enabled>
      <FrameRateTarget.DisplayOrder Status="Valid" IsReadOnly="true">202</FrameRateTarget.DisplayOrder>
      <HDRBits Status="Valid">2</HDRBits>
      <HDRBits.Type Status="Valid" IsReadOnly="true">IntegerType</HDRBits.Type>
      <HDRBits.Default Status="Valid" IsReadOnly="true">2</HDRBits.Default>
      <HDRBits.Min Status="Valid" IsReadOnly="true">2</HDRBits.Min>
      <HDRBits.Max Status="Valid" IsReadOnly="true">6</HDRBits.Max>
      <HDRBits.Increment Status="Valid" IsReadOnly="true">2</HDRBits.Increment>
      <HDRBits.Mode Status="Valid" IsReadOnly="true">Expert</HDRBits.Mode>
      <HDRBits.GuiHint Status="Valid" IsReadOnly="true">GuiNone</HDRBits.GuiHint>
      <ImageOrientation.Enabled Status="Valid" IsReadOnly="true">true</ImageOrientation.Enabled>
      <NoiseFilter Status="Valid">false</NoiseFilter>
      <NoiseFilter.Type Status="Valid" IsReadOnly="true">BoolType</NoiseFilter.Type>
      <NoiseFilter.Default Status="Valid" IsReadOnly="true">false</NoiseFilter.Default>
      <NoiseFilter.GuiHint Status="Valid" IsReadOnly="true">GuiCheckBox</NoiseFilter.GuiHint>
      <NoiseFilterThreshold Status="Valid">1.5</NoiseFilterThreshold>
      <NoiseFilterThreshold.Type Status="Valid" IsReadOnly="true">DoubleType</NoiseFilterThreshold.Type>
      <NoiseFilterThreshold.Default Status="Valid" IsReadOnly="true">1.5</NoiseFilterThreshold.Default>
      <NoiseFilterThreshold.Min Status="Valid" IsReadOnly="true">0</NoiseFilterThreshold.Min>
      <NoiseFilterThreshold.Max Status="Valid" IsReadOnly="true">10</NoiseFilterThreshold.Max>
      <NoiseFilterThreshold.Increment Status="Valid" IsReadOnly="true">0.1</NoiseFilterThreshold.Increment>
      <NoiseFilterThreshold.GuiHint Status="Valid" IsReadOnly="true">GuiSlider</NoiseFilterThreshold.GuiHint>
      <NoiseFilter.Enabled Status="Valid" IsReadOnly="true">true</NoiseFilter.Enabled>
      <NoiseFilterThreshold.Enabled Status="Valid" IsReadOnly="true">true</NoiseFilterThreshold.Enabled>
      <ReferenceImageCount Status="Valid">3</ReferenceImageCount>
      <ReferenceImageCount.Type Status="Valid" IsReadOnly="true">IntegerType</ReferenceImageCount.Type>
      <ReferenceImageCount.Default Status="Valid" IsReadOnly="true">3</ReferenceImageCount.Default>
      <ReferenceImageCount.GuiHint Status="Valid" IsReadOnly="true">GuiNone</ReferenceImageCount.GuiHint>
      <ReferenceImageCount.Label Status="Valid" IsReadOnly="true">Post Processing|Reference Image Count</ReferenceImageCount.Label>
      <ReferenceImageCount.Enabled Status="Valid" IsReadOnly="true">true</ReferenceImageCount.Enabled>
      <ReferenceImageCount.Min Status="Valid" IsReadOnly="true">1</ReferenceImageCount.Min>
      <ReferenceImageCount.Max Status="Valid" IsReadOnly="true">5</ReferenceImageCount.Max>
      <ReferenceImageCount.Increment Status="Valid" IsReadOnly="true">1</ReferenceImageCount.Increment>
      <ReferenceImageCount.Mode Status="Valid" IsReadOnly="true">Expert</ReferenceImageCount.Mode>
      <SnapMode Status="Valid">0</SnapMode>
      <SnapMode.Type Status="Valid" IsReadOnly="true">IntegerType</SnapMode.Type>
      <SnapMode.ListItems Status="Valid" IsReadOnly="true">0|Normal|Normal,2|Average|Average,6|Overview|Overview,8|Live|Live,10|Shading|Shading,12|Safe|Safe,3|HDR|HDR</SnapMode.ListItems>
      <SnapMode.Default Status="Valid" IsReadOnly="true">0</SnapMode.Default>
      <SnapMode.GuiHint Status="Valid" IsReadOnly="true">GuiNone</SnapMode.GuiHint>
      <SnapMode.Label Status="Valid" IsReadOnly="true">Acquire|Snap Mode</SnapMode.Label>
      <SnapMode.Mode Status="Valid" IsReadOnly="true">Expert, NoPersist</SnapMode.Mode>
      <UnsharpMask Status="Valid">false</UnsharpMask>
      <UnsharpMask.Type Status="Valid" IsReadOnly="true">BoolType</UnsharpMask.Type>
      <UnsharpMask.Default Status="Valid" IsReadOnly="true">false</UnsharpMask.Default>
      <UnsharpMask.GuiHint Status="Valid" IsReadOnly="true">GuiCheckBox</UnsharpMask.GuiHint>
      <UnsharpMaskState Status="Valid" />
      <UnsharpMaskState.Type Status="Valid" IsReadOnly="true">StringType</UnsharpMaskState.Type>
      <UnsharpMaskState.Default Status="Valid" IsReadOnly="true" />
      <UnsharpMask.Enabled Status="Valid" IsReadOnly="true">true</UnsharpMask.Enabled>
      <ImageCount Status="Valid">3</ImageCount>
      <ImageCount.Type Status="Valid" IsReadOnly="true">IntegerType</ImageCount.Type>
      <ImageCount.Default Status="Valid" IsReadOnly="true">3</ImageCount.Default>
      <ImageCount.Min Status="Valid" IsReadOnly="true">2</ImageCount.Min>
      <ImageCount.Max Status="Valid" IsReadOnly="true">32</ImageCount.Max>
      <ImageCount.Increment Status="Valid" IsReadOnly="true">1</ImageCount.Increment>
      <ImageCount.Mode Status="Valid" IsReadOnly="true">Expert</ImageCount.Mode>
      <ImageCount.Label Status="Valid" IsReadOnly="true">Acquire|Image Count</ImageCount.Label>
      <ImageCount.GuiHint Status="Valid" IsReadOnly="true">GuiSlider</ImageCount.GuiHint>
      <ImageCount.Enabled Status="Valid" IsReadOnly="true">false</ImageCount.Enabled>
      <ImageCount.DisplayOrder Status="Valid" IsReadOnly="true">302</ImageCount.DisplayOrder>
      <AcquisitionFrame Status="Valid">0,0,2752,2208</AcquisitionFrame>
      <AcquisitionFrame.Type Status="Valid" IsReadOnly="true">RectType</AcquisitionFrame.Type>
      <AcquisitionFrame.Max Status="Valid" IsReadOnly="true">0,0,2752,2208</AcquisitionFrame.Max>
      <SDKVersion Status="Valid">2.05</SDKVersion>
      <SDKVersion.Type Status="Valid" IsReadOnly="true">StringType</SDKVersion.Type>
      <SDKVersion.Default Status="Valid" IsReadOnly="true">2.05</SDKVersion.Default>
      <SDKVersion.GuiHint Status="Valid" IsReadOnly="true">GuiNone</SDKVersion.GuiHint>
      <AbortOnMissedFrames Status="Valid">true</AbortOnMissedFrames>
      <AbortOnMissedFrames.Type Status="Valid" IsReadOnly="true">BoolType</AbortOnMissedFrames.Type>
      <AbortOnMissedFrames.Default Status="Valid" IsReadOnly="true">true</AbortOnMissedFrames.Default>
      <AbortOnMissedFrames.GuiHint Status="Valid" IsReadOnly="true">GuiCheckBox</AbortOnMissedFrames.GuiHint>
      <AbortOnMissedFrames.Mode Status="Valid" IsReadOnly="true">Expert</AbortOnMissedFrames.Mode>
      <AbortOnMissedFrames.Label Status="Valid" IsReadOnly="true">Abort on missed frames</AbortOnMissedFrames.Label>
      <AbortOnMissedFrames.Enabled Status="Valid" IsReadOnly="true">true</AbortOnMissedFrames.Enabled>
      <VerifiedFrame Status="Valid" IsReadOnly="true">0,0,2752,2208</VerifiedFrame>
      <VerifiedFrame.Type Status="Valid" IsReadOnly="true">RectType</VerifiedFrame.Type>
      <VerifiedFrame.Label Status="Valid" IsReadOnly="true">Acquire|Verified Frame</VerifiedFrame.Label>
      <VerifiedFrame.GuiHint Status="Valid" IsReadOnly="true">GuiNone</VerifiedFrame.GuiHint>
      <LiveShutterSignal Status="Valid">1</LiveShutterSignal>
      <LiveShutterSignal.Type Status="Valid" IsReadOnly="true">IntegerType</LiveShutterSignal.Type>
      <LiveShutterSignal.ListItems Status="Valid" IsReadOnly="true">0|SyncTriggerReady|SyncTriggerReady,1|Exposure|Exposure</LiveShutterSignal.ListItems>
      <LiveShutterSignal.Default Status="Valid" IsReadOnly="true">1</LiveShutterSignal.Default>
      <LiveShutterSignal.GuiHint Status="Valid" IsReadOnly="true">GuiComboBox</LiveShutterSignal.GuiHint>
      <LiveShutterSignal.Mode Status="Valid" IsReadOnly="true">Expert</LiveShutterSignal.Mode>
      <LiveShutterSignal.Label Status="Valid" IsReadOnly="true">Shutter Signal|Live Shutter Signal</LiveShutterSignal.Label>
      <LiveShutterSignal.Enabled Status="Valid" IsReadOnly="true">true</LiveShutterSignal.Enabled>
      <ShutterSignal Status="Valid">1</ShutterSignal>
      <ShutterSignal.Type Status="Valid" IsReadOnly="true">IntegerType</ShutterSignal.Type>
      <ShutterSignal.ListItems Status="Valid" IsReadOnly="true">0|SyncTriggerReady|SyncTriggerReady,1|Exposure|Exposure</ShutterSignal.ListItems>
      <ShutterSignal.Default Status="Valid" IsReadOnly="true">1</ShutterSignal.Default>
      <ShutterSignal.GuiHint Status="Valid" IsReadOnly="true">GuiComboBox</ShutterSignal.GuiHint>
      <ShutterSignal.Mode Status="Valid" IsReadOnly="true">Expert</ShutterSignal.Mode>
      <ShutterSignal.Label Status="Valid" IsReadOnly="true">Shutter Signal|Shutter Signal</ShutterSignal.Label>
      <ShutterSignal.Enabled Status="Valid" IsReadOnly="true">true</ShutterSignal.Enabled>
      <UseAsyncTriggerReadySignal Status="Valid">true</UseAsyncTriggerReadySignal>
      <UseAsyncTriggerReadySignal.Type Status="Valid" IsReadOnly="true">BoolType</UseAsyncTriggerReadySignal.Type>
      <UseAsyncTriggerReadySignal.Default Status="Valid" IsReadOnly="true">true</UseAsyncTriggerReadySignal.Default>
      <UseAsyncTriggerReadySignal.Enabled Status="Valid" IsReadOnly="true">true</UseAsyncTriggerReadySignal.Enabled>
      <UseAsyncTriggerReadySignal.Mode Status="Valid" IsReadOnly="true">Debug</UseAsyncTriggerReadySignal.Mode>
      <UseAsyncTriggerReadySignal.GuiHint Status="Valid" IsReadOnly="true">GuiCheckBox</UseAsyncTriggerReadySignal.GuiHint>
      <UseAsyncTriggerReadySignal.Label Status="Valid" IsReadOnly="true">Use AsyncTriggerReady</UseAsyncTriggerReadySignal.Label>
      <FrameTime Status="Valid">0</FrameTime>
      <FrameTime.Type Status="Valid" IsReadOnly="true">DoubleType</FrameTime.Type>
      <FrameTime.Default Status="Valid" IsReadOnly="true">0</FrameTime.Default>
      <FrameTime.Label Status="Valid" IsReadOnly="true">Acquire|Frame Time</FrameTime.Label>
      <FrameTime.GuiHint Status="Valid" IsReadOnly="true">GuiSlider</FrameTime.GuiHint>
      <FrameTime.Enabled Status="Valid" IsReadOnly="true">true</FrameTime.Enabled>
      <FrameTime.Min Status="Valid" IsReadOnly="true">0</FrameTime.Min>
      <FrameTime.Max Status="Valid" IsReadOnly="true">5000</FrameTime.Max>
      <FrameTime.Mode Status="Valid" IsReadOnly="true">Expert</FrameTime.Mode>
      <ReadoutTime Status="Valid" IsReadOnly="true">181</ReadoutTime>
      <ReadoutTime.Type Status="Valid" IsReadOnly="true">DoubleType</ReadoutTime.Type>
      <ReadoutTime.Default Status="Valid" IsReadOnly="true">0</ReadoutTime.Default>
      <ReadoutTime.Label Status="Valid" IsReadOnly="true">Acquire|Readout Time</ReadoutTime.Label>
      <ReadoutTime.GuiHint Status="Valid" IsReadOnly="true">GuiTextBox</ReadoutTime.GuiHint>
      <ReadoutTime.Enabled Status="Valid" IsReadOnly="true">false</ReadoutTime.Enabled>
      <ReadoutTime.Min Status="Valid" IsReadOnly="true">0</ReadoutTime.Min>
      <ReadoutTime.Max Status="Valid" IsReadOnly="true">1000</ReadoutTime.Max>
      <ReadoutMode Status="Valid" IsReadOnly="true">Single port</ReadoutMode>
      <ReadoutMode.Type Status="Valid" IsReadOnly="true">StringType</ReadoutMode.Type>
      <ReadoutMode.Default Status="Valid" IsReadOnly="true" />
      <ReadoutMode.Label Status="Valid" IsReadOnly="true">Acquire|Readout Mode</ReadoutMode.Label>
      <ReadoutMode.GuiHint Status="Valid" IsReadOnly="true">GuiTextBox</ReadoutMode.GuiHint>
      <ReadoutMode.Enabled Status="Valid" IsReadOnly="true">false</ReadoutMode.Enabled>
      <ReadoutMode.Mode Status="Valid" IsReadOnly="true">Expert</ReadoutMode.Mode>
      <ReadoutPort Status="Valid">0</ReadoutPort>
      <ReadoutPort.Type Status="Valid" IsReadOnly="true">IntegerType</ReadoutPort.Type>
      <ReadoutPort.ListItems Status="Valid" IsReadOnly="true">4|4 Port|4 Port,2|2 Port|2 Port,1|1 Port|1 Port,0|Auto|Auto</ReadoutPort.ListItems>
      <ReadoutPort.Default Status="Valid" IsReadOnly="true">0</ReadoutPort.Default>
      <ReadoutPort.GuiHint Status="Valid" IsReadOnly="true">GuiComboBox</ReadoutPort.GuiHint>
      <ReadoutPort.Label Status="Valid" IsReadOnly="true">Acquire|Readout Port</ReadoutPort.Label>
      <ReadoutPort.Enabled Status="Valid" IsReadOnly="true">true</ReadoutPort.Enabled>
      <AntiGlow Status="Valid">1</AntiGlow>
      <AntiGlow.Type Status="Valid" IsReadOnly="true">IntegerType</AntiGlow.Type>
      <AntiGlow.ListItems Status="Valid" IsReadOnly="true">1|Enable|Enable,0|Disable|Disable</AntiGlow.ListItems>
      <AntiGlow.Default Status="Valid" IsReadOnly="true">1</AntiGlow.Default>
      <AntiGlow.Label Status="Valid" IsReadOnly="true">Acquire|Antiglow - edge trigger</AntiGlow.Label>
      <AntiGlow.Mode Status="Valid" IsReadOnly="true">Expert</AntiGlow.Mode>
      <AntiGlow.GuiHint Status="Valid" IsReadOnly="true">GuiComboBox</AntiGlow.GuiHint>
      <AntiGlow.Enabled Status="Valid" IsReadOnly="true">true</AntiGlow.Enabled>
      <PowerStateCurrent Status="Valid" IsReadOnly="true">Active</PowerStateCurrent>
      <PowerStateCurrent.Type Status="Valid" IsReadOnly="true">StringType</PowerStateCurrent.Type>
      <PowerStateCurrent.Default Status="Valid" IsReadOnly="true" />
      <PowerStateCurrent.Label Status="Valid" IsReadOnly="true">Acquire|Cooling</PowerStateCurrent.Label>
      <PowerStateCurrent.GuiHint Status="Valid" IsReadOnly="true">GuiTextBox</PowerStateCurrent.GuiHint>
      <PowerStateCurrent.Enabled Status="Valid" IsReadOnly="true">false</PowerStateCurrent.Enabled>
      <SnapWithSWTrigger Status="Valid">false</SnapWithSWTrigger>
      <SnapWithSWTrigger.Type Status="Valid" IsReadOnly="true">BoolType</SnapWithSWTrigger.Type>
      <SnapWithSWTrigger.Default Status="Valid" IsReadOnly="true">false</SnapWithSWTrigger.Default>
      <SnapWithSWTrigger.Enabled Status="Valid" IsReadOnly="true">true</SnapWithSWTrigger.Enabled>
      <SnapWithSWTrigger.Mode Status="Valid" IsReadOnly="true">Debug</SnapWithSWTrigger.Mode>
      <SnapWithSWTrigger.GuiHint Status="Valid" IsReadOnly="true">GuiCheckBox</SnapWithSWTrigger.GuiHint>
      <SnapWithSWTrigger.Label Status="Valid" IsReadOnly="true">Snap with SW Trigger</SnapWithSWTrigger.Label>
      <TileAdjustment Status="Valid">0</TileAdjustment>
      <TileAdjustment.Type Status="Valid" IsReadOnly="true">IntegerType</TileAdjustment.Type>
      <TileAdjustment.ListItems Status="Valid" IsReadOnly="true">0|Off|Off,1|Linear|Linear,2|Bilinear|Bilinear</TileAdjustment.ListItems>
      <TileAdjustment.Default Status="Valid" IsReadOnly="true">0</TileAdjustment.Default>
      <TileAdjustment.GuiHint Status="Valid" IsReadOnly="true">GuiComboBox</TileAdjustment.GuiHint>
      <TileAdjustment.Enabled Status="Valid" IsReadOnly="true">true</TileAdjustment.Enabled>
      <TileAdjustment.Mode Status="Valid" IsReadOnly="true">Expert</TileAdjustment.Mode>
      <TileAdjustment.Label Status="Valid" IsReadOnly="true">Tile Adjustment</TileAdjustment.Label>
      <CameraBitsPerPixel Status="Valid">0</CameraBitsPerPixel>
      <CameraBitsPerPixel.Type Status="Valid" IsReadOnly="true">IntegerType</CameraBitsPerPixel.Type>
      <CameraBitsPerPixel.ListItems Status="Valid" IsReadOnly="true">0|14|14,1|12|12,2|8|8</CameraBitsPerPixel.ListItems>
      <CameraBitsPerPixel.Default Status="Valid" IsReadOnly="true">0</CameraBitsPerPixel.Default>
      <CameraBitsPerPixel.Enabled Status="Valid" IsReadOnly="true">true</CameraBitsPerPixel.Enabled>
      <CameraLUT1 Status="Valid">0</CameraLUT1>
      <CameraLUT1.Type Status="Valid" IsReadOnly="true">DoubleType</CameraLUT1.Type>
      <CameraLUT1.Default Status="Valid" IsReadOnly="true">0</CameraLUT1.Default>
      <CameraLUT1.Min Status="Valid" IsReadOnly="true">0</CameraLUT1.Min>
      <CameraLUT1.Max Status="Valid" IsReadOnly="true">1</CameraLUT1.Max>
      <CameraLUT1.Increment Status="Valid" IsReadOnly="true">0.01</CameraLUT1.Increment>
      <CameraLUT1.Enabled Status="Valid" IsReadOnly="true">false</CameraLUT1.Enabled>
      <CameraLUT2 Status="Valid">1</CameraLUT2>
      <CameraLUT2.Type Status="Valid" IsReadOnly="true">DoubleType</CameraLUT2.Type>
      <CameraLUT2.Default Status="Valid" IsReadOnly="true">1</CameraLUT2.Default>
      <CameraLUT2.Min Status="Valid" IsReadOnly="true">0</CameraLUT2.Min>
      <CameraLUT2.Max Status="Valid" IsReadOnly="true">1</CameraLUT2.Max>
      <CameraLUT2.Increment Status="Valid" IsReadOnly="true">0.01</CameraLUT2.Increment>
      <CameraLUT2.Enabled Status="Valid" IsReadOnly="true">false</CameraLUT2.Enabled>
      <CameraGamma Status="Valid">1</CameraGamma>
      <CameraGamma.Type Status="Valid" IsReadOnly="true">DoubleType</CameraGamma.Type>
      <CameraGamma.Default Status="Valid" IsReadOnly="true">1</CameraGamma.Default>
      <CameraGamma.Min Status="Valid" IsReadOnly="true">0.25</CameraGamma.Min>
      <CameraGamma.Max Status="Valid" IsReadOnly="true">4</CameraGamma.Max>
      <CameraGamma.Increment Status="Valid" IsReadOnly="true">0.01</CameraGamma.Increment>
      <CameraGamma.Enabled Status="Valid" IsReadOnly="true">false</CameraGamma.Enabled>
      <Temperature.Type Status="Valid" IsReadOnly="true">DoubleType</Temperature.Type>
      <Temperature.Default Status="Valid" IsReadOnly="true">-20</Temperature.Default>
      <Temperature.GuiHint Status="Valid" IsReadOnly="true">GuiTextBox</Temperature.GuiHint>
      <Temperature.Label Status="Valid" IsReadOnly="true">Temperature|Temperature</Temperature.Label>
      <Temperature.Enabled Status="Valid" IsReadOnly="true">false</Temperature.Enabled>
      <TemperatureState Status="Valid" IsReadOnly="true">Stable</TemperatureState>
      <TemperatureState.Type Status="Valid" IsReadOnly="true">IntegerType</TemperatureState.Type>
      <TemperatureState.ListItems Status="Valid" IsReadOnly="true">0|Stable|Stable,1|Unstable|Unstable,2|Cooling|Cooling,3|Heating|Heating</TemperatureState.ListItems>
      <TemperatureState.Default Status="Valid" IsReadOnly="true">1</TemperatureState.Default>
      <TemperatureState.GuiHint Status="Valid" IsReadOnly="true">GuiTextBox</TemperatureState.GuiHint>
      <TemperatureState.Label Status="Valid" IsReadOnly="true">Temperature|Temperature State</TemperatureState.Label>
      <TemperatureState.Enabled Status="Valid" IsReadOnly="true">true</TemperatureState.Enabled>
      <TargetTemperature Status="Valid">18</TargetTemperature>
      <TargetTemperature.Type Status="Valid" IsReadOnly="true">DoubleType</TargetTemperature.Type>
      <TargetTemperature.Default Status="Valid" IsReadOnly="true">18</TargetTemperature.Default>
      <TargetTemperature.Min Status="Valid" IsReadOnly="true">18</TargetTemperature.Min>
      <TargetTemperature.Max Status="Valid" IsReadOnly="true">50</TargetTemperature.Max>
      <TargetTemperature.Increment Status="Valid" IsReadOnly="true">1</TargetTemperature.Increment>
      <TargetTemperature.GuiHint Status="Valid" IsReadOnly="true">GuiSlider</TargetTemperature.GuiHint>
      <TargetTemperature.Label Status="Valid" IsReadOnly="true">Temperature|Target Temperature</TargetTemperature.Label>
      <TargetTemperature.Enabled Status="Valid" IsReadOnly="true">true</TargetTemperature.Enabled>
      <TargetTemperature.Mode Status="Valid" IsReadOnly="true">Expert</TargetTemperature.Mode>
      <PreProcessingMemoryBuffersCount Status="Valid">0</PreProcessingMemoryBuffersCount>
      <PreProcessingMemoryBuffersCount.Type Status="Valid" IsReadOnly="true">IntegerType</PreProcessingMemoryBuffersCount.Type>
      <PreProcessingMemoryBuffersCount.Default Status="Valid" IsReadOnly="true">0</PreProcessingMemoryBuffersCount.Default>
      <PreProcessingMemoryBuffersCount.GuiHint Status="Valid" IsReadOnly="true">GuiSlider</PreProcessingMemoryBuffersCount.GuiHint>
      <PreProcessingMemoryBuffersCount.Enabled Status="Valid" IsReadOnly="true">true</PreProcessingMemoryBuffersCount.Enabled>
      <PreProcessingMemoryBuffersCount.Min Status="Valid" IsReadOnly="true">0</PreProcessingMemoryBuffersCount.Min>
      <PreProcessingMemoryBuffersCount.Max Status="Valid" IsReadOnly="true">10000</PreProcessingMemoryBuffersCount.Max>
      <PreProcessingMemoryBuffersCount.Mode Status="Valid" IsReadOnly="true">Debug</PreProcessingMemoryBuffersCount.Mode>
      <PreProcessingDiscBuffersCount Status="Valid">0</PreProcessingDiscBuffersCount>
      <PreProcessingDiscBuffersCount.Type Status="Valid" IsReadOnly="true">IntegerType</PreProcessingDiscBuffersCount.Type>
      <PreProcessingDiscBuffersCount.Default Status="Valid" IsReadOnly="true">0</PreProcessingDiscBuffersCount.Default>
      <PreProcessingDiscBuffersCount.GuiHint Status="Valid" IsReadOnly="true">GuiSlider</PreProcessingDiscBuffersCount.GuiHint>
      <PreProcessingDiscBuffersCount.Enabled Status="Valid" IsReadOnly="true">true</PreProcessingDiscBuffersCount.Enabled>
      <PreProcessingDiscBuffersCount.Min Status="Valid" IsReadOnly="true">0</PreProcessingDiscBuffersCount.Min>
      <PreProcessingDiscBuffersCount.Max Status="Valid" IsReadOnly="true">10000</PreProcessingDiscBuffersCount.Max>
      <PreProcessingDiscBuffersCount.Mode Status="Valid" IsReadOnly="true">Debug</PreProcessingDiscBuffersCount.Mode>
      <DiscMemoryType Status="Valid">false</DiscMemoryType>
      <DiscMemoryType.Type Status="Valid" IsReadOnly="true">BoolType</DiscMemoryType.Type>
      <DiscMemoryType.Default Status="Valid" IsReadOnly="true">false</DiscMemoryType.Default>
      <DiscMemoryType.Enabled Status="Valid" IsReadOnly="true">true</DiscMemoryType.Enabled>
      <DiscMemoryType.Mode Status="Valid" IsReadOnly="true">Debug</DiscMemoryType.Mode>
      <DiscMemoryType.GuiHint Status="Valid" IsReadOnly="true">GuiCheckBox</DiscMemoryType.GuiHint>
      <Compression Status="Valid">false</Compression>
      <Compression.Type Status="Valid" IsReadOnly="true">BoolType</Compression.Type>
      <Compression.Default Status="Valid" IsReadOnly="true">false</Compression.Default>
      <Compression.Label Status="Valid" IsReadOnly="true">Acquire|8 bits compression</Compression.Label>
      <Compression.GuiHint Status="Valid" IsReadOnly="true">GuiCheckBox</Compression.GuiHint>
      <Compression.Enabled Status="Valid" IsReadOnly="true">true</Compression.Enabled>
      <Compression.Mode Status="Valid" IsReadOnly="true">Expert</Compression.Mode>
      <ContinuousAcquisitionMode Status="Valid">0</ContinuousAcquisitionMode>
      <ContinuousAcquisitionMode.Type Status="Valid" IsReadOnly="true">IntegerType</ContinuousAcquisitionMode.Type>
      <ContinuousAcquisitionMode.ListItems Status="Valid" IsReadOnly="true">0|Normal|Normal,1|Burst|Burst,2|LineScan|LineScan,4|MultiSnap|MultiSnap</ContinuousAcquisitionMode.ListItems>
      <ContinuousAcquisitionMode.Default Status="Valid" IsReadOnly="true">0</ContinuousAcquisitionMode.Default>
      <SequenceCount Status="Valid">0</SequenceCount>
      <SequenceCount.GuiHint Status="Valid" IsReadOnly="true">GuiNone</SequenceCount.GuiHint>
      <SequenceCount.Mode Status="Valid" IsReadOnly="true">Expert, NoPersist</SequenceCount.Mode>
      <SequenceProgress Status="Valid">true</SequenceProgress>
      <SequenceProgress.Type Status="Valid" IsReadOnly="true">BoolType</SequenceProgress.Type>
      <SequenceProgress.Default Status="Valid" IsReadOnly="true">true</SequenceProgress.Default>
      <SequenceProgress.GuiHint Status="Valid" IsReadOnly="true">GuiNone</SequenceProgress.GuiHint>
      <ContinuousAcquisitionMode.GuiHint Status="Valid" IsReadOnly="true">GuiNone</ContinuousAcquisitionMode.GuiHint>
      <ContinuousAcquisitionMode.Mode Status="Valid" IsReadOnly="true">NoPersist</ContinuousAcquisitionMode.Mode>
      <LEDIntensity Status="Valid">9</LEDIntensity>
      <LEDIntensity.Type Status="Valid" IsReadOnly="true">IntegerType</LEDIntensity.Type>
      <LEDIntensity.Default Status="Valid" IsReadOnly="true">9</LEDIntensity.Default>
      <LEDIntensity.GuiHint Status="Valid" IsReadOnly="true">GuiSlider</LEDIntensity.GuiHint>
      <LEDIntensity.Enabled Status="Valid" IsReadOnly="true">true</LEDIntensity.Enabled>
      <LEDIntensity.Label Status="Valid" IsReadOnly="true">Main LED</LEDIntensity.Label>
      <LEDIntensity.Min Status="Valid" IsReadOnly="true">0</LEDIntensity.Min>
      <LEDIntensity.Max Status="Valid" IsReadOnly="true">9</LEDIntensity.Max>
      <LEDIntensity.Mode Status="Valid" IsReadOnly="true">Expert</LEDIntensity.Mode>
      <LEDIntensityTrigger Status="Valid">9</LEDIntensityTrigger>
      <LEDIntensityTrigger.Type Status="Valid" IsReadOnly="true">IntegerType</LEDIntensityTrigger.Type>
      <LEDIntensityTrigger.Default Status="Valid" IsReadOnly="true">9</LEDIntensityTrigger.Default>
      <LEDIntensityTrigger.GuiHint Status="Valid" IsReadOnly="true">GuiSlider</LEDIntensityTrigger.GuiHint>
      <LEDIntensityTrigger.Enabled Status="Valid" IsReadOnly="true">true</LEDIntensityTrigger.Enabled>
      <LEDIntensityTrigger.Label Status="Valid" IsReadOnly="true">Trigger LED</LEDIntensityTrigger.Label>
      <LEDIntensityTrigger.Min Status="Valid" IsReadOnly="true">0</LEDIntensityTrigger.Min>
      <LEDIntensityTrigger.Max Status="Valid" IsReadOnly="true">9</LEDIntensityTrigger.Max>
      <LEDIntensityTrigger.Mode Status="Valid" IsReadOnly="true">Expert</LEDIntensityTrigger.Mode>
      <CameraIdentifier Status="Valid" IsReadOnly="true">Axiocam506m_S986</CameraIdentifier>
      <CameraIdentifier.Type Status="Valid" IsReadOnly="true">StringType</CameraIdentifier.Type>
      <CameraIdentifier.Default Status="Valid" IsReadOnly="true" />
      <CameraIdentifier.GuiHint Status="Valid" IsReadOnly="true">GuiTextBox</CameraIdentifier.GuiHint>
      <CameraIdentifier.DisplayOrder Status="Valid" IsReadOnly="true">-999</CameraIdentifier.DisplayOrder>
      <CameraIdentifier.Label Status="Valid" IsReadOnly="true">Camera Identifier</CameraIdentifier.Label>
      <AutomaticTriggerControl Status="Valid">true</AutomaticTriggerControl>
      <AutomaticTriggerControl.Type Status="Valid" IsReadOnly="true">BoolType</AutomaticTriggerControl.Type>
      <AutomaticTriggerControl.Default Status="Valid" IsReadOnly="true">true</AutomaticTriggerControl.Default>
      <AutomaticTriggerControl.Enabled Status="Valid" IsReadOnly="true">true</AutomaticTriggerControl.Enabled>
      <AutomaticTriggerControl.Label Status="Valid" IsReadOnly="true">Acquire|Auto Trigger Control</AutomaticTriggerControl.Label>
      <AutomaticTriggerControl.Mode Status="Valid" IsReadOnly="true">Expert, NoPersist</AutomaticTriggerControl.Mode>
      <AutomaticTriggerControl.GuiHint Status="Valid" IsReadOnly="true">GuiNone</AutomaticTriggerControl.GuiHint>
      <SuppressTemperatureWarnings Status="Valid">false</SuppressTemperatureWarnings>
      <SuppressTemperatureWarnings.Type Status="Valid" IsReadOnly="true">BoolType</SuppressTemperatureWarnings.Type>
      <SuppressTemperatureWarnings.Default Status="Valid" IsReadOnly="true">false</SuppressTemperatureWarnings.Default>
      <SuppressTemperatureWarnings.Mode Status="Valid" IsReadOnly="true">NoPersist</SuppressTemperatureWarnings.Mode>
      <Resolution.Enabled Status="Valid" IsReadOnly="true">false</Resolution.Enabled>
      <BinningList.Enabled Status="Valid" IsReadOnly="true">true</BinningList.Enabled>
      <Frame.Enabled Status="Valid" IsReadOnly="true">true</Frame.Enabled>
      <LiveImageFrame.Max Status="Valid" IsReadOnly="true">0,0,2752,2208</LiveImageFrame.Max>
      <HDRBits.Enabled Status="Valid" IsReadOnly="true">false</HDRBits.Enabled>
      <SequenceCount.Enabled Status="Valid" IsReadOnly="true">false</SequenceCount.Enabled>
      <BinningExposureDependency Status="Valid" IsReadOnly="true">2</BinningExposureDependency>
      <BinningExposureDependency.Type Status="Valid" IsReadOnly="true">IntegerType</BinningExposureDependency.Type>
      <BinningExposureDependency.Default Status="Valid" IsReadOnly="true">2</BinningExposureDependency.Default>
      <BinningExposureDependency.Label Status="Valid" IsReadOnly="true">Binning Exposure Dependency</BinningExposureDependency.Label>
      <BinningExposureDependency.GuiHint Status="Valid" IsReadOnly="true">GuiTextBox</BinningExposureDependency.GuiHint>
      <BinningExposureDependency.Mode Status="Valid" IsReadOnly="true">Debug, NoPersist</BinningExposureDependency.Mode>
      <AdaptExposureByBinningChange Status="Valid">false</AdaptExposureByBinningChange>
      <AdaptExposureByBinningChange.Type Status="Valid" IsReadOnly="true">BoolType</AdaptExposureByBinningChange.Type>
      <AdaptExposureByBinningChange.Default Status="Valid" IsReadOnly="true">false</AdaptExposureByBinningChange.Default>
      <AdaptExposureByBinningChange.GuiHint Status="Valid" IsReadOnly="true">GuiCheckBox</AdaptExposureByBinningChange.GuiHint>
      <AdaptExposureByBinningChange.Label Status="Valid" IsReadOnly="true">Binning-independent Brightness</AdaptExposureByBinningChange.Label>
      <AdaptExposureByBinningChange.Enabled Status="Valid" IsReadOnly="true">true</AdaptExposureByBinningChange.Enabled>
      <TheoreticalTotalMagnification Status="Valid" IsActivated="true" IsReadOnly="true">40</TheoreticalTotalMagnification>
      <TotalMagnification Status="Valid" IsActivated="true" IsReadOnly="true">40</TotalMagnification>
      <DefaultScalingUnit Status="Valid" IsActivated="true" IsReadOnly="true">µm</DefaultScalingUnit>
      <RoiCenterOffsetX Status="Valid" IsActivated="true" IsReadOnly="true">0</RoiCenterOffsetX>
      <RoiCenterOffsetY Status="Valid" IsActivated="true" IsReadOnly="true">0</RoiCenterOffsetY>
      <TotalAperture Status="Valid" IsActivated="true" IsReadOnly="true">1.3</TotalAperture>
      <ShadingReferenceSource.Type.Readonly Status="Valid">true</ShadingReferenceSource.Type.Readonly>
      <ShadingReferenceSource.ListItems.Readonly Status="Valid">true</ShadingReferenceSource.ListItems.Readonly>
      <ShadingReferenceSource.Default.Readonly Status="Valid">true</ShadingReferenceSource.Default.Readonly>
      <ShadingReferenceSource.GuiHint.Readonly Status="Valid">true</ShadingReferenceSource.GuiHint.Readonly>
      <DeliverExactFrame.Type.Readonly Status="Valid">true</DeliverExactFrame.Type.Readonly>
      <DeliverExactFrame.Default.Readonly Status="Valid">true</DeliverExactFrame.Default.Readonly>
      <DeliverExactFrame.Mode.Readonly Status="Valid">true</DeliverExactFrame.Mode.Readonly>
      <SequenceCount.GuiHint.Readonly Status="Valid">true</SequenceCount.GuiHint.Readonly>
      <SequenceCount.Mode.Readonly Status="Valid">true</SequenceCount.Mode.Readonly>
      <SequenceCount.Enabled.Readonly Status="Valid">true</SequenceCount.Enabled.Readonly>
    </ParameterCollection>
    <ParameterCollection Id="MTBLSMImagingDevice">
      <TotalAperture Status="Valid" IsReadOnly="true">1.3</TotalAperture>
      <TotalMagnification Status="Valid" IsReadOnly="true">40</TotalMagnification>
      <TheoreticalTotalMagnification Status="Valid" IsReadOnly="true">40</TheoreticalTotalMagnification>
      <DefaultScalingUnit Status="Valid" IsReadOnly="true">µm</DefaultScalingUnit>
      <ImageByteSize Status="Valid" IsReadOnly="true">262144</ImageByteSize>
      <PixelDwellTime Status="Valid" IsReadOnly="true">1.5151515151515</PixelDwellTime>
      <FrameTime Status="Valid" IsReadOnly="true">0</FrameTime>
      <SizeXMin Status="Valid" IsReadOnly="true">1</SizeXMin>
      <SizeXMax Status="Valid" IsReadOnly="true">6144</SizeXMax>
      <SizeYMin Status="Valid" IsReadOnly="true">1</SizeYMin>
      <SizeYMax Status="Valid" IsReadOnly="true">6144</SizeYMax>
      <OffsetXMin Status="Valid" IsReadOnly="true">-256</OffsetXMin>
      <OffsetYMin Status="Valid" IsReadOnly="true">-256</OffsetYMin>
      <OffsetXMax Status="Valid" IsReadOnly="true">256</OffsetXMax>
      <OffsetYMax Status="Valid" IsReadOnly="true">256</OffsetYMax>
      <ScanSpeedMin Status="Valid" IsReadOnly="true">1</ScanSpeedMin>
      <ScanSpeedMax Status="Valid" IsReadOnly="true">9</ScanSpeedMax>
      <RoiCenterOffsetXMin Status="Valid" IsReadOnly="true">-79.8625</RoiCenterOffsetXMin>
      <RoiCenterOffsetXMax Status="Valid" IsReadOnly="true">79.8625</RoiCenterOffsetXMax>
      <RoiCenterOffsetYMin Status="Valid" IsReadOnly="true">-79.8625</RoiCenterOffsetYMin>
      <RoiCenterOffsetYMax Status="Valid" IsReadOnly="true">79.8625</RoiCenterOffsetYMax>
      <SplineSupportPoints Status="Valid" />
      <SplineViolations Status="Valid" IsReadOnly="true">
        <SplineViolations>
          <ScanFieldBoundariesViolated>false</ScanFieldBoundariesViolated>
          <VelocityLimitViolated>false</VelocityLimitViolated>
          <AccelerationLimitViolated>false</AccelerationLimitViolated>
          <PixelCountOrDistanceViolated>false</PixelCountOrDistanceViolated>
        </SplineViolations>
      </SplineViolations>
      <ImageFrame.Max Status="Valid" IsReadOnly="true">0,0,1024,1024</ImageFrame.Max>
      <ImagePixelDistances Status="Valid" IsReadOnly="true">12.478515625,12.478515625</ImagePixelDistances>
      <LiveImagePixelDistances Status="Valid" IsReadOnly="true">12.478515625,12.478515625</LiveImagePixelDistances>
      <ScaledMaxImageSize Status="Valid" IsReadOnly="true">319.45,319.45</ScaledMaxImageSize>
      <AiryScanBeamCentralizingQuality Status="Valid" IsReadOnly="true">Unknown</AiryScanBeamCentralizingQuality>
      <TrackNumber Status="Valid" />
      <SimulateInService Status="Valid">false</SimulateInService>
      <RoiRotation Status="Valid">0</RoiRotation>
      <RoiCenterOffsetX Status="Valid">0</RoiCenterOffsetX>
      <RoiCenterOffsetY Status="Valid">0</RoiCenterOffsetY>
      <Zoom Status="Valid">1,1</Zoom>
      <ScanSpeed Status="Valid">8</ScanSpeed>
      <ScanFrequencyOverride Status="Valid">-1</ScanFrequencyOverride>
      <ScanAreaMode Status="Valid">Frame</ScanAreaMode>
      <FrameSize Status="Valid">512,512</FrameSize>
      <FrameOffset Status="Valid">0,0</FrameOffset>
      <SpotScanPixelAggregationSize Status="Valid">1000,1</SpotScanPixelAggregationSize>
      <Frame Status="Valid">256,256,512,512</Frame>
      <ImageFrame Status="Valid">256,256,512,512</ImageFrame>
      <BitsPerPixel Status="Valid">8</BitsPerPixel>
      <AveragingNumber Status="Valid">1</AveragingNumber>
      <AveragingMethod Status="Valid">Mean</AveragingMethod>
      <AveragingMode Status="Valid">Line</AveragingMode>
      <HdrNumber Status="Valid">1</HdrNumber>
      <HdrMethod Status="Valid">Illumination</HdrMethod>
      <HdrIntensity Status="Valid">1</HdrIntensity>
      <IsHdrActivated Status="Valid">false</IsHdrActivated>
      <ScanDirection Status="Valid">Unidirectional</ScanDirection>
      <ScannerCorrectionX Status="Valid">0</ScannerCorrectionX>
      <ScannerCorrectionY Status="Valid">0</ScannerCorrectionY>
      <TrackMultiplexType Status="Valid">Frame</TrackMultiplexType>
      <LineStep Status="Valid">1</LineStep>
      <UsesOnlineCalibration Status="Valid">false</UsesOnlineCalibration>
      <DisableBlanking Status="Valid">false</DisableBlanking>
      <HdrKeepRawImageData Status="Valid">true</HdrKeepRawImageData>
      <DoAiryScanBeamCentralizingInContinuousScan Status="Valid">false</DoAiryScanBeamCentralizingInContinuousScan>
      <DoAiryScanBeamCentralizingInSlowTimeSeries Status="Valid">false</DoAiryScanBeamCentralizingInSlowTimeSeries>
      <SamplingRange Status="Valid">1|1</SamplingRange>
      <Fps Status="Valid">0</Fps>
      <ScaledImageRectangle Status="Valid">79.8625,79.8625,159.725,159.725</ScaledImageRectangle>
      <ScaledImageRectangleSize Status="Valid">159.725,159.725</ScaledImageRectangleSize>
    </ParameterCollection>
    <ParameterCollection Id="MTBLSMLaser1">
      <LaserEnableTime Status="Valid" IsReadOnly="true">9097784</LaserEnableTime>
      <LaserStatus Status="Valid" IsReadOnly="true">Ready</LaserStatus>
      <IsEnabled Status="Valid">true</IsEnabled>
      <IsWarmingUp Status="Valid" IsReadOnly="true">false</IsWarmingUp>
      <Wavelength Status="Valid">0</Wavelength>
    </ParameterCollection>
    <ParameterCollection Id="MTBLSMLaser2">
      <LaserEnableTime Status="Valid" IsReadOnly="true">9097759</LaserEnableTime>
      <LaserStatus Status="Valid" IsReadOnly="true">Ready</LaserStatus>
      <IsEnabled Status="Valid">true</IsEnabled>
      <IsWarmingUp Status="Valid" IsReadOnly="true">false</IsWarmingUp>
      <Wavelength Status="Valid">0</Wavelength>
    </ParameterCollection>
    <ParameterCollection Id="MTBLSMLaser3">
      <LaserEnableTime Status="Valid" IsReadOnly="true">9097720</LaserEnableTime>
      <LaserStatus Status="Valid" IsReadOnly="true">Ready</LaserStatus>
      <IsEnabled Status="Valid">true</IsEnabled>
      <IsWarmingUp Status="Valid" IsReadOnly="true">false</IsWarmingUp>
      <Wavelength Status="Valid">0</Wavelength>
    </ParameterCollection>
    <ParameterCollection Id="MTBLSMLaser4">
      <LaserEnableTime Status="Valid" IsReadOnly="true">9097692</LaserEnableTime>
      <LaserStatus Status="Valid" IsReadOnly="true">Ready</LaserStatus>
      <IsEnabled Status="Valid">true</IsEnabled>
      <IsWarmingUp Status="Valid" IsReadOnly="true">false</IsWarmingUp>
      <Wavelength Status="Valid">0</Wavelength>
    </ParameterCollection>
    <ParameterCollection Id="MTBCameraAdapter_MTBSideportChanger_Right">
      <TheoreticalTotalMagnification Status="Valid" IsReadOnly="true">40</TheoreticalTotalMagnification>
      <TotalAperture Status="Valid" IsReadOnly="true">1.3</TotalAperture>
      <TotalMagnification Status="Valid" IsReadOnly="true">40</TotalMagnification>
      <DefaultScalingUnit Status="Valid" IsReadOnly="true">µm</DefaultScalingUnit>
    </ParameterCollection>
    <ParameterCollection Id="MTBScanheadAdapter_Left">
      <TheoreticalTotalMagnification Status="Valid" IsReadOnly="true">40</TheoreticalTotalMagnification>
      <TotalAperture Status="Valid" IsReadOnly="true">1.3</TotalAperture>
      <TotalMagnification Status="Valid" IsReadOnly="true">40</TotalMagnification>
      <DefaultScalingUnit Status="Valid" IsReadOnly="true">µm</DefaultScalingUnit>
    </ParameterCollection>
    <ParameterCollection Id="MTBEyePiece">
      <TheoreticalTotalMagnification Status="Valid" IsReadOnly="true">400</TheoreticalTotalMagnification>
      <TotalAperture Status="Valid" IsReadOnly="true">1.3</TotalAperture>
    </ParameterCollection>
    <ParameterCollection Id="MTBFocus">
      <Position Status="Valid" Unit="µm">3252.986</Position>
      <MeasurementPosition Status="Valid" IsReadOnly="true">-464.613</MeasurementPosition>
      <IsPrecise Status="Valid">true</IsPrecise>
      <AxisSetPositionMode Status="Valid">Default</AxisSetPositionMode>
      <Speed Status="Valid">0</Speed>
      <ContinualSpeed Status="Valid">6000</ContinualSpeed>
      <ContinualAcceleration Status="Valid">10000</ContinualAcceleration>
      <IsHandwheelDeactivated Status="Valid">false</IsHandwheelDeactivated>
      <IsLowerSWLimitEnabled Status="Valid" IsReadOnly="true">true</IsLowerSWLimitEnabled>
      <LowerSWLimit Status="Valid" IsReadOnly="true">-10282.401</LowerSWLimit>
      <IsUpperSWLimitEnabled Status="Valid" IsReadOnly="true">true</IsUpperSWLimitEnabled>
      <UpperSWLimit Status="Valid" IsReadOnly="true">17717.599</UpperSWLimit>
      <AxisCalibrationMode Status="Valid" IsReadOnly="true">AutomaticallyCalibrated</AxisCalibrationMode>
    </ParameterCollection>
    <ParameterCollection Id="MTBObjectiveChanger">
      <Position Status="Valid">3</Position>
      <PositionName Status="Valid">Objective.000000-1022-818</PositionName>
    </ParameterCollection>
    <ParameterCollection Id="MTBReflectorChanger">
      <Position Status="Valid">2</Position>
      <PositionName Status="Valid">Reflector.489043-0000-000</PositionName>
    </ParameterCollection>
    <ParameterCollection Id="MTBRLShutter">
      <PositionName Status="Valid">Shutter.Open</PositionName>
      <IsClosed Status="Valid">false</IsClosed>
    </ParameterCollection>
    <ParameterCollection Id="MTBRLTLSwitch">
      <Position Status="Valid">1</Position>
      <PositionName Status="Valid">RLTLSwitch.TL</PositionName>
    </ParameterCollection>
    <ParameterCollection Id="MTBSideportChanger">
      <Position Status="Valid">3</Position>
      <PositionName Status="Valid">Aquila.SideportElement_100%R</PositionName>
    </ParameterCollection>
    <ParameterCollection Id="MTBStageAxisX">
      <Position Status="Valid" Unit="µm">34652.726</Position>
      <MeasurementPosition Status="Valid" IsReadOnly="true">-36912.686</MeasurementPosition>
      <IsPrecise Status="Valid">true</IsPrecise>
      <AxisSetPositionMode Status="Valid">Default</AxisSetPositionMode>
      <Speed Status="Valid">0</Speed>
      <ContinualSpeed Status="Valid">25000</ContinualSpeed>
      <ContinualAcceleration Status="Valid">500000</ContinualAcceleration>
      <IsHandwheelDeactivated Status="Valid">false</IsHandwheelDeactivated>
      <IsLowerSWLimitEnabled Status="Valid" IsReadOnly="true">true</IsLowerSWLimitEnabled>
      <LowerSWLimit Status="Valid" IsReadOnly="true">-278434.588</LowerSWLimit>
      <IsUpperSWLimitEnabled Status="Valid" IsReadOnly="true">true</IsUpperSWLimitEnabled>
      <UpperSWLimit Status="Valid" IsReadOnly="true">421565.412</UpperSWLimit>
      <AxisCalibrationMode Status="Valid" IsReadOnly="true">AutomaticallyCalibrated</AxisCalibrationMode>
    </ParameterCollection>
    <ParameterCollection Id="MTBStageAxisY">
      <Position Status="Valid" Unit="µm">43716.926</Position>
      <MeasurementPosition Status="Valid" IsReadOnly="true">-4157.846</MeasurementPosition>
      <IsPrecise Status="Valid">true</IsPrecise>
      <AxisSetPositionMode Status="Valid">Default</AxisSetPositionMode>
      <Speed Status="Valid">0</Speed>
      <ContinualSpeed Status="Valid">25000</ContinualSpeed>
      <ContinualAcceleration Status="Valid">500000</ContinualAcceleration>
      <IsHandwheelDeactivated Status="Valid">false</IsHandwheelDeactivated>
      <IsLowerSWLimitEnabled Status="Valid" IsReadOnly="true">true</IsLowerSWLimitEnabled>
      <LowerSWLimit Status="Valid" IsReadOnly="true">-302125.228</LowerSWLimit>
      <IsUpperSWLimitEnabled Status="Valid" IsReadOnly="true">true</IsUpperSWLimitEnabled>
      <UpperSWLimit Status="Valid" IsReadOnly="true">397874.772</UpperSWLimit>
      <AxisCalibrationMode Status="Valid" IsReadOnly="true">AutomaticallyCalibrated</AxisCalibrationMode>
    </ParameterCollection>
    <ParameterCollection Id="MTBTLHalogenLamp">
      <Intensity Status="Valid">0</Intensity>
      <LampMode Status="Valid">Standby</LampMode>
      <LampActive Status="Valid" IsReadOnly="true">true</LampActive>
    </ParameterCollection>
    <ParameterCollection Id="MTBTLLampChanger">
      <Position Status="Valid">1</Position>
      <PositionName Status="Valid">Mirror.Left</PositionName>
    </ParameterCollection>
    <ParameterCollection Id="MTBTLShutter">
      <PositionName Status="Valid">Shutter.Closed</PositionName>
      <IsClosed Status="Valid">true</IsClosed>
    </ParameterCollection>
    <ParameterCollection Id="MTBFocusStabilizer">
      <Period Status="Valid">0</Period>
      <IsStabilizingPeriodically Status="Valid">false</IsStabilizingPeriodically>
      <Status Status="Valid">Standby</Status>
      <IsInitialized Status="Valid">false</IsInitialized>
      <IsExclusiveModeEnabled Status="Valid">false</IsExclusiveModeEnabled>
      <Deviation Status="Valid">0</Deviation>
    </ParameterCollection>
    <ParameterCollection Id="MTBLSMMBS">
      <Position Status="Valid">1</Position>
      <PositionName Status="Valid">Beamsplitter.2076-903</PositionName>
    </ParameterCollection>
    <ParameterCollection Id="MTBLSMSRPeltierOnOff">
      <Position Status="Valid">2</Position>
      <PositionName Status="Valid">On</PositionName>
    </ParameterCollection>
    <ParameterCollection Id="MTBLSMSRPeltierTargetTemp">
      <Position Status="Valid">10</Position>
    </ParameterCollection>
    <ParameterCollection Id="MTBHXP120Shutter">
      <PositionName Status="Valid">Shutter.Closed</PositionName>
      <IsClosed Status="Valid">true</IsClosed>
    </ParameterCollection>
    <ParameterCollection Id="MTBHXPLamp">
      <Intensity Status="Valid">73.947368421053</Intensity>
      <LampMode Status="Valid">Manual</LampMode>
      <LampActive Status="Valid" IsReadOnly="true">true</LampActive>
    </ParameterCollection>
    <ParameterCollection Id="MTBLM800LaserOnOff1">
      <Position Status="Valid">2</Position>
      <PositionName Status="Valid">Laser.On</PositionName>
    </ParameterCollection>
    <ParameterCollection Id="MTBLM800LaserOnOff2">
      <Position Status="Valid">2</Position>
      <PositionName Status="Valid">Laser.On</PositionName>
    </ParameterCollection>
    <ParameterCollection Id="MTBLM800LaserOnOff3">
      <Position Status="Valid">2</Position>
      <PositionName Status="Valid">Laser.On</PositionName>
    </ParameterCollection>
    <ParameterCollection Id="MTBLM800LaserOnOff4">
      <Position Status="Valid">2</Position>
      <PositionName Status="Valid">Laser.On</PositionName>
    </ParameterCollection>
    <ParameterCollection Id="SoftwareAutofocus">
      <IsInitialized Status="Valid">true</IsInitialized>
      <IsRunning Status="Valid">false</IsRunning>
      <AutofocusResult Status="Valid">Undefined</AutofocusResult>
      <AutofocusSignalQuality Status="Valid">0</AutofocusSignalQuality>
      <AutofocusAnalysisData Status="Valid" />
    </ParameterCollection>
    <ParameterCollection Id="Autofocus">
      <IsInitialized Status="Valid">true</IsInitialized>
      <IsRunning Status="Valid">false</IsRunning>
      <AutofocusResult Status="Valid">Undefined</AutofocusResult>
      <AutofocusSignalQuality Status="Valid">0</AutofocusSignalQuality>
      <AutofocusStrategyMode Status="Valid">Software</AutofocusStrategyMode>
      <AutofocusSignalQualityThreshold Status="Valid">50</AutofocusSignalQualityThreshold>
    </ParameterCollection>
    <ParameterCollection Id="MTBLSM800ScannerDevice">
      <BleachInProgress Status="Valid">false</BleachInProgress>
      <ImageFlip Status="Valid">ExchangeXY</ImageFlip>
    </ParameterCollection>
    <ParameterCollection Id="MTBLSMDetectorLine1">
      <DetectorGain Status="Valid" />
      <IsHighVoltageOverloaded Status="Valid" IsReadOnly="true">false</IsHighVoltageOverloaded>
      <IsEnabled Status="Valid" />
      <IsHvEnabled Status="Valid">false</IsHvEnabled>
    </ParameterCollection>
    <ParameterCollection Id="MTBLSMDetectorLine2">
      <DetectorGain Status="Valid" />
      <IsHighVoltageOverloaded Status="Valid" IsReadOnly="true">false</IsHighVoltageOverloaded>
      <IsEnabled Status="Valid" />
      <IsHvEnabled Status="Valid">false</IsHvEnabled>
    </ParameterCollection>
    <ParameterCollection Id="MTBLSMPinholeXAxis">
      <Position Status="Valid" Unit="%" AlternativeUnit="Steps|150|">51.91637630662</Position>
      <Speed Status="Valid">0</Speed>
    </ParameterCollection>
    <ParameterCollection Id="MTBLSMPinholeYAxis">
      <Position Status="Valid" Unit="%" AlternativeUnit="Steps|149|">51.567944250871</Position>
      <Speed Status="Valid">0</Speed>
    </ParameterCollection>
    <ParameterCollection Id="MTBLSMEF2">
      <Position Status="Valid">1</Position>
      <PositionName Status="Valid">EmissionFilter.none</PositionName>
    </ParameterCollection>
    <ParameterCollection Id="MTBLSMEF3">
      <Position Status="Valid">1</Position>
      <PositionName Status="Valid">EmissionFilter.000000-2090-299</PositionName>
    </ParameterCollection>
    <ParameterCollection Id="MTBLSMEF1">
      <Position Status="Valid">1</Position>
      <PositionName Status="Valid">EmissionFilter.none</PositionName>
    </ParameterCollection>
    <ParameterCollection Id="MTBLSMPinholeDiameter">
      <Position Status="Valid" Unit="µm" AlternativeUnit="%|100|Steps|460|">749.74561742993</Position>
      <Speed Status="Valid">0</Speed>
    </ParameterCollection>
    <ParameterCollection Id="MTBLSMPinholeSRXAxis">
      <Position Status="Valid" Unit="%" AlternativeUnit="Steps|321.78260869565|">60.869565217391</Position>
      <Speed Status="Valid">0</Speed>
    </ParameterCollection>
    <ParameterCollection Id="MTBLSMPinholeSRYAxis">
      <Position Status="Valid" Unit="%" AlternativeUnit="Steps|328.19826086957|">62.086956521739</Position>
      <Speed Status="Valid">0</Speed>
    </ParameterCollection>
    <ParameterCollection Id="MTBLSMSRMetaDetector">
      <DetectorGain Status="Valid" />
      <IsHighVoltageOverloaded Status="Valid" IsReadOnly="true">false</IsHighVoltageOverloaded>
      <IsEnabled Status="Valid" />
      <IsHvEnabled Status="Valid">false</IsHvEnabled>
      <DeactivateCrosstalkCorrection Status="Valid" />
    </ParameterCollection>
    <ParameterCollection Id="MTBLSMTPmt">
      <DetectorGain Status="Valid" />
      <IsHighVoltageOverloaded Status="Valid" IsReadOnly="true">false</IsHighVoltageOverloaded>
      <IsEnabled Status="Valid" />
      <IsHvEnabled Status="Valid">true</IsHvEnabled>
    </ParameterCollection>
    <ParameterCollection Id="MTBLSMLaserLine1">
      <IsEnabled Status="Valid">false</IsEnabled>
      <Intensity Status="Valid">0</Intensity>
      <IsTuning Status="Valid" IsReadOnly="true">false</IsTuning>
      <MaxPowerMilliWatts Status="Valid" IsReadOnly="true">5</MaxPowerMilliWatts>
    </ParameterCollection>
    <ParameterCollection Id="MTBLSMLaserLine2">
      <IsEnabled Status="Valid">false</IsEnabled>
      <Intensity Status="Valid">0</Intensity>
      <IsTuning Status="Valid" IsReadOnly="true">false</IsTuning>
      <MaxPowerMilliWatts Status="Valid" IsReadOnly="true">10</MaxPowerMilliWatts>
    </ParameterCollection>
    <ParameterCollection Id="MTBLSMLaserLine3">
      <IsEnabled Status="Valid">false</IsEnabled>
      <Intensity Status="Valid">0</Intensity>
      <IsTuning Status="Valid" IsReadOnly="true">false</IsTuning>
      <MaxPowerMilliWatts Status="Valid" IsReadOnly="true">10</MaxPowerMilliWatts>
    </ParameterCollection>
    <ParameterCollection Id="MTBLSMLaserLine4">
      <IsEnabled Status="Valid">false</IsEnabled>
      <Intensity Status="Valid">0</Intensity>
      <IsTuning Status="Valid" IsReadOnly="true">false</IsTuning>
      <MaxPowerMilliWatts Status="Valid" IsReadOnly="true">5</MaxPowerMilliWatts>
    </ParameterCollection>
    <ParameterCollection Id="CalibrationComponent_MTBLSMLaserModule">
      <Task_-_0_---__--_Name Status="SuperValid">LaserRescue</Task_-_0_---__--_Name>
      <Task_-_0_---__--_Desc Status="SuperValid">Execute Toptica Rescue Command</Task_-_0_---__--_Desc>
      <Task_-_0_---__--_ID Status="SuperValid">0</Task_-_0_---__--_ID>
      <Task_-_0_---__--_Version Status="SuperValid">1.0</Task_-_0_---__--_Version>
      <Task_-_0_---__--_TaskType Status="SuperValid">CALIBRATION</Task_-_0_---__--_TaskType>
      <Task_-_0_---__--_Autostart Status="SuperValid">false</Task_-_0_---__--_Autostart>
      <Task_-_0_---__--_Duration_-_0_---__--_Max Status="SuperValid">400</Task_-_0_---__--_Duration_-_0_---__--_Max>
      <Task_-_0_---__--_Duration_-_0_---__--_Min Status="SuperValid">80</Task_-_0_---__--_Duration_-_0_---__--_Min>
      <Task_-_0_---__--_Parameter_-_0_---__--_Name Status="SuperValid">LaserLine</Task_-_0_---__--_Parameter_-_0_---__--_Name>
      <Task_-_0_---__--_Parameter_-_0_---__--_Desc Status="SuperValid">1..4</Task_-_0_---__--_Parameter_-_0_---__--_Desc>
      <Task_-_0_---__--_Parameter_-_0_---__--_Type Status="SuperValid">UINT8</Task_-_0_---__--_Parameter_-_0_---__--_Type>
      <Task_-_0_---__--_Parameter_-_0_---__--_Value Status="SuperValid">1</Task_-_0_---__--_Parameter_-_0_---__--_Value>
      <Task_-_0_---__--_Parameter_-_0_---__--_Update Status="SuperValid">false</Task_-_0_---__--_Parameter_-_0_---__--_Update>
      <Task_-_0_---__--_Result_-_0_---__--_TaskSummary Status="SuperValid">SUCCESSFUL</Task_-_0_---__--_Result_-_0_---__--_TaskSummary>
      <Task_-_0_---__--_Result_-_0_---__--_TextValue_-_0_---__--_Name Status="SuperValid">Interim Result</Task_-_0_---__--_Result_-_0_---__--_TextValue_-_0_---__--_Name>
      <Task_-_0_---__--_Result_-_0_---__--_TextValue_-_0_---__--_Desc Status="SuperValid">Interim Status of Rescue Algorithm</Task_-_0_---__--_Result_-_0_---__--_TextValue_-_0_---__--_Desc>
      <Task_-_0_---__--_Result_-_0_---__--_TextValue_-_0_---__--_ID Status="SuperValid">0</Task_-_0_---__--_Result_-_0_---__--_TextValue_-_0_---__--_ID>
      <Task_-_0_---__--_Requirements_-_0_---__--_Initiator Status="SuperValid">PC</Task_-_0_---__--_Requirements_-_0_---__--_Initiator>
      <Task_-_0_---__--_Requirements_-_0_---__--_Peripheral_-_0_---__--_Name Status="SuperValid">Lasermodule Toptica</Task_-_0_---__--_Requirements_-_0_---__--_Peripheral_-_0_---__--_Name>
      <Task_-_0_---__--_Requirements_-_0_---__--_Peripheral_-_0_---__--_Desc Status="SuperValid">Controls Laserpower into fiber</Task_-_0_---__--_Requirements_-_0_---__--_Peripheral_-_0_---__--_Desc>
      <Task_-_0_---__--_Requirements_-_0_---__--_Peripheral_-_0_---__--_ID Status="SuperValid">0</Task_-_0_---__--_Requirements_-_0_---__--_Peripheral_-_0_---__--_ID>
      <Task_-_0_---__--_Requirements_-_0_---__--_Peripheral_-_0_---__--_Component Status="SuperValid">LM_Toptica</Task_-_0_---__--_Requirements_-_0_---__--_Peripheral_-_0_---__--_Component>
      <Task_-_0_---__--_Requirements_-_0_---__--_Peripheral_-_1_---__--_Name Status="SuperValid">Zeiss Powermeter PT9610</Task_-_0_---__--_Requirements_-_0_---__--_Peripheral_-_1_---__--_Name>
      <Task_-_0_---__--_Requirements_-_0_---__--_Peripheral_-_1_---__--_Desc Status="SuperValid">Laser power measurement</Task_-_0_---__--_Requirements_-_0_---__--_Peripheral_-_1_---__--_Desc>
      <Task_-_0_---__--_Requirements_-_0_---__--_Peripheral_-_1_---__--_ID Status="SuperValid">0</Task_-_0_---__--_Requirements_-_0_---__--_Peripheral_-_1_---__--_ID>
      <Task_-_0_---__--_Requirements_-_0_---__--_Peripheral_-_1_---__--_Component Status="SuperValid">ZeissPowermeter</Task_-_0_---__--_Requirements_-_0_---__--_Peripheral_-_1_---__--_Component>
      <Task_-_0_---__--_Status_-_0_---__--_ProcessStatus Status="SuperValid">true</Task_-_0_---__--_Status_-_0_---__--_ProcessStatus>
      <Task_-_0_---__--_Status_-_0_---__--_Interval Status="SuperValid">1</Task_-_0_---__--_Status_-_0_---__--_Interval>
      <Task_-_0_---__--_Status_-_1_---__--_ProcessStatus Status="SuperValid">true</Task_-_0_---__--_Status_-_1_---__--_ProcessStatus>
      <Task_-_0_---__--_Status_-_1_---__--_Interval Status="SuperValid">1</Task_-_0_---__--_Status_-_1_---__--_Interval>
      <Task_-_0_---__--_Progress Status="Valid">-1</Task_-_0_---__--_Progress>
      <Task_-_0_---__--_Progress_--_Result Status="SuperValid">0 : not run</Task_-_0_---__--_Progress_--_Result>
      <Task_-_1_---__--_Name Status="SuperValid">LaserPowerOptimiziation</Task_-_1_---__--_Name>
      <Task_-_1_---__--_Desc Status="SuperValid">Calibration faser of max Laser output</Task_-_1_---__--_Desc>
      <Task_-_1_---__--_ID Status="SuperValid">0</Task_-_1_---__--_ID>
      <Task_-_1_---__--_Version Status="SuperValid">1.0</Task_-_1_---__--_Version>
      <Task_-_1_---__--_TaskType Status="SuperValid">CALIBRATION</Task_-_1_---__--_TaskType>
      <Task_-_1_---__--_Autostart Status="SuperValid">false</Task_-_1_---__--_Autostart>
      <Task_-_1_---__--_Duration_-_0_---__--_Max Status="SuperValid">400</Task_-_1_---__--_Duration_-_0_---__--_Max>
      <Task_-_1_---__--_Duration_-_0_---__--_Min Status="SuperValid">80</Task_-_1_---__--_Duration_-_0_---__--_Min>
      <Task_-_1_---__--_Parameter_-_0_---__--_Name Status="SuperValid">LaserLine</Task_-_1_---__--_Parameter_-_0_---__--_Name>
      <Task_-_1_---__--_Parameter_-_0_---__--_Desc Status="SuperValid">1..4</Task_-_1_---__--_Parameter_-_0_---__--_Desc>
      <Task_-_1_---__--_Parameter_-_0_---__--_Type Status="SuperValid">UINT8</Task_-_1_---__--_Parameter_-_0_---__--_Type>
      <Task_-_1_---__--_Parameter_-_0_---__--_Value Status="SuperValid">1</Task_-_1_---__--_Parameter_-_0_---__--_Value>
      <Task_-_1_---__--_Parameter_-_0_---__--_Update Status="SuperValid">false</Task_-_1_---__--_Parameter_-_0_---__--_Update>
      <Task_-_1_---__--_Result_-_0_---__--_TaskSummary Status="SuperValid">SUCCESSFUL</Task_-_1_---__--_Result_-_0_---__--_TaskSummary>
      <Task_-_1_---__--_Result_-_0_---__--_Graph_-_0_---__--_Name Status="SuperValid">Lumination Control</Task_-_1_---__--_Result_-_0_---__--_Graph_-_0_---__--_Name>
      <Task_-_1_---__--_Result_-_0_---__--_Graph_-_0_---__--_Desc Status="SuperValid">Control values for relative Laser lumination</Task_-_1_---__--_Result_-_0_---__--_Graph_-_0_---__--_Desc>
      <Task_-_1_---__--_Result_-_0_---__--_Graph_-_0_---__--_ID Status="SuperValid">0</Task_-_1_---__--_Result_-_0_---__--_Graph_-_0_---__--_ID>
      <Task_-_1_---__--_Result_-_0_---__--_Graph_-_0_---__--_GraphType Status="SuperValid">LINE</Task_-_1_---__--_Result_-_0_---__--_Graph_-_0_---__--_GraphType>
      <Task_-_1_---__--_Result_-_0_---__--_Graph_-_0_---__--_X_-_0_---__--_Name Status="SuperValid">Relative Luminosity</Task_-_1_---__--_Result_-_0_---__--_Graph_-_0_---__--_X_-_0_---__--_Name>
      <Task_-_1_---__--_Result_-_0_---__--_Graph_-_0_---__--_X_-_0_---__--_Unit Status="SuperValid">%/100</Task_-_1_---__--_Result_-_0_---__--_Graph_-_0_---__--_X_-_0_---__--_Unit>
      <Task_-_1_---__--_Result_-_0_---__--_Graph_-_0_---__--_X_-_0_---__--_Type Status="SuperValid">UINT16</Task_-_1_---__--_Result_-_0_---__--_Graph_-_0_---__--_X_-_0_---__--_Type>
      <Task_-_1_---__--_Result_-_0_---__--_Graph_-_0_---__--_X_-_0_---__--_Interpret Status="SuperValid">VARIABLE</Task_-_1_---__--_Result_-_0_---__--_Graph_-_0_---__--_X_-_0_---__--_Interpret>
      <Task_-_1_---__--_Result_-_0_---__--_Graph_-_0_---__--_Y_-_0_---__--_Name Status="SuperValid">Laser Power Control</Task_-_1_---__--_Result_-_0_---__--_Graph_-_0_---__--_Y_-_0_---__--_Name>
      <Task_-_1_---__--_Result_-_0_---__--_Graph_-_0_---__--_Y_-_0_---__--_Unit Status="SuperValid">Digits</Task_-_1_---__--_Result_-_0_---__--_Graph_-_0_---__--_Y_-_0_---__--_Unit>
      <Task_-_1_---__--_Result_-_0_---__--_Graph_-_0_---__--_Y_-_0_---__--_Type Status="SuperValid">UINT16</Task_-_1_---__--_Result_-_0_---__--_Graph_-_0_---__--_Y_-_0_---__--_Type>
      <Task_-_1_---__--_Result_-_0_---__--_Graph_-_0_---__--_Y_-_0_---__--_Interpret Status="SuperValid">VARIABLE</Task_-_1_---__--_Result_-_0_---__--_Graph_-_0_---__--_Y_-_0_---__--_Interpret>
      <Task_-_1_---__--_Result_-_0_---__--_Graph_-_0_---__--_ReturnType Status="SuperValid">MEMORY</Task_-_1_---__--_Result_-_0_---__--_Graph_-_0_---__--_ReturnType>
      <Task_-_1_---__--_Result_-_0_---__--_Graph_-_0_---__--_MemoryName Status="SuperValid">LuminationControl</Task_-_1_---__--_Result_-_0_---__--_Graph_-_0_---__--_MemoryName>
      <Task_-_1_---__--_Result_-_0_---__--_TextValue_-_0_---__--_Name Status="SuperValid">Interim Result</Task_-_1_---__--_Result_-_0_---__--_TextValue_-_0_---__--_Name>
      <Task_-_1_---__--_Result_-_0_---__--_TextValue_-_0_---__--_Desc Status="SuperValid">Interim Status of Optimize Algorithm</Task_-_1_---__--_Result_-_0_---__--_TextValue_-_0_---__--_Desc>
      <Task_-_1_---__--_Result_-_0_---__--_TextValue_-_0_---__--_ID Status="SuperValid">0</Task_-_1_---__--_Result_-_0_---__--_TextValue_-_0_---__--_ID>
      <Task_-_1_---__--_Result_-_0_---__--_ExternalBehavior_-_0_---__--_Name Status="SuperValid">1stResultExternal</Task_-_1_---__--_Result_-_0_---__--_ExternalBehavior_-_0_---__--_Name>
      <Task_-_1_---__--_Result_-_0_---__--_ExternalBehavior_-_0_---__--_Desc Status="SuperValid">Anything can happen outside</Task_-_1_---__--_Result_-_0_---__--_ExternalBehavior_-_0_---__--_Desc>
      <Task_-_1_---__--_Result_-_0_---__--_ExternalBehavior_-_0_---__--_ID Status="SuperValid">0</Task_-_1_---__--_Result_-_0_---__--_ExternalBehavior_-_0_---__--_ID>
      <Task_-_1_---__--_Requirements_-_0_---__--_Initiator Status="SuperValid">PC</Task_-_1_---__--_Requirements_-_0_---__--_Initiator>
      <Task_-_1_---__--_Requirements_-_0_---__--_Peripheral_-_0_---__--_Name Status="SuperValid">Lasermodule Toptica</Task_-_1_---__--_Requirements_-_0_---__--_Peripheral_-_0_---__--_Name>
      <Task_-_1_---__--_Requirements_-_0_---__--_Peripheral_-_0_---__--_Desc Status="SuperValid">Controls Laserpower into fiber</Task_-_1_---__--_Requirements_-_0_---__--_Peripheral_-_0_---__--_Desc>
      <Task_-_1_---__--_Requirements_-_0_---__--_Peripheral_-_0_---__--_ID Status="SuperValid">0</Task_-_1_---__--_Requirements_-_0_---__--_Peripheral_-_0_---__--_ID>
      <Task_-_1_---__--_Requirements_-_0_---__--_Peripheral_-_0_---__--_Component Status="SuperValid">LM_Toptica</Task_-_1_---__--_Requirements_-_0_---__--_Peripheral_-_0_---__--_Component>
      <Task_-_1_---__--_Requirements_-_0_---__--_ExternalTodo_-_0_---__--_Name Status="SuperValid">naught</Task_-_1_---__--_Requirements_-_0_---__--_ExternalTodo_-_0_---__--_Name>
      <Task_-_1_---__--_Requirements_-_0_---__--_ExternalTodo_-_0_---__--_Desc Status="SuperValid">nothing</Task_-_1_---__--_Requirements_-_0_---__--_ExternalTodo_-_0_---__--_Desc>
      <Task_-_1_---__--_Requirements_-_0_---__--_ExternalTodo_-_0_---__--_ID Status="SuperValid">0</Task_-_1_---__--_Requirements_-_0_---__--_ExternalTodo_-_0_---__--_ID>
      <Task_-_1_---__--_Status_-_0_---__--_ProcessStatus Status="SuperValid">true</Task_-_1_---__--_Status_-_0_---__--_ProcessStatus>
      <Task_-_1_---__--_Status_-_0_---__--_Interval Status="SuperValid">1</Task_-_1_---__--_Status_-_0_---__--_Interval>
      <Task_-_1_---__--_Progress Status="Valid">-1</Task_-_1_---__--_Progress>
      <Task_-_1_---__--_Progress_--_Result Status="SuperValid">0 : not run</Task_-_1_---__--_Progress_--_Result>
      <Task_-_2_---__--_Name Status="SuperValid">LaserLinearization</Task_-_2_---__--_Name>
      <Task_-_2_---__--_Desc Status="SuperValid">Calibration/Linearization of Laser lines</Task_-_2_---__--_Desc>
      <Task_-_2_---__--_ID Status="SuperValid">0</Task_-_2_---__--_ID>
      <Task_-_2_---__--_Version Status="SuperValid">1.0</Task_-_2_---__--_Version>
      <Task_-_2_---__--_TaskType Status="SuperValid">CALIBRATION</Task_-_2_---__--_TaskType>
      <Task_-_2_---__--_Autostart Status="SuperValid">false</Task_-_2_---__--_Autostart>
      <Task_-_2_---__--_Duration_-_0_---__--_Max Status="SuperValid">400</Task_-_2_---__--_Duration_-_0_---__--_Max>
      <Task_-_2_---__--_Duration_-_0_---__--_Min Status="SuperValid">80</Task_-_2_---__--_Duration_-_0_---__--_Min>
      <Task_-_2_---__--_Parameter_-_0_---__--_Name Status="SuperValid">LaserLine</Task_-_2_---__--_Parameter_-_0_---__--_Name>
      <Task_-_2_---__--_Parameter_-_0_---__--_Desc Status="SuperValid">1..4=single, 5=all</Task_-_2_---__--_Parameter_-_0_---__--_Desc>
      <Task_-_2_---__--_Parameter_-_0_---__--_Type Status="SuperValid">UINT8</Task_-_2_---__--_Parameter_-_0_---__--_Type>
      <Task_-_2_---__--_Parameter_-_0_---__--_Value Status="SuperValid">5</Task_-_2_---__--_Parameter_-_0_---__--_Value>
      <Task_-_2_---__--_Parameter_-_0_---__--_Update Status="SuperValid">false</Task_-_2_---__--_Parameter_-_0_---__--_Update>
      <Task_-_2_---__--_Parameter_-_1_---__--_Name Status="SuperValid">UseOldRawData</Task_-_2_---__--_Parameter_-_1_---__--_Name>
      <Task_-_2_---__--_Parameter_-_1_---__--_Desc Status="SuperValid">true=old existing raw data is used, false=new raw data is generated</Task_-_2_---__--_Parameter_-_1_---__--_Desc>
      <Task_-_2_---__--_Parameter_-_1_---__--_Type Status="SuperValid">BOOL</Task_-_2_---__--_Parameter_-_1_---__--_Type>
      <Task_-_2_---__--_Parameter_-_1_---__--_Value Status="SuperValid">false</Task_-_2_---__--_Parameter_-_1_---__--_Value>
      <Task_-_2_---__--_Parameter_-_1_---__--_Update Status="SuperValid">false</Task_-_2_---__--_Parameter_-_1_---__--_Update>
      <Task_-_2_---__--_Parameter_-_2_---__--_Name Status="SuperValid">ContOnError</Task_-_2_---__--_Parameter_-_2_---__--_Name>
      <Task_-_2_---__--_Parameter_-_2_---__--_Desc Status="SuperValid">true=break_at_error, false=no_break_at_error</Task_-_2_---__--_Parameter_-_2_---__--_Desc>
      <Task_-_2_---__--_Parameter_-_2_---__--_Type Status="SuperValid">BOOL</Task_-_2_---__--_Parameter_-_2_---__--_Type>
      <Task_-_2_---__--_Parameter_-_2_---__--_Value Status="SuperValid">false</Task_-_2_---__--_Parameter_-_2_---__--_Value>
      <Task_-_2_---__--_Parameter_-_2_---__--_Update Status="SuperValid">false</Task_-_2_---__--_Parameter_-_2_---__--_Update>
      <Task_-_2_---__--_Parameter_-_3_---__--_Name Status="SuperValid">UseWithoutUsbLink</Task_-_2_---__--_Parameter_-_3_---__--_Name>
      <Task_-_2_---__--_Parameter_-_3_---__--_Desc Status="SuperValid">true=using without USB Link, false=using USB Link</Task_-_2_---__--_Parameter_-_3_---__--_Desc>
      <Task_-_2_---__--_Parameter_-_3_---__--_Type Status="SuperValid">BOOL</Task_-_2_---__--_Parameter_-_3_---__--_Type>
      <Task_-_2_---__--_Parameter_-_3_---__--_Value Status="SuperValid">true</Task_-_2_---__--_Parameter_-_3_---__--_Value>
      <Task_-_2_---__--_Parameter_-_3_---__--_Update Status="SuperValid">false</Task_-_2_---__--_Parameter_-_3_---__--_Update>
      <Task_-_2_---__--_Parameter_-_4_---__--_Name Status="SuperValid">Hash Linearisation Line 1 to 4</Task_-_2_---__--_Parameter_-_4_---__--_Name>
      <Task_-_2_---__--_Parameter_-_4_---__--_Desc Status="SuperValid">Hash Value</Task_-_2_---__--_Parameter_-_4_---__--_Desc>
      <Task_-_2_---__--_Parameter_-_4_---__--_Type Status="SuperValid">UINT32</Task_-_2_---__--_Parameter_-_4_---__--_Type>
      <Task_-_2_---__--_Parameter_-_4_---__--_Value Status="SuperValid">f5580fdf</Task_-_2_---__--_Parameter_-_4_---__--_Value>
      <Task_-_2_---__--_Parameter_-_4_---__--_Update Status="SuperValid">false</Task_-_2_---__--_Parameter_-_4_---__--_Update>
      <Task_-_2_---__--_Result_-_0_---__--_TaskSummary Status="SuperValid">SUCCESSFUL</Task_-_2_---__--_Result_-_0_---__--_TaskSummary>
      <Task_-_2_---__--_Result_-_0_---__--_Graph_-_0_---__--_Name Status="SuperValid">Lumination Control</Task_-_2_---__--_Result_-_0_---__--_Graph_-_0_---__--_Name>
      <Task_-_2_---__--_Result_-_0_---__--_Graph_-_0_---__--_Desc Status="SuperValid">Control values for relative Laser lumination</Task_-_2_---__--_Result_-_0_---__--_Graph_-_0_---__--_Desc>
      <Task_-_2_---__--_Result_-_0_---__--_Graph_-_0_---__--_ID Status="SuperValid">0</Task_-_2_---__--_Result_-_0_---__--_Graph_-_0_---__--_ID>
      <Task_-_2_---__--_Result_-_0_---__--_Graph_-_0_---__--_GraphType Status="SuperValid">LINE</Task_-_2_---__--_Result_-_0_---__--_Graph_-_0_---__--_GraphType>
      <Task_-_2_---__--_Result_-_0_---__--_Graph_-_0_---__--_X_-_0_---__--_Name Status="SuperValid">Relative Luminosity</Task_-_2_---__--_Result_-_0_---__--_Graph_-_0_---__--_X_-_0_---__--_Name>
      <Task_-_2_---__--_Result_-_0_---__--_Graph_-_0_---__--_X_-_0_---__--_Unit Status="SuperValid">%/100</Task_-_2_---__--_Result_-_0_---__--_Graph_-_0_---__--_X_-_0_---__--_Unit>
      <Task_-_2_---__--_Result_-_0_---__--_Graph_-_0_---__--_X_-_0_---__--_Type Status="SuperValid">UINT16</Task_-_2_---__--_Result_-_0_---__--_Graph_-_0_---__--_X_-_0_---__--_Type>
      <Task_-_2_---__--_Result_-_0_---__--_Graph_-_0_---__--_X_-_0_---__--_Interpret Status="SuperValid">VARIABLE</Task_-_2_---__--_Result_-_0_---__--_Graph_-_0_---__--_X_-_0_---__--_Interpret>
      <Task_-_2_---__--_Result_-_0_---__--_Graph_-_0_---__--_Y_-_0_---__--_Name Status="SuperValid">Laser Power Control</Task_-_2_---__--_Result_-_0_---__--_Graph_-_0_---__--_Y_-_0_---__--_Name>
      <Task_-_2_---__--_Result_-_0_---__--_Graph_-_0_---__--_Y_-_0_---__--_Unit Status="SuperValid">Digits</Task_-_2_---__--_Result_-_0_---__--_Graph_-_0_---__--_Y_-_0_---__--_Unit>
      <Task_-_2_---__--_Result_-_0_---__--_Graph_-_0_---__--_Y_-_0_---__--_Type Status="SuperValid">UINT16</Task_-_2_---__--_Result_-_0_---__--_Graph_-_0_---__--_Y_-_0_---__--_Type>
      <Task_-_2_---__--_Result_-_0_---__--_Graph_-_0_---__--_Y_-_0_---__--_Interpret Status="SuperValid">VARIABLE</Task_-_2_---__--_Result_-_0_---__--_Graph_-_0_---__--_Y_-_0_---__--_Interpret>
      <Task_-_2_---__--_Result_-_0_---__--_Graph_-_0_---__--_ReturnType Status="SuperValid">MEMORY</Task_-_2_---__--_Result_-_0_---__--_Graph_-_0_---__--_ReturnType>
      <Task_-_2_---__--_Result_-_0_---__--_Graph_-_0_---__--_MemoryName Status="SuperValid">LuminationControl</Task_-_2_---__--_Result_-_0_---__--_Graph_-_0_---__--_MemoryName>
      <Task_-_2_---__--_Result_-_0_---__--_ExternalBehavior_-_0_---__--_Name Status="SuperValid">1stResultExternal</Task_-_2_---__--_Result_-_0_---__--_ExternalBehavior_-_0_---__--_Name>
      <Task_-_2_---__--_Result_-_0_---__--_ExternalBehavior_-_0_---__--_Desc Status="SuperValid">Anything can happen outside</Task_-_2_---__--_Result_-_0_---__--_ExternalBehavior_-_0_---__--_Desc>
      <Task_-_2_---__--_Result_-_0_---__--_ExternalBehavior_-_0_---__--_ID Status="SuperValid">0</Task_-_2_---__--_Result_-_0_---__--_ExternalBehavior_-_0_---__--_ID>
      <Task_-_2_---__--_Requirements_-_0_---__--_Initiator Status="SuperValid">PC</Task_-_2_---__--_Requirements_-_0_---__--_Initiator>
      <Task_-_2_---__--_Requirements_-_0_---__--_Peripheral_-_0_---__--_Name Status="SuperValid">Lasermodule Toptica</Task_-_2_---__--_Requirements_-_0_---__--_Peripheral_-_0_---__--_Name>
      <Task_-_2_---__--_Requirements_-_0_---__--_Peripheral_-_0_---__--_Desc Status="SuperValid">Controls Laserpower</Task_-_2_---__--_Requirements_-_0_---__--_Peripheral_-_0_---__--_Desc>
      <Task_-_2_---__--_Requirements_-_0_---__--_Peripheral_-_0_---__--_ID Status="SuperValid">0</Task_-_2_---__--_Requirements_-_0_---__--_Peripheral_-_0_---__--_ID>
      <Task_-_2_---__--_Requirements_-_0_---__--_Peripheral_-_0_---__--_Component Status="SuperValid">LM_Toptica</Task_-_2_---__--_Requirements_-_0_---__--_Peripheral_-_0_---__--_Component>
      <Task_-_2_---__--_Requirements_-_0_---__--_Peripheral_-_1_---__--_Name Status="SuperValid">Monitor-Diode</Task_-_2_---__--_Requirements_-_0_---__--_Peripheral_-_1_---__--_Name>
      <Task_-_2_---__--_Requirements_-_0_---__--_Peripheral_-_1_---__--_Desc Status="SuperValid">Luminosity Measurement</Task_-_2_---__--_Requirements_-_0_---__--_Peripheral_-_1_---__--_Desc>
      <Task_-_2_---__--_Requirements_-_0_---__--_Peripheral_-_1_---__--_ID Status="SuperValid">1</Task_-_2_---__--_Requirements_-_0_---__--_Peripheral_-_1_---__--_ID>
      <Task_-_2_---__--_Requirements_-_0_---__--_Peripheral_-_1_---__--_Component Status="SuperValid">Monitor-Diode</Task_-_2_---__--_Requirements_-_0_---__--_Peripheral_-_1_---__--_Component>
      <Task_-_2_---__--_Requirements_-_0_---__--_ExternalTodo_-_0_---__--_Name Status="SuperValid">Monitor-Diode</Task_-_2_---__--_Requirements_-_0_---__--_ExternalTodo_-_0_---__--_Name>
      <Task_-_2_---__--_Requirements_-_0_---__--_ExternalTodo_-_0_---__--_Desc Status="SuperValid">Connect Monitor-Diode to fiber and UniPort of Lasermodule Toptica</Task_-_2_---__--_Requirements_-_0_---__--_ExternalTodo_-_0_---__--_Desc>
      <Task_-_2_---__--_Requirements_-_0_---__--_ExternalTodo_-_0_---__--_ID Status="SuperValid">0</Task_-_2_---__--_Requirements_-_0_---__--_ExternalTodo_-_0_---__--_ID>
      <Task_-_2_---__--_Status_-_0_---__--_ProcessStatus Status="SuperValid">true</Task_-_2_---__--_Status_-_0_---__--_ProcessStatus>
      <Task_-_2_---__--_Status_-_0_---__--_Interval Status="SuperValid">1</Task_-_2_---__--_Status_-_0_---__--_Interval>
      <Task_-_2_---__--_Progress Status="Valid">-1</Task_-_2_---__--_Progress>
      <Task_-_2_---__--_Progress_--_Result Status="SuperValid">0 : not run</Task_-_2_---__--_Progress_--_Result>
    </ParameterCollection>
    <ParameterCollection Id="MTBLSMVSBS1">
      <Position Status="Valid" Unit="Steps" AlternativeUnit="nm|548.91444444444|%|50.017247326664|">1451</Position>
      <Speed Status="Valid">0</Speed>
    </ParameterCollection>
    <ParameterCollection Id="MTBLSMVSBS2">
      <Position Status="Valid" Unit="Steps" AlternativeUnit="nm|548.91444444444|%|50.017247326664|">1451</Position>
      <Speed Status="Valid">0</Speed>
    </ParameterCollection>
    <ParameterCollection Id="MTBLM800AttenuatorShutter">
      <Position Status="Valid" Unit="Steps">5</Position>
      <Speed Status="Valid">0</Speed>
    </ParameterCollection>
    <Configuration>
      <Device Id="Microscope" Name="Axio Observer.Z1 / 7" UniqueName="AquilaZ.Stand" Model="" IsAvailable="true" IsBroken="false" IsBrokenReason="" Motorization="Motorized" IsEmitter="false" IsDetector="false" ConfigurationName="LSM800_2xGaAsP-PMT+Airyscan_12_03_2019">
        <StandSpecification>
          <StandCharacteristic Key="InvertedFixedStage" />
          <StandCharacteristic Key="LSM" />
        </StandSpecification>
        <Devices>
          <DeviceRef Id="MTBCameraAdapter_MTBSideportChanger_Right" />
          <DeviceRef Id="MTBEyePiece" />
          <DeviceRef Id="MTBFocus" />
          <DeviceRef Id="MTBMicroscopeManager" />
          <DeviceRef Id="MTBObject" />
          <DeviceRef Id="MTBObjectiveChanger" />
          <DeviceRef Id="MTBReflectorChanger" />
          <DeviceRef Id="MTBRLShutter" />
          <DeviceRef Id="MTBRLTLSwitch" />
          <DeviceRef Id="MTBSideportChanger" />
          <DeviceRef Id="MTBStage" />
          <DeviceRef Id="MTBStageAxisX" />
          <DeviceRef Id="MTBStageAxisY" />
          <DeviceRef Id="MTBTLHalogenLamp" />
          <DeviceRef Id="MTBTLLampChanger" />
          <DeviceRef Id="MTBTLShutter" />
          <DeviceRef Id="MTBFocusStabilizer" />
          <DeviceRef Id="MTBLSM800HealthStatus" />
          <DeviceRef Id="MTBSensorLogging" />
          <DeviceRef Id="MTBLSM800LaserCoupling" />
          <DeviceRef Id="MTBLSMMBS" />
          <DeviceRef Id="MTBLSMSRModule" />
          <DeviceRef Id="MTBLSMSRModulHealthStatus" />
          <DeviceRef Id="MTBLSMSRPeltierOnOff" />
          <DeviceRef Id="MTBLSMSRPeltierTargetTemp" />
          <DeviceRef Id="MTBHXP120Shutter" />
          <DeviceRef Id="MTBHXPLamp" />
          <DeviceRef Id="MTBLSMLaserPort" />
          <DeviceRef Id="MTBLM800LaserOnOff1" />
          <DeviceRef Id="MTBLM800LaserOnOff2" />
          <DeviceRef Id="MTBLM800LaserOnOff3" />
          <DeviceRef Id="MTBLM800LaserOnOff4" />
          <DeviceRef Id="MTBIncubationCalibrationSensor" />
          <DeviceRef Id="MTBIncubationTemperatureChannel1" />
          <DeviceRef Id="MTBIncubationTemperatureChannel2" />
          <DeviceRef Id="MTBIncubationTemperatureChannel3" />
          <DeviceRef Id="MTBIncubationTemperatureChannel4" />
          <DeviceRef Id="MTBIncubationCO2Channel" />
          <DeviceRef Id="MTBIncubationCO2Fan" />
          <DeviceRef Id="MTBObject" />
          <DeviceRef Id="MTBCamera_MTBSideportChanger_Right.Axiocam506m" />
          <DeviceRef Id="SoftwareAutofocus" />
          <DeviceRef Id="Autofocus" />
          <DeviceRef Id="Incubation" />
          <DeviceRef Id="IOCard" />
          <DeviceRef Id="MTBScanheadAdapter_Left" />
          <DeviceRef Id="MTBLSMCollimatingLens" />
          <DeviceRef Id="MTBLSM800ScannerDevice" />
          <DeviceRef Id="MTBLSMDetectorLine1" />
          <DeviceRef Id="MTBLSMDetectorLine2" />
          <DeviceRef Id="MTBLSMReadbackDetectorX" />
          <DeviceRef Id="MTBLSMReadbackDetectorY" />
          <DeviceRef Id="MTBLSMScannerX" />
          <DeviceRef Id="MTBLSMScannerY" />
          <DeviceRef Id="MTBLSMScannerZ" />
          <DeviceRef Id="MTBLSMPinholeXAxis" />
          <DeviceRef Id="MTBLSMPinholeYAxis" />
          <DeviceRef Id="MTBLSMEF2" />
          <DeviceRef Id="MTBLSMEF3" />
          <DeviceRef Id="MTBLSMEF1" />
          <DeviceRef Id="MTBLSMPinholeDiameter" />
          <DeviceRef Id="MTBLSMPinholeSR" />
          <DeviceRef Id="MTBLSMPinholeSRXAxis" />
          <DeviceRef Id="MTBLSMPinholeSRYAxis" />
          <DeviceRef Id="MTBLSMSRMetaDetector" />
          <DeviceRef Id="MTBLSMTPmt" />
          <DeviceRef Id="MTBLSMLaser1" />
          <DeviceRef Id="MTBLSMLaser2" />
          <DeviceRef Id="MTBLSMLaser3" />
          <DeviceRef Id="MTBLSMLaser4" />
          <DeviceRef Id="MTBLSMLaserLine1" />
          <DeviceRef Id="MTBLSMLaserLine2" />
          <DeviceRef Id="MTBLSMLaserLine3" />
          <DeviceRef Id="MTBLSMLaserLine4" />
          <DeviceRef Id="MTBLSMLaserModule" />
          <DeviceRef Id="CalibrationComponent_MTBLSMLaserModule" />
          <DeviceRef Id="MTBRTGlobalSettingsManager" />
          <DeviceRef Id="MTBRTHardwareAdmin" />
          <DeviceRef Id="RealtimeSystem" />
          <DeviceRef Id="MTBLSMImagingDevice" />
          <DeviceRef Id="MTBLSMPinhole" />
          <DeviceRef Id="MTBLSMVSBS1" />
          <DeviceRef Id="MTBLSMVSBS2" />
          <DeviceRef Id="MTBLM800AttenuatorShutter" />
        </Devices>
        <BeamPaths>
          <BeamPath Key="ObservationPath">
            <BeamPathNode Id="MTBObject">
              <Successors>
                <BeamPathNode Id="MTBObjectiveChanger">
                  <Successors>
                    <BeamPathNode Id="MTBReflectorChanger">
                      <Successors>
                        <BeamPathNode Id="MTBSideportChanger">
                          <Successors>
                            <BeamPathNode Id="MTBCameraAdapter_MTBSideportChanger_Right">
                              <Successors>
                                <BeamPathNode Id="MTBCamera_MTBSideportChanger_Right.Axiocam506m">
                                  <Successors />
                                </BeamPathNode>
                              </Successors>
                            </BeamPathNode>
                            <BeamPathNode Id="MTBEyePiece">
                              <Successors />
                            </BeamPathNode>
                            <BeamPathNode Id="MTBScanheadAdapter_Left">
                              <Successors>
                                <BeamPathNode Id="MTBLSMImagingDevice">
                                  <Successors>
                                    <BeamPathNode Id="MTBLSM800ScannerDevice">
                                      <Successors>
                                        <BeamPathNode Id="MTBLSMMBS">
                                          <Successors>
                                            <BeamPathNode Id="MTBLSMPinhole">
                                              <Successors>
                                                <BeamPathNode Id="MTBLSMPinholeDiameter">
                                                  <Successors>
                                                    <BeamPathNode Id="MTBLSMCollimatingLens">
                                                      <Successors>
                                                        <BeamPathNode Id="MTBLSMVSBS1">
                                                          <Successors>
                                                            <BeamPathNode Id="MTBLSMVSBS2">
                                                              <Successors>
                                                                <BeamPathNode Id="MTBLSMEF2">
                                                                  <Successors>
                                                                    <BeamPathNode Id="MTBLSMDetectorLine2">
                                                                      <Successors />
                                                                    </BeamPathNode>
                                                                  </Successors>
                                                                </BeamPathNode>
                                                                <BeamPathNode Id="MTBLSMEF3">
                                                                  <Successors>
                                                                    <BeamPathNode Id="MTBLSMPinholeSR">
                                                                      <Successors>
                                                                        <BeamPathNode Id="MTBLSMSRMetaDetector">
                                                                          <Successors />
                                                                        </BeamPathNode>
                                                                      </Successors>
                                                                    </BeamPathNode>
                                                                  </Successors>
                                                                </BeamPathNode>
                                                              </Successors>
                                                            </BeamPathNode>
                                                            <BeamPathNode Id="MTBLSMEF1">
                                                              <Successors>
                                                                <BeamPathNode Id="MTBLSMDetectorLine1">
                                                                  <Successors />
                                                                </BeamPathNode>
                                                              </Successors>
                                                            </BeamPathNode>
                                                          </Successors>
                                                        </BeamPathNode>
                                                      </Successors>
                                                    </BeamPathNode>
                                                  </Successors>
                                                </BeamPathNode>
                                              </Successors>
                                            </BeamPathNode>
                                          </Successors>
                                        </BeamPathNode>
                                      </Successors>
                                    </BeamPathNode>
                                  </Successors>
                                </BeamPathNode>
                              </Successors>
                            </BeamPathNode>
                          </Successors>
                        </BeamPathNode>
                      </Successors>
                    </BeamPathNode>
                  </Successors>
                </BeamPathNode>
                <BeamPathNode Id="MTBTLShutter">
                  <Successors>
                    <BeamPathNode Id="MTBTLLampChanger">
                      <Successors>
                        <BeamPathNode Id="MTBLSMTPmt">
                          <Successors />
                        </BeamPathNode>
                      </Successors>
                    </BeamPathNode>
                  </Successors>
                </BeamPathNode>
              </Successors>
            </BeamPathNode>
          </BeamPath>
          <BeamPath Key="ReflectedLightPath">
            <BeamPathNode Id="MTBObject">
              <Successors>
                <BeamPathNode Id="MTBObjectiveChanger">
                  <Successors>
                    <BeamPathNode Id="MTBReflectorChanger">
                      <Successors>
                        <BeamPathNode Id="MTBRLShutter">
                          <Successors>
                            <BeamPathNode Id="MTBHXP120Shutter">
                              <Successors>
                                <BeamPathNode Id="MTBHXPLamp">
                                  <Successors />
                                </BeamPathNode>
                              </Successors>
                            </BeamPathNode>
                          </Successors>
                        </BeamPathNode>
                        <BeamPathNode Id="MTBSideportChanger">
                          <Successors>
                            <BeamPathNode Id="MTBScanheadAdapter_Left">
                              <Successors>
                                <BeamPathNode Id="MTBLSMImagingDevice">
                                  <Successors>
                                    <BeamPathNode Id="MTBLSM800ScannerDevice">
                                      <Successors>
                                        <BeamPathNode Id="MTBLSMMBS">
                                          <Successors>
                                            <BeamPathNode Id="MTBLSMPinholeXAxis">
                                              <Successors>
                                                <BeamPathNode Id="MTBLSMPinholeYAxis">
                                                  <Successors>
                                                    <BeamPathNode Id="MTBLSM800LaserCoupling">
                                                      <Successors>
                                                        <BeamPathNode Id="MTBLM800AttenuatorShutter">
                                                          <Successors>
                                                            <BeamPathNode Id="MTBLSMLaserModule">
                                                              <Successors>
                                                                <BeamPathNode Id="MTBLSMLaserLine1">
                                                                  <Successors>
                                                                    <BeamPathNode Id="MTBLSMLaser1">
                                                                      <Successors />
                                                                    </BeamPathNode>
                                                                  </Successors>
                                                                </BeamPathNode>
                                                                <BeamPathNode Id="MTBLSMLaserLine2">
                                                                  <Successors>
                                                                    <BeamPathNode Id="MTBLSMLaser2">
                                                                      <Successors />
                                                                    </BeamPathNode>
                                                                  </Successors>
                                                                </BeamPathNode>
                                                                <BeamPathNode Id="MTBLSMLaserLine3">
                                                                  <Successors>
                                                                    <BeamPathNode Id="MTBLSMLaser3">
                                                                      <Successors />
                                                                    </BeamPathNode>
                                                                  </Successors>
                                                                </BeamPathNode>
                                                                <BeamPathNode Id="MTBLSMLaserLine4">
                                                                  <Successors>
                                                                    <BeamPathNode Id="MTBLSMLaser4">
                                                                      <Successors />
                                                                    </BeamPathNode>
                                                                  </Successors>
                                                                </BeamPathNode>
                                                              </Successors>
                                                            </BeamPathNode>
                                                          </Successors>
                                                        </BeamPathNode>
                                                      </Successors>
                                                    </BeamPathNode>
                                                  </Successors>
                                                </BeamPathNode>
                                              </Successors>
                                            </BeamPathNode>
                                          </Successors>
                                        </BeamPathNode>
                                      </Successors>
                                    </BeamPathNode>
                                  </Successors>
                                </BeamPathNode>
                              </Successors>
                            </BeamPathNode>
                          </Successors>
                        </BeamPathNode>
                      </Successors>
                    </BeamPathNode>
                  </Successors>
                </BeamPathNode>
              </Successors>
            </BeamPathNode>
          </BeamPath>
          <BeamPath Key="TransmittedLightPath">
            <BeamPathNode Id="MTBObject">
              <Successors>
                <BeamPathNode Id="MTBTLShutter">
                  <Successors>
                    <BeamPathNode Id="MTBTLLampChanger">
                      <Successors>
                        <BeamPathNode Id="MTBTLHalogenLamp">
                          <Successors />
                        </BeamPathNode>
                      </Successors>
                    </BeamPathNode>
                  </Successors>
                </BeamPathNode>
              </Successors>
            </BeamPathNode>
          </BeamPath>
          <BeamPath Key="ObliqueLightPath">
            <BeamPathNode Id="MTBObject">
              <Successors />
            </BeamPathNode>
          </BeamPath>
          <BeamPath Key="PreviewLightPath">
            <BeamPathNode Id="MTBObject">
              <Successors />
            </BeamPathNode>
          </BeamPath>
        </BeamPaths>
      </Device>
      <Device Id="MTBCameraAdapter_MTBSideportChanger_Right" Name="1x Camera Adapter" UniqueName="CameraAdapter.1xCSU" Model="" IsAvailable="true" IsBroken="false" IsBrokenReason="" Motorization="None" IsEmitter="false" IsDetector="false" FirmwareDate="06/25/2019" FirmwareName="AQU_MasterControl" FirmwareVersion="02.706" SerialNumber="581673">
        <Magnification>1</Magnification>
        <TotalAperture>0</TotalAperture>
        <CameraId />
      </Device>
      <Device Id="MTBEyePiece" Name="10x Eyepiece SF23" UniqueName="Eyepiece.10x_23" Model="" IsAvailable="true" IsBroken="false" IsBrokenReason="" Motorization="None" IsEmitter="false" IsDetector="true" FirmwareDate="06/25/2019" FirmwareName="AQU_MasterControl" FirmwareVersion="02.706" SerialNumber="581673">
        <Magnification>10</Magnification>
        <TotalAperture>0</TotalAperture>
        <DepthOfField>0.43626373626373627</DepthOfField>
        <FieldOfView>23</FieldOfView>
        <TotalFieldOfView>0.575</TotalFieldOfView>
      </Device>
      <Device Id="MTBFocus" Name="Motorized Focus" UniqueName="Aquila.Focus_mot" Model="" IsAvailable="true" IsBroken="false" IsBrokenReason="" Motorization="Motorized" IsEmitter="false" IsDetector="false" FirmwareDate="06/25/2019" FirmwareName="AQU_MasterControl" FirmwareVersion="02.706" SerialNumber="581673">
        <MinPosition>-14000</MinPosition>
        <MaxPosition>14000</MaxPosition>
        <MaxDeviation>0.005</MaxDeviation>
        <TypicalDeviation>0.005</TypicalDeviation>
        <StepWidth>0.01</StepWidth>
        <PositionUnit>µm</PositionUnit>
        <SupportedUnits>µm|nm|</SupportedUnits>
        <PositionRanges>
          <Range Unit="µm">
            <Minimum>-14000</Minimum>
            <Maximum>14000</Maximum>
          </Range>
          <Range Unit="nm">
            <Minimum>-25000000</Minimum>
            <Maximum>25000000</Maximum>
          </Range>
        </PositionRanges>
        <MinMoveSpeed>0.062</MinMoveSpeed>
        <MaxMoveSpeed>6000</MaxMoveSpeed>
        <SpeedUnit>µm/s</SpeedUnit>
        <HasContinualSpeed>true</HasContinualSpeed>
        <HasContinualStartSpeed>false</HasContinualStartSpeed>
        <HasContinualAcceleration>true</HasContinualAcceleration>
        <MinContinualSpeed>0.062</MinContinualSpeed>
        <MaxContinualSpeed>6000</MaxContinualSpeed>
        <ContinualSpeedUnit>µm/s</ContinualSpeedUnit>
        <MinContinualAcceleration>0</MinContinualAcceleration>
        <MaxContinualAcceleration>10000</MaxContinualAcceleration>
        <ContinualAccelerationUnit>µm/s²</ContinualAccelerationUnit>
        <CoordinateDirection>1</CoordinateDirection>
        <HasLoadWork>true</HasLoadWork>
        <HasLowerSWLimit>true</HasLowerSWLimit>
        <HasUpperSWLimit>true</HasUpperSWLimit>
        <IsAutomaticCalibrationSupported>true</IsAutomaticCalibrationSupported>
        <IsManualCalibrationSupported>true</IsManualCalibrationSupported>
        <HasHandwheelDeactivation>true</HasHandwheelDeactivation>
        <IsPositiveDirectionAgainstGravity>true</IsPositiveDirectionAgainstGravity>
        <IsPositiveDirectionTowardSpecimen>true</IsPositiveDirectionTowardSpecimen>
      </Device>
      <Device Id="MTBMicroscopeManager" Name="Microscope manager" UniqueName="Aquila.MicroscopeManager" Model="" IsAvailable="true" IsBroken="false" IsBrokenReason="" Motorization="None" IsEmitter="false" IsDetector="false" FirmwareDate="06/25/2019" FirmwareName="AQU_MasterControl" FirmwareVersion="02.706" SerialNumber="581673">
        <ContrastManagerContrastMethods>TransmittedLightBrightfield, ReflectedLightFluorescence</ContrastManagerContrastMethods>
        <ContrastManagerModes>Off, OnDemand, ContrastRetaining</ContrastManagerModes>
        <LightManagerModes>Objective, Classic</LightManagerModes>
        <UiControllerDialogs>Unknown</UiControllerDialogs>
        <UiControllerPopups>Unknown</UiControllerPopups>
        <IsCondenserFocusingAvailable>false</IsCondenserFocusingAvailable>
        <IsCurrentFeedAvailable>false</IsCurrentFeedAvailable>
        <IsDazzleProtectionAvailable>true</IsDazzleProtectionAvailable>
        <IsLightManagerTemporaryAvailable>true</IsLightManagerTemporaryAvailable>
        <IsParfocalCorrectionAvailable>true</IsParfocalCorrectionAvailable>
        <IsParfocalCorrectionSilentModeOnOffAvailable>false</IsParfocalCorrectionSilentModeOnOffAvailable>
        <IsParcentralCorrectionAvailable>true</IsParcentralCorrectionAvailable>
        <IsParcentralCorrectionSilentModeOnOffAvailable>true</IsParcentralCorrectionSilentModeOnOffAvailable>
        <IsLoadWorkCouplingOnOffAvailable>false</IsLoadWorkCouplingOnOffAvailable>
        <IsVignettingFreeModeTemporaryAvailable>false</IsVignettingFreeModeTemporaryAvailable>
        <IsLaserSafetyAvailable>false</IsLaserSafetyAvailable>
        <SoftKeyCount>10</SoftKeyCount>
        <HasSoftKeyLabeling>true</HasSoftKeyLabeling>
        <IsObjectiveCorrFocusCorrectionAvailable>true</IsObjectiveCorrFocusCorrectionAvailable>
      </Device>
      <Device Id="MTBObject" Name="Object" UniqueName="Object" Model="" IsAvailable="true" IsBroken="false" IsBrokenReason="" Motorization="None" IsEmitter="false" IsDetector="false" FirmwareDate="06/25/2019" FirmwareName="AQU_MasterControl" FirmwareVersion="02.706" SerialNumber="581673" />
      <Device Id="MTBObjectiveChanger" Name="6x Motorized Nosepiece" UniqueName="Aquila.Nosepiece_6xmot" Model="" IsAvailable="true" IsBroken="false" IsBrokenReason="" Motorization="Motorized" IsEmitter="false" IsDetector="false" FirmwareDate="06/25/2019" FirmwareName="AQU_MasterControl" FirmwareVersion="02.706" SerialNumber="581673">
        <MinPosition>1</MinPosition>
        <MaxPosition>6</MaxPosition>
        <ChangerElements>
          <Objective Name="EC Plan-Neofluar 10x/0.30 M27" Id="" UniqueName="Objective.420340-9901-000" Model="" IsMounted="true" Position="1" Type="Objective">
            <ContrastMethods>DIC1, BrightField, DarkField, RLBrightField, RLPol, TLPol</ContrastMethods>
            <Features>Pol</Features>
            <Immersions>Air</Immersions>
            <Magnification>10</Magnification>
            <NumericalAperture>0.3</NumericalAperture>
            <WorkingDistance>5300</WorkingDistance>
            <TIRFAngleCorrection>0</TIRFAngleCorrection>
          </Objective>
          <Objective Name="Plan-Apochromat 20x/0.8 M27" Id="" UniqueName="Objective.420650-9901-000" Model="" IsMounted="true" Position="2" Type="Objective">
            <ContrastMethods>DIC2, BrightField, DarkField, RLBrightField, RLPol, TLPol</ContrastMethods>
            <Features>Pol</Features>
            <Immersions>Air</Immersions>
            <Magnification>20</Magnification>
            <NumericalAperture>0.8</NumericalAperture>
            <WorkingDistance>610</WorkingDistance>
            <TIRFAngleCorrection>0</TIRFAngleCorrection>
          </Objective>
          <Objective Name="Plan-Neofluar 40x/1.30 Oil" Id="" UniqueName="Objective.000000-1022-818" Model="" IsMounted="true" Position="3" Type="Objective">
            <ContrastMethods>DIC3, BrightField, DarkField, RLBrightField, RLPol, TLPol</ContrastMethods>
            <Features>Pol</Features>
            <Immersions>Oil</Immersions>
            <Magnification>40</Magnification>
            <NumericalAperture>1.3</NumericalAperture>
            <WorkingDistance>200</WorkingDistance>
            <TIRFAngleCorrection>0</TIRFAngleCorrection>
          </Objective>
          <Objective Name="Plan-Apochromat 63x/1.40 Oil DIC M27" Id="" UniqueName="Objective.420782-9900-799" Model="" IsMounted="true" Position="4" Type="Objective">
            <ContrastMethods>DIC2, BrightField, DarkField, RLBrightField, RLPol, TLPol</ContrastMethods>
            <Features>Pol, TIRF</Features>
            <Immersions>Oil</Immersions>
            <Magnification>63</Magnification>
            <NumericalAperture>1.4</NumericalAperture>
            <WorkingDistance>193</WorkingDistance>
            <TIRFAngleCorrection>1</TIRFAngleCorrection>
          </Objective>
          <Objective Name="C-Apochromat 63x/1.20 W Korr UV VIS IR" Id="" UniqueName="Objective.421787-9970-000" Model="" IsMounted="true" Position="5" Type="Objective">
            <ContrastMethods>DIC2, BrightField, DarkField, RLBrightField, RLPol, TLPol</ContrastMethods>
            <Features>Korr, Pol, IR, UV</Features>
            <Immersions>Water</Immersions>
            <Magnification>63</Magnification>
            <NumericalAperture>1.2</NumericalAperture>
            <WorkingDistance>280</WorkingDistance>
            <TIRFAngleCorrection>0</TIRFAngleCorrection>
          </Objective>
          <Objective Name="LD Plan-Neofluar 20x/0.4 Korr Ph 2 M27" Id="" UniqueName="Objective.421351-9970-000" Model="" IsMounted="true" Position="6" Type="Objective">
            <ContrastMethods>PH2, DIC2, BrightField, DarkField, RLBrightField, RLPol, TLPol</ContrastMethods>
            <Features>Korr, Pol, LD</Features>
            <Immersions>Air</Immersions>
            <Magnification>20</Magnification>
            <NumericalAperture>0.4</NumericalAperture>
            <WorkingDistance>7950</WorkingDistance>
            <TIRFAngleCorrection>0</TIRFAngleCorrection>
          </Objective>
        </ChangerElements>
      </Device>
      <Device Id="MTBReflectorChanger" Name="6x Motorized Reflector Changer" UniqueName="Aquila.ReflectorChanger_6xmot" Model="" IsAvailable="true" IsBroken="false" IsBrokenReason="" Motorization="Motorized" IsEmitter="false" IsDetector="false" FirmwareDate="06/25/2019" FirmwareName="AQU_MasterControl" FirmwareVersion="02.706" SerialNumber="581673">
        <MinPosition>1</MinPosition>
        <MaxPosition>6</MaxPosition>
        <ChangerElements>
          <Contrast Name="Pol Trans.light" Id="" UniqueName="Reflector.424937-9901-000" Model="" IsMounted="true" Position="1" Type="Contrast">
            <ContrastMethods>AllTLDIC, TLPol</ContrastMethods>
            <PolarizingAngle>0</PolarizingAngle>
          </Contrast>
          <Reflector Name="43 HE DsRed" Id="" UniqueName="Reflector.489043-0000-000" Model="" IsMounted="true" Position="2" Type="Reflector">
            <WavelengthAreas>
              <WavelengthArea BeamSplitter="570" EmissionLow="570" EmissionHigh="640" ExcitationLow="538" ExcitationHigh="562" />
            </WavelengthAreas>
            <Features>HE</Features>
          </Reflector>
          <Reflector Name="38 HE Green Fluorescent Prot" Id="" UniqueName="Reflector.489038-0000-000" Model="" IsMounted="true" Position="3" Type="Reflector">
            <WavelengthAreas>
              <WavelengthArea BeamSplitter="495" EmissionLow="500" EmissionHigh="550" ExcitationLow="450" ExcitationHigh="490" />
            </WavelengthAreas>
            <Features>HE</Features>
          </Reflector>
          <Reflector Name="49 DAPI" Id="" UniqueName="Reflector.488049-9901-000" Model="" IsMounted="true" Position="4" Type="Reflector">
            <WavelengthAreas>
              <WavelengthArea BeamSplitter="395" EmissionLow="420" EmissionHigh="470" ExcitationLow="335" ExcitationHigh="383" />
            </WavelengthAreas>
            <Features>None</Features>
          </Reflector>
          <ChangerElement Name="none" Id="" UniqueName="Reflector.none" Model="" IsMounted="true" Position="5" Type="None" />
          <ChangerElement Name="none" Id="" UniqueName="Reflector.none" Model="" IsMounted="true" Position="6" Type="None" />
        </ChangerElements>
      </Device>
      <Device Id="MTBRLShutter" Name="RL Motorized Shutter" UniqueName="Aquila.RL_Shutter_mot" Model="" IsAvailable="true" IsBroken="false" IsBrokenReason="" Motorization="Motorized" IsEmitter="false" IsDetector="false" FirmwareDate="06/25/2019" FirmwareName="AQU_MasterControl" FirmwareVersion="02.706" SerialNumber="581673">
        <MinPosition>1</MinPosition>
        <MaxPosition>2</MaxPosition>
        <ChangerElements>
          <ShutterState Name="Closed" Id="" UniqueName="Shutter.Closed" Model="" IsMounted="true" Position="1" Type="ShutterState">
            <IsOpen>false</IsOpen>
          </ShutterState>
          <ShutterState Name="Open" Id="" UniqueName="Shutter.Open" Model="" IsMounted="true" Position="2" Type="ShutterState">
            <IsOpen>true</IsOpen>
          </ShutterState>
        </ChangerElements>
      </Device>
      <Device Id="MTBRLTLSwitch" Name="RL/TL Switch" UniqueName="Aquila.RLTLSwitch" Model="" IsAvailable="true" IsBroken="false" IsBrokenReason="" Motorization="Coded" IsEmitter="false" IsDetector="false" FirmwareDate="06/25/2019" FirmwareName="AQU_MasterControl" FirmwareVersion="02.706" SerialNumber="581673">
        <MinPosition>1</MinPosition>
        <MaxPosition>2</MaxPosition>
        <ChangerElements>
          <RLTLSwitchState Name="TL" Id="" UniqueName="RLTLSwitch.TL" Model="" IsMounted="true" Position="1" Type="RLTLSwitchState">
            <LightPathLocation>TransmittedLight</LightPathLocation>
          </RLTLSwitchState>
          <RLTLSwitchState Name="RL" Id="" UniqueName="RLTLSwitch.RL" Model="" IsMounted="true" Position="2" Type="RLTLSwitchState">
            <LightPathLocation>ReflectedLight</LightPathLocation>
          </RLTLSwitchState>
        </ChangerElements>
      </Device>
      <Device Id="MTBSideportChanger" Name="3x Motorized Sideport Turret" UniqueName="Aquila.SideportChanger_3xmot" Model="" IsAvailable="true" IsBroken="false" IsBrokenReason="" Motorization="Motorized" IsEmitter="false" IsDetector="false" FirmwareDate="06/25/2019" FirmwareName="AQU_MasterControl" FirmwareVersion="02.706" SerialNumber="581673">
        <MinPosition>1</MinPosition>
        <MaxPosition>3</MaxPosition>
        <ChangerElements>
          <Mirror Name="100% VIS" Id="" UniqueName="Aquila.SideportElement_100%BP" Model="" IsMounted="true" Position="1" Type="Mirror">
            <SuccessorId>MTBEyePiece</SuccessorId>
          </Mirror>
          <Mirror Name="100% L" Id="" UniqueName="Aquila.SideportElement_100%L" Model="" IsMounted="true" Position="2" Type="Mirror">
            <SuccessorId>MTBScanheadAdapter_Left</SuccessorId>
          </Mirror>
          <Mirror Name="100% R" Id="" UniqueName="Aquila.SideportElement_100%R" Model="" IsMounted="true" Position="3" Type="Mirror">
            <SuccessorId>MTBCameraAdapter_MTBSideportChanger_Right</SuccessorId>
          </Mirror>
        </ChangerElements>
      </Device>
      <Device Id="MTBStage" Name="Motorized Stage (SMC2009)" UniqueName="Stage.SMC2009_int" Model="" IsAvailable="true" IsBroken="false" IsBrokenReason="" Motorization="Motorized" IsEmitter="false" IsDetector="false" FirmwareDate="06/25/2019" FirmwareName="AQU_MasterControl" FirmwareVersion="02.706" SerialNumber="581673">
        <StageAxes>
          <StageAxis Name="x-Axis" Id="MTBStageAxisX" UniqueName="XAxis" Model="" IsAvailable="true" IsBroken="false" IsBrokenReason="" Motorization="Motorized" IsEmitter="false" IsDetector="false" FirmwareDate="06/25/2019" FirmwareName="AQU_MasterControl" FirmwareVersion="02.706" SerialNumber="581673">
            <MinPosition>-350000</MinPosition>
            <MaxPosition>350000</MaxPosition>
            <MaxDeviation>4.875</MaxDeviation>
            <TypicalDeviation>1.875</TypicalDeviation>
            <StepWidth>0.25</StepWidth>
            <PositionUnit>µm</PositionUnit>
            <SupportedUnits>µm|</SupportedUnits>
            <PositionRanges>
              <Range Unit="µm">
                <Minimum>-350000</Minimum>
                <Maximum>350000</Maximum>
              </Range>
            </PositionRanges>
            <MinMoveSpeed>0.001</MinMoveSpeed>
            <MaxMoveSpeed>25000</MaxMoveSpeed>
            <SpeedUnit>µm/s</SpeedUnit>
            <HasContinualSpeed>true</HasContinualSpeed>
            <HasContinualStartSpeed>false</HasContinualStartSpeed>
            <HasContinualAcceleration>true</HasContinualAcceleration>
            <MinContinualSpeed>0</MinContinualSpeed>
            <MaxContinualSpeed>25000</MaxContinualSpeed>
            <ContinualSpeedUnit>µm/s</ContinualSpeedUnit>
            <MinContinualAcceleration>0</MinContinualAcceleration>
            <MaxContinualAcceleration>500000</MaxContinualAcceleration>
            <ContinualAccelerationUnit>µm/s2</ContinualAccelerationUnit>
            <CoordinateDirection>1</CoordinateDirection>
            <HasLoadWork>false</HasLoadWork>
            <HasLowerSWLimit>true</HasLowerSWLimit>
            <HasUpperSWLimit>true</HasUpperSWLimit>
            <IsAutomaticCalibrationSupported>true</IsAutomaticCalibrationSupported>
            <IsManualCalibrationSupported>true</IsManualCalibrationSupported>
            <HasHandwheelDeactivation>true</HasHandwheelDeactivation>
          </StageAxis>
          <StageAxis Name="y-Axis" Id="MTBStageAxisY" UniqueName="YAxis" Model="" IsAvailable="true" IsBroken="false" IsBrokenReason="" Motorization="Motorized" IsEmitter="false" IsDetector="false" FirmwareDate="06/25/2019" FirmwareName="AQU_MasterControl" FirmwareVersion="02.706" SerialNumber="581673">
            <MinPosition>-350000</MinPosition>
            <MaxPosition>350000</MaxPosition>
            <MaxDeviation>4.875</MaxDeviation>
            <TypicalDeviation>1.875</TypicalDeviation>
            <StepWidth>0.25</StepWidth>
            <PositionUnit>µm</PositionUnit>
            <SupportedUnits>µm|</SupportedUnits>
            <PositionRanges>
              <Range Unit="µm">
                <Minimum>-350000</Minimum>
                <Maximum>350000</Maximum>
              </Range>
            </PositionRanges>
            <MinMoveSpeed>0.001</MinMoveSpeed>
            <MaxMoveSpeed>25000</MaxMoveSpeed>
            <SpeedUnit>µm/s</SpeedUnit>
            <HasContinualSpeed>true</HasContinualSpeed>
            <HasContinualStartSpeed>false</HasContinualStartSpeed>
            <HasContinualAcceleration>true</HasContinualAcceleration>
            <MinContinualSpeed>0</MinContinualSpeed>
            <MaxContinualSpeed>25000</MaxContinualSpeed>
            <ContinualSpeedUnit>µm/s</ContinualSpeedUnit>
            <MinContinualAcceleration>0</MinContinualAcceleration>
            <MaxContinualAcceleration>500000</MaxContinualAcceleration>
            <ContinualAccelerationUnit>µm/s2</ContinualAccelerationUnit>
            <CoordinateDirection>1</CoordinateDirection>
            <HasLoadWork>false</HasLoadWork>
            <HasLowerSWLimit>true</HasLowerSWLimit>
            <HasUpperSWLimit>true</HasUpperSWLimit>
            <IsAutomaticCalibrationSupported>true</IsAutomaticCalibrationSupported>
            <IsManualCalibrationSupported>true</IsManualCalibrationSupported>
            <HasHandwheelDeactivation>true</HasHandwheelDeactivation>
          </StageAxis>
        </StageAxes>
      </Device>
      <Device Id="MTBStageAxisX" Name="x-Axis" UniqueName="XAxis" Model="" IsAvailable="true" IsBroken="false" IsBrokenReason="" Motorization="Motorized" IsEmitter="false" IsDetector="false" FirmwareDate="06/25/2019" FirmwareName="AQU_MasterControl" FirmwareVersion="02.706" SerialNumber="581673">
        <MinPosition>-350000</MinPosition>
        <MaxPosition>350000</MaxPosition>
        <MaxDeviation>4.875</MaxDeviation>
        <TypicalDeviation>1.875</TypicalDeviation>
        <StepWidth>0.25</StepWidth>
        <PositionUnit>µm</PositionUnit>
        <SupportedUnits>µm|</SupportedUnits>
        <PositionRanges>
          <Range Unit="µm">
            <Minimum>-350000</Minimum>
            <Maximum>350000</Maximum>
          </Range>
        </PositionRanges>
        <MinMoveSpeed>0.001</MinMoveSpeed>
        <MaxMoveSpeed>25000</MaxMoveSpeed>
        <SpeedUnit>µm/s</SpeedUnit>
        <HasContinualSpeed>true</HasContinualSpeed>
        <HasContinualStartSpeed>false</HasContinualStartSpeed>
        <HasContinualAcceleration>true</HasContinualAcceleration>
        <MinContinualSpeed>0</MinContinualSpeed>
        <MaxContinualSpeed>25000</MaxContinualSpeed>
        <ContinualSpeedUnit>µm/s</ContinualSpeedUnit>
        <MinContinualAcceleration>0</MinContinualAcceleration>
        <MaxContinualAcceleration>500000</MaxContinualAcceleration>
        <ContinualAccelerationUnit>µm/s2</ContinualAccelerationUnit>
        <CoordinateDirection>1</CoordinateDirection>
        <HasLoadWork>false</HasLoadWork>
        <HasLowerSWLimit>true</HasLowerSWLimit>
        <HasUpperSWLimit>true</HasUpperSWLimit>
        <IsAutomaticCalibrationSupported>true</IsAutomaticCalibrationSupported>
        <IsManualCalibrationSupported>true</IsManualCalibrationSupported>
        <HasHandwheelDeactivation>true</HasHandwheelDeactivation>
      </Device>
      <Device Id="MTBStageAxisY" Name="y-Axis" UniqueName="YAxis" Model="" IsAvailable="true" IsBroken="false" IsBrokenReason="" Motorization="Motorized" IsEmitter="false" IsDetector="false" FirmwareDate="06/25/2019" FirmwareName="AQU_MasterControl" FirmwareVersion="02.706" SerialNumber="581673">
        <MinPosition>-350000</MinPosition>
        <MaxPosition>350000</MaxPosition>
        <MaxDeviation>4.875</MaxDeviation>
        <TypicalDeviation>1.875</TypicalDeviation>
        <StepWidth>0.25</StepWidth>
        <PositionUnit>µm</PositionUnit>
        <SupportedUnits>µm|</SupportedUnits>
        <PositionRanges>
          <Range Unit="µm">
            <Minimum>-350000</Minimum>
            <Maximum>350000</Maximum>
          </Range>
        </PositionRanges>
        <MinMoveSpeed>0.001</MinMoveSpeed>
        <MaxMoveSpeed>25000</MaxMoveSpeed>
        <SpeedUnit>µm/s</SpeedUnit>
        <HasContinualSpeed>true</HasContinualSpeed>
        <HasContinualStartSpeed>false</HasContinualStartSpeed>
        <HasContinualAcceleration>true</HasContinualAcceleration>
        <MinContinualSpeed>0</MinContinualSpeed>
        <MaxContinualSpeed>25000</MaxContinualSpeed>
        <ContinualSpeedUnit>µm/s</ContinualSpeedUnit>
        <MinContinualAcceleration>0</MinContinualAcceleration>
        <MaxContinualAcceleration>500000</MaxContinualAcceleration>
        <ContinualAccelerationUnit>µm/s2</ContinualAccelerationUnit>
        <CoordinateDirection>1</CoordinateDirection>
        <HasLoadWork>false</HasLoadWork>
        <HasLowerSWLimit>true</HasLowerSWLimit>
        <HasUpperSWLimit>true</HasUpperSWLimit>
        <IsAutomaticCalibrationSupported>true</IsAutomaticCalibrationSupported>
        <IsManualCalibrationSupported>true</IsManualCalibrationSupported>
        <HasHandwheelDeactivation>true</HasHandwheelDeactivation>
      </Device>
      <Device Id="MTBTLHalogenLamp" Name="TL LED" UniqueName="Aquila.TL_LEDLamp" Model="" IsAvailable="true" IsBroken="false" IsBrokenReason="" Motorization="Motorized" IsEmitter="true" IsDetector="false" FirmwareDate="06/25/2019" FirmwareName="AQU_MasterControl" FirmwareVersion="02.706" SerialNumber="581673">
        <MinPosition>0</MinPosition>
        <MaxPosition>100</MaxPosition>
        <MaxDeviation>0.048875855327468229</MaxDeviation>
        <TypicalDeviation>0.048875855327468229</TypicalDeviation>
        <StepWidth>0.097751710654936458</StepWidth>
        <PositionUnit>%</PositionUnit>
        <SupportedUnits>%|Volt|</SupportedUnits>
        <PositionRanges>
          <Range Unit="%">
            <Minimum>0</Minimum>
            <Maximum>100</Maximum>
          </Range>
          <Range Unit="Volt">
            <Minimum>0</Minimum>
            <Maximum>12.2</Maximum>
          </Range>
        </PositionRanges>
        <Has3200K>true</Has3200K>
        <HasOnOff>true</HasOnOff>
        <LampType>LED</LampType>
      </Device>
      <Device Id="MTBTLLampChanger" Name="TL Ext. Motorized Path Deflecting Mirror" UniqueName="Aquila.TL_LampMirror_mot" Model="" IsAvailable="true" IsBroken="false" IsBrokenReason="" Motorization="Motorized" IsEmitter="false" IsDetector="false" FirmwareDate="06/25/2019" FirmwareName="AQU_MasterControl" FirmwareVersion="02.706" SerialNumber="581673">
        <MinPosition>1</MinPosition>
        <MaxPosition>2</MaxPosition>
        <ChangerElements>
          <Mirror Name="left" Id="" UniqueName="Mirror.Left" Model="" IsMounted="true" Position="1" Type="Mirror">
            <SuccessorId>MTBLSMTPmt</SuccessorId>
          </Mirror>
          <Mirror Name="TL LED" Id="" UniqueName="Mirror.Right" Model="" IsMounted="true" Position="2" Type="Mirror">
            <SuccessorId>MTBTLHalogenLamp</SuccessorId>
          </Mirror>
        </ChangerElements>
      </Device>
      <Device Id="MTBTLShutter" Name="TL Motorized Shutter" UniqueName="Aquila.TL_Shutter_mot" Model="" IsAvailable="true" IsBroken="false" IsBrokenReason="" Motorization="Motorized" IsEmitter="false" IsDetector="false" FirmwareDate="06/25/2019" FirmwareName="AQU_MasterControl" FirmwareVersion="02.706" SerialNumber="581673">
        <MinPosition>1</MinPosition>
        <MaxPosition>2</MaxPosition>
        <ChangerElements>
          <ShutterState Name="Closed" Id="" UniqueName="Shutter.Closed" Model="" IsMounted="true" Position="1" Type="ShutterState">
            <IsOpen>false</IsOpen>
          </ShutterState>
          <ShutterState Name="Open" Id="" UniqueName="Shutter.Open" Model="" IsMounted="true" Position="2" Type="ShutterState">
            <IsOpen>true</IsOpen>
          </ShutterState>
        </ChangerElements>
      </Device>
      <Device Id="MTBFocusStabilizer" Name="Definite Focus" UniqueName="FocusStabilizer" Model="" IsAvailable="true" IsBroken="false" IsBrokenReason="" Motorization="Motorized" IsEmitter="false" IsDetector="false" FirmwareDate="03/09/2010" FirmwareName="PLX_FocusStabilizer" FirmwareVersion="01.008" SerialNumber="" />
      <Device Id="MTBLSM800HealthStatus" Name="LSM800 health status" UniqueName="LSM800.HealthStatus" Model="" IsAvailable="true" IsBroken="false" IsBrokenReason="" Motorization="Manual" IsEmitter="false" IsDetector="false" FirmwareDate="01/15/2015" FirmwareName="MotorControl" FirmwareVersion="01.007" SerialNumber="16-01_114678_0628" />
      <Device Id="MTBSensorLogging" Name="LSM800 Sensor Logging Handler" UniqueName="LSM800.SensorLoggingHandler" Model="" IsAvailable="true" IsBroken="false" IsBrokenReason="" Motorization="Manual" IsEmitter="false" IsDetector="false" FirmwareDate="01/15/2015" FirmwareName="MotorControl" FirmwareVersion="01.007" SerialNumber="16-01_114678_0628" />
      <Device Id="MTBLSM800LaserCoupling" Name="Lasers" UniqueName="LSM800.LaserCoupling" Model="" IsAvailable="true" IsBroken="false" IsBrokenReason="" Motorization="Motorized" IsEmitter="false" IsDetector="false" FirmwareDate="01/15/2015" FirmwareName="MotorControl" FirmwareVersion="01.007" SerialNumber="16-01_114678_0628" />
      <Device Id="MTBLSMMBS" Name="Main Beam Splitter" UniqueName="LSM800.NTEF.MBS" Model="" IsAvailable="true" IsBroken="false" IsBrokenReason="" Motorization="Motorized" IsEmitter="false" IsDetector="false" FirmwareDate="01/15/2015" FirmwareName="MotorControl" FirmwareVersion="01.007" SerialNumber="16-01_114678_0628">
        <MinPosition>1</MinPosition>
        <MaxPosition>1</MaxPosition>
        <ChangerElements>
          <SpectralInfluencer Name="MBS 405 + 488 + 561 + 640(T10/R90)" Id="" UniqueName="Beamsplitter.2076-903" Model="" IsMounted="true" Position="1" Type="SpectralInfluencer">
            <OrderNumber>400102-9600-000</OrderNumber>
            <Features>BS</Features>
            <BlockWavelengthAreas />
            <ReflectionWavelengthAreas>
              <WavelengthArea>
                <Low>399</Low>
                <High>410</High>
                <Efficiency>0.99</Efficiency>
              </WavelengthArea>
              <WavelengthArea>
                <Low>481</Low>
                <High>492</High>
                <Efficiency>0.99</Efficiency>
              </WavelengthArea>
              <WavelengthArea>
                <Low>558</Low>
                <High>564</High>
                <Efficiency>0.99</Efficiency>
              </WavelengthArea>
              <WavelengthArea>
                <Low>631</Low>
                <High>642</High>
                <Efficiency>0.9</Efficiency>
              </WavelengthArea>
            </ReflectionWavelengthAreas>
            <TransmissionWavelengthAreas>
              <WavelengthArea>
                <Low>420</Low>
                <High>471</High>
                <Efficiency>0.93</Efficiency>
              </WavelengthArea>
              <WavelengthArea>
                <Low>502</Low>
                <High>546</High>
                <Efficiency>0.93</Efficiency>
              </WavelengthArea>
              <WavelengthArea>
                <Low>575</Low>
                <High>618</High>
                <Efficiency>0.93</Efficiency>
              </WavelengthArea>
              <WavelengthArea>
                <Low>656</Low>
                <High>800</High>
                <Efficiency>0.93</Efficiency>
              </WavelengthArea>
              <WavelengthArea>
                <Low>631</Low>
                <High>642</High>
                <Efficiency>0.1</Efficiency>
              </WavelengthArea>
            </TransmissionWavelengthAreas>
          </SpectralInfluencer>
        </ChangerElements>
      </Device>
      <Device Id="MTBLSMSRModule" Name="LSM.SRModule" UniqueName="LSM.SRModule" Model="" IsAvailable="true" IsBroken="false" IsBrokenReason="" Motorization="Motorized" IsEmitter="false" IsDetector="false" FirmwareDate="10/28/2016" FirmwareName="META-HS" FirmwareVersion="01.060" SerialNumber="18-01_125315_00060" />
      <Device Id="MTBLSMSRModulHealthStatus" Name="Airyscan health status" UniqueName="LSMSRModul.HealthStatus" Model="" IsAvailable="true" IsBroken="false" IsBrokenReason="" Motorization="Manual" IsEmitter="false" IsDetector="false" FirmwareDate="10/28/2016" FirmwareName="META-HS" FirmwareVersion="01.060" SerialNumber="18-01_125315_00060" />
      <Device Id="MTBLSMSRPeltierOnOff" Name="Airyscan Peltier On/Off Switch" UniqueName="LSM800SR.Peltier.OnOffSwitch" Model="" IsAvailable="true" IsBroken="false" IsBrokenReason="" Motorization="Motorized" IsEmitter="false" IsDetector="false" FirmwareDate="12/15/2016" FirmwareName="SV-Peltier-HS" FirmwareVersion="01.127" SerialNumber="18-01_125898_0000">
        <MinPosition>1</MinPosition>
        <MaxPosition>2</MaxPosition>
        <ChangerElements>
          <ShutterState Name="Off" Id="" UniqueName="Off" Model="" IsMounted="true" Position="1" Type="ShutterState">
            <IsOpen>false</IsOpen>
          </ShutterState>
          <ShutterState Name="On" Id="" UniqueName="On" Model="" IsMounted="true" Position="2" Type="ShutterState">
            <IsOpen>true</IsOpen>
          </ShutterState>
        </ChangerElements>
      </Device>
      <Device Id="MTBLSMSRPeltierTargetTemp" Name="Airyscan Peltier Target Temperature" UniqueName="LSM800SR.Peltier.TargetTemp" Model="" IsAvailable="true" IsBroken="false" IsBrokenReason="" Motorization="Motorized" IsEmitter="false" IsDetector="false" FirmwareDate="12/15/2016" FirmwareName="SV-Peltier-HS" FirmwareVersion="01.127" SerialNumber="18-01_125898_0000">
        <MinPosition>0</MinPosition>
        <MaxPosition>150</MaxPosition>
        <MaxDeviation>0.05</MaxDeviation>
        <TypicalDeviation>0.05</TypicalDeviation>
        <StepWidth>0.1</StepWidth>
        <PositionUnit>°C</PositionUnit>
        <SupportedUnits>°C|</SupportedUnits>
        <PositionRanges>
          <Range Unit="°C">
            <Minimum>0</Minimum>
            <Maximum>150</Maximum>
          </Range>
        </PositionRanges>
      </Device>
      <Device Id="MTBHXP120Shutter" Name="HXP 120 V Shutter" UniqueName="HXP120V.Shutter" Model="" IsAvailable="true" IsBroken="false" IsBrokenReason="" Motorization="Motorized" IsEmitter="false" IsDetector="false" FirmwareDate="05/29/2013" FirmwareName="LEJ_Motorst HXP120 V" FirmwareVersion="01.210" SerialNumber="">
        <MinPosition>1</MinPosition>
        <MaxPosition>2</MaxPosition>
        <ChangerElements>
          <ShutterState Name="Closed" Id="" UniqueName="Shutter.Closed" Model="" IsMounted="true" Position="1" Type="ShutterState">
            <IsOpen>false</IsOpen>
          </ShutterState>
          <ShutterState Name="Open" Id="" UniqueName="Shutter.Open" Model="" IsMounted="true" Position="2" Type="ShutterState">
            <IsOpen>true</IsOpen>
          </ShutterState>
        </ChangerElements>
      </Device>
      <Device Id="MTBHXPLamp" Name="HXP 120 V" UniqueName="Lamp.HXP120V" Model="" IsAvailable="true" IsBroken="false" IsBrokenReason="" Motorization="Motorized" IsEmitter="true" IsDetector="false" FirmwareDate="05/29/2013" FirmwareName="LEJ_Motorst HXP120 V" FirmwareVersion="01.210" SerialNumber="">
        <MinPosition>1</MinPosition>
        <MaxPosition>100</MaxPosition>
        <MaxDeviation>2.6052631578947367</MaxDeviation>
        <TypicalDeviation>2.6052631578947367</TypicalDeviation>
        <StepWidth>5.2105263157894735</StepWidth>
        <PositionUnit>%</PositionUnit>
        <SupportedUnits>%|</SupportedUnits>
        <PositionRanges>
          <Range Unit="%">
            <Minimum>1</Minimum>
            <Maximum>100</Maximum>
          </Range>
        </PositionRanges>
        <Has3200K>false</Has3200K>
        <HasOnOff>false</HasOnOff>
        <LampType>ShortArc</LampType>
      </Device>
      <Device Id="MTBLSMLaserPort" Name="LM800.LaserPort" UniqueName="LM800.LaserPort" Model="" IsAvailable="true" IsBroken="false" IsBrokenReason="" Motorization="Motorized" IsEmitter="false" IsDetector="false" FirmwareDate="11/15/2018" FirmwareName="LaserInterface800" FirmwareVersion="03.423" SerialNumber="7767-02-19-1239" MaxVisibleLines="4">
        <Lines />
      </Device>
      <Device Id="MTBLM800LaserOnOff1" Name="LM LM800 Laserslot 1 On/Off" UniqueName="LM800.LaserOnOffCanSwitch1" Model="" IsAvailable="true" IsBroken="false" IsBrokenReason="" Motorization="Motorized" IsEmitter="false" IsDetector="false" FirmwareDate="11/15/2018" FirmwareName="LaserInterface800" FirmwareVersion="03.423" SerialNumber="7767-02-19-1239">
        <MinPosition>1</MinPosition>
        <MaxPosition>2</MaxPosition>
        <ChangerElements>
          <ShutterState Name="Laser.Off" Id="" UniqueName="Laser.Off" Model="" IsMounted="true" Position="1" Type="ShutterState">
            <IsOpen>false</IsOpen>
          </ShutterState>
          <ShutterState Name="Laser.On" Id="" UniqueName="Laser.On" Model="" IsMounted="true" Position="2" Type="ShutterState">
            <IsOpen>true</IsOpen>
          </ShutterState>
        </ChangerElements>
      </Device>
      <Device Id="MTBLM800LaserOnOff2" Name="LM LM800 Laserslot 2 On/Off" UniqueName="LM800.LaserOnOffCanSwitch2" Model="" IsAvailable="true" IsBroken="false" IsBrokenReason="" Motorization="Motorized" IsEmitter="false" IsDetector="false" FirmwareDate="11/15/2018" FirmwareName="LaserInterface800" FirmwareVersion="03.423" SerialNumber="7767-02-19-1239">
        <MinPosition>1</MinPosition>
        <MaxPosition>2</MaxPosition>
        <ChangerElements>
          <ShutterState Name="Laser.Off" Id="" UniqueName="Laser.Off" Model="" IsMounted="true" Position="1" Type="ShutterState">
            <IsOpen>false</IsOpen>
          </ShutterState>
          <ShutterState Name="Laser.On" Id="" UniqueName="Laser.On" Model="" IsMounted="true" Position="2" Type="ShutterState">
            <IsOpen>true</IsOpen>
          </ShutterState>
        </ChangerElements>
      </Device>
      <Device Id="MTBLM800LaserOnOff3" Name="LM LM800 Laserslot 3 On/Off" UniqueName="LM800.LaserOnOffCanSwitch3" Model="" IsAvailable="true" IsBroken="false" IsBrokenReason="" Motorization="Motorized" IsEmitter="false" IsDetector="false" FirmwareDate="11/15/2018" FirmwareName="LaserInterface800" FirmwareVersion="03.423" SerialNumber="7767-02-19-1239">
        <MinPosition>1</MinPosition>
        <MaxPosition>2</MaxPosition>
        <ChangerElements>
          <ShutterState Name="Laser.Off" Id="" UniqueName="Laser.Off" Model="" IsMounted="true" Position="1" Type="ShutterState">
            <IsOpen>false</IsOpen>
          </ShutterState>
          <ShutterState Name="Laser.On" Id="" UniqueName="Laser.On" Model="" IsMounted="true" Position="2" Type="ShutterState">
            <IsOpen>true</IsOpen>
          </ShutterState>
        </ChangerElements>
      </Device>
      <Device Id="MTBLM800LaserOnOff4" Name="LM LM800 Laserslot 4 On/Off" UniqueName="LM800.LaserOnOffCanSwitch4" Model="" IsAvailable="true" IsBroken="false" IsBrokenReason="" Motorization="Motorized" IsEmitter="false" IsDetector="false" FirmwareDate="11/15/2018" FirmwareName="LaserInterface800" FirmwareVersion="03.423" SerialNumber="7767-02-19-1239">
        <MinPosition>1</MinPosition>
        <MaxPosition>2</MaxPosition>
        <ChangerElements>
          <ShutterState Name="Laser.Off" Id="" UniqueName="Laser.Off" Model="" IsMounted="true" Position="1" Type="ShutterState">
            <IsOpen>false</IsOpen>
          </ShutterState>
          <ShutterState Name="Laser.On" Id="" UniqueName="Laser.On" Model="" IsMounted="true" Position="2" Type="ShutterState">
            <IsOpen>true</IsOpen>
          </ShutterState>
        </ChangerElements>
      </Device>
      <Device Id="MTBCamera_MTBSideportChanger_Right.Axiocam506m" Name="Axiocam 506" UniqueName="Axiocam506m_S986" Model="Axiocam506m" IsAvailable="true" IsBroken="false" IsBrokenReason="" Motorization="Motorized" IsEmitter="false" IsDetector="true" IsVisibleInGUI="true" NeedsExperimentStateChange="false" />
      <Device Id="SoftwareAutofocus" Name="SoftwareAutofocus" UniqueName="SoftwareAutofocus" Model="" IsAvailable="true" IsBroken="false" IsBrokenReason="" Motorization="Motorized" IsEmitter="false" IsDetector="false" />
      <Device Id="Autofocus" Name="Autofocus" UniqueName="Autofocus" Model="" IsAvailable="true" IsBroken="false" IsBrokenReason="" Motorization="Motorized" IsEmitter="false" IsDetector="false" />
      <Device Id="Incubation" Name="Incubation" UniqueName="Incubation" Model="" IsAvailable="true" IsBroken="false" IsBrokenReason="" Motorization="Motorized" IsEmitter="false" IsDetector="false" />
      <Device Id="IOCard" Name="IOCard" UniqueName="IOCard" Model="" IsAvailable="true" IsBroken="false" IsBrokenReason="" Motorization="Motorized" IsEmitter="false" IsDetector="false">
        <DigitalInLabels />
        <DigitalOutLabels />
        <AnalogInLabels />
        <AnalogOutLabels />
        <AnalogOutMinimums />
        <AnalogOutMaximums />
      </Device>
      <Device Id="MTBScanheadAdapter_Left" Name="1x Scanhead Adapter (LiMi)" UniqueName="ScanheadAdapter.1x" Model="" IsAvailable="true" IsBroken="false" IsBrokenReason="" Motorization="None" IsEmitter="false" IsDetector="false" FirmwareDate="06/25/2019" FirmwareName="AQU_MasterControl" FirmwareVersion="02.706" SerialNumber="581673">
        <Magnification>1</Magnification>
        <TotalAperture>0</TotalAperture>
        <CameraId />
        <FocalLength>164.5</FocalLength>
      </Device>
      <Device Id="MTBLSMCollimatingLens" Name="Pinhole Collimating Lens" UniqueName="MTBLSMCollimatingLens" Model="" IsAvailable="true" IsBroken="false" IsBrokenReason="" Motorization="None" IsEmitter="false" IsDetector="false" FocalLength="18" />
      <Device Id="MTBLSM800ScannerDevice" Name="MTBLSM800ScannerDevice" UniqueName="MTBLSM800ScannerDevice" Model="" IsAvailable="true" IsBroken="false" IsBrokenReason="" Motorization="None" IsEmitter="false" IsDetector="false" ScannerXAxisId="MTBLSMScannerX" ScannerYAxisId="MTBLSMScannerY" FocalLength="52.5" ImageFlip="ExchangeXY" />
      <Device Id="MTBLSMDetectorLine1" Name="GaAsP-Pmt1" UniqueName="MTBLSMDetectorLine1" Model="" IsAvailable="true" IsBroken="false" IsBrokenReason="" Motorization="Motorized" IsEmitter="true" IsDetector="true" MinDigGain="0.25" MaxDigGain="15" MinInputHVValue="500" MaxInputHVValue="900" HasOffValue="true" HasDigitalAmplifier="true" OffValue="0" OutputChannelCount="1" InputChannelCount="0" HasOverloadDetection="true" DigiGainFactorLambda="1" DigiGainFactorChannel="1" NumberInDetectorGroup="1" PipelineDelay="2" EnableHvSwitchId="LSM800.HvOnOffSwitch" MaximumPhotonCountingFrequency="0" DetectorType="Unknown" MinimumPixelTimeMicroSecs="0">
        <DetectorUsage>SingleChannel</DetectorUsage>
        <DetectorTechnology>GaAsP</DetectorTechnology>
        <DetectorFeatures>Integration</DetectorFeatures>
      </Device>
      <Device Id="MTBLSMDetectorLine2" Name="GaAsP-Pmt2" UniqueName="MTBLSMDetectorLine2" Model="" IsAvailable="true" IsBroken="false" IsBrokenReason="" Motorization="Motorized" IsEmitter="true" IsDetector="true" MinDigGain="0.25" MaxDigGain="15" MinInputHVValue="500" MaxInputHVValue="900" HasOffValue="true" HasDigitalAmplifier="true" OffValue="0" OutputChannelCount="1" InputChannelCount="0" HasOverloadDetection="true" DigiGainFactorLambda="1" DigiGainFactorChannel="1" NumberInDetectorGroup="2" PipelineDelay="2" EnableHvSwitchId="LSM800.HvOnOffSwitch" MaximumPhotonCountingFrequency="0" DetectorType="Unknown" MinimumPixelTimeMicroSecs="0">
        <DetectorUsage>SingleChannel</DetectorUsage>
        <DetectorTechnology>GaAsP</DetectorTechnology>
        <DetectorFeatures>Integration</DetectorFeatures>
      </Device>
      <Device Id="MTBLSMReadbackDetectorX" Name="" UniqueName="MTBLSMReadbackDetectorX" Model="" IsAvailable="true" IsBroken="false" IsBrokenReason="" Motorization="Motorized" IsEmitter="true" IsDetector="true" MinDigGain="0" MaxDigGain="0" MinInputHVValue="0" MaxInputHVValue="0" HasOffValue="false" HasDigitalAmplifier="false" OffValue="0" OutputChannelCount="0" InputChannelCount="0" HasOverloadDetection="false" DigiGainFactorLambda="0" DigiGainFactorChannel="0" NumberInDetectorGroup="0" PipelineDelay="4" MaximumPhotonCountingFrequency="0" MinimumPixelTimeMicroSecs="0">
        <DetectorUsage>Unknown</DetectorUsage>
        <DetectorTechnology>Unknown</DetectorTechnology>
        <DetectorFeatures>None</DetectorFeatures>
      </Device>
      <Device Id="MTBLSMReadbackDetectorY" Name="" UniqueName="MTBLSMReadbackDetectorY" Model="" IsAvailable="true" IsBroken="false" IsBrokenReason="" Motorization="Motorized" IsEmitter="true" IsDetector="true" MinDigGain="0" MaxDigGain="0" MinInputHVValue="0" MaxInputHVValue="0" HasOffValue="false" HasDigitalAmplifier="false" OffValue="0" OutputChannelCount="0" InputChannelCount="0" HasOverloadDetection="false" DigiGainFactorLambda="0" DigiGainFactorChannel="0" NumberInDetectorGroup="0" PipelineDelay="4" MaximumPhotonCountingFrequency="0" MinimumPixelTimeMicroSecs="0">
        <DetectorUsage>Unknown</DetectorUsage>
        <DetectorTechnology>Unknown</DetectorTechnology>
        <DetectorFeatures>None</DetectorFeatures>
      </Device>
      <Device Id="MTBLSMScannerX" Name="LSM800.ScannerX" UniqueName="MTBLSMScannerX" Model="" IsAvailable="true" IsBroken="false" IsBrokenReason="" Motorization="Motorized" IsEmitter="false" IsDetector="false" ReadBackDetectorID="MTBLSMReadbackDetectorX">
        <LogicalScannerAxis>Y</LogicalScannerAxis>
        <PhysicalScannerAxis>X</PhysicalScannerAxis>
        <ReadBackSignalFactor>1</ReadBackSignalFactor>
        <ReadBackSignalOffset>0</ReadBackSignalOffset>
        <ParkPosition>0</ParkPosition>
        <AmplitudeAtZoom1>0.3365715632</AmplitudeAtZoom1>
        <ScanFieldAtZoom1>0.006389,0.006389</ScanFieldAtZoom1>
        <ErrorDigiPotId>YngErrorX</ErrorDigiPotId>
        <GainDigiPotId>YngGainX</GainDigiPotId>
        <OffsetDigiPotId>YngOffsetX</OffsetDigiPotId>
        <PositionDigiPotId>YngPositionX</PositionDigiPotId>
        <VelocityDigiPotId>YngVelocityX</VelocityDigiPotId>
        <PixelDelaySynthesis>1.5</PixelDelaySynthesis>
        <PixelDelayReadback>0</PixelDelayReadback>
      </Device>
      <Device Id="MTBLSMScannerY" Name="LSM800.ScannerY" UniqueName="MTBLSMScannerY" Model="" IsAvailable="true" IsBroken="false" IsBrokenReason="" Motorization="Motorized" IsEmitter="false" IsDetector="false" ReadBackDetectorID="MTBLSMReadbackDetectorY">
        <LogicalScannerAxis>X</LogicalScannerAxis>
        <PhysicalScannerAxis>Y</PhysicalScannerAxis>
        <ReadBackSignalFactor>1</ReadBackSignalFactor>
        <ReadBackSignalOffset>0</ReadBackSignalOffset>
        <ParkPosition>0</ParkPosition>
        <AmplitudeAtZoom1>0.3365715632</AmplitudeAtZoom1>
        <ScanFieldAtZoom1>0.006389,0.006389</ScanFieldAtZoom1>
        <ErrorDigiPotId>YngErrorY</ErrorDigiPotId>
        <GainDigiPotId>YngGainY</GainDigiPotId>
        <OffsetDigiPotId>YngOffsetY</OffsetDigiPotId>
        <PositionDigiPotId>YngPositionY</PositionDigiPotId>
        <VelocityDigiPotId>YngVelocityY</VelocityDigiPotId>
        <PixelDelaySynthesis>1.5</PixelDelaySynthesis>
        <PixelDelayReadback>0</PixelDelayReadback>
      </Device>
      <Device Id="MTBLSMScannerZ" Name="LSM800.ScannerZ" UniqueName="MTBLSMScannerZ" Model="" IsAvailable="true" IsBroken="false" IsBrokenReason="" Motorization="Motorized" IsEmitter="false" IsDetector="false" ReadBackDetectorID="">
        <LogicalScannerAxis>None</LogicalScannerAxis>
        <PhysicalScannerAxis>None</PhysicalScannerAxis>
        <ReadBackSignalFactor>1</ReadBackSignalFactor>
        <ReadBackSignalOffset>0</ReadBackSignalOffset>
        <ParkPosition>0</ParkPosition>
        <AmplitudeAtZoom1>0</AmplitudeAtZoom1>
        <ScanFieldAtZoom1>0.006389,0.006389</ScanFieldAtZoom1>
        <ErrorDigiPotId />
        <GainDigiPotId />
        <OffsetDigiPotId />
        <PositionDigiPotId />
        <VelocityDigiPotId />
        <PixelDelaySynthesis>0</PixelDelaySynthesis>
        <PixelDelayReadback>0</PixelDelayReadback>
      </Device>
      <Device Id="MTBLSMPinholeXAxis" Name="LSM800 Pinhole X Axis" UniqueName="LSM800.Pinhole.XAxis" Model="" IsAvailable="true" IsBroken="false" IsBrokenReason="" Motorization="Motorized" IsEmitter="false" IsDetector="false" FirmwareDate="01/15/2015" FirmwareName="MotorControl" FirmwareVersion="01.007" SerialNumber="16-01_114678_0628">
        <MinPosition>0</MinPosition>
        <MaxPosition>100</MaxPosition>
        <MaxDeviation>0.17421602787456447</MaxDeviation>
        <TypicalDeviation>0.17421602787456447</TypicalDeviation>
        <StepWidth>0.34843205574912894</StepWidth>
        <PositionUnit>%</PositionUnit>
        <SupportedUnits>%|Steps|</SupportedUnits>
        <PositionRanges>
          <Range Unit="%">
            <Minimum>0</Minimum>
            <Maximum>100</Maximum>
          </Range>
          <Range Unit="Steps">
            <Minimum>1</Minimum>
            <Maximum>288</Maximum>
          </Range>
        </PositionRanges>
        <MinMoveSpeed>1</MinMoveSpeed>
        <MaxMoveSpeed>1</MaxMoveSpeed>
        <SpeedUnit />
      </Device>
      <Device Id="MTBLSMPinholeYAxis" Name="LSM800 Pinhole Y Axis" UniqueName="LSM800.Pinhole.YAxis" Model="" IsAvailable="true" IsBroken="false" IsBrokenReason="" Motorization="Motorized" IsEmitter="false" IsDetector="false" FirmwareDate="01/15/2015" FirmwareName="MotorControl" FirmwareVersion="01.007" SerialNumber="16-01_114678_0628">
        <MinPosition>0</MinPosition>
        <MaxPosition>100</MaxPosition>
        <MaxDeviation>0.17421602787456447</MaxDeviation>
        <TypicalDeviation>0.17421602787456447</TypicalDeviation>
        <StepWidth>0.34843205574912894</StepWidth>
        <PositionUnit>%</PositionUnit>
        <SupportedUnits>%|Steps|</SupportedUnits>
        <PositionRanges>
          <Range Unit="%">
            <Minimum>0</Minimum>
            <Maximum>100</Maximum>
          </Range>
          <Range Unit="Steps">
            <Minimum>1</Minimum>
            <Maximum>288</Maximum>
          </Range>
        </PositionRanges>
        <MinMoveSpeed>1</MinMoveSpeed>
        <MaxMoveSpeed>1</MaxMoveSpeed>
        <SpeedUnit />
      </Device>
      <Device Id="MTBLSMEF2" Name="8x Motorized Emission Filterwheel 2" UniqueName="LSM800.NTEF.EF2" Model="" IsAvailable="true" IsBroken="false" IsBrokenReason="" Motorization="Motorized" IsEmitter="false" IsDetector="false" FirmwareDate="01/15/2015" FirmwareName="MotorControl" FirmwareVersion="01.007" SerialNumber="16-01_114678_0852">
        <MinPosition>1</MinPosition>
        <MaxPosition>8</MaxPosition>
        <ChangerElements>
          <ChangerElement Name="No Emission Filter" Id="" UniqueName="EmissionFilter.none" Model="" IsMounted="true" Position="1" Type="None" />
          <SpectralInfluencer Name="LBF 640" Id="" UniqueName="EmissionFilter.000000-2090-299" Model="" IsMounted="true" Position="2" Type="SpectralInfluencer">
            <OrderNumber>000000-2090-299</OrderNumber>
            <Features>Em</Features>
            <BlockWavelengthAreas>
              <WavelengthArea>
                <Low>630</Low>
                <High>644</High>
                <Efficiency>1E-05</Efficiency>
              </WavelengthArea>
            </BlockWavelengthAreas>
            <ReflectionWavelengthAreas />
            <TransmissionWavelengthAreas>
              <WavelengthArea>
                <Low>410</Low>
                <High>617</High>
                <Efficiency>0.93</Efficiency>
              </WavelengthArea>
              <WavelengthArea>
                <Low>656</Low>
                <High>750</High>
                <Efficiency>0.93</Efficiency>
              </WavelengthArea>
            </TransmissionWavelengthAreas>
          </SpectralInfluencer>
          <SpectralInfluencer Name="LP 575" Id="" UniqueName="EmissionFilter.000000-2090-294" Model="" IsMounted="true" Position="3" Type="SpectralInfluencer">
            <OrderNumber>000000-2090-294</OrderNumber>
            <Features>Em</Features>
            <BlockWavelengthAreas>
              <WavelengthArea>
                <Low>410</Low>
                <High>565</High>
                <Efficiency>1E-05</Efficiency>
              </WavelengthArea>
            </BlockWavelengthAreas>
            <ReflectionWavelengthAreas />
            <TransmissionWavelengthAreas>
              <WavelengthArea>
                <Low>576</Low>
                <High>750</High>
                <Efficiency>0.93</Efficiency>
              </WavelengthArea>
            </TransmissionWavelengthAreas>
          </SpectralInfluencer>
          <SpectralInfluencer Name="LP 655" Id="" UniqueName="EmissionFilter.000000-2090-295" Model="" IsMounted="true" Position="4" Type="SpectralInfluencer">
            <OrderNumber>000000-2090-295</OrderNumber>
            <Features>Em</Features>
            <BlockWavelengthAreas>
              <WavelengthArea>
                <Low>395</Low>
                <High>643</High>
                <Efficiency>1E-05</Efficiency>
              </WavelengthArea>
            </BlockWavelengthAreas>
            <ReflectionWavelengthAreas />
            <TransmissionWavelengthAreas>
              <WavelengthArea>
                <Low>656</Low>
                <High>750</High>
                <Efficiency>0.93</Efficiency>
              </WavelengthArea>
            </TransmissionWavelengthAreas>
          </SpectralInfluencer>
          <SpectralInfluencer Name="SP 620" Id="" UniqueName="EmissionFilter.000000-2090-298" Model="" IsMounted="true" Position="5" Type="SpectralInfluencer">
            <OrderNumber>000000-2090-298</OrderNumber>
            <Features>Em</Features>
            <BlockWavelengthAreas>
              <WavelengthArea>
                <Low>630</Low>
                <High>750</High>
                <Efficiency>1E-05</Efficiency>
              </WavelengthArea>
            </BlockWavelengthAreas>
            <ReflectionWavelengthAreas />
            <TransmissionWavelengthAreas>
              <WavelengthArea>
                <Low>410</Low>
                <High>617</High>
                <Efficiency>0.93</Efficiency>
              </WavelengthArea>
            </TransmissionWavelengthAreas>
          </SpectralInfluencer>
          <ChangerElement Name="No Emission Filter" Id="" UniqueName="EmissionFilter.none" Model="" IsMounted="true" Position="6" Type="None" />
          <ChangerElement Name="No Emission Filter" Id="" UniqueName="EmissionFilter.none" Model="" IsMounted="true" Position="7" Type="None" />
          <ChangerElement Name="No Emission Filter" Id="" UniqueName="EmissionFilter.none" Model="" IsMounted="true" Position="8" Type="None" />
        </ChangerElements>
      </Device>
      <Device Id="MTBLSMEF3" Name="Emission Filterwheel 3" UniqueName="LSM800.NTEF.EF3" Model="" IsAvailable="true" IsBroken="false" IsBrokenReason="" Motorization="Manual" IsEmitter="false" IsDetector="false" FirmwareDate="01/15/2015" FirmwareName="MotorControl" FirmwareVersion="01.007" SerialNumber="16-01_114678_0847">
        <MinPosition>1</MinPosition>
        <MaxPosition>1</MaxPosition>
        <ChangerElements>
          <SpectralInfluencer Name="LBF 640" Id="" UniqueName="EmissionFilter.000000-2090-299" Model="" IsMounted="true" Position="1" Type="SpectralInfluencer">
            <OrderNumber>000000-2090-299</OrderNumber>
            <Features>Em</Features>
            <BlockWavelengthAreas>
              <WavelengthArea>
                <Low>630</Low>
                <High>644</High>
                <Efficiency>1E-05</Efficiency>
              </WavelengthArea>
            </BlockWavelengthAreas>
            <ReflectionWavelengthAreas />
            <TransmissionWavelengthAreas>
              <WavelengthArea>
                <Low>410</Low>
                <High>617</High>
                <Efficiency>0.93</Efficiency>
              </WavelengthArea>
              <WavelengthArea>
                <Low>656</Low>
                <High>750</High>
                <Efficiency>0.93</Efficiency>
              </WavelengthArea>
            </TransmissionWavelengthAreas>
          </SpectralInfluencer>
        </ChangerElements>
      </Device>
      <Device Id="MTBLSMEF1" Name="8x Motorized Emission Filterwheel 1" UniqueName="LSM800.NTEF.EF1" Model="" IsAvailable="true" IsBroken="false" IsBrokenReason="" Motorization="Motorized" IsEmitter="false" IsDetector="false" FirmwareDate="01/15/2015" FirmwareName="MotorControl" FirmwareVersion="01.007" SerialNumber="16-01_114678_693">
        <MinPosition>1</MinPosition>
        <MaxPosition>8</MaxPosition>
        <ChangerElements>
          <ChangerElement Name="No Emission Filter" Id="" UniqueName="EmissionFilter.none" Model="" IsMounted="true" Position="1" Type="None" />
          <SpectralInfluencer Name="SP 470" Id="" UniqueName="EmissionFilter.000000-2090-296" Model="" IsMounted="true" Position="2" Type="SpectralInfluencer">
            <OrderNumber>000000-2090-296</OrderNumber>
            <Features>Em</Features>
            <BlockWavelengthAreas>
              <WavelengthArea>
                <Low>480</Low>
                <High>750</High>
                <Efficiency>1E-05</Efficiency>
              </WavelengthArea>
            </BlockWavelengthAreas>
            <ReflectionWavelengthAreas />
            <TransmissionWavelengthAreas>
              <WavelengthArea>
                <Low>410</Low>
                <High>470</High>
                <Efficiency>0.93</Efficiency>
              </WavelengthArea>
            </TransmissionWavelengthAreas>
          </SpectralInfluencer>
          <SpectralInfluencer Name="SP 545" Id="" UniqueName="EmissionFilter.000000-2090-297" Model="" IsMounted="true" Position="3" Type="SpectralInfluencer">
            <OrderNumber>000000-2090-297</OrderNumber>
            <Features>Em</Features>
            <BlockWavelengthAreas>
              <WavelengthArea>
                <Low>557</Low>
                <High>750</High>
                <Efficiency>1E-05</Efficiency>
              </WavelengthArea>
            </BlockWavelengthAreas>
            <ReflectionWavelengthAreas />
            <TransmissionWavelengthAreas>
              <WavelengthArea>
                <Low>410</Low>
                <High>546</High>
                <Efficiency>0.93</Efficiency>
              </WavelengthArea>
            </TransmissionWavelengthAreas>
          </SpectralInfluencer>
          <SpectralInfluencer Name="SP 620" Id="" UniqueName="EmissionFilter.000000-2090-298" Model="" IsMounted="true" Position="4" Type="SpectralInfluencer">
            <OrderNumber>000000-2090-298</OrderNumber>
            <Features>Em</Features>
            <BlockWavelengthAreas>
              <WavelengthArea>
                <Low>630</Low>
                <High>750</High>
                <Efficiency>1E-05</Efficiency>
              </WavelengthArea>
            </BlockWavelengthAreas>
            <ReflectionWavelengthAreas />
            <TransmissionWavelengthAreas>
              <WavelengthArea>
                <Low>410</Low>
                <High>617</High>
                <Efficiency>0.93</Efficiency>
              </WavelengthArea>
            </TransmissionWavelengthAreas>
          </SpectralInfluencer>
          <ChangerElement Name="No Emission Filter" Id="" UniqueName="EmissionFilter.none" Model="" IsMounted="true" Position="5" Type="None" />
          <ChangerElement Name="No Emission Filter" Id="" UniqueName="EmissionFilter.none" Model="" IsMounted="true" Position="6" Type="None" />
          <ChangerElement Name="No Emission Filter" Id="" UniqueName="EmissionFilter.none" Model="" IsMounted="true" Position="7" Type="None" />
          <ChangerElement Name="No Emission Filter" Id="" UniqueName="EmissionFilter.none" Model="" IsMounted="true" Position="8" Type="None" />
        </ChangerElements>
      </Device>
      <Device Id="MTBLSMPinholeDiameter" Name="LSM800 Pinhole Diameter" UniqueName="LSM800.Pinhole.Diameter" Model="" IsAvailable="true" IsBroken="false" IsBrokenReason="" Motorization="Motorized" IsEmitter="false" IsDetector="false" FirmwareDate="01/15/2015" FirmwareName="MotorControl" FirmwareVersion="01.007" SerialNumber="16-01_114678_693" FocalLength="80">
        <MinPosition>0</MinPosition>
        <MaxPosition>460</MaxPosition>
        <MaxDeviation>1.0619626309205759</MaxDeviation>
        <TypicalDeviation>1.0619626309205759</TypicalDeviation>
        <StepWidth>2.1239252618411517</StepWidth>
        <PositionUnit>µm</PositionUnit>
        <SupportedUnits>%|µm|Steps|</SupportedUnits>
        <PositionRanges>
          <Range Unit="%">
            <Minimum>0</Minimum>
            <Maximum>100</Maximum>
          </Range>
          <Range Unit="µm">
            <Minimum>0</Minimum>
            <Maximum>460</Maximum>
          </Range>
          <Range Unit="Steps">
            <Minimum>1</Minimum>
            <Maximum>460</Maximum>
          </Range>
        </PositionRanges>
        <MinMoveSpeed>1</MinMoveSpeed>
        <MaxMoveSpeed>1</MaxMoveSpeed>
        <SpeedUnit />
      </Device>
      <Device Id="MTBLSMPinholeSR" Name="Airyscan Pinhole" UniqueName="MTBLSMPinholeSR" Model="" IsAvailable="true" IsBroken="false" IsBrokenReason="" Motorization="None" IsEmitter="false" IsDetector="false" XAxisId="MTBLSMPinholeSRXAxis" YAxisId="MTBLSMPinholeSRYAxis" FocalLength="157" AiryScanMagnificationAt1XObjective="13.291005291005293" />
      <Device Id="MTBLSMPinholeSRXAxis" Name="LSM800 Airyscan Pinhole X Axis" UniqueName="LSM800.SR.XAxis" Model="" IsAvailable="true" IsBroken="false" IsBrokenReason="" Motorization="Motorized" IsEmitter="false" IsDetector="false" FirmwareDate="01/15/2015" FirmwareName="MotorControl" FirmwareVersion="01.007" SerialNumber="15-12_114678_717">
        <MinPosition>0</MinPosition>
        <MaxPosition>100</MaxPosition>
        <MaxDeviation>0.086956521739130432</MaxDeviation>
        <TypicalDeviation>0.086956521739130432</TypicalDeviation>
        <StepWidth>0.17391304347826086</StepWidth>
        <PositionUnit>%</PositionUnit>
        <SupportedUnits>%|Steps|</SupportedUnits>
        <PositionRanges>
          <Range Unit="%">
            <Minimum>0</Minimum>
            <Maximum>100</Maximum>
          </Range>
          <Range Unit="Steps">
            <Minimum>1</Minimum>
            <Maximum>528</Maximum>
          </Range>
        </PositionRanges>
        <MinMoveSpeed>1</MinMoveSpeed>
        <MaxMoveSpeed>1</MaxMoveSpeed>
        <SpeedUnit />
      </Device>
      <Device Id="MTBLSMPinholeSRYAxis" Name="LSM800 Airyscan Pinhole Y Axis" UniqueName="LSM800.SR.YAxis" Model="" IsAvailable="true" IsBroken="false" IsBrokenReason="" Motorization="Motorized" IsEmitter="false" IsDetector="false" FirmwareDate="01/15/2015" FirmwareName="MotorControl" FirmwareVersion="01.007" SerialNumber="15-12_114678_717">
        <MinPosition>0</MinPosition>
        <MaxPosition>100</MaxPosition>
        <MaxDeviation>0.086956521739130432</MaxDeviation>
        <TypicalDeviation>0.086956521739130432</TypicalDeviation>
        <StepWidth>0.17391304347826086</StepWidth>
        <PositionUnit>%</PositionUnit>
        <SupportedUnits>%|Steps|</SupportedUnits>
        <PositionRanges>
          <Range Unit="%">
            <Minimum>0</Minimum>
            <Maximum>100</Maximum>
          </Range>
          <Range Unit="Steps">
            <Minimum>1</Minimum>
            <Maximum>528</Maximum>
          </Range>
        </PositionRanges>
        <MinMoveSpeed>1</MinMoveSpeed>
        <MaxMoveSpeed>1</MaxMoveSpeed>
        <SpeedUnit />
      </Device>
      <Device Id="MTBLSMSRMetaDetector" Name="Airyscan" UniqueName="MTBLSMSRMetaDetector" Model="" IsAvailable="true" IsBroken="false" IsBrokenReason="" Motorization="Motorized" IsEmitter="true" IsDetector="true" MinDigGain="0.3" MaxDigGain="15" MinInputHVValue="500" MaxInputHVValue="1000" HasOffValue="true" HasDigitalAmplifier="true" OffValue="0" OutputChannelCount="32" InputChannelCount="32" HasOverloadDetection="true" DigiGainFactorLambda="1.5" DigiGainFactorChannel="1.5" NumberInDetectorGroup="0" PipelineDelay="0" EnableHvSwitchId="LSM.SR.HvOnOffSwitch" MaximumPhotonCountingFrequency="0" MinimumPixelTimeMicroSecs="0" AiryScanSupportedObjectives0="Objective.421767-9970-711" AiryScanSupportedObjectives1="Objective.421767-9971-711" AiryScanSupportedObjectives2="Objective.421767-9971-790" AiryScanSupportedObjectives3="Objective.420762-9800-799" AiryScanSupportedObjectives4="Objective.421787-9970-799" AiryScanSupportedObjectives5="Objective.421787-9971-790" AiryScanSupportedObjectives6="Objective.421782-9900-799" AiryScanSupportedObjectives7="Objective.420782-9900-799" AiryScanSupportedObjectives8="Objective.420782-9900-720" AiryScanSupportedObjectives9="Objective.421787-9971-790" AiryScanSupportedObjectives10="Objective.421767-9971-790" AiryScanSupportedObjectives11="Objective.420882-9870-790" AiryScanSupportedObjectives12="Objective.420862-9970-790" AiryScanSupportedObjectives13="Objective.420862-9970-799" AiryScanSupportedObjectives14="Objective.421462-9900-799" AiryScanSupportedObjectives15="Objective.421767-9973-711" AiryScanSupportedObjectives16="Objective.421767-9973-790">
        <DetectorUsage>Airyscan</DetectorUsage>
        <DetectorTechnology>GaAsP</DetectorTechnology>
        <DetectorFeatures>Binning, Integration</DetectorFeatures>
        <SubDetectorFeatures />
        <SubDetectorFeatures />
        <SubDetectorFeatures />
        <SubDetectorFeatures />
        <SubDetectorFeatures />
        <SubDetectorFeatures />
        <SubDetectorFeatures />
        <SubDetectorFeatures />
        <SubDetectorFeatures />
        <SubDetectorFeatures />
        <SubDetectorFeatures />
        <SubDetectorFeatures />
        <SubDetectorFeatures />
        <SubDetectorFeatures />
        <SubDetectorFeatures />
        <SubDetectorFeatures />
        <SubDetectorFeatures />
        <SubDetectorFeatures />
        <SubDetectorFeatures />
        <SubDetectorFeatures />
        <SubDetectorFeatures />
        <SubDetectorFeatures />
        <SubDetectorFeatures />
        <SubDetectorFeatures />
        <SubDetectorFeatures />
        <SubDetectorFeatures />
        <SubDetectorFeatures />
        <SubDetectorFeatures />
        <SubDetectorFeatures />
        <SubDetectorFeatures />
        <SubDetectorFeatures />
        <SubDetectorFeatures />
      </Device>
      <Device Id="MTBLSMTPmt" Name="T-PMT" UniqueName="MTBLSMTPmt" Model="" IsAvailable="true" IsBroken="false" IsBrokenReason="" Motorization="Motorized" IsEmitter="true" IsDetector="true" MinDigGain="0.3" MaxDigGain="15" MinInputHVValue="0" MaxInputHVValue="1250" HasOffValue="false" HasDigitalAmplifier="true" OffValue="0" OutputChannelCount="1" InputChannelCount="0" HasOverloadDetection="false" DigiGainFactorLambda="1" DigiGainFactorChannel="1" NumberInDetectorGroup="1" PipelineDelay="3" EnableHvSwitchId="" MaximumPhotonCountingFrequency="0" DetectorType="T-Pmt" MinimumPixelTimeMicroSecs="2.5E-07">
        <DetectorUsage>SingleChannel</DetectorUsage>
        <DetectorTechnology>MultiAlkali</DetectorTechnology>
        <DetectorFeatures>Integration</DetectorFeatures>
      </Device>
      <Device Id="MTBLSMLaser1" Name="LM800 Laser 1" UniqueName="LM800.Laser1" Model="" IsAvailable="true" IsBroken="false" IsBrokenReason="" Motorization="Motorized" IsEmitter="true" IsDetector="false" FirmwareDate="11/15/2018" FirmwareName="LaserInterface800" FirmwareVersion="03.423" SerialNumber="7767-02-19-1239" HasOnOff="true" IsTunable="false" Wavelengths="405" Power="5" ShutterId="">
        <Beam BeamId="MTBLSMLaserBeam1" />
      </Device>
      <Device Id="MTBLSMLaser2" Name="LM800 Laser 2" UniqueName="LM800.Laser2" Model="" IsAvailable="true" IsBroken="false" IsBrokenReason="" Motorization="Motorized" IsEmitter="true" IsDetector="false" FirmwareDate="11/15/2018" FirmwareName="LaserInterface800" FirmwareVersion="03.423" SerialNumber="7767-02-19-1239" HasOnOff="true" IsTunable="false" Wavelengths="488" Power="10" ShutterId="">
        <Beam BeamId="MTBLSMLaserBeam2" />
      </Device>
      <Device Id="MTBLSMLaser3" Name="LM800 Laser 3" UniqueName="LM800.Laser3" Model="" IsAvailable="true" IsBroken="false" IsBrokenReason="" Motorization="Motorized" IsEmitter="true" IsDetector="false" FirmwareDate="11/15/2018" FirmwareName="LaserInterface800" FirmwareVersion="03.423" SerialNumber="7767-02-19-1239" HasOnOff="true" IsTunable="false" Wavelengths="561" Power="10" ShutterId="">
        <Beam BeamId="MTBLSMLaserBeam3" />
      </Device>
      <Device Id="MTBLSMLaser4" Name="LM800 Laser 4" UniqueName="LM800.Laser4" Model="" IsAvailable="true" IsBroken="false" IsBrokenReason="" Motorization="Motorized" IsEmitter="true" IsDetector="false" FirmwareDate="11/15/2018" FirmwareName="LaserInterface800" FirmwareVersion="03.423" SerialNumber="7767-02-19-1239" HasOnOff="true" IsTunable="false" Wavelengths="640" Power="5" ShutterId="">
        <Beam BeamId="MTBLSMLaserBeam4" />
      </Device>
      <Device Id="MTBLSMLaserLine1" Name="LM800 Laserline 1" UniqueName="LM800.LaserLine1" Model="" IsAvailable="true" IsBroken="false" IsBrokenReason="" Motorization="Motorized" IsEmitter="true" IsDetector="false" FirmwareDate="11/15/2018" FirmwareName="LaserInterface800" FirmwareVersion="03.423" SerialNumber="7767-02-19-1239" LaserId="MTBLSMLaser1" BeamId="MTBLSMLaserBeam1" Wavelength="405" ExactWavelength="405" IsTunable="false" MaxPowerMilliWatts="5" Stokes0="1" Stokes1="-1" Stokes2="0" Stokes3="0" IsNLO="false" CalibrationWavelength="0">
        <MinPosition>0.2</MinPosition>
        <MaxPosition>100</MaxPosition>
        <MaxDeviation>0.005</MaxDeviation>
        <TypicalDeviation>0.005</TypicalDeviation>
        <StepWidth>0.01</StepWidth>
        <PositionUnit>%</PositionUnit>
        <SupportedUnits>%|</SupportedUnits>
        <PositionRanges>
          <Range Unit="%">
            <Minimum>0.2</Minimum>
            <Maximum>100</Maximum>
          </Range>
        </PositionRanges>
        <Has3200K>false</Has3200K>
        <HasOnOff>false</HasOnOff>
        <LampType>Halogen</LampType>
      </Device>
      <Device Id="MTBLSMLaserLine2" Name="LM800 Laserline 2" UniqueName="LM800.LaserLine2" Model="" IsAvailable="true" IsBroken="false" IsBrokenReason="" Motorization="Motorized" IsEmitter="true" IsDetector="false" FirmwareDate="11/15/2018" FirmwareName="LaserInterface800" FirmwareVersion="03.423" SerialNumber="7767-02-19-1239" LaserId="MTBLSMLaser2" BeamId="MTBLSMLaserBeam2" Wavelength="488" ExactWavelength="488" IsTunable="false" MaxPowerMilliWatts="10" Stokes0="1" Stokes1="-1" Stokes2="0" Stokes3="0" IsNLO="false" CalibrationWavelength="0">
        <MinPosition>0.2</MinPosition>
        <MaxPosition>100</MaxPosition>
        <MaxDeviation>0.005</MaxDeviation>
        <TypicalDeviation>0.005</TypicalDeviation>
        <StepWidth>0.01</StepWidth>
        <PositionUnit>%</PositionUnit>
        <SupportedUnits>%|</SupportedUnits>
        <PositionRanges>
          <Range Unit="%">
            <Minimum>0.2</Minimum>
            <Maximum>100</Maximum>
          </Range>
        </PositionRanges>
        <Has3200K>false</Has3200K>
        <HasOnOff>false</HasOnOff>
        <LampType>Halogen</LampType>
      </Device>
      <Device Id="MTBLSMLaserLine3" Name="LM800 Laserline 3" UniqueName="LM800.LaserLine3" Model="" IsAvailable="true" IsBroken="false" IsBrokenReason="" Motorization="Motorized" IsEmitter="true" IsDetector="false" FirmwareDate="11/15/2018" FirmwareName="LaserInterface800" FirmwareVersion="03.423" SerialNumber="7767-02-19-1239" LaserId="MTBLSMLaser3" BeamId="MTBLSMLaserBeam3" Wavelength="561" ExactWavelength="561" IsTunable="false" MaxPowerMilliWatts="10" Stokes0="1" Stokes1="-1" Stokes2="0" Stokes3="0" IsNLO="false" CalibrationWavelength="0">
        <MinPosition>0.2</MinPosition>
        <MaxPosition>100</MaxPosition>
        <MaxDeviation>0.005</MaxDeviation>
        <TypicalDeviation>0.005</TypicalDeviation>
        <StepWidth>0.01</StepWidth>
        <PositionUnit>%</PositionUnit>
        <SupportedUnits>%|</SupportedUnits>
        <PositionRanges>
          <Range Unit="%">
            <Minimum>0.2</Minimum>
            <Maximum>100</Maximum>
          </Range>
        </PositionRanges>
        <Has3200K>false</Has3200K>
        <HasOnOff>false</HasOnOff>
        <LampType>Halogen</LampType>
      </Device>
      <Device Id="MTBLSMLaserLine4" Name="LM800 Laserline 4" UniqueName="LM800.LaserLine4" Model="" IsAvailable="true" IsBroken="false" IsBrokenReason="" Motorization="Motorized" IsEmitter="true" IsDetector="false" FirmwareDate="11/15/2018" FirmwareName="LaserInterface800" FirmwareVersion="03.423" SerialNumber="7767-02-19-1239" LaserId="MTBLSMLaser4" BeamId="MTBLSMLaserBeam4" Wavelength="640" ExactWavelength="640" IsTunable="false" MaxPowerMilliWatts="5" Stokes0="1" Stokes1="-1" Stokes2="0" Stokes3="0" IsNLO="false" CalibrationWavelength="0">
        <MinPosition>0.2</MinPosition>
        <MaxPosition>100</MaxPosition>
        <MaxDeviation>0.005</MaxDeviation>
        <TypicalDeviation>0.005</TypicalDeviation>
        <StepWidth>0.01</StepWidth>
        <PositionUnit>%</PositionUnit>
        <SupportedUnits>%|</SupportedUnits>
        <PositionRanges>
          <Range Unit="%">
            <Minimum>0.2</Minimum>
            <Maximum>100</Maximum>
          </Range>
        </PositionRanges>
        <Has3200K>false</Has3200K>
        <HasOnOff>false</HasOnOff>
        <LampType>Halogen</LampType>
      </Device>
      <Device Id="MTBLSMLaserModule" Name="LM800.LaserModule" UniqueName="LM800.LaserModule" Model="" IsAvailable="true" IsBroken="false" IsBrokenReason="" Motorization="Motorized" IsEmitter="false" IsDetector="false" FirmwareDate="11/15/2018" FirmwareName="LaserInterface800" FirmwareVersion="03.423" SerialNumber="7767-02-19-1239" />
      <Device Id="CalibrationComponent_MTBLSMLaserModule" Name="CalibrationComponent_MTBLSMLaserModule" UniqueName="CalibrationComponent_MTBLSMLaserModule" Model="" IsAvailable="false" IsBroken="false" IsBrokenReason="" Motorization="None" IsEmitter="false" IsDetector="false" NumberOfTasks="3">
        <TaskProperty>
          <Task>0</Task>
          <Property Prop="Task[0]|Name" />
          <Property Prop="Task[0]|Desc" />
          <Property Prop="Task[0]|ID" />
          <Property Prop="Task[0]|Version" />
          <Property Prop="Task[0]|TaskType" />
          <Property Prop="Task[0]|Autostart" />
          <Property Prop="Task[0]|Duration[0]|Max" />
          <Property Prop="Task[0]|Duration[0]|Min" />
          <Property Prop="Task[0]|Parameter[0]|Name" />
          <Property Prop="Task[0]|Parameter[0]|Desc" />
          <Property Prop="Task[0]|Parameter[0]|Type" />
          <Property Prop="Task[0]|Parameter[0]|Value" />
          <Property Prop="Task[0]|Parameter[0]|Update" />
          <Property Prop="Task[0]|Result[0]|TaskSummary" />
          <Property Prop="Task[0]|Result[0]|TextValue[0]|Name" />
          <Property Prop="Task[0]|Result[0]|TextValue[0]|Desc" />
          <Property Prop="Task[0]|Result[0]|TextValue[0]|ID" />
          <Property Prop="Task[0]|Requirements[0]|Initiator" />
          <Property Prop="Task[0]|Requirements[0]|Peripheral[0]|Name" />
          <Property Prop="Task[0]|Requirements[0]|Peripheral[0]|Desc" />
          <Property Prop="Task[0]|Requirements[0]|Peripheral[0]|ID" />
          <Property Prop="Task[0]|Requirements[0]|Peripheral[0]|Component" />
          <Property Prop="Task[0]|Requirements[0]|Peripheral[1]|Name" />
          <Property Prop="Task[0]|Requirements[0]|Peripheral[1]|Desc" />
          <Property Prop="Task[0]|Requirements[0]|Peripheral[1]|ID" />
          <Property Prop="Task[0]|Requirements[0]|Peripheral[1]|Component" />
          <Property Prop="Task[0]|Status[0]|ProcessStatus" />
          <Property Prop="Task[0]|Status[0]|Interval" />
          <Property Prop="Task[0]|Status[1]|ProcessStatus" />
          <Property Prop="Task[0]|Status[1]|Interval" />
        </TaskProperty>
        <TaskProperty>
          <Task>1</Task>
          <Property Prop="Task[1]|Name" />
          <Property Prop="Task[1]|Desc" />
          <Property Prop="Task[1]|ID" />
          <Property Prop="Task[1]|Version" />
          <Property Prop="Task[1]|TaskType" />
          <Property Prop="Task[1]|Autostart" />
          <Property Prop="Task[1]|Duration[0]|Max" />
          <Property Prop="Task[1]|Duration[0]|Min" />
          <Property Prop="Task[1]|Parameter[0]|Name" />
          <Property Prop="Task[1]|Parameter[0]|Desc" />
          <Property Prop="Task[1]|Parameter[0]|Type" />
          <Property Prop="Task[1]|Parameter[0]|Value" />
          <Property Prop="Task[1]|Parameter[0]|Update" />
          <Property Prop="Task[1]|Result[0]|TaskSummary" />
          <Property Prop="Task[1]|Result[0]|Graph[0]|Name" />
          <Property Prop="Task[1]|Result[0]|Graph[0]|Desc" />
          <Property Prop="Task[1]|Result[0]|Graph[0]|ID" />
          <Property Prop="Task[1]|Result[0]|Graph[0]|GraphType" />
          <Property Prop="Task[1]|Result[0]|Graph[0]|X[0]|Name" />
          <Property Prop="Task[1]|Result[0]|Graph[0]|X[0]|Unit" />
          <Property Prop="Task[1]|Result[0]|Graph[0]|X[0]|Type" />
          <Property Prop="Task[1]|Result[0]|Graph[0]|X[0]|Interpret" />
          <Property Prop="Task[1]|Result[0]|Graph[0]|Y[0]|Name" />
          <Property Prop="Task[1]|Result[0]|Graph[0]|Y[0]|Unit" />
          <Property Prop="Task[1]|Result[0]|Graph[0]|Y[0]|Type" />
          <Property Prop="Task[1]|Result[0]|Graph[0]|Y[0]|Interpret" />
          <Property Prop="Task[1]|Result[0]|Graph[0]|ReturnType" />
          <Property Prop="Task[1]|Result[0]|Graph[0]|MemoryName" />
          <Property Prop="Task[1]|Result[0]|TextValue[0]|Name" />
          <Property Prop="Task[1]|Result[0]|TextValue[0]|Desc" />
          <Property Prop="Task[1]|Result[0]|TextValue[0]|ID" />
          <Property Prop="Task[1]|Result[0]|ExternalBehavior[0]|Name" />
          <Property Prop="Task[1]|Result[0]|ExternalBehavior[0]|Desc" />
          <Property Prop="Task[1]|Result[0]|ExternalBehavior[0]|ID" />
          <Property Prop="Task[1]|Requirements[0]|Initiator" />
          <Property Prop="Task[1]|Requirements[0]|Peripheral[0]|Name" />
          <Property Prop="Task[1]|Requirements[0]|Peripheral[0]|Desc" />
          <Property Prop="Task[1]|Requirements[0]|Peripheral[0]|ID" />
          <Property Prop="Task[1]|Requirements[0]|Peripheral[0]|Component" />
          <Property Prop="Task[1]|Requirements[0]|ExternalTodo[0]|Name" />
          <Property Prop="Task[1]|Requirements[0]|ExternalTodo[0]|Desc" />
          <Property Prop="Task[1]|Requirements[0]|ExternalTodo[0]|ID" />
          <Property Prop="Task[1]|Status[0]|ProcessStatus" />
          <Property Prop="Task[1]|Status[0]|Interval" />
        </TaskProperty>
        <TaskProperty>
          <Task>2</Task>
          <Property Prop="Task[2]|Name" />
          <Property Prop="Task[2]|Desc" />
          <Property Prop="Task[2]|ID" />
          <Property Prop="Task[2]|Version" />
          <Property Prop="Task[2]|TaskType" />
          <Property Prop="Task[2]|Autostart" />
          <Property Prop="Task[2]|Duration[0]|Max" />
          <Property Prop="Task[2]|Duration[0]|Min" />
          <Property Prop="Task[2]|Parameter[0]|Name" />
          <Property Prop="Task[2]|Parameter[0]|Desc" />
          <Property Prop="Task[2]|Parameter[0]|Type" />
          <Property Prop="Task[2]|Parameter[0]|Value" />
          <Property Prop="Task[2]|Parameter[0]|Update" />
          <Property Prop="Task[2]|Parameter[1]|Name" />
          <Property Prop="Task[2]|Parameter[1]|Desc" />
          <Property Prop="Task[2]|Parameter[1]|Type" />
          <Property Prop="Task[2]|Parameter[1]|Value" />
          <Property Prop="Task[2]|Parameter[1]|Update" />
          <Property Prop="Task[2]|Parameter[2]|Name" />
          <Property Prop="Task[2]|Parameter[2]|Desc" />
          <Property Prop="Task[2]|Parameter[2]|Type" />
          <Property Prop="Task[2]|Parameter[2]|Value" />
          <Property Prop="Task[2]|Parameter[2]|Update" />
          <Property Prop="Task[2]|Parameter[3]|Name" />
          <Property Prop="Task[2]|Parameter[3]|Desc" />
          <Property Prop="Task[2]|Parameter[3]|Type" />
          <Property Prop="Task[2]|Parameter[3]|Value" />
          <Property Prop="Task[2]|Parameter[3]|Update" />
          <Property Prop="Task[2]|Parameter[4]|Name" />
          <Property Prop="Task[2]|Parameter[4]|Desc" />
          <Property Prop="Task[2]|Parameter[4]|Type" />
          <Property Prop="Task[2]|Parameter[4]|Value" />
          <Property Prop="Task[2]|Parameter[4]|Update" />
          <Property Prop="Task[2]|Result[0]|TaskSummary" />
          <Property Prop="Task[2]|Result[0]|Graph[0]|Name" />
          <Property Prop="Task[2]|Result[0]|Graph[0]|Desc" />
          <Property Prop="Task[2]|Result[0]|Graph[0]|ID" />
          <Property Prop="Task[2]|Result[0]|Graph[0]|GraphType" />
          <Property Prop="Task[2]|Result[0]|Graph[0]|X[0]|Name" />
          <Property Prop="Task[2]|Result[0]|Graph[0]|X[0]|Unit" />
          <Property Prop="Task[2]|Result[0]|Graph[0]|X[0]|Type" />
          <Property Prop="Task[2]|Result[0]|Graph[0]|X[0]|Interpret" />
          <Property Prop="Task[2]|Result[0]|Graph[0]|Y[0]|Name" />
          <Property Prop="Task[2]|Result[0]|Graph[0]|Y[0]|Unit" />
          <Property Prop="Task[2]|Result[0]|Graph[0]|Y[0]|Type" />
          <Property Prop="Task[2]|Result[0]|Graph[0]|Y[0]|Interpret" />
          <Property Prop="Task[2]|Result[0]|Graph[0]|ReturnType" />
          <Property Prop="Task[2]|Result[0]|Graph[0]|MemoryName" />
          <Property Prop="Task[2]|Result[0]|ExternalBehavior[0]|Name" />
          <Property Prop="Task[2]|Result[0]|ExternalBehavior[0]|Desc" />
          <Property Prop="Task[2]|Result[0]|ExternalBehavior[0]|ID" />
          <Property Prop="Task[2]|Requirements[0]|Initiator" />
          <Property Prop="Task[2]|Requirements[0]|Peripheral[0]|Name" />
          <Property Prop="Task[2]|Requirements[0]|Peripheral[0]|Desc" />
          <Property Prop="Task[2]|Requirements[0]|Peripheral[0]|ID" />
          <Property Prop="Task[2]|Requirements[0]|Peripheral[0]|Component" />
          <Property Prop="Task[2]|Requirements[0]|Peripheral[1]|Name" />
          <Property Prop="Task[2]|Requirements[0]|Peripheral[1]|Desc" />
          <Property Prop="Task[2]|Requirements[0]|Peripheral[1]|ID" />
          <Property Prop="Task[2]|Requirements[0]|Peripheral[1]|Component" />
          <Property Prop="Task[2]|Requirements[0]|ExternalTodo[0]|Name" />
          <Property Prop="Task[2]|Requirements[0]|ExternalTodo[0]|Desc" />
          <Property Prop="Task[2]|Requirements[0]|ExternalTodo[0]|ID" />
          <Property Prop="Task[2]|Status[0]|ProcessStatus" />
          <Property Prop="Task[2]|Status[0]|Interval" />
        </TaskProperty>
      </Device>
      <Device Id="" Name="" UniqueName="" Model="" IsAvailable="false" IsBroken="false" IsBrokenReason="" Motorization="None" IsEmitter="false" IsDetector="false" />
[truncated: 189,078 more chars]
