# Supplementary material for: The critical role of the proto-oncogene c-Kit in TSC renal cystogenesis
Source: EMBO Mol Med. 2025 Dec 22;18(2):575–98. doi: 10.1038/s44321-025-00360-x (PMC12905254; doi:10.1038/s44321-025-00360-x)
Supplement: Supplementary file 19 — Figure EV3 Source Data [file 44321_2025_360_MOESM19_ESM.zip › EMM-2025-22130_SourceDataForFigure EV3 10-28-25/Appendix Fig. S3.xls]

## Sheet: Appendix 3
Appendix 3	Foxi1	28S rRNA	Foxi1/RNA		c-Kit	c-Kit/RNA
WT	17390.7	19386.5	0.897		24842.5	1.4285
WT	23731.4	21836.8	1.0868		29487.6	1.2426
Pkd1 KO	17346.3	15335.9	1.1311		30500.5	1.7583
Pkd1 KO	13799.5	21794	0.6332		25985.6	1.8831
Appendix 3	Foxi1/28S rRNA	c-Kit/28S rRNA
WT	0.897	1.4285
WT	1.0868	1.2426
Pkd1 KO	1.1311	1.7583
Pkd1 KO	0.6332	1.8831
