# Supplementary material for: The critical role of the proto-oncogene c-Kit in TSC renal cystogenesis
Source: EMBO Mol Med. 2025 Dec 22;18(2):575–98. doi: 10.1038/s44321-025-00360-x (PMC12905254; doi:10.1038/s44321-025-00360-x)
Supplement: Supplementary file 20 — Figure EV4 Source Data [file 44321_2025_360_MOESM20_ESM.zip]

Archive with 3 entries (2 files):
- EMM-2025-22130_SourceDataForFigure EV4 10-28-25/
- EMM-2025-22130_SourceDataForFigure EV4 10-28-25/Appendix Fig. S4.xls
- EMM-2025-22130_SourceDataForFigure EV4 10-28-25/Numerical Graph.tif
