# Supplementary material for: The critical role of the proto-oncogene c-Kit in TSC renal cystogenesis
Source: EMBO Mol Med. 2025 Dec 22;18(2):575–98. doi: 10.1038/s44321-025-00360-x (PMC12905254; doi:10.1038/s44321-025-00360-x)
Supplement: Supplementary file 20 — Figure EV4 Source Data [file 44321_2025_360_MOESM20_ESM.zip › EMM-2025-22130_SourceDataForFigure EV4 10-28-25/Appendix Fig. S4.xls]

## Sheet: 08-31-23
Sample Name	Target Name	CT
Foxi1-M1-T	GAPDH	21.1982
Foxi1-M1-T	GAPDH	21.0046
Foxi1-M1-T	GAPDH	20.9629
Kit-M1-T	GAPDH	18.1484
Kit-M1-T	GAPDH	20.8792
Kit-M1-T	GAPDH	20.9665
Foxi1-M1-R	GAPDH	20.9797
Foxi1-M1-R	GAPDH	20.9812
Foxi1-M1-R	GAPDH	20.0498
Kit-M1-R	GAPDH	20.9314
Kit-M1-R	GAPDH	20.9513
Kit-M1-R	GAPDH	21.4901
Foxi1-M1-T	FOXI1	27.7411
Foxi1-M1-T	FOXI1	27.7268
Foxi1-M1-T	FOXI1	27.7311
Kit-M1-T	FOXI1	Undetermined
Kit-M1-T	FOXI1	Undetermined
Kit-M1-T	FOXI1	36.6285
Foxi1-M1-R	FOXI1	27.4227
Foxi1-M1-R	FOXI1	27.5018
Foxi1-M1-R	FOXI1	27.4745
Kit-M1-R	FOXI1	37.5862
Kit-M1-R	FOXI1	36.8266
Kit-M1-R	FOXI1	36.7222
Foxi1-M1-T	KIT	Undetermined
Foxi1-M1-T	KIT	Undetermined
Foxi1-M1-T	KIT	Undetermined
Kit-M1-T	KIT	27.7512
Kit-M1-T	KIT	27.8277
Kit-M1-T	KIT	27.8828
Foxi1-M1-R	KIT	Undetermined
Foxi1-M1-R	KIT	Undetermined
Foxi1-M1-R	KIT	Undetermined
Kit-M1-R	KIT	27.8378
Kit-M1-R	KIT	27.7892
Kit-M1-R	KIT	27.7326
Foxi1-M1-T	AVPR1A	Undetermined
Foxi1-M1-T	AVPR1A	34.7715
Foxi1-M1-T	AVPR1A	Undetermined
Kit-M1-T	AVPR1A	Undetermined
Kit-M1-T	AVPR1A	39.1985
Kit-M1-T	AVPR1A	Undetermined
Foxi1-M1-R	AVPR1A	Undetermined
Foxi1-M1-R	AVPR1A	Undetermined
Foxi1-M1-R	AVPR1A	Undetermined
Kit-M1-R	AVPR1A	37.5522
Kit-M1-R	AVPR1A	Undetermined
Kit-M1-R	AVPR1A	Undetermined
Foxi1-M1-T1:10	GAPDH	22.5095
Foxi1-M1-T1:10	GAPDH	22.7886
Foxi1-M1-T1:10	GAPDH	22.5181
Kit-M1-T1:10	GAPDH	23.5419
Kit-M1-T1:10	GAPDH	23.6055
Kit-M1-T1:10	GAPDH	23.8861
Foxi1-M1-R1:10	GAPDH	24.8208
Foxi1-M1-R1:10	GAPDH	24.867
Foxi1-M1-R1:10	GAPDH	25.0426
Kit1-M1-R1:10	GAPDH	23.2047
Kit1-M1-R1:10	GAPDH	23.1999
Kit1-M1-R1:10	GAPDH	23.38
Foxi1-M1-T1:10	FOXI1	Undetermined
Foxi1-M1-T1:10	FOXI1	Undetermined
Foxi1-M1-T1:10	FOXI1	Undetermined
Kit-M1-T1:10	FOXI1	30.1894
Kit-M1-T1:10	FOXI1	30.0034
Kit-M1-T1:10	FOXI1	29.9786
Foxi1-M1-R1:10	FOXI1	31.0332
Foxi1-M1-R1:10	FOXI1	30.9568
Foxi1-M1-R1:10	FOXI1	30.8196
Kit1-M1-R1:10	FOXI1	Undetermined
Kit1-M1-R1:10	FOXI1	Undetermined
Kit1-M1-R1:10	FOXI1	Undetermined
Foxi1-M1-T1:10	KIT	31.7176
Foxi1-M1-T1:10	KIT	32.0883
Foxi1-M1-T1:10	KIT	31.6027
Kit-M1-T1:10	KIT	Undetermined
Kit-M1-T1:10	KIT	Undetermined
Kit-M1-T1:10	KIT	Undetermined
Foxi1-M1-R1:10	KIT	Undetermined
Foxi1-M1-R1:10	KIT	Undetermined
Foxi1-M1-R1:10	KIT	Undetermined
Kit1-M1-R1:10	KIT	31.9124
Kit1-M1-R1:10	KIT	32.1862
Kit1-M1-R1:10	KIT	32.2953
Foxi1-M1-T1:10	AVPR1A	Undetermined
Foxi1-M1-T1:10	AVPR1A	Undetermined
Foxi1-M1-T1:10	AVPR1A	38.7424
Kit-M1-T1:10	AVPR1A	39.1238
Kit-M1-T1:10	AVPR1A	Undetermined
Kit-M1-T1:10	AVPR1A	Undetermined
Foxi1-M1-R1:10	AVPR1A	Undetermined
Foxi1-M1-R1:10	AVPR1A	Undetermined
Foxi1-M1-R1:10	AVPR1A	Undetermined
Kit1-M1-R1:10	AVPR1A	Undetermined
Kit1-M1-R1:10	AVPR1A	Undetermined
Kit1-M1-R1:10	AVPR1A	Undetermined

## Sheet: 09-05-23
Sample Name	Target Name	CT		Sample	Ct (Foxi1)	Ct (GAPDH)	DCt	DDCt	2^-DDCt	Avg. 2^-DDCt	S.D.		Sample	Ct (Kit)	Ct (GAPDH)	DCt	DDCt	2^-DDCt	Avg. 2^-DDCt	S.D.
M-1 Foxi1	GAPDH	22.5033		Foxi1	26.2545	22.5033	3.75123	-22.2568	5.01136e+06	5.58747e+06	445077		M-1 Kit	28.3003	19.9082	8.39207	-12.8649	7459.85	7652.86	947.131
M-1 Foxi1	GAPDH	22.6464		Foxi2	26.1172	22.6464	3.47076	-22.5372	6.08676e+06				M-1 Kit	28.2843	19.8189	8.46541	-12.7916	7090.12
M-1 Foxi1	GAPDH	22.6063		Foxi3	26.1725	22.6063	3.56621	-22.4418	5.69708e+06				M-1 Kit	28.1376	20.0232	8.11432	-13.1427	9043.57
M-1 Foxi1	GAPDH	22.4956		Foxi4	26.0983	22.4956	3.60273	-22.4053	5.55469e+06				M-1 Kit	28.4295	19.9493	8.48017	-12.7768	7017.91
M-1 Kit	GAPDH	19.9082
M-1 Kit	GAPDH	19.8189		M-1 T-Cont	45.6551	19.7062	25.9489	-0.059094	1.04181	1.24839	0.92681		M-1 T-Cont	38.4388	19.7062	18.7326	-2.52437	5.75324	2.47556	2.64911
M-1 Kit	GAPDH	20.0232		M-1 T-Cont	44.3614	19.7064	24.655	-1.353	2.55444				M-1 T-Cont	39.1637	19.7064	19.4572	-1.79976	3.48162
M-1 Kit	GAPDH	19.9493		M-1 T-Cont	47.1487	19.6824	27.4662	1.45825	0.363935				M-1 T-Cont	41.7217	19.6824	22.0393	0.782303	0.581438
M-1 Hes	GAPDH	19.7062		M-1 T-Cont	45.5223	19.5617	25.9607	-0.047346	1.03336				M-1 T-Cont	44.3591	19.5617	24.7974	3.54041	0.0859466
M-1 Hes	GAPDH	19.7064
M-1 Hes	GAPDH	19.6824				Avg. DCt Cont	26.0077								Avg. DCt Cont	21.2566
M-1 Hes	GAPDH	19.5617
M-1 Foxi1	FOXI1	26.2545		Sample	Ct (Kit)	Ct (GAPDH)	DCt	DDCt	2^-DDCt	Avg. 2^-DDCt	S.D.
M-1 Foxi1	FOXI1	26.1172		Foxi1	42.3409	22.5033	19.8376	-1.41938	2.67471	2.64982	2.48561
M-1 Foxi1	FOXI1	26.1725		Foxi2	44.9043	22.6464	22.2579	1.00088	0.499696
M-1 Foxi1	FOXI1	26.0983		Foxi3	41.2483	22.6063	18.642	-2.615	6.12623
M-1 Kit	FOXI1	34.6536		Foxi4	43.3755	22.4956	20.88	-0.377014	1.29865
M-1 Kit	FOXI1	35.7161
M-1 Kit	FOXI1	35.5594		M-1 T-Cont	38.4388	19.7062	18.7326	-2.52437	5.75324	2.47556	2.64911
M-1 Kit	FOXI1	34.9273		M-1 T-Cont	39.1637	19.7064	19.4572	-1.79976	3.48162
M-1 Hes	FOXI1	45.6551		M-1 T-Cont	41.7217	19.6824	22.0393	0.782303	0.581438
M-1 Hes	FOXI1	44.3614		M-1 T-Cont	44.3591	19.5617	24.7974	3.54041	0.0859466
M-1 Hes	FOXI1	47.1487
M-1 Hes	FOXI1	45.5223				Avg. DCt Cont	21.2566
M-1 Foxi1	KIT	42.3409
M-1 Foxi1	KIT	44.9043
M-1 Foxi1	KIT	41.2483
M-1 Foxi1	KIT	43.3755
M-1 Kit	KIT	28.3003
M-1 Kit	KIT	28.2843
M-1 Kit	KIT	28.1376
M-1 Kit	KIT	28.4295
M-1 Hes	KIT	38.4388
M-1 Hes	KIT	39.1637
M-1 Hes	KIT	41.7217
M-1 Hes	KIT	44.3591
M-1 Foxi1	AVPR1A	40.2332
M-1 Foxi1	AVPR1A	46.1636
M-1 Foxi1	AVPR1A	47.1127
M-1 Foxi1	AVPR1A	Undetermined
M-1 Kit	AVPR1A	45.6786
M-1 Kit	AVPR1A	41.3857
M-1 Kit	AVPR1A	43.535
M-1 Kit	AVPR1A	41.9832
M-1 Hes	AVPR1A	46.5586
M-1 Hes	AVPR1A	34.6862
M-1 Hes	AVPR1A	39.3515
M-1 Hes	AVPR1A	45.7196
M-1 Foxi1 1:10	GAPDH	26.5441
M-1 Foxi1 1:10	GAPDH	26.5184
M-1 Foxi1 1:10	GAPDH	26.4914
M-1 Foxi1 1:10	GAPDH	26.4512
M-1 Kit 1:10	GAPDH	24.9996
M-1 Kit 1:10	GAPDH	24.9828
M-1 Kit 1:10	GAPDH	24.9133
M-1 Kit 1:10	GAPDH	24.9098
M-1 Hes 1:10	GAPDH	25.029
M-1 Hes 1:10	GAPDH	25.2995
M-1 Hes 1:10	GAPDH	25.1224
M-1 Hes 1:10	GAPDH	25.1308
M-1 Foxi1 1:10	FOXI1	30.0085
M-1 Foxi1 1:10	FOXI1	29.5907
M-1 Foxi1 1:10	FOXI1	30.4938
M-1 Foxi1 1:10	FOXI1	29.9034
M-1 Kit 1:10	FOXI1	46.2082
M-1 Kit 1:10	FOXI1	39.5023
M-1 Kit 1:10	FOXI1	41.6546
M-1 Kit 1:10	FOXI1	45.2155
M-1 Hes 1:10	FOXI1	Undetermined
M-1 Hes 1:10	FOXI1	Undetermined
M-1 Hes 1:10	FOXI1	49.9117
M-1 Hes 1:10	FOXI1	Undetermined
M-1 Foxi1 1:10	KIT	42.2735
M-1 Foxi1 1:10	KIT	44.9757
M-1 Foxi1 1:10	KIT	41.2944
M-1 Foxi1 1:10	KIT	48.2949
M-1 Kit 1:10	KIT	33.5078
M-1 Kit 1:10	KIT	33.4284
M-1 Kit 1:10	KIT	33.3411
M-1 Kit 1:10	KIT	33.8765
M-1 Hes 1:10	KIT	44.1951
M-1 Hes 1:10	KIT	48.676
M-1 Hes 1:10	KIT	42.351
M-1 Hes 1:10	KIT	40.2183
M-1 Foxi1 1:10	AVPR1A	Undetermined
M-1 Foxi1 1:10	AVPR1A	Undetermined
M-1 Foxi1 1:10	AVPR1A	Undetermined
M-1 Foxi1 1:10	AVPR1A	Undetermined
M-1 Kit 1:10	AVPR1A	Undetermined
M-1 Kit 1:10	AVPR1A	Undetermined
M-1 Kit 1:10	AVPR1A	Undetermined
M-1 Kit 1:10	AVPR1A	Undetermined
M-1 Hes 1:10	AVPR1A	Undetermined
M-1 Hes 1:10	AVPR1A	46.3892
M-1 Hes 1:10	AVPR1A	Undetermined
M-1 Hes 1:10	AVPR1A	Undetermined

## Sheet: 09-29-23
Sample Name	Target Name	CT			Sample	Ct (Foxi1)	Ct (GAPDH)	DCt	DDCt	2^-DDCt	Avg. 2^-DDCt	S.D.	Sample	Ct (Kit)	Ct (GAPDH)	DCt	DDCt	2^-DDCt	Avg. 2^-DDCt	S.D.
M-1 T-Foxi1	Foxi1	21.6829			Foxi1	21.6829	20.874	0.808878	-21.028	2.1383e+06	2.67794e+06	281411	M-1 T-Kit	31.0876	22.7023	8.38527	-11.0687	2147.95	2332.15	290.559
M-1 T-Foxi1	Foxi1	21.2533			Foxi2	21.2533	20.816	0.437302	-21.3996	2.76646e+06			M-1 T-Kit	31.1438	22.8046	8.33918	-11.1148	2217.68
M-1 T-Foxi1	Foxi1	21.3933			Foxi3	21.3933	20.906	0.487282	-21.3496	2.67226e+06			M-1 T-Kit	31.1283	22.8277	8.30065	-11.1534	2277.68
M-1 T-Foxi1	Foxi1	21.3182			Foxi4	21.3182	20.851	0.467192	-21.3697	2.70973e+06			M-1 T-Kit	31.0762	22.7673	8.30888	-11.1451	2264.73
M-1 T-Foxi1	Foxi1	21.3136			Foxi5	21.3136	20.913	0.40056	-21.4363	2.83781e+06			M-1 T-Kit	30.7971	22.8529	7.94421	-11.5098	2916.02
M-1 T-Foxi1	Foxi1	21.313			Foxi6	21.313	20.965	0.348005	-21.4889	2.9431e+06			M-1 T-Kit	31.1362	22.765	8.37129	-11.0827	2168.84
M-1 T-Kit	Foxi1	40.9367
M-1 T-Kit	Foxi1	Undetermined			M-1 T-Cont	44.9613	21.9693	22.992	1.15509	0.449037	117.348	326.059	M-1 T-Cont	43.0265	21.9693	21.0572	1.60318	0.329151	1.99481	2.58323
M-1 T-Kit	Foxi1	45.3136			M-1 T-Cont	44.7403	21.9757	22.7646	0.927646	0.525715			M-1 T-Cont	40.172	21.9757	18.1963	-1.25775	2.39122
M-1 T-Kit	Foxi1	41.0973			M-1 T-Cont	47.3484	21.9288	25.4196	3.58273	0.0834621			M-1 T-Cont	42.3433	21.9288	20.4145	0.960509	0.513876
M-1 T-Kit	Foxi1	45.6096			M-1 T-Cont	33.9341	21.9493	11.9848	-9.85211	924.229			M-1 T-Cont	40.2404	21.9493	18.2912	-1.16282	2.23895
M-1 T-Kit	Foxi1	43.8167			M-1 T-Cont	47.2176	21.9632	25.2544	3.41749	0.0935907			M-1 T-Cont	42.6336	21.9632	20.6704	1.21639	0.430358
M-1 T-Foxi1	Kit	42.4219			M-1 T-Cont	46.7737	21.8016	24.9721	3.13522	0.113817			M-1 T-Cont	42.4421	21.8016	20.6405	1.18647	0.439376
M-1 T-Foxi1	Kit	42.5438			M-1	43.2376	25.089	18.1487	-3.68823	12.8905			M-1	42.7718	25.089	17.6828	-1.77121	3.41341
M-1 T-Foxi1	Kit	39.1076			M-1	48.3321	25.173	23.1591	1.32216	0.399936			M-1	45.4726	25.173	20.2996	0.845589	0.556484
M-1 T-Foxi1	Kit	37.7508											M-1	48.121	25.3241	22.7969	3.34292	0.0985554
M-1 T-Foxi1	Kit	39.1365						Avg. DCt Cont	21.8369				M-1	44.7612	25.3922	19.369	-0.0849853	1.06068
M-1 T-Foxi1	Kit	43.0357											M-1	41.1323	24.8964	16.2359	-3.21807	9.30543
M-1 T-Kit	Kit	31.0876											M-1	42.4727	24.6788	17.794	-1.66001	3.16018
M-1 T-Kit	Kit	31.1438			Sample	Ct (Kit)	Ct (GAPDH)	DCt	DDCt	2^-DDCt	Avg. 2^-DDCt	S.D.
M-1 T-Kit	Kit	31.1283			Foxi1	42.4219	20.874	21.5479	1.89135	0.269555	2.14923	2.5665
M-1 T-Kit	Kit	31.0762			Foxi2	42.5438	20.816	21.7278	2.07124	0.237954					Avg. DCt Cont	19.454
M-1 T-Kit	Kit	30.7971			Foxi3	39.1076	20.906	18.2016	-1.45495	2.74148
M-1 T-Kit	Kit	31.1362			Foxi4	37.7508	20.851	16.8998	-2.75672	6.7586
M-1 T-Foxi1	Avpr1a	43.8565			Foxi5	39.1365	20.913	18.2235	-1.43304	2.70016
M-1 T-Foxi1	Avpr1a	46.9222			Foxi6	43.0357	20.965	22.0707	2.4142	0.187609
M-1 T-Foxi1	Avpr1a	40.5715
M-1 T-Foxi1	Avpr1a	43.8623			M-1 T-Cont	43.0265	21.9693	21.0572	1.40064	0.378762	1.48341	1.38554
M-1 T-Foxi1	Avpr1a	42.7325			M-1 T-Cont	40.172	21.9757	18.1963	-1.46029	2.75164
M-1 T-Foxi1	Avpr1a	44.357			M-1 T-Cont	42.3433	21.9288	20.4145	0.757965	0.59133
M-1 T-Kit	Avpr1a	48.0769			M-1 T-Cont	40.2404	21.9493	18.2912	-1.36537	2.57642
M-1 T-Kit	Avpr1a	Undetermined			M-1 T-Cont	42.6336	21.9632	20.6704	1.01384	0.495225
M-1 T-Kit	Avpr1a	34.4658			M-1 T-Cont	42.4421	21.8016	20.6405	0.983928	0.505601
M-1 T-Kit	Avpr1a	47.4604			M-1	42.7718	25.089	17.6828	-1.97376	3.9279
M-1 T-Kit	Avpr1a	45.2619			M-1	45.4726	25.173	20.2996	0.643045	0.64036
M-1 T-Kit	Avpr1a	40.6367
M-1 T-Foxi1	Gapdh	20.8736						Avg. DCt Cont	19.6565
M-1 T-Foxi1	Gapdh	20.8161
M-1 T-Foxi1	Gapdh	20.9063
M-1 T-Foxi1	Gapdh	20.8508
M-1 T-Foxi1	Gapdh	20.9135
M-1 T-Foxi1	Gapdh	20.9652
M-1 T-Kit	Gapdh	22.7023
M-1 T-Kit	Gapdh	22.8046
M-1 T-Kit	Gapdh	22.8277
M-1 T-Kit	Gapdh	22.7673
M-1 T-Kit	Gapdh	22.8529
M-1 T-Kit	Gapdh	22.765
M-1 T-Cont	Foxi1	44.9613
M-1 T-Cont	Foxi1	44.7403
M-1 T-Cont	Foxi1	47.3484
M-1 T-Cont	Foxi1	33.9341
M-1 T-Cont	Foxi1	47.2176
M-1 T-Cont	Foxi1	46.7737
M-1	Foxi1	43.2376
M-1	Foxi1	48.3321
M-1	Foxi1	Undetermined
M-1	Foxi1	Undetermined
M-1	Foxi1	Undetermined
M-1	Foxi1	46.5594
M-1 T-Cont	Kit	43.0265
M-1 T-Cont	Kit	40.172
M-1 T-Cont	Kit	42.3433
M-1 T-Cont	Kit	40.2404
M-1 T-Cont	Kit	42.6336
M-1 T-Cont	Kit	42.4421
M-1	Kit	42.7718
M-1	Kit	45.4726
M-1	Kit	48.121
M-1	Kit	44.7612
M-1	Kit	41.1323
M-1	Kit	42.4727
M-1 T-Cont	Avpr1a	48.2195
M-1 T-Cont	Avpr1a	46.9742
M-1 T-Cont	Avpr1a	43.3055
M-1 T-Cont	Avpr1a	42.5499
M-1 T-Cont	Avpr1a	38.6635
M-1 T-Cont	Avpr1a	49.1204
M-1	Avpr1a	Undetermined
M-1	Avpr1a	Undetermined
M-1	Avpr1a	49.0309
M-1	Avpr1a	42.4891
M-1	Avpr1a	42.8489
M-1	Avpr1a	Undetermined
M-1 T-Cont	Gapdh	21.9693
M-1 T-Cont	Gapdh	21.9757
M-1 T-Cont	Gapdh	21.9288
M-1 T-Cont	Gapdh	21.9493
M-1 T-Cont	Gapdh	21.9632
M-1 T-Cont	Gapdh	21.8016
M-1	Gapdh	25.089
M-1	Gapdh	25.173
M-1	Gapdh	25.3241
M-1	Gapdh	25.3922
M-1	Gapdh	24.8964
M-1	Gapdh	24.6788

## Sheet: Graph
			2-DDCt
		M-1 Transfectant	Foxi1	Average	S.D.
		Foxi1	5.01136e+06	3.84175e+06	1.53865e+06
			6.08676e+06						M-1 Foxi1	M-1 Cont.	M-1 c-Kit	M-1Cont.
			5.69708e+06					Foxi1	3481753	1.78
			5.55469e+06					c-Kit			4460	2.11
			2.1383e+06					p value Foxi1, Foxi1 vs Cont	9.60804e-08
			2.76646e+06					p value c-Kit, c-Kit vs Cont	1.20231e-06
			2.67226e+06
			2.70973e+06
			2.83781e+06
			2.9431e+06
			c-Kit
		c-Kit	7459.85	4460.44	2809.85
			7090.12
			9043.57
			7017.91
			2147.95
			2217.68
			2277.68
			2264.73
			2916.02
			2168.84
			Foxi1
		Control	1.04181	1.77724	3.75364
			2.55444
			0.363935
			1.03336
			0.449037
			0.525715
			0.0834621
			0.0935907
			0.113817
			12.8905
			0.399936
			c-Kit
		Control	5.75324	2.11499	2.51861
			3.48162
			0.581438
			0.0859466
			0.329151
			2.39122
			0.513876
			2.23895
			0.430358
			0.439376
			3.41341
			0.556484
			0.0985554
			1.06068
			9.30543
			3.16018
